# Supplementary material for: Exploration of Simiao-Yongan Decoction on knee osteoarthritis based on network pharmacology and molecular docking
Source: Medicine (Baltimore). 2023 Oct 6;102(40):e35193. doi: 10.1097/MD.0000000000035193 (PMC10552997; doi:10.1097/MD.0000000000035193)
Supplement: Supplementary file 1 [file medi-102-e35193-s001.xlsx]

## Sheet: jinyinhua
	Mol ID	Molecule Name	MW	AlogP	Hdon	Hacc	OB (%)	Caco-2	BBB	DL	FASA-	HL
jinyinhua	MOL001494	Mandenol	308.56	6.99	0	2	42	1.46	1.14	0.19	0.25	5.39
jinyinhua	MOL001495	Ethyl linolenate	306.54	6.55	0	2	46.1	1.54	1.12	0.2	0.25	6.2
jinyinhua	MOL002707	phytofluene	543.02	14.1	0	0	43.18	2.29	1.76	0.5	0.3	2.6
jinyinhua	MOL002914	Eriodyctiol (flavanone)	288.27	2.03	4	6	41.35	0.05	-0.66	0.24	0.39	15.88
jinyinhua	MOL003006	(-)-(3R,8S,9R,9aS,10aS)-9-ethenyl-8-(beta-D-glucopyranosyloxy)-2,3,9,9a,10,10a-hexahydro-5-oxo-5H,8H-pyrano[4,3-d]oxazolo[3,2-a]pyridine-3-carboxylic acid_qt	281.29	-0.96	2	7	87.47	-0.55	-0.89	0.23	0	5.5
jinyinhua	MOL003014	secologanic dibutylacetal_qt	384.57	3.58	1	6	53.65	0.34	-0.26	0.29	0	2.79
jinyinhua	MOL002773	beta-carotene	536.96	12	0	0	37.18	2.25	1.52	0.58	0.33	4.36
jinyinhua	MOL003036	ZINC03978781	412.77	7.64	1	1	43.83	1.32	0.96	0.76	0	5.79
jinyinhua	MOL003044	Chryseriol	300.28	2.32	3	6	35.85	0.39	-0.53	0.27	0.32	16.31
jinyinhua	MOL003059	kryptoxanthin	552.96	10.76	1	1	47.25	1.69	0.05	0.57	0.33	4.37
jinyinhua	MOL003062	4,5'-Retro-.beta.,.beta.-Carotene-3,3'-dione, 4',5'-didehydro-	562.9	9.27	0	2	31.22	1.17	-0.69	0.55	0.39	5.39
jinyinhua	MOL003095	5-hydroxy-7-methoxy-2-(3,4,5-trimethoxyphenyl)chromone	358.37	2.8	1	7	51.96	0.88	-0.21	0.41	0.17	15.98
jinyinhua	MOL003101	7-epi-Vogeloside	432.47	-0.19	4	11	46.13	-1.3	-1.73	0.58	0.23	2.77
jinyinhua	MOL003108	Caeruloside C	550.57	-3.7	7	15	55.64	-2.91	-3.6	0.73	0.28	2.85
jinyinhua	MOL003111	Centauroside_qt	434.48	0.38	2	9	55.79	-0.84	-1.51	0.5	0	5.18
jinyinhua	MOL003117	Ioniceracetalides B_qt	314.37	1	1	7	61.19	-0.09	-0.37	0.19	0	2.85
jinyinhua	MOL003124	XYLOSTOSIDINE	415.51	-1.66	4	9	43.17	-1.07	-1.32	0.64	0.27	9.15
jinyinhua	MOL003128	dinethylsecologanoside	434.44	-0.79	4	12	48.46	-1.37	-1.69	0.48	0.24	3.18
jinyinhua	MOL000358	beta-sitosterol	414.79	8.08	1	1	36.91	1.32	0.99	0.75	0.23	5.36
jinyinhua	MOL000422	kaempferol	286.25	1.77	4	6	41.88	0.26	-0.55	0.24	0	14.74
jinyinhua	MOL000449	Stigmasterol	412.77	7.64	1	1	43.83	1.44	1	0.76	0.22	5.57
jinyinhua	MOL000006	luteolin	286.25	2.07	4	6	36.16	0.19	-0.84	0.25	0.39	15.94
jinyinhua	MOL000098	quercetin	302.25	1.5	5	7	46.43	0.05	-0.77	0.28	0.38	14.4

## Sheet: xuanshen
	Mol ID	Molecule Name	MW	AlogP	Hdon	Hacc	OB (%)	Caco-2	BBB	DL	FASA-	HL	Save
xuanshen	MOL001925	paeoniflorin_qt	318.35	0.46	2	6	68.18	-0.34	-0.73	0.4	0.39	8.81
xuanshen	MOL002222	sugiol	300.48	4.99	1	2	36.11	1.14	0.7	0.28	0.27	14.62
xuanshen	MOL000358	beta-sitosterol	414.79	8.08	1	1	36.91	1.32	0.99	0.75	0.23	5.36
xuanshen	MOL000359	sitosterol	414.79	8.08	1	1	36.91	1.32	0.87	0.75	0.22	5.37
xuanshen	MOL007657	scropolioside A_qt	590.63	0.37	2	13	38.63	-0.99	-1.58	0.77	0.29	12.18
xuanshen	MOL007658	14-deoxy-12(R)-sulfoandrographolide	414.57	1.5	3	7	62.57	-0.38	-1.1	0.42	0.3	5.16
xuanshen	MOL007659	scropolioside D	722.76	-1.36	5	17	36.62	-1.97	-2.84	0.4	0.32	16.34
xuanshen	MOL007660	scropolioside D_qt	560.6	0.39	2	12	33.17	-0.94	-1.58	0.82	0.34	12.27
xuanshen	MOL007662	harpagoside_qt	332.38	0.17	3	6	122.87	-0.17	-0.56	0.32	0.32	10.55

## Sheet: danggui
danggui	Mol ID	Molecule Name	MW	AlogP	Hdon	Hacc	OB (%)	Caco-2	BBB	DL	FASA-	HL	Save
danggui	MOL000358	beta-sitosterol	414.79	8.08	1	1	36.91	1.32	0.99	0.75	0.23	5.36
danggui	MOL000449	Stigmasterol	412.77	7.64	1	1	43.83	1.44	1	0.76	0.22	5.57

## Sheet: gancao
	Mol ID	Molecule Name	MW	AlogP	Hdon	Hacc	OB (%)	Caco-2	BBB	DL	FASA-	HL	Save
gancao	MOL001484	Inermine	284.28	2.44	1	5	75.18	0.89	0.4	0.54	0.3	11.72
gancao	MOL001792	DFV	256.27	2.57	2	4	32.76	0.51	-0.29	0.18	0.42	17.89
gancao	MOL000211	Mairin	456.78	6.52	2	3	55.38	0.73	0.22	0.78	0.26	8.87
gancao	MOL002311	Glycyrol	366.39	4.85	2	6	90.78	0.71	-0.2	0.67	0.28	9.85
gancao	MOL000239	Jaranol	314.31	2.09	2	6	50.83	0.61	-0.22	0.29	0.29	15.5
gancao	MOL002565	Medicarpin	270.3	2.66	1	4	49.22	1	0.53	0.34	0.31	8.46
gancao	MOL000354	isorhamnetin	316.28	1.76	4	7	49.6	0.31	-0.54	0.31	0.32	14.34
gancao	MOL000359	sitosterol	414.79	8.08	1	1	36.91	1.32	0.87	0.75	0.22	5.37
gancao	MOL003656	Lupiwighteone	338.38	3.92	3	5	51.64	0.68	-0.23	0.37	0.36	15.63
gancao	MOL003896	7-Methoxy-2-methyl isoflavone	266.31	3.36	0	3	42.56	1.16	0.56	0.2	0.33	16.89
gancao	MOL000392	formononetin	268.28	2.58	1	4	69.67	0.78	0.02	0.21	0	17.04
gancao	MOL000417	Calycosin	284.28	2.32	2	5	47.75	0.52	-0.43	0.24	0	17.1
gancao	MOL000422	kaempferol	286.25	1.77	4	6	41.88	0.26	-0.55	0.24	0	14.74
gancao	MOL004328	naringenin	272.27	2.3	3	5	59.29	0.28	-0.37	0.21	0.4	16.98
gancao	MOL004805	(2S)-2-[4-hydroxy-3-(3-methylbut-2-enyl)phenyl]-8,8-dimethyl-2,3-dihydropyrano[2,3-f]chromen-4-one	390.51	5.48	1	4	31.79	1	0.25	0.72	0.35	14.82
gancao	MOL004806	euchrenone	406.56	6.35	1	4	30.29	1.09	0.39	0.57	0	15.89
gancao	MOL004808	glyasperin B	370.43	4.02	3	6	65.22	0.47	-0.09	0.44	0	16.1
gancao	MOL004810	glyasperin F	354.38	2.97	3	6	75.84	0.43	-0.15	0.54	0	15.64
gancao	MOL004811	Glyasperin C	356.45	4.73	3	5	45.56	0.71	0.07	0.4	0	3.13
gancao	MOL004814	Isotrifoliol	298.26	2.99	2	6	31.94	0.53	-0.25	0.42	0	7.91
gancao	MOL004815	(E)-1-(2,4-dihydroxyphenyl)-3-(2,2-dimethylchromen-6-yl)prop-2-en-1-one	322.38	3.96	2	4	39.62	0.66	-0.12	0.35	0	16.16
gancao	MOL004820	kanzonols W	336.36	3.63	2	5	50.48	0.63	0.04	0.52	0	0.15
gancao	MOL004824	(2S)-6-(2,4-dihydroxyphenyl)-2-(2-hydroxypropan-2-yl)-4-methoxy-2,3-dihydrofuro[3,2-g]chromen-7-one	384.41	2.96	3	7	60.25	0	-0.76	0.63	0	4.31
gancao	MOL004827	Semilicoisoflavone B	352.36	2.85	3	6	48.78	0.45	-0.33	0.55	0	17.02
gancao	MOL004828	Glepidotin A	338.38	3.9	3	5	44.72	0.79	0.06	0.35	0	16.09
gancao	MOL004829	Glepidotin B	340.4	3.88	3	5	64.46	0.46	-0.09	0.34	0	15.98
gancao	MOL004833	Phaseolinisoflavan	324.4	3.95	2	4	32.01	1.01	0.46	0.45	0	2.66
gancao	MOL004835	Glypallichalcone	284.33	3.4	1	4	61.6	0.76	0.23	0.19	0	17.01
gancao	MOL004838	8-(6-hydroxy-2-benzofuranyl)-2,2-dimethyl-5-chromenol	308.35	4.2	2	4	58.44	1	0.34	0.38	0.34	8.71
gancao	MOL004841	Licochalcone B	286.3	2.88	3	5	76.76	0.47	-0.46	0.19	0	17.02
gancao	MOL004848	licochalcone G	354.43	4.35	3	5	49.25	0.64	-0.04	0.32	0.35	15.75
gancao	MOL004849	3-(2,4-dihydroxyphenyl)-8-(1,1-dimethylprop-2-enyl)-7-hydroxy-5-methoxy-coumarin	368.41	4.03	3	6	59.62	0.4	-0.23	0.43	0	0.69
gancao	MOL004855	Licoricone	382.44	4.16	2	6	63.58	0.53	-0.14	0.47	0	16.37
gancao	MOL004856	Gancaonin A	352.41	4.17	2	5	51.08	0.8	0.13	0.4	0	16.82
gancao	MOL004857	Gancaonin B	368.41	3.91	3	6	48.79	0.58	-0.1	0.45	0	16.49
gancao	MOL004860	licorice glycoside E	693.71	1.59	7	14	32.89	-2.06	-2.8	0.27	0.31	25.39
gancao	MOL004863	3-(3,4-dihydroxyphenyl)-5,7-dihydroxy-8-(3-methylbut-2-enyl)chromone	354.38	3.65	4	6	66.37	0.52	-0.13	0.41	0	15.81
gancao	MOL004864	5,7-dihydroxy-3-(4-methoxyphenyl)-8-(3-methylbut-2-enyl)chromone	352.41	4.17	2	5	30.49	0.9	0.21	0.41	0	14.99
gancao	MOL004866	2-(3,4-dihydroxyphenyl)-5,7-dihydroxy-6-(3-methylbut-2-enyl)chromone	354.38	3.92	4	6	44.15	0.48	-0.28	0.41	0	16.77
gancao	MOL004879	Glycyrin	382.44	4.67	2	6	52.61	0.59	-0.13	0.47	0	1.31
gancao	MOL004882	Licocoumarone	340.4	4.98	3	5	33.21	0.84	0.06	0.36	0	9.66
gancao	MOL004883	Licoisoflavone	354.38	3.65	4	6	41.61	0.37	-0.27	0.42	0	16.09
gancao	MOL004884	Licoisoflavone B	352.36	2.85	3	6	38.93	0.46	-0.18	0.55	0	15.73
gancao	MOL004885	licoisoflavanone	354.38	2.97	3	6	52.47	0.39	-0.22	0.54	0	15.67
gancao	MOL004891	shinpterocarpin	322.38	3.46	1	4	80.3	1.1	0.68	0.73	0.32	6.5
gancao	MOL004898	(E)-3-[3,4-dihydroxy-5-(3-methylbut-2-enyl)phenyl]-1-(2,4-dihydroxyphenyl)prop-2-en-1-one	340.4	4.49	4	5	46.27	0.41	-0.4	0.31	0.43	15.24
gancao	MOL004903	liquiritin	418.43	0.66	5	9	65.69	-1.06	-1.93	0.74	0	17.96
gancao	MOL004904	licopyranocoumarin	384.41	3.04	3	7	80.36	0.13	-0.62	0.65	0	0.08
gancao	MOL004905	3,22-Dihydroxy-11-oxo-delta(12)-oleanene-27-alpha-methoxycarbonyl-29-oic acid	512.75	4.37	1	6	34.32	-0.06	-0.75	0.55	0	3.56
gancao	MOL004907	Glyzaglabrin	298.26	2.1	2	6	61.07	0.34	-0.2	0.35	0	21.2
gancao	MOL004908	Glabridin	324.4	3.95	2	4	53.25	0.97	0.36	0.47	0	0.03
gancao	MOL004910	Glabranin	324.4	4.42	2	4	52.9	0.97	0.31	0.31	0	16.24
gancao	MOL004911	Glabrene	322.38	3.77	2	4	46.27	0.99	0.04	0.44	0	3.63
gancao	MOL004912	Glabrone	336.36	3.12	2	5	52.51	0.59	-0.11	0.5	0	16.09
gancao	MOL004913	1,3-dihydroxy-9-methoxy-6-benzofurano[3,2-c]chromenone	298.26	2.99	2	6	48.14	0.48	-0.19	0.43	0	8.87
gancao	MOL004914	1,3-dihydroxy-8,9-dimethoxy-6-benzofurano[3,2-c]chromenone	328.29	2.98	2	7	62.9	0.4	-0.34	0.53	0	9.32
gancao	MOL004915	Eurycarpin A	338.38	3.92	3	5	43.28	0.43	-0.06	0.37	0	17.1
gancao	MOL004917	glycyroside	562.57	-0.73	6	13	37.25	-1.58	-2.56	0.79	0	14.62
gancao	MOL004924	(-)-Medicocarpin	432.46	0.75	4	9	40.99	-0.6	-1.34	0.95	0	13.2
gancao	MOL004935	Sigmoidin-B	356.4	3.89	4	6	34.88	0.42	-0.41	0.41	0	14.49
gancao	MOL004941	(2R)-7-hydroxy-2-(4-hydroxyphenyl)chroman-4-one	256.27	2.57	2	4	71.12	0.41	-0.25	0.18	0	18.09
gancao	MOL004945	(2S)-7-hydroxy-2-(4-hydroxyphenyl)-8-(3-methylbut-2-enyl)chroman-4-one	324.4	4.42	2	4	36.57	0.72	-0.04	0.32	0	17.95
gancao	MOL004948	Isoglycyrol	366.39	4.36	1	6	44.7	0.91	0.05	0.84	0	6.69
gancao	MOL004949	Isolicoflavonol	354.38	3.63	4	6	45.17	0.54	-0.42	0.42	0	15.55
gancao	MOL004957	HMO	268.28	2.58	1	4	38.37	0.79	0.25	0.21	0	16.56
gancao	MOL004959	1-Methoxyphaseollidin	354.43	4.25	2	5	69.98	1.01	0.48	0.64	0	9.53
gancao	MOL004961	Quercetin der.	330.31	1.82	3	7	46.45	0.39	-0.44	0.33	0	16.61
gancao	MOL004966	3'-Hydroxy-4'-O-Methylglabridin	354.43	3.93	2	5	43.71	1	0.73	0.57	0	-0.61
gancao	MOL000497	licochalcone a	338.43	4.62	2	4	40.79	0.82	-0.21	0.29	0	16.2
gancao	MOL004974	3'-Methoxyglabridin	354.43	3.93	2	5	46.16	0.94	0.47	0.57	0	0.52
gancao	MOL004978	2-[(3R)-8,8-dimethyl-3,4-dihydro-2H-pyrano[6,5-f]chromen-3-yl]-5-methoxyphenol	338.43	4.2	1	4	36.21	1.12	0.61	0.52	0	-0.13
gancao	MOL004980	Inflacoumarin A	322.38	4.7	2	4	39.71	0.73	-0.24	0.33	0	2.31
gancao	MOL004985	icos-5-enoic acid	310.58	7.75	1	2	30.7	1.22	1.09	0.2	0	5.28
gancao	MOL004988	Kanzonol F	420.54	5.3	1	5	32.47	1.18	0.56	0.89	0.28	9.98
gancao	MOL004989	6-prenylated eriodictyol	356.4	3.89	4	6	39.22	0.4	-0.29	0.41	0	16.52
gancao	MOL004990	7,2',4'-trihydroxy－5-methoxy-3－arylcoumarin	300.28	2.56	3	6	83.71	0.24	-0.59	0.27	0	0.99
gancao	MOL004991	7-Acetoxy-2-methylisoflavone	294.32	3.15	0	4	38.92	0.74	0.16	0.26	0	17.49
gancao	MOL004993	8-prenylated eriodictyol	356.4	3.89	4	6	53.79	0.43	-0.44	0.4	0	15.7
gancao	MOL004996	gadelaidic acid	310.58	7.75	1	2	30.7	1.2	0.94	0.2	0	5.25
gancao	MOL000500	Vestitol	272.32	3.15	2	4	74.66	0.86	0.3	0.21	0	3
gancao	MOL005000	Gancaonin G	352.41	4.17	2	5	60.44	0.78	0.23	0.39	0	16.13
gancao	MOL005001	Gancaonin H	420.49	4.71	3	6	50.1	0.6	-0.14	0.78	0	16.64
gancao	MOL005003	Licoagrocarpin	338.43	4.51	1	4	58.81	1.23	0.61	0.58	0.27	9.45
gancao	MOL005007	Glyasperins M	368.41	3.22	2	6	72.67	0.49	-0.04	0.59	0	15.57
gancao	MOL005008	Glycyrrhiza flavonol A	370.38	2.17	4	7	41.28	-0.09	-0.81	0.6	0	13.71
gancao	MOL005012	Licoagroisoflavone	336.36	3.48	2	5	57.28	0.71	0.09	0.49	0	19.64
gancao	MOL005013	18α-hydroxyglycyrrhetic acid	486.76	4.55	3	5	41.16	-0.29	-0.78	0.71	0	4.96
gancao	MOL005016	Odoratin	314.31	2.3	2	6	49.95	0.42	-0.24	0.3	0	16.35
gancao	MOL005017	Phaseol	336.36	4.87	2	5	78.77	0.76	-0.06	0.58	0	9.64
gancao	MOL005018	Xambioona	388.49	4.68	0	4	54.85	1.09	0.52	0.87	0	14.5
gancao	MOL005020	dehydroglyasperins C	340.4	4.3	4	5	53.82	0.68	-0.12	0.37	0	2.75
gancao	MOL000098	quercetin	302.25	1.5	5	7	46.43	0.05	-0.77	0.28	0.38	14.4

## Sheet: ingredient
	Mol ID	Molecule Name
jinyinhua	MOL001494	Mandenol
jinyinhua	MOL001495	Ethyl linolenate
jinyinhua	MOL002707	phytofluene
jinyinhua	MOL002914	Eriodyctiol (flavanone)
jinyinhua	MOL003006	(-)-(3R,8S,9R,9aS,10aS)-9-ethenyl-8-(beta-D-glucopyranosyloxy)-2,3,9,9a,10,10a-hexahydro-5-oxo-5H,8H-pyrano[4,3-d]oxazolo[3,2-a]pyridine-3-carboxylic acid_qt
jinyinhua	MOL003014	secologanic dibutylacetal_qt
jinyinhua	MOL002773	beta-carotene
jinyinhua	MOL003036	ZINC03978781
jinyinhua	MOL003044	Chryseriol
jinyinhua	MOL003059	kryptoxanthin
jinyinhua	MOL003062	4,5'-Retro-.beta.,.beta.-Carotene-3,3'-dione, 4',5'-didehydro-
jinyinhua	MOL003095	5-hydroxy-7-methoxy-2-(3,4,5-trimethoxyphenyl)chromone
jinyinhua	MOL003101	7-epi-Vogeloside
jinyinhua	MOL003108	Caeruloside C
jinyinhua	MOL003111	Centauroside_qt
jinyinhua	MOL003117	Ioniceracetalides B_qt
jinyinhua	MOL003124	XYLOSTOSIDINE
jinyinhua	MOL003128	dinethylsecologanoside
jinyinhua	MOL000358	beta-sitosterol
jinyinhua	MOL000422	kaempferol
jinyinhua	MOL000449	Stigmasterol
jinyinhua	MOL000006	luteolin
jinyinhua	MOL000098	quercetin
xuanshen	MOL001925	paeoniflorin_qt
xuanshen	MOL002222	sugiol
xuanshen	MOL000358	beta-sitosterol
xuanshen	MOL000359	sitosterol
xuanshen	MOL007657	scropolioside A_qt
xuanshen	MOL007658	14-deoxy-12(R)-sulfoandrographolide
xuanshen	MOL007659	scropolioside D
xuanshen	MOL007660	scropolioside D_qt
xuanshen	MOL007662	harpagoside_qt
danggui	MOL000358	beta-sitosterol
danggui	MOL000449	Stigmasterol
gancao	MOL001484	Inermine
gancao	MOL001792	DFV
gancao	MOL000211	Mairin
gancao	MOL002311	Glycyrol
gancao	MOL000239	Jaranol
gancao	MOL002565	Medicarpin
gancao	MOL000354	isorhamnetin
gancao	MOL000359	sitosterol
gancao	MOL003656	Lupiwighteone
gancao	MOL003896	7-Methoxy-2-methyl isoflavone
gancao	MOL000392	formononetin
gancao	MOL000417	Calycosin
gancao	MOL000422	kaempferol
gancao	MOL004328	naringenin
gancao	MOL004805	(2S)-2-[4-hydroxy-3-(3-methylbut-2-enyl)phenyl]-8,8-dimethyl-2,3-dihydropyrano[2,3-f]chromen-4-one
gancao	MOL004806	euchrenone
gancao	MOL004808	glyasperin B
gancao	MOL004810	glyasperin F
gancao	MOL004811	Glyasperin C
gancao	MOL004814	Isotrifoliol
gancao	MOL004815	(E)-1-(2,4-dihydroxyphenyl)-3-(2,2-dimethylchromen-6-yl)prop-2-en-1-one
gancao	MOL004820	kanzonols W
gancao	MOL004824	(2S)-6-(2,4-dihydroxyphenyl)-2-(2-hydroxypropan-2-yl)-4-methoxy-2,3-dihydrofuro[3,2-g]chromen-7-one
gancao	MOL004827	Semilicoisoflavone B
gancao	MOL004828	Glepidotin A
gancao	MOL004829	Glepidotin B
gancao	MOL004833	Phaseolinisoflavan
gancao	MOL004835	Glypallichalcone
gancao	MOL004838	8-(6-hydroxy-2-benzofuranyl)-2,2-dimethyl-5-chromenol
gancao	MOL004841	Licochalcone B
gancao	MOL004848	licochalcone G
gancao	MOL004849	3-(2,4-dihydroxyphenyl)-8-(1,1-dimethylprop-2-enyl)-7-hydroxy-5-methoxy-coumarin
gancao	MOL004855	Licoricone
gancao	MOL004856	Gancaonin A
gancao	MOL004857	Gancaonin B
gancao	MOL004860	licorice glycoside E
gancao	MOL004863	3-(3,4-dihydroxyphenyl)-5,7-dihydroxy-8-(3-methylbut-2-enyl)chromone
gancao	MOL004864	5,7-dihydroxy-3-(4-methoxyphenyl)-8-(3-methylbut-2-enyl)chromone
gancao	MOL004866	2-(3,4-dihydroxyphenyl)-5,7-dihydroxy-6-(3-methylbut-2-enyl)chromone
gancao	MOL004879	Glycyrin
gancao	MOL004882	Licocoumarone
gancao	MOL004883	Licoisoflavone
gancao	MOL004884	Licoisoflavone B
gancao	MOL004885	licoisoflavanone
gancao	MOL004891	shinpterocarpin
gancao	MOL004898	(E)-3-[3,4-dihydroxy-5-(3-methylbut-2-enyl)phenyl]-1-(2,4-dihydroxyphenyl)prop-2-en-1-one
gancao	MOL004903	liquiritin
gancao	MOL004904	licopyranocoumarin
gancao	MOL004905	3,22-Dihydroxy-11-oxo-delta(12)-oleanene-27-alpha-methoxycarbonyl-29-oic acid
gancao	MOL004907	Glyzaglabrin
gancao	MOL004908	Glabridin
gancao	MOL004910	Glabranin
gancao	MOL004911	Glabrene
gancao	MOL004912	Glabrone
gancao	MOL004913	1,3-dihydroxy-9-methoxy-6-benzofurano[3,2-c]chromenone
gancao	MOL004914	1,3-dihydroxy-8,9-dimethoxy-6-benzofurano[3,2-c]chromenone
gancao	MOL004915	Eurycarpin A
gancao	MOL004917	glycyroside
gancao	MOL004924	(-)-Medicocarpin
gancao	MOL004935	Sigmoidin-B
gancao	MOL004941	(2R)-7-hydroxy-2-(4-hydroxyphenyl)chroman-4-one
gancao	MOL004945	(2S)-7-hydroxy-2-(4-hydroxyphenyl)-8-(3-methylbut-2-enyl)chroman-4-one
gancao	MOL004948	Isoglycyrol
gancao	MOL004949	Isolicoflavonol
gancao	MOL004957	HMO
gancao	MOL004959	1-Methoxyphaseollidin
gancao	MOL004961	Quercetin der.
gancao	MOL004966	3'-Hydroxy-4'-O-Methylglabridin
gancao	MOL000497	licochalcone a
gancao	MOL004974	3'-Methoxyglabridin
gancao	MOL004978	2-[(3R)-8,8-dimethyl-3,4-dihydro-2H-pyrano[6,5-f]chromen-3-yl]-5-methoxyphenol
gancao	MOL004980	Inflacoumarin A
gancao	MOL004985	icos-5-enoic acid
gancao	MOL004988	Kanzonol F
gancao	MOL004989	6-prenylated eriodictyol
gancao	MOL004990	7,2',4'-trihydroxy－5-methoxy-3－arylcoumarin
gancao	MOL004991	7-Acetoxy-2-methylisoflavone
gancao	MOL004993	8-prenylated eriodictyol
gancao	MOL004996	gadelaidic acid
gancao	MOL000500	Vestitol
gancao	MOL005000	Gancaonin G
gancao	MOL005001	Gancaonin H
gancao	MOL005003	Licoagrocarpin
gancao	MOL005007	Glyasperins M
gancao	MOL005008	Glycyrrhiza flavonol A
gancao	MOL005012	Licoagroisoflavone
gancao	MOL005013	18α-hydroxyglycyrrhetic acid
gancao	MOL005016	Odoratin
gancao	MOL005017	Phaseol
gancao	MOL005018	Xambioona
gancao	MOL005020	dehydroglyasperins C
gancao	MOL000098	quercetin

## Sheet: ingredient(DUP)
Herb name	Mol ID	Molecule Name
jinyinhua	MOL001494	Mandenol
jinyinhua	MOL001495	Ethyl linolenate
jinyinhua	MOL002707	phytofluene
jinyinhua	MOL002914	Eriodyctiol (flavanone)
jinyinhua	MOL003006	(-)-(3R,8S,9R,9aS,10aS)-9-ethenyl-8-(beta-D-glucopyranosyloxy)-2,3,9,9a,10,10a-hexahydro-5-oxo-5H,8H-pyrano[4,3-d]oxazolo[3,2-a]pyridine-3-carboxylic acid_qt
jinyinhua	MOL003014	secologanic dibutylacetal_qt
jinyinhua	MOL002773	beta-carotene
jinyinhua	MOL003036	ZINC03978781
jinyinhua	MOL003044	Chryseriol
jinyinhua	MOL003059	kryptoxanthin
jinyinhua	MOL003062	4,5'-Retro-.beta.,.beta.-Carotene-3,3'-dione, 4',5'-didehydro-
jinyinhua	MOL003095	5-hydroxy-7-methoxy-2-(3,4,5-trimethoxyphenyl)chromone
jinyinhua	MOL003101	7-epi-Vogeloside
jinyinhua	MOL003108	Caeruloside C
jinyinhua	MOL003111	Centauroside_qt
jinyinhua	MOL003117	Ioniceracetalides B_qt
jinyinhua	MOL003124	XYLOSTOSIDINE
jinyinhua	MOL003128	dinethylsecologanoside
jinyinhua	MOL000422	kaempferol
jinyinhua	MOL000006	luteolin
jinyinhua	MOL000098	quercetin
xuanshen	MOL001925	paeoniflorin_qt
xuanshen	MOL002222	sugiol
xuanshen	MOL000359	sitosterol
xuanshen	MOL007657	scropolioside A_qt
xuanshen	MOL007658	14-deoxy-12(R)-sulfoandrographolide
xuanshen	MOL007659	scropolioside D
xuanshen	MOL007660	scropolioside D_qt
xuanshen	MOL007662	harpagoside_qt
danggui	MOL000358	beta-sitosterol
danggui	MOL000449	Stigmasterol
gancao	MOL001484	Inermine
gancao	MOL001792	DFV
gancao	MOL000211	Mairin
gancao	MOL002311	Glycyrol
gancao	MOL000239	Jaranol
gancao	MOL002565	Medicarpin
gancao	MOL000354	isorhamnetin
gancao	MOL003656	Lupiwighteone
gancao	MOL003896	7-Methoxy-2-methyl isoflavone
gancao	MOL000392	formononetin
gancao	MOL000417	Calycosin
gancao	MOL004328	naringenin
gancao	MOL004805	(2S)-2-[4-hydroxy-3-(3-methylbut-2-enyl)phenyl]-8,8-dimethyl-2,3-dihydropyrano[2,3-f]chromen-4-one
gancao	MOL004806	euchrenone
gancao	MOL004808	glyasperin B
gancao	MOL004810	glyasperin F
gancao	MOL004811	Glyasperin C
gancao	MOL004814	Isotrifoliol
gancao	MOL004815	(E)-1-(2,4-dihydroxyphenyl)-3-(2,2-dimethylchromen-6-yl)prop-2-en-1-one
gancao	MOL004820	kanzonols W
gancao	MOL004824	(2S)-6-(2,4-dihydroxyphenyl)-2-(2-hydroxypropan-2-yl)-4-methoxy-2,3-dihydrofuro[3,2-g]chromen-7-one
gancao	MOL004827	Semilicoisoflavone B
gancao	MOL004828	Glepidotin A
gancao	MOL004829	Glepidotin B
gancao	MOL004833	Phaseolinisoflavan
gancao	MOL004835	Glypallichalcone
gancao	MOL004838	8-(6-hydroxy-2-benzofuranyl)-2,2-dimethyl-5-chromenol
gancao	MOL004841	Licochalcone B
gancao	MOL004848	licochalcone G
gancao	MOL004849	3-(2,4-dihydroxyphenyl)-8-(1,1-dimethylprop-2-enyl)-7-hydroxy-5-methoxy-coumarin
gancao	MOL004855	Licoricone
gancao	MOL004856	Gancaonin A
gancao	MOL004857	Gancaonin B
gancao	MOL004860	licorice glycoside E
gancao	MOL004863	3-(3,4-dihydroxyphenyl)-5,7-dihydroxy-8-(3-methylbut-2-enyl)chromone
gancao	MOL004864	5,7-dihydroxy-3-(4-methoxyphenyl)-8-(3-methylbut-2-enyl)chromone
gancao	MOL004866	2-(3,4-dihydroxyphenyl)-5,7-dihydroxy-6-(3-methylbut-2-enyl)chromone
gancao	MOL004879	Glycyrin
gancao	MOL004882	Licocoumarone
gancao	MOL004883	Licoisoflavone
gancao	MOL004884	Licoisoflavone B
gancao	MOL004885	licoisoflavanone
gancao	MOL004891	shinpterocarpin
gancao	MOL004898	(E)-3-[3,4-dihydroxy-5-(3-methylbut-2-enyl)phenyl]-1-(2,4-dihydroxyphenyl)prop-2-en-1-one
gancao	MOL004903	liquiritin
gancao	MOL004904	licopyranocoumarin
gancao	MOL004905	3,22-Dihydroxy-11-oxo-delta(12)-oleanene-27-alpha-methoxycarbonyl-29-oic acid
gancao	MOL004907	Glyzaglabrin
gancao	MOL004908	Glabridin
gancao	MOL004910	Glabranin
gancao	MOL004911	Glabrene
gancao	MOL004912	Glabrone
gancao	MOL004913	1,3-dihydroxy-9-methoxy-6-benzofurano[3,2-c]chromenone
gancao	MOL004914	1,3-dihydroxy-8,9-dimethoxy-6-benzofurano[3,2-c]chromenone
gancao	MOL004915	Eurycarpin A
gancao	MOL004917	glycyroside
gancao	MOL004924	(-)-Medicocarpin
gancao	MOL004935	Sigmoidin-B
gancao	MOL004941	(2R)-7-hydroxy-2-(4-hydroxyphenyl)chroman-4-one
gancao	MOL004945	(2S)-7-hydroxy-2-(4-hydroxyphenyl)-8-(3-methylbut-2-enyl)chroman-4-one
gancao	MOL004948	Isoglycyrol
gancao	MOL004949	Isolicoflavonol
gancao	MOL004957	HMO
gancao	MOL004959	1-Methoxyphaseollidin
gancao	MOL004961	Quercetin der.
gancao	MOL004966	3'-Hydroxy-4'-O-Methylglabridin
gancao	MOL000497	licochalcone a
gancao	MOL004974	3'-Methoxyglabridin
gancao	MOL004978	2-[(3R)-8,8-dimethyl-3,4-dihydro-2H-pyrano[6,5-f]chromen-3-yl]-5-methoxyphenol
gancao	MOL004980	Inflacoumarin A
gancao	MOL004985	icos-5-enoic acid
gancao	MOL004988	Kanzonol F
gancao	MOL004989	6-prenylated eriodictyol
gancao	MOL004990	7,2',4'-trihydroxy－5-methoxy-3－arylcoumarin
gancao	MOL004991	7-Acetoxy-2-methylisoflavone
gancao	MOL004993	8-prenylated eriodictyol
gancao	MOL004996	gadelaidic acid
gancao	MOL000500	Vestitol
gancao	MOL005000	Gancaonin G
gancao	MOL005001	Gancaonin H
gancao	MOL005003	Licoagrocarpin
gancao	MOL005007	Glyasperins M
gancao	MOL005008	Glycyrrhiza flavonol A
gancao	MOL005012	Licoagroisoflavone
gancao	MOL005013	18α-hydroxyglycyrrhetic acid
gancao	MOL005016	Odoratin
gancao	MOL005017	Phaseol
gancao	MOL005018	Xambioona
gancao	MOL005020	dehydroglyasperins C

## Sheet: target
Herb name	Mol ID	Molecule Name	target
jinyinhua	MOL001494	Mandenol	Prostaglandin G/H synthase 1	PTGS1
jinyinhua	MOL001494	Mandenol	Prostaglandin G/H synthase 2	PTGS2
jinyinhua	MOL001494	Mandenol	Nuclear receptor coactivator 2	NCOA2
jinyinhua	MOL001495	Ethyl linolenate	Prostaglandin G/H synthase 1	PTGS1
jinyinhua	MOL001495	Ethyl linolenate	Nuclear receptor coactivator 2	NCOA2
jinyinhua	MOL002707	phytofluene	N/A	#N/A
jinyinhua	MOL002914	Eriodyctiol (flavanone)	Prostaglandin G/H synthase 1	PTGS1
jinyinhua	MOL002914	Eriodyctiol (flavanone)	Prostaglandin G/H synthase 2	PTGS2
jinyinhua	MOL002914	Eriodyctiol (flavanone)	Heat shock protein HSP 90	#N/A
jinyinhua	MOL002914	Eriodyctiol (flavanone)	mRNA of PKA Catalytic Subunit C-alpha	#N/A
jinyinhua	MOL002914	Eriodyctiol (flavanone)	Nuclear receptor coactivator 2	NCOA2
jinyinhua	MOL002914	Eriodyctiol (flavanone)	Phosphatidylinositol-4,5-bisphosphate 3-kinase catalytic subunit, gamma isoform	#N/A
jinyinhua	MOL002914	Eriodyctiol (flavanone)	Glycogen phosphorylase, muscle form	PYGM
jinyinhua	MOL002914	Eriodyctiol (flavanone)	Calmodulin	#N/A
jinyinhua	MOL003006	(-)-(3R,8S,9R,9aS,10aS)-9-ethenyl-8-(beta-D-glucopyranosyloxy)-2,3,9,9a,10,10a-hexahydro-5-oxo-5H,8H-pyrano[4,3-d]oxazolo[3,2-a]pyridine-3-carboxylic acid_qt	Prostaglandin G/H synthase 2	PTGS2
jinyinhua	MOL003006	(-)-(3R,8S,9R,9aS,10aS)-9-ethenyl-8-(beta-D-glucopyranosyloxy)-2,3,9,9a,10,10a-hexahydro-5-oxo-5H,8H-pyrano[4,3-d]oxazolo[3,2-a]pyridine-4-carboxylic acid_qt	Carbonic anhydrase II	#N/A
jinyinhua	MOL003006	(-)-(3R,8S,9R,9aS,10aS)-9-ethenyl-8-(beta-D-glucopyranosyloxy)-2,3,9,9a,10,10a-hexahydro-5-oxo-5H,8H-pyrano[4,3-d]oxazolo[3,2-a]pyridine-5-carboxylic acid_qt	Gamma-aminobutyric acid receptor subunit alpha-1	GABRA1
jinyinhua	MOL003006	(-)-(3R,8S,9R,9aS,10aS)-9-ethenyl-8-(beta-D-glucopyranosyloxy)-2,3,9,9a,10,10a-hexahydro-5-oxo-5H,8H-pyrano[4,3-d]oxazolo[3,2-a]pyridine-6-carboxylic acid_qt	Dipeptidyl peptidase IV	#N/A
jinyinhua	MOL003014	secologanic dibutylacetal_qt	Thrombin	#N/A
jinyinhua	MOL003014	secologanic dibutylacetal_qt	Estrogen receptor	ESR1
jinyinhua	MOL003014	secologanic dibutylacetal_qt	Prostaglandin G/H synthase 2	PTGS2
jinyinhua	MOL002773	beta-carotene	RAC-alpha serine/threonine-protein kinase	AKT1
jinyinhua	MOL002773	beta-carotene	Vascular endothelial growth factor A	VEGFA
jinyinhua	MOL002773	beta-carotene	Apoptosis regulator Bcl-2	BCL2
jinyinhua	MOL002773	beta-carotene	Caspase-9	CASP9
jinyinhua	MOL002773	beta-carotene	72 kDa type IV collagenase	MMP2
jinyinhua	MOL002773	beta-carotene	Transcription factor AP-1	#N/A
jinyinhua	MOL002773	beta-carotene	Caspase-3	CASP3
jinyinhua	MOL002773	beta-carotene	Prostaglandin G/H synthase 2	PTGS2
jinyinhua	MOL002773	beta-carotene	Caspase-8	CASP8
jinyinhua	MOL002773	beta-carotene	Interstitial collagenase	MMP1
jinyinhua	MOL002773	beta-carotene	Heme oxygenase 1	HMOX1
jinyinhua	MOL002773	beta-carotene	Cytochrome P450 3A4	CYP3A4
jinyinhua	MOL002773	beta-carotene	Cytochrome P450 2B1	#N/A
jinyinhua	MOL002773	beta-carotene	Cytochrome P450 1A2	CYP1A2
jinyinhua	MOL002773	beta-carotene	Serum albumin	#N/A
jinyinhua	MOL002773	beta-carotene	Caveolin-1	CAV1
jinyinhua	MOL002773	beta-carotene	Catenin beta-1	CTNNB1
jinyinhua	MOL002773	beta-carotene	Myc proto-oncogene protein	MYC
jinyinhua	MOL002773	beta-carotene	Caspase-7	CASP7
jinyinhua	MOL002773	beta-carotene	Tissue factor	F3
jinyinhua	MOL002773	beta-carotene	Gap junction alpha-1 protein	GJA1
jinyinhua	MOL002773	beta-carotene	Stromelysin-2	MMP10
jinyinhua	MOL003036	ZINC03978781	Progesterone receptor	PGR
jinyinhua	MOL003036	ZINC03978782	Nuclear receptor coactivator 2	NCOA2
jinyinhua	MOL003036	ZINC03978783	Mineralocorticoid receptor	NR3C2
jinyinhua	MOL003044	Chryseriol	Nitric oxide synthase, inducible	NOS2
jinyinhua	MOL003044	Chryseriol	Prostaglandin G/H synthase 1	PTGS1
jinyinhua	MOL003044	Chryseriol	Estrogen receptor	ESR1
jinyinhua	MOL003044	Chryseriol	Androgen receptor	AR
jinyinhua	MOL003044	Chryseriol	Peroxisome proliferator activated receptor gamma	#N/A
jinyinhua	MOL003044	Chryseriol	Prostaglandin G/H synthase 2	PTGS2
jinyinhua	MOL003044	Chryseriol	Dipeptidyl peptidase IV	#N/A
jinyinhua	MOL003044	Chryseriol	Mitogen-activated protein kinase 14	MAPK14
jinyinhua	MOL003044	Chryseriol	Glycogen synthase kinase-3 beta	GSK3B
jinyinhua	MOL003044	Chryseriol	Heat shock protein HSP 90	#N/A
jinyinhua	MOL003044	Chryseriol	Cell division protein kinase 2	#N/A
jinyinhua	MOL003044	Chryseriol	Phosphatidylinositol-4,5-bisphosphate 3-kinase catalytic subunit, gamma isoform	#N/A
jinyinhua	MOL003044	Chryseriol	Serine/threonine-protein kinase Chk1	CHEK1
jinyinhua	MOL003044	Chryseriol	mRNA of PKA Catalytic Subunit C-alpha	#N/A
jinyinhua	MOL003044	Chryseriol	Trypsin-1	#N/A
jinyinhua	MOL003044	Chryseriol	Nuclear receptor coactivator 2	NCOA2
jinyinhua	MOL003044	Chryseriol	Nuclear receptor coactivator 1	NCOA1
jinyinhua	MOL003044	Chryseriol	Calmodulin	#N/A
jinyinhua	MOL003059	kryptoxanthin	N/A	#N/A
jinyinhua	MOL003062	4,5'-Retro-.beta.,.beta.-Carotene-3,3'-dione, 4',5'-didehydro-	N/A	#N/A
jinyinhua	MOL003095	5-hydroxy-7-methoxy-2-(3,4,5-trimethoxyphenyl)chromone	Nitric oxide synthase, inducible	NOS2
jinyinhua	MOL003095	5-hydroxy-7-methoxy-2-(3,4,6-trimethoxyphenyl)chromone	Prostaglandin G/H synthase 1	PTGS1
jinyinhua	MOL003095	5-hydroxy-7-methoxy-2-(3,4,7-trimethoxyphenyl)chromone	Thrombin	#N/A
jinyinhua	MOL003095	5-hydroxy-7-methoxy-2-(3,4,8-trimethoxyphenyl)chromone	Potassium voltage-gated channel subfamily H member 2	KCNH2
jinyinhua	MOL003095	5-hydroxy-7-methoxy-2-(3,4,9-trimethoxyphenyl)chromone	Estrogen receptor	ESR1
jinyinhua	MOL003095	5-hydroxy-7-methoxy-2-(3,4,10-trimethoxyphenyl)chromone	Androgen receptor	AR
jinyinhua	MOL003095	5-hydroxy-7-methoxy-2-(3,4,11-trimethoxyphenyl)chromone	Sodium channel protein type 5 subunit alpha	SCN5A
jinyinhua	MOL003095	5-hydroxy-7-methoxy-2-(3,4,12-trimethoxyphenyl)chromone	Peroxisome proliferator activated receptor gamma	#N/A
jinyinhua	MOL003095	5-hydroxy-7-methoxy-2-(3,4,13-trimethoxyphenyl)chromone	Coagulation factor Xa	#N/A
jinyinhua	MOL003095	5-hydroxy-7-methoxy-2-(3,4,14-trimethoxyphenyl)chromone	Prostaglandin G/H synthase 2	PTGS2
jinyinhua	MOL003095	5-hydroxy-7-methoxy-2-(3,4,15-trimethoxyphenyl)chromone	Nitric-oxide synthase, endothelial	#N/A
jinyinhua	MOL003095	5-hydroxy-7-methoxy-2-(3,4,16-trimethoxyphenyl)chromone	Voltage-dependent calcium channel subunit alpha-2/delta-1	CACNA2D1
jinyinhua	MOL003095	5-hydroxy-7-methoxy-2-(3,4,17-trimethoxyphenyl)chromone	DNA topoisomerase II	#N/A
jinyinhua	MOL003095	5-hydroxy-7-methoxy-2-(3,4,18-trimethoxyphenyl)chromone	Estrogen receptor beta	ESR2
jinyinhua	MOL003095	5-hydroxy-7-methoxy-2-(3,4,19-trimethoxyphenyl)chromone	Dipeptidyl peptidase IV	#N/A
jinyinhua	MOL003095	5-hydroxy-7-methoxy-2-(3,4,20-trimethoxyphenyl)chromone	Mitogen-activated protein kinase 14	MAPK14
jinyinhua	MOL003095	5-hydroxy-7-methoxy-2-(3,4,21-trimethoxyphenyl)chromone	Glycogen synthase kinase-3 beta	GSK3B
jinyinhua	MOL003095	5-hydroxy-7-methoxy-2-(3,4,22-trimethoxyphenyl)chromone	Heat shock protein HSP 90	#N/A
jinyinhua	MOL003095	5-hydroxy-7-methoxy-2-(3,4,23-trimethoxyphenyl)chromone	Serine/threonine-protein kinase Chk1	CHEK1
jinyinhua	MOL003095	5-hydroxy-7-methoxy-2-(3,4,24-trimethoxyphenyl)chromone	Trypsin-1	#N/A
jinyinhua	MOL003095	5-hydroxy-7-methoxy-2-(3,4,25-trimethoxyphenyl)chromone	Nuclear receptor coactivator 2	NCOA2
jinyinhua	MOL003095	5-hydroxy-7-methoxy-2-(3,4,26-trimethoxyphenyl)chromone	Nuclear receptor coactivator 1	NCOA1
jinyinhua	MOL003095	5-hydroxy-7-methoxy-2-(3,4,27-trimethoxyphenyl)chromone	Calcium-activated potassium channel subunit alpha 1	#N/A
jinyinhua	MOL003095	5-hydroxy-7-methoxy-2-(3,4,28-trimethoxyphenyl)chromone	Calmodulin	#N/A
jinyinhua	MOL003095	5-hydroxy-7-methoxy-2-(3,4,29-trimethoxyphenyl)chromone	Beta-2 adrenergic receptor	ADRB2
jinyinhua	MOL003095	5-hydroxy-7-methoxy-2-(3,4,30-trimethoxyphenyl)chromone	Beta-secretase	#N/A
jinyinhua	MOL003101	7-epi-Vogeloside	N/A	#N/A
jinyinhua	MOL003108	Caeruloside C	N/A	#N/A
jinyinhua	MOL003111	Centauroside_qt	Thrombin	#N/A
jinyinhua	MOL003111	Centauroside_qt	Estrogen receptor	ESR1
jinyinhua	MOL003111	Centauroside_qt	Androgen receptor	AR
jinyinhua	MOL003111	Centauroside_qt	Carbonic anhydrase II	#N/A
jinyinhua	MOL003111	Centauroside_qt	Dipeptidyl peptidase IV	#N/A
jinyinhua	MOL003111	Centauroside_qt	Heat shock protein HSP 90	#N/A
jinyinhua	MOL003111	Centauroside_qt	Trypsin-1	#N/A
jinyinhua	MOL003111	Centauroside_qt	Nuclear receptor coactivator 2	NCOA2
jinyinhua	MOL003111	Centauroside_qt	Nuclear receptor coactivator 1	NCOA1
jinyinhua	MOL003117	Ioniceracetalides B_qt	Nitric oxide synthase, inducible	NOS2
jinyinhua	MOL003117	Ioniceracetalides B_qt	Thrombin	#N/A
jinyinhua	MOL003117	Ioniceracetalides B_qt	Prostaglandin G/H synthase 2	PTGS2
jinyinhua	MOL003117	Ioniceracetalides B_qt	Gamma-aminobutyric acid receptor subunit alpha-1	GABRA1
jinyinhua	MOL003117	Ioniceracetalides B_qt	Dipeptidyl peptidase IV	#N/A
jinyinhua	MOL003117	Ioniceracetalides B_qt	Beta-lactamase	#N/A
jinyinhua	MOL003124	XYLOSTOSIDINE	N/A	#N/A
jinyinhua	MOL003128	dinethylsecologanoside	Androgen receptor	AR
jinyinhua	MOL003128	dinethylsecologanoside	Carbonic anhydrase II	#N/A
jinyinhua	MOL000422	kaempferol	Nitric oxide synthase, inducible	NOS2
jinyinhua	MOL000422	kaempferol	Prostaglandin G/H synthase 1	PTGS1
jinyinhua	MOL000422	kaempferol	Androgen receptor	AR
jinyinhua	MOL000422	kaempferol	Peroxisome proliferator activated receptor gamma	#N/A
jinyinhua	MOL000422	kaempferol	Prostaglandin G/H synthase 2	PTGS2
jinyinhua	MOL000422	kaempferol	Heat shock protein HSP 90	#N/A
jinyinhua	MOL000422	kaempferol	Phosphatidylinositol-4,5-bisphosphate 3-kinase catalytic subunit, gamma isoform	#N/A
jinyinhua	MOL000422	kaempferol	mRNA of PKA Catalytic Subunit C-alpha	#N/A
jinyinhua	MOL000422	kaempferol	Nuclear receptor coactivator 2	NCOA2
jinyinhua	MOL000422	kaempferol	Dipeptidyl peptidase IV	#N/A
jinyinhua	MOL000422	kaempferol	Trypsin-1	#N/A
jinyinhua	MOL000422	kaempferol	Progesterone receptor	PGR
jinyinhua	MOL000422	kaempferol	Thrombin	#N/A
jinyinhua	MOL000422	kaempferol	Muscarinic acetylcholine receptor M1	CHRM1
jinyinhua	MOL000422	kaempferol	Nitric-oxide synthase, endothelial	#N/A
jinyinhua	MOL000422	kaempferol	Gamma-aminobutyric-acid receptor alpha-2 subunit	#N/A
jinyinhua	MOL000422	kaempferol	Acetylcholinesterase	ACHE
jinyinhua	MOL000422	kaempferol	Sodium-dependent noradrenaline transporter	SLC6A2
jinyinhua	MOL000422	kaempferol	Muscarinic acetylcholine receptor M2	CHRM2
jinyinhua	MOL000422	kaempferol	Alpha-1B adrenergic receptor	ADRA1B
jinyinhua	MOL000422	kaempferol	Gamma-aminobutyric acid receptor subunit alpha-1	GABRA1
jinyinhua	MOL000422	kaempferol	DNA topoisomerase II	#N/A
jinyinhua	MOL000422	kaempferol	Coagulation factor VII	F7
jinyinhua	MOL000422	kaempferol	Calmodulin	#N/A
jinyinhua	MOL000422	kaempferol	Transcription factor p65	RELA
jinyinhua	MOL000422	kaempferol	Inhibitor of nuclear factor kappa-B kinase subunit beta	IKBKB
jinyinhua	MOL000422	kaempferol	RAC-alpha serine/threonine-protein kinase	AKT1
jinyinhua	MOL000422	kaempferol	Apoptosis regulator Bcl-2	BCL2
jinyinhua	MOL000422	kaempferol	Apoptosis regulator BAX	BAX
jinyinhua	MOL000422	kaempferol	Tumor necrosis factor	TNF
jinyinhua	MOL000422	kaempferol	Transcription factor AP-1	#N/A
jinyinhua	MOL000422	kaempferol	Activator of 90 kDa heat shock protein ATPase homolog 1	AHSA1
jinyinhua	MOL000422	kaempferol	Caspase-3	CASP3
jinyinhua	MOL000422	kaempferol	Mitogen-activated protein kinase 8	MAPK8
jinyinhua	MOL000422	kaempferol	Xanthine dehydrogenase/oxidase	XDH
jinyinhua	MOL000422	kaempferol	Interstitial collagenase	MMP1
jinyinhua	MOL000422	kaempferol	Signal transducer and activator of transcription 1-alpha/beta	STAT1
jinyinhua	MOL000422	kaempferol	Cell division control protein 2 homolog	#N/A
jinyinhua	MOL000422	kaempferol	Peroxisome proliferator-activated receptor gamma	PPARG
jinyinhua	MOL000422	kaempferol	Heme oxygenase 1	HMOX1
jinyinhua	MOL000422	kaempferol	Cytochrome P450 3A4	CYP3A4
jinyinhua	MOL000422	kaempferol	Cytochrome P450 1A2	CYP1A2
jinyinhua	MOL000422	kaempferol	Cytochrome P450 1A1	CYP1A1
jinyinhua	MOL000422	kaempferol	Intercellular adhesion molecule 1	ICAM1
jinyinhua	MOL000422	kaempferol	E-selectin	SELE
jinyinhua	MOL000422	kaempferol	Vascular cell adhesion protein 1	VCAM1
jinyinhua	MOL000422	kaempferol	Nuclear receptor subfamily 1 group I member 2	NR1I2
jinyinhua	MOL000422	kaempferol	Cytochrome P450 1B1	CYP1B1
jinyinhua	MOL000422	kaempferol	Arachidonate 5-lipoxygenase	#N/A
jinyinhua	MOL000422	kaempferol	Hyaluronan synthase 2	HAS2
jinyinhua	MOL000422	kaempferol	Glutathione S-transferase P	GSTP1
jinyinhua	MOL000422	kaempferol	Aryl hydrocarbon receptor	AHR
jinyinhua	MOL000422	kaempferol	26S proteasome non-ATPase regulatory subunit 3	PSMD3
jinyinhua	MOL000422	kaempferol	Solute carrier family 2, facilitated glucose transporter member 4	SLC2A4
jinyinhua	MOL000422	kaempferol	Nuclear receptor subfamily 1 group I member 3	NR1I3
jinyinhua	MOL000422	kaempferol	Insulin receptor	INSR
jinyinhua	MOL000422	kaempferol	Type I iodothyronine deiodinase	DIO1
jinyinhua	MOL000422	kaempferol	Serine/threonine-protein phosphatase 2B catalytic subunit alpha isoform	#N/A
jinyinhua	MOL000422	kaempferol	Peroxidase C1A	#N/A
jinyinhua	MOL000422	kaempferol	Glutathione S-transferase Mu 1	GSTM1
jinyinhua	MOL000422	kaempferol	Glutathione S-transferase Mu 2	GSTM2
jinyinhua	MOL000422	kaempferol	Aldo-keto reductase family 1 member C3	AKR1C3
jinyinhua	MOL000422	kaempferol	Antileukoproteinase	SLPI
jinyinhua	MOL000006	luteolin	Prostaglandin G/H synthase 1	PTGS1
jinyinhua	MOL000006	luteolin	Androgen receptor	AR
jinyinhua	MOL000006	luteolin	Prostaglandin G/H synthase 2	PTGS2
jinyinhua	MOL000006	luteolin	Heat shock protein HSP 90	#N/A
jinyinhua	MOL000006	luteolin	Trypsin-1	#N/A
jinyinhua	MOL000006	luteolin	Nuclear receptor coactivator 2	NCOA2
jinyinhua	MOL000006	luteolin	mRNA of PKA Catalytic Subunit C-alpha	#N/A
jinyinhua	MOL000006	luteolin	Dipeptidyl peptidase IV	#N/A
jinyinhua	MOL000006	luteolin	Phosphatidylinositol-4,5-bisphosphate 3-kinase catalytic subunit, gamma isoform	#N/A
jinyinhua	MOL000006	luteolin	Transcription factor p65	RELA
jinyinhua	MOL000006	luteolin	Epidermal growth factor receptor	EGFR
jinyinhua	MOL000006	luteolin	RAC-alpha serine/threonine-protein kinase	AKT1
jinyinhua	MOL000006	luteolin	Vascular endothelial growth factor A	VEGFA
jinyinhua	MOL000006	luteolin	G1/S-specific cyclin-D1	CCND1
jinyinhua	MOL000006	luteolin	Bcl-2-like protein 1	BCL2L1
jinyinhua	MOL000006	luteolin	Cyclin-dependent kinase inhibitor 1	CDKN1A
jinyinhua	MOL000006	luteolin	Caspase-9	CASP9
jinyinhua	MOL000006	luteolin	72 kDa type IV collagenase	MMP2
jinyinhua	MOL000006	luteolin	Matrix metalloproteinase-9	MMP9
jinyinhua	MOL000006	luteolin	Mitogen-activated protein kinase 1	MAPK1
jinyinhua	MOL000006	luteolin	Interleukin-10	IL10
jinyinhua	MOL000006	luteolin	Retinoblastoma-associated protein	RB1
jinyinhua	MOL000006	luteolin	Cell division protein kinase 4	#N/A
jinyinhua	MOL000006	luteolin	Tumor necrosis factor	TNF
jinyinhua	MOL000006	luteolin	Transcription factor AP-1	#N/A
jinyinhua	MOL000006	luteolin	Interleukin-6	IL6
jinyinhua	MOL000006	luteolin	Caspase-3	CASP3
jinyinhua	MOL000006	luteolin	Cellular tumor antigen p53	TP53
jinyinhua	MOL000006	luteolin	NF-kappa-B inhibitor alpha	NFKBIA
jinyinhua	MOL000006	luteolin	Xanthine dehydrogenase/oxidase	XDH
jinyinhua	MOL000006	luteolin	DNA topoisomerase 1	TOP1
jinyinhua	MOL000006	luteolin	E3 ubiquitin-protein ligase Mdm2	MDM2
jinyinhua	MOL000006	luteolin	Amyloid beta A4 protein	#N/A
jinyinhua	MOL000006	luteolin	Interstitial collagenase	MMP1
jinyinhua	MOL000006	luteolin	Proliferating cell nuclear antigen	PCNA
jinyinhua	MOL000006	luteolin	Receptor tyrosine-protein kinase erbB-2	ERBB2
jinyinhua	MOL000006	luteolin	Peroxisome proliferator-activated receptor gamma	PPARG
jinyinhua	MOL000006	luteolin	Heme oxygenase 1	HMOX1
jinyinhua	MOL000006	luteolin	Caspase-7	CASP7
jinyinhua	MOL000006	luteolin	Intercellular adhesion molecule 1	ICAM1
jinyinhua	MOL000006	luteolin	Induced myeloid leukemia cell differentiation protein Mcl-1	MCL1
jinyinhua	MOL000006	luteolin	Baculoviral IAP repeat-containing protein 5	BIRC5
jinyinhua	MOL000006	luteolin	Interleukin-2	IL2
jinyinhua	MOL000006	luteolin	G2/mitotic-specific cyclin-B1	CCNB1
jinyinhua	MOL000006	luteolin	Tyrosinase	TYR
jinyinhua	MOL000006	luteolin	Interferon gamma	IFNG
jinyinhua	MOL000006	luteolin	Interleukin-4	IL4
jinyinhua	MOL000006	luteolin	DNA topoisomerase 2-alpha	TOP2A
jinyinhua	MOL000006	luteolin	Glutathione S-transferase P	GSTP1
jinyinhua	MOL000006	luteolin	Baculoviral IAP repeat-containing protein 4	#N/A
jinyinhua	MOL000006	luteolin	Solute carrier family 2, facilitated glucose transporter member 4	SLC2A4
jinyinhua	MOL000006	luteolin	Insulin receptor	INSR
jinyinhua	MOL000006	luteolin	CD40 ligand	CD40LG
jinyinhua	MOL000006	luteolin	Prostaglandin E synthase	PTGES
jinyinhua	MOL000006	luteolin	Kinetochore protein Nuf2	NUF2
jinyinhua	MOL000006	luteolin	Adenylate cyclase type 2	ADCY2
jinyinhua	MOL000006	luteolin	Hepatocyte growth factor receptor	MET
jinyinhua	MOL000098	quercetin	Prostaglandin G/H synthase 1	PTGS1
jinyinhua	MOL000098	quercetin	Androgen receptor	AR
jinyinhua	MOL000098	quercetin	Peroxisome proliferator activated receptor gamma	#N/A
jinyinhua	MOL000098	quercetin	Prostaglandin G/H synthase 2	PTGS2
jinyinhua	MOL000098	quercetin	Heat shock protein HSP 90	#N/A
jinyinhua	MOL000098	quercetin	Phosphatidylinositol-4,5-bisphosphate 3-kinase catalytic subunit, gamma isoform	#N/A
jinyinhua	MOL000098	quercetin	Nuclear receptor coactivator 2	NCOA2
jinyinhua	MOL000098	quercetin	Dipeptidyl peptidase IV	#N/A
jinyinhua	MOL000098	quercetin	Aldose reductase	#N/A
jinyinhua	MOL000098	quercetin	Trypsin-1	#N/A
jinyinhua	MOL000098	quercetin	DNA topoisomerase II	#N/A
jinyinhua	MOL000098	quercetin	Thrombin	#N/A
jinyinhua	MOL000098	quercetin	Potassium voltage-gated channel subfamily H member 2	KCNH2
jinyinhua	MOL000098	quercetin	Sodium channel protein type 5 subunit alpha	SCN5A
jinyinhua	MOL000098	quercetin	Coagulation factor Xa	#N/A
jinyinhua	MOL000098	quercetin	Beta-2 adrenergic receptor	ADRB2
jinyinhua	MOL000098	quercetin	Stromelysin-1	MMP3
jinyinhua	MOL000098	quercetin	mRNA of PKA Catalytic Subunit C-alpha	#N/A
jinyinhua	MOL000098	quercetin	Coagulation factor VII	F7
jinyinhua	MOL000098	quercetin	Nitric-oxide synthase, endothelial	#N/A
jinyinhua	MOL000098	quercetin	Retinoic acid receptor RXR-alpha	RXRA
jinyinhua	MOL000098	quercetin	Acetylcholinesterase	ACHE
jinyinhua	MOL000098	quercetin	Gamma-aminobutyric acid receptor subunit alpha-1	GABRA1
jinyinhua	MOL000098	quercetin	Amine oxidase [flavin-containing] B	#N/A
jinyinhua	MOL000098	quercetin	Transcription factor p65	RELA
jinyinhua	MOL000098	quercetin	Epidermal growth factor receptor	EGFR
jinyinhua	MOL000098	quercetin	RAC-alpha serine/threonine-protein kinase	AKT1
jinyinhua	MOL000098	quercetin	Vascular endothelial growth factor A	VEGFA
jinyinhua	MOL000098	quercetin	G1/S-specific cyclin-D1	CCND1
jinyinhua	MOL000098	quercetin	Apoptosis regulator Bcl-2	BCL2
jinyinhua	MOL000098	quercetin	Bcl-2-like protein 1	BCL2L1
jinyinhua	MOL000098	quercetin	Proto-oncogene c-Fos	#N/A
jinyinhua	MOL000098	quercetin	Cyclin-dependent kinase inhibitor 1	CDKN1A
jinyinhua	MOL000098	quercetin	Eukaryotic translation initiation factor 6	EIF6
jinyinhua	MOL000098	quercetin	Apoptosis regulator BAX	BAX
jinyinhua	MOL000098	quercetin	Caspase-9	CASP9
jinyinhua	MOL000098	quercetin	Urokinase-type plasminogen activator	PLAU
jinyinhua	MOL000098	quercetin	72 kDa type IV collagenase	MMP2
jinyinhua	MOL000098	quercetin	Matrix metalloproteinase-9	MMP9
jinyinhua	MOL000098	quercetin	Mitogen-activated protein kinase 1	MAPK1
jinyinhua	MOL000098	quercetin	Interleukin-10	IL10
jinyinhua	MOL000098	quercetin	Pro-epidermal growth factor	EGF
jinyinhua	MOL000098	quercetin	Retinoblastoma-associated protein	RB1
jinyinhua	MOL000098	quercetin	Tumor necrosis factor	TNF
jinyinhua	MOL000098	quercetin	Transcription factor AP-1	#N/A
jinyinhua	MOL000098	quercetin	Interleukin-6	IL6
jinyinhua	MOL000098	quercetin	Cyclin-dependent kinase inhibitor 2A, isoforms 1/2/3	#N/A
jinyinhua	MOL000098	quercetin	Activator of 90 kDa heat shock protein ATPase homolog 1	AHSA1
jinyinhua	MOL000098	quercetin	Caspase-3	CASP3
jinyinhua	MOL000098	quercetin	Cellular tumor antigen p53	TP53
jinyinhua	MOL000098	quercetin	ETS domain-containing protein Elk-1	ELK1
jinyinhua	MOL000098	quercetin	NF-kappa-B inhibitor alpha	NFKBIA
jinyinhua	MOL000098	quercetin	NADPH--cytochrome P450 reductase	POR
jinyinhua	MOL000098	quercetin	Ornithine decarboxylase	ODC1
jinyinhua	MOL000098	quercetin	Xanthine dehydrogenase/oxidase	XDH
jinyinhua	MOL000098	quercetin	Caspase-8	CASP8
jinyinhua	MOL000098	quercetin	DNA topoisomerase 1	TOP1
jinyinhua	MOL000098	quercetin	RAF proto-oncogene serine/threonine-protein kinase	RAF1
jinyinhua	MOL000098	quercetin	Superoxide dismutase [Cu-Zn]	#N/A
jinyinhua	MOL000098	quercetin	Protein kinase C alpha type	PRKCA
jinyinhua	MOL000098	quercetin	Interstitial collagenase	MMP1
jinyinhua	MOL000098	quercetin	Hypoxia-inducible factor 1-alpha	HIF1A
jinyinhua	MOL000098	quercetin	Signal transducer and activator of transcription 1-alpha/beta	STAT1
jinyinhua	MOL000098	quercetin	Protein CBFA2T1	RUNX1T1
jinyinhua	MOL000098	quercetin	Probable E3 ubiquitin-protein ligase HERC5	#N/A
jinyinhua	MOL000098	quercetin	Cell division control protein 2 homolog	#N/A
jinyinhua	MOL000098	quercetin	78 kDa glucose-regulated protein	#N/A
jinyinhua	MOL000098	quercetin	Receptor tyrosine-protein kinase erbB-2	ERBB2
jinyinhua	MOL000098	quercetin	Peroxisome proliferator-activated receptor gamma	PPARG
jinyinhua	MOL000098	quercetin	Acetyl-CoA carboxylase 1	ACACA
jinyinhua	MOL000098	quercetin	Heme oxygenase 1	HMOX1
jinyinhua	MOL000098	quercetin	Cytochrome P450 3A4	CYP3A4
jinyinhua	MOL000098	quercetin	Cytochrome P450 1A2	CYP1A2
jinyinhua	MOL000098	quercetin	Caveolin-1	CAV1
jinyinhua	MOL000098	quercetin	Myc proto-oncogene protein	MYC
jinyinhua	MOL000098	quercetin	Tissue factor	F3
jinyinhua	MOL000098	quercetin	Gap junction alpha-1 protein	GJA1
jinyinhua	MOL000098	quercetin	Cytochrome P450 1A1	CYP1A1
jinyinhua	MOL000098	quercetin	Intercellular adhesion molecule 1	ICAM1
jinyinhua	MOL000098	quercetin	Interleukin-1 beta	IL1B
jinyinhua	MOL000098	quercetin	C-C motif chemokine 2	CCL2
jinyinhua	MOL000098	quercetin	E-selectin	SELE
jinyinhua	MOL000098	quercetin	Vascular cell adhesion protein 1	VCAM1
jinyinhua	MOL000098	quercetin	Prostaglandin E2 receptor EP3 subtype	PTGER3
jinyinhua	MOL000098	quercetin	Interleukin-8	CXCL8
jinyinhua	MOL000098	quercetin	Protein kinase C beta type	PRKCB
jinyinhua	MOL000098	quercetin	Baculoviral IAP repeat-containing protein 5	BIRC5
jinyinhua	MOL000098	quercetin	Dual oxidase 2	DUOX2
jinyinhua	MOL000098	quercetin	Nitric oxide synthase, endothelial	NOS3
jinyinhua	MOL000098	quercetin	Heat shock protein beta-1	HSPB1
jinyinhua	MOL000098	quercetin	Transforming growth factor beta-1	#N/A
jinyinhua	MOL000098	quercetin	Estrogen sulfotransferase	#N/A
jinyinhua	MOL000098	quercetin	Maltase-glucoamylase, intestinal	#N/A
jinyinhua	MOL000098	quercetin	Interleukin-2	IL2
jinyinhua	MOL000098	quercetin	Nuclear receptor subfamily 1 group I member 2	NR1I2
jinyinhua	MOL000098	quercetin	Cytochrome P450 1B1	CYP1B1
jinyinhua	MOL000098	quercetin	G2/mitotic-specific cyclin-B1	CCNB1
jinyinhua	MOL000098	quercetin	Tissue-type plasminogen activator	PLAT
jinyinhua	MOL000098	quercetin	Thrombomodulin	THBD
jinyinhua	MOL000098	quercetin	Plasminogen activator inhibitor 1	SERPINE1
jinyinhua	MOL000098	quercetin	Collagen alpha-1(I) chain	#N/A
jinyinhua	MOL000098	quercetin	Interferon gamma	IFNG
jinyinhua	MOL000098	quercetin	Arachidonate 5-lipoxygenase	#N/A
jinyinhua	MOL000098	quercetin	Phosphatidylinositol-3,4,5-trisphosphate 3-phosphatase and dual-specificity protein phosphatase PTEN	#N/A
jinyinhua	MOL000098	quercetin	Interleukin-1 alpha	IL1A
jinyinhua	MOL000098	quercetin	Myeloperoxidase	MPO
jinyinhua	MOL000098	quercetin	DNA topoisomerase 2-alpha	TOP2A
jinyinhua	MOL000098	quercetin	Neutrophil cytosol factor 1	NCF1
jinyinhua	MOL000098	quercetin	ATP-binding cassette sub-family G member 2	#N/A
jinyinhua	MOL000098	quercetin	Hyaluronan synthase 2	HAS2
jinyinhua	MOL000098	quercetin	Glutathione S-transferase P	GSTP1
jinyinhua	MOL000098	quercetin	Nuclear factor erythroid 2-related factor 2	NFE2L2
jinyinhua	MOL000098	quercetin	NAD(P)H dehydrogenase [quinone] 1	#N/A
jinyinhua	MOL000098	quercetin	Poly [ADP-ribose] polymerase 1	#N/A
jinyinhua	MOL000098	quercetin	Aryl hydrocarbon receptor	AHR
jinyinhua	MOL000098	quercetin	26S proteasome non-ATPase regulatory subunit 3	PSMD3
jinyinhua	MOL000098	quercetin	Solute carrier family 2, facilitated glucose transporter member 4	SLC2A4
jinyinhua	MOL000098	quercetin	Collagen alpha-1(III) chain	#N/A
jinyinhua	MOL000098	quercetin	DNA gyrase subunit B	#N/A
jinyinhua	MOL000098	quercetin	C-X-C motif chemokine 11	CXCL11
jinyinhua	MOL000098	quercetin	C-X-C motif chemokine 2	CXCL2
jinyinhua	MOL000098	quercetin	DDB1- and CUL4-associated factor 5	DCAF5
jinyinhua	MOL000098	quercetin	Nuclear receptor subfamily 1 group I member 3	NR1I3
jinyinhua	MOL000098	quercetin	Serine/threonine-protein kinase Chk2	CHEK2
jinyinhua	MOL000098	quercetin	Insulin receptor	INSR
jinyinhua	MOL000098	quercetin	Claudin-4	CLDN4
jinyinhua	MOL000098	quercetin	Peroxisome proliferator-activated receptor alpha	PPARA
jinyinhua	MOL000098	quercetin	Peroxisome proliferator-activated receptor delta	PPARD
jinyinhua	MOL000098	quercetin	Heat shock factor protein 1	HSF1
jinyinhua	MOL000098	quercetin	C-reactive protein	CRP
jinyinhua	MOL000098	quercetin	C-X-C motif chemokine 10	CXCL10
jinyinhua	MOL000098	quercetin	Inhibitor of nuclear factor kappa-B kinase subunit alpha	CHUK
jinyinhua	MOL000098	quercetin	Osteopontin	SPP1
jinyinhua	MOL000098	quercetin	Runt-related transcription factor 2	RUNX2
jinyinhua	MOL000098	quercetin	Ras association domain-containing protein 1	RASSF1
jinyinhua	MOL000098	quercetin	Transcription factor E2F1	E2F1
jinyinhua	MOL000098	quercetin	Transcription factor E2F2	E2F2
jinyinhua	MOL000098	quercetin	Prostatic acid phosphatase	ACP3
jinyinhua	MOL000098	quercetin	Cathepsin D	CTSD
jinyinhua	MOL000098	quercetin	Insulin-like growth factor-binding protein 3	IGFBP3
jinyinhua	MOL000098	quercetin	Insulin-like growth factor II	IGF2
jinyinhua	MOL000098	quercetin	CD40 ligand	CD40LG
jinyinhua	MOL000098	quercetin	Interferon regulatory factor 1	IRF1
jinyinhua	MOL000098	quercetin	Receptor tyrosine-protein kinase erbB-3	ERBB3
jinyinhua	MOL000098	quercetin	Serum paraoxonase/arylesterase 1	PON1
jinyinhua	MOL000098	quercetin	Type I iodothyronine deiodinase	DIO1
jinyinhua	MOL000098	quercetin	Procollagen C-endopeptidase enhancer 1	PCOLCE
jinyinhua	MOL000098	quercetin	Puromycin-sensitive aminopeptidase	NPEPPS
jinyinhua	MOL000098	quercetin	Hexokinase-2	HK2
jinyinhua	MOL000098	quercetin	Homeobox protein Nkx-3.1	NKX3-1
jinyinhua	MOL000098	quercetin	Ras GTPase-activating protein 1	RASA1
jinyinhua	MOL000098	quercetin	Peroxidase C1A	#N/A
jinyinhua	MOL000098	quercetin	Glutathione S-transferase Mu 1	GSTM1
jinyinhua	MOL000098	quercetin	Glutathione S-transferase Mu 2	GSTM2
xuanshen	MOL001925	paeoniflorin_qt	N/A	#N/A
xuanshen	MOL002222	sugiol	Muscarinic acetylcholine receptor M3	CHRM3
xuanshen	MOL002222	sugiol	Muscarinic acetylcholine receptor M1	CHRM1
xuanshen	MOL002222	sugiol	Sodium channel protein type 5 subunit alpha	SCN5A
xuanshen	MOL002222	sugiol	Muscarinic acetylcholine receptor M5	CHRM5
xuanshen	MOL002222	sugiol	Prostaglandin G/H synthase 2	PTGS2
xuanshen	MOL002222	sugiol	Carbonic anhydrase II	#N/A
xuanshen	MOL002222	sugiol	Muscarinic acetylcholine receptor M4	CHRM4
xuanshen	MOL002222	sugiol	Delta-type opioid receptor	OPRD1
xuanshen	MOL002222	sugiol	Acetylcholinesterase	ACHE
xuanshen	MOL002222	sugiol	Alpha-1A adrenergic receptor	ADRA1A
xuanshen	MOL002222	sugiol	Muscarinic acetylcholine receptor M2	CHRM2
xuanshen	MOL002222	sugiol	Alpha-1B adrenergic receptor	ADRA1B
xuanshen	MOL002222	sugiol	Beta-2 adrenergic receptor	ADRB2
xuanshen	MOL002222	sugiol	Alpha-1D adrenergic receptor	ADRA1D
xuanshen	MOL002222	sugiol	D(2) dopamine receptor	#N/A
xuanshen	MOL002222	sugiol	Mu-type opioid receptor	OPRM1
xuanshen	MOL002222	sugiol	Neuronal acetylcholine receptor protein, alpha-7 chain	#N/A
xuanshen	MOL000359	sitosterol	Progesterone receptor	PGR
xuanshen	MOL000359	sitosterol	Nuclear receptor coactivator 2	NCOA2
xuanshen	MOL000359	sitosterol	Mineralocorticoid receptor	NR3C2
xuanshen	MOL007657	scropolioside A_qt	N/A	#N/A
xuanshen	MOL007658	14-deoxy-12(R)-sulfoandrographolide	Mineralocorticoid receptor	NR3C2
xuanshen	MOL007659	scropolioside D	N/A	#N/A
xuanshen	MOL007660	scropolioside D_qt	N/A	#N/A
xuanshen	MOL007662	harpagoside_qt	Thrombin	#N/A
xuanshen	MOL007662	harpagoside_qt	Estrogen receptor	ESR1
xuanshen	MOL007662	harpagoside_qt	Carbonic anhydrase II	#N/A
xuanshen	MOL007662	harpagoside_qt	Dipeptidyl peptidase IV	#N/A
xuanshen	MOL007662	harpagoside_qt	Glycogen synthase kinase-3 beta	GSK3B
xuanshen	MOL007662	harpagoside_qt	Cell division protein kinase 2	#N/A
xuanshen	MOL007662	harpagoside_qt	Beta-lactamase	#N/A
xuanshen	MOL007662	harpagoside_qt	Trypsin-1	#N/A
xuanshen	MOL007662	harpagoside_qt	Cyclin-A2	CCNA2
danggui	MOL000358	beta-sitosterol	Progesterone receptor	PGR
danggui	MOL000358	beta-sitosterol	Nuclear receptor coactivator 2	NCOA2
danggui	MOL000358	beta-sitosterol	Prostaglandin G/H synthase 1	PTGS1
danggui	MOL000358	beta-sitosterol	Prostaglandin G/H synthase 2	PTGS2
danggui	MOL000358	beta-sitosterol	Heat shock protein HSP 90	#N/A
danggui	MOL000358	beta-sitosterol	Phosphatidylinositol-4,5-bisphosphate 3-kinase catalytic subunit, gamma isoform	#N/A
danggui	MOL000358	beta-sitosterol	Potassium voltage-gated channel subfamily H member 2	KCNH2
danggui	MOL000358	beta-sitosterol	mRNA of PKA Catalytic Subunit C-alpha	#N/A
danggui	MOL000358	beta-sitosterol	Dopamine D1 receptor	#N/A
danggui	MOL000358	beta-sitosterol	Muscarinic acetylcholine receptor M3	CHRM3
danggui	MOL000358	beta-sitosterol	Muscarinic acetylcholine receptor M1	CHRM1
danggui	MOL000358	beta-sitosterol	Sodium channel protein type 5 subunit alpha	SCN5A
danggui	MOL000358	beta-sitosterol	Gamma-aminobutyric-acid receptor alpha-2 subunit	#N/A
danggui	MOL000358	beta-sitosterol	Muscarinic acetylcholine receptor M4	CHRM4
danggui	MOL000358	beta-sitosterol	CGMP-inhibited 3',5'-cyclic phosphodiesterase A	#N/A
danggui	MOL000358	beta-sitosterol	5-hydroxytryptamine 2A receptor	#N/A
danggui	MOL000358	beta-sitosterol	Gamma-aminobutyric-acid receptor alpha-5 subunit	#N/A
danggui	MOL000358	beta-sitosterol	Alpha-1A adrenergic receptor	ADRA1A
danggui	MOL000358	beta-sitosterol	Gamma-aminobutyric-acid receptor alpha-3 subunit	#N/A
danggui	MOL000358	beta-sitosterol	Muscarinic acetylcholine receptor M2	CHRM2
danggui	MOL000358	beta-sitosterol	Alpha-1B adrenergic receptor	ADRA1B
danggui	MOL000358	beta-sitosterol	Beta-2 adrenergic receptor	ADRB2
danggui	MOL000358	beta-sitosterol	Neuronal acetylcholine receptor subunit alpha-2	CHRNA2
danggui	MOL000358	beta-sitosterol	Sodium-dependent serotonin transporter	SLC6A4
danggui	MOL000358	beta-sitosterol	Mu-type opioid receptor	OPRM1
danggui	MOL000358	beta-sitosterol	Gamma-aminobutyric acid receptor subunit alpha-1	GABRA1
danggui	MOL000358	beta-sitosterol	Neuronal acetylcholine receptor protein, alpha-7 chain	#N/A
danggui	MOL000358	beta-sitosterol	Cytochrome P450-cam	#N/A
danggui	MOL000358	beta-sitosterol	Apoptosis regulator Bcl-2	BCL2
danggui	MOL000358	beta-sitosterol	Apoptosis regulator BAX	BAX
danggui	MOL000358	beta-sitosterol	Caspase-9	CASP9
danggui	MOL000358	beta-sitosterol	Transcription factor AP-1	#N/A
danggui	MOL000358	beta-sitosterol	Caspase-3	CASP3
danggui	MOL000358	beta-sitosterol	Caspase-8	CASP8
danggui	MOL000358	beta-sitosterol	Protein kinase C alpha type	PRKCA
danggui	MOL000358	beta-sitosterol	Transforming growth factor beta-1	#N/A
danggui	MOL000358	beta-sitosterol	Serum paraoxonase/arylesterase 1	PON1
danggui	MOL000358	beta-sitosterol	Microtubule-associated protein 2	MAP2
danggui	MOL000449	Stigmasterol	Progesterone receptor	PGR
danggui	MOL000449	Stigmasterol	Mineralocorticoid receptor	NR3C2
danggui	MOL000449	Stigmasterol	Nuclear receptor coactivator 2	NCOA2
danggui	MOL000449	Stigmasterol	Alcohol dehydrogenase 1C	ADH1C
danggui	MOL000449	Stigmasterol	Ig gamma-1 chain C region	#N/A
danggui	MOL000449	Stigmasterol	Retinoic acid receptor RXR-alpha	RXRA
danggui	MOL000449	Stigmasterol	Nuclear receptor coactivator 1	NCOA1
danggui	MOL000449	Stigmasterol	Prostaglandin G/H synthase 1	PTGS1
danggui	MOL000449	Stigmasterol	Prostaglandin G/H synthase 2	PTGS2
danggui	MOL000449	Stigmasterol	Alpha-2A adrenergic receptor	ADRA2A
danggui	MOL000449	Stigmasterol	Sodium-dependent noradrenaline transporter	SLC6A2
danggui	MOL000449	Stigmasterol	Sodium-dependent dopamine transporter	SLC6A3
danggui	MOL000449	Stigmasterol	Beta-2 adrenergic receptor	ADRB2
danggui	MOL000449	Stigmasterol	Aldose reductase	#N/A
danggui	MOL000449	Stigmasterol	Urokinase-type plasminogen activator	PLAU
danggui	MOL000449	Stigmasterol	Leukotriene A-4 hydrolase	LTA4H
danggui	MOL000449	Stigmasterol	Amine oxidase [flavin-containing] B	#N/A
danggui	MOL000449	Stigmasterol	Amine oxidase [flavin-containing] A	#N/A
danggui	MOL000449	Stigmasterol	mRNA of PKA Catalytic Subunit C-alpha	#N/A
danggui	MOL000449	Stigmasterol	Chymotrypsinogen B	CTRB1
danggui	MOL000449	Stigmasterol	Muscarinic acetylcholine receptor M3	CHRM3
danggui	MOL000449	Stigmasterol	Muscarinic acetylcholine receptor M1	CHRM1
danggui	MOL000449	Stigmasterol	Beta-1 adrenergic receptor	ADRB1
danggui	MOL000449	Stigmasterol	Sodium channel protein type 5 subunit alpha	SCN5A
danggui	MOL000449	Stigmasterol	5-hydroxytryptamine 2A receptor	#N/A
danggui	MOL000449	Stigmasterol	Alpha-1A adrenergic receptor	ADRA1A
danggui	MOL000449	Stigmasterol	Gamma-aminobutyric-acid receptor alpha-3 subunit	#N/A
danggui	MOL000449	Stigmasterol	Muscarinic acetylcholine receptor M2	CHRM2
danggui	MOL000449	Stigmasterol	Alpha-1B adrenergic receptor	ADRA1B
danggui	MOL000449	Stigmasterol	Gamma-aminobutyric acid receptor subunit alpha-1	GABRA1
danggui	MOL000449	Stigmasterol	Neuronal acetylcholine receptor protein, alpha-7 chain	#N/A
gancao	MOL001484	Inermine	Prostaglandin G/H synthase 1	PTGS1
gancao	MOL001484	Inermine	Muscarinic acetylcholine receptor M3	CHRM3
gancao	MOL001484	Inermine	Sodium channel protein type 5 subunit alpha	SCN5A
gancao	MOL001484	Inermine	Prostaglandin G/H synthase 2	PTGS2
gancao	MOL001484	Inermine	5-hydroxytryptamine receptor 3A	HTR3A
gancao	MOL001484	Inermine	Retinoic acid receptor RXR-alpha	RXRA
gancao	MOL001484	Inermine	Alpha-1B adrenergic receptor	ADRA1B
gancao	MOL001484	Inermine	Alpha-1D adrenergic receptor	ADRA1D
gancao	MOL001484	Inermine	Phosphatidylinositol-4,5-bisphosphate 3-kinase catalytic subunit, gamma isoform	#N/A
gancao	MOL001484	Inermine	mRNA of PKA Catalytic Subunit C-alpha	#N/A
gancao	MOL001484	Inermine	Ig gamma-1 chain C region	#N/A
gancao	MOL001484	Inermine	Trypsin-1	#N/A
gancao	MOL001484	Inermine	Calmodulin	#N/A
gancao	MOL001484	Inermine	Muscarinic acetylcholine receptor M1	CHRM1
gancao	MOL001484	Inermine	Beta-2 adrenergic receptor	ADRB2
gancao	MOL001484	Inermine	Mu-type opioid receptor	OPRM1
gancao	MOL001484	Inermine	Heat shock protein HSP 90	#N/A
gancao	MOL001792	DFV	Prostaglandin G/H synthase 1	PTGS1
gancao	MOL001792	DFV	Estrogen receptor	ESR1
gancao	MOL001792	DFV	Prostaglandin G/H synthase 2	PTGS2
gancao	MOL001792	DFV	Retinoic acid receptor RXR-alpha	RXRA
gancao	MOL001792	DFV	Beta-2 adrenergic receptor	ADRB2
gancao	MOL001792	DFV	Heat shock protein HSP 90	#N/A
gancao	MOL001792	DFV	Phosphatidylinositol-4,5-bisphosphate 3-kinase catalytic subunit, gamma isoform	#N/A
gancao	MOL001792	DFV	mRNA of PKA Catalytic Subunit C-alpha	#N/A
gancao	MOL001792	DFV	Beta-lactamase	#N/A
gancao	MOL001792	DFV	Amine oxidase [flavin-containing] B	#N/A
gancao	MOL001792	DFV	Sodium-dependent serotonin transporter	SLC6A4
gancao	MOL001792	DFV	cAMP-dependent protein kinase inhibitor alpha	PKIA
gancao	MOL000211	Mairin	Progesterone receptor	PGR
gancao	MOL002311	Glycyrol	Nitric oxide synthase, inducible	NOS2
gancao	MOL002311	Glycyrol	Estrogen receptor	ESR1
gancao	MOL002311	Glycyrol	Peroxisome proliferator activated receptor gamma	#N/A
gancao	MOL002311	Glycyrol	Prostaglandin G/H synthase 2	PTGS2
gancao	MOL002311	Glycyrol	Vascular endothelial growth factor receptor 2	KDR
gancao	MOL002311	Glycyrol	Mitogen-activated protein kinase 14	MAPK14
gancao	MOL002311	Glycyrol	Glycogen synthase kinase-3 beta	GSK3B
gancao	MOL002311	Glycyrol	Serine/threonine-protein kinase Chk1	CHEK1
gancao	MOL002311	Glycyrol	Proto-oncogene serine/threonine-protein kinase Pim-1	#N/A
gancao	MOL002311	Glycyrol	Cyclin-A2	CCNA2
gancao	MOL002311	Glycyrol	Thrombin	#N/A
gancao	MOL000239	Jaranol	Nitric oxide synthase, inducible	NOS2
gancao	MOL000239	Jaranol	Prostaglandin G/H synthase 1	PTGS1
gancao	MOL000239	Jaranol	Androgen receptor	AR
gancao	MOL000239	Jaranol	Sodium channel protein type 5 subunit alpha	SCN5A
gancao	MOL000239	Jaranol	Prostaglandin G/H synthase 2	PTGS2
gancao	MOL000239	Jaranol	Estrogen receptor beta	ESR2
gancao	MOL000239	Jaranol	Dipeptidyl peptidase IV	#N/A
gancao	MOL000239	Jaranol	Heat shock protein HSP 90	#N/A
gancao	MOL000239	Jaranol	Cell division protein kinase 2	#N/A
gancao	MOL000239	Jaranol	Serine/threonine-protein kinase Chk1	CHEK1
gancao	MOL000239	Jaranol	Trypsin-1	#N/A
gancao	MOL000239	Jaranol	Nuclear receptor coactivator 2	NCOA2
gancao	MOL000239	Jaranol	Calmodulin	#N/A
gancao	MOL002565	Medicarpin	Nitric oxide synthase, inducible	NOS2
gancao	MOL002565	Medicarpin	Prostaglandin G/H synthase 1	PTGS1
gancao	MOL002565	Medicarpin	Dopamine D1 receptor	#N/A
gancao	MOL002565	Medicarpin	Muscarinic acetylcholine receptor M3	CHRM3
gancao	MOL002565	Medicarpin	Muscarinic acetylcholine receptor M1	CHRM1
gancao	MOL002565	Medicarpin	Estrogen receptor	ESR1
gancao	MOL002565	Medicarpin	Sodium channel protein type 5 subunit alpha	SCN5A
gancao	MOL002565	Medicarpin	Muscarinic acetylcholine receptor M5	CHRM5
gancao	MOL002565	Medicarpin	Prostaglandin G/H synthase 2	PTGS2
gancao	MOL002565	Medicarpin	Muscarinic acetylcholine receptor M4	CHRM4
gancao	MOL002565	Medicarpin	Retinoic acid receptor RXR-alpha	RXRA
gancao	MOL002565	Medicarpin	5-hydroxytryptamine 2A receptor	#N/A
gancao	MOL002565	Medicarpin	Alpha-1A adrenergic receptor	ADRA1A
gancao	MOL002565	Medicarpin	Muscarinic acetylcholine receptor M2	CHRM2
gancao	MOL002565	Medicarpin	Alpha-1B adrenergic receptor	ADRA1B
gancao	MOL002565	Medicarpin	Sodium-dependent dopamine transporter	SLC6A3
gancao	MOL002565	Medicarpin	Beta-2 adrenergic receptor	ADRB2
gancao	MOL002565	Medicarpin	Sodium-dependent serotonin transporter	SLC6A4
gancao	MOL002565	Medicarpin	Mu-type opioid receptor	OPRM1
gancao	MOL002565	Medicarpin	Estrogen receptor beta	ESR2
gancao	MOL002565	Medicarpin	Dipeptidyl peptidase IV	#N/A
gancao	MOL002565	Medicarpin	Mitogen-activated protein kinase 10	MAPK10
gancao	MOL002565	Medicarpin	Heat shock protein HSP 90	#N/A
gancao	MOL002565	Medicarpin	Cell division protein kinase 2	#N/A
gancao	MOL002565	Medicarpin	Phosphatidylinositol-4,5-bisphosphate 3-kinase catalytic subunit, gamma isoform	#N/A
gancao	MOL002565	Medicarpin	Neuronal acetylcholine receptor protein, alpha-7 chain	#N/A
gancao	MOL002565	Medicarpin	mRNA of PKA Catalytic Subunit C-alpha	#N/A
gancao	MOL002565	Medicarpin	Trypsin-1	#N/A
gancao	MOL002565	Medicarpin	Proto-oncogene serine/threonine-protein kinase Pim-1	#N/A
gancao	MOL002565	Medicarpin	Cyclin-A2	CCNA2
gancao	MOL002565	Medicarpin	Calmodulin	#N/A
gancao	MOL002565	Medicarpin	Delta-type opioid receptor	OPRD1
gancao	MOL002565	Medicarpin	CGMP-inhibited 3',5'-cyclic phosphodiesterase A	#N/A
gancao	MOL002565	Medicarpin	Alpha-1D adrenergic receptor	ADRA1D
gancao	MOL000354	isorhamnetin	Nitric oxide synthase, inducible	NOS2
gancao	MOL000354	isorhamnetin	Prostaglandin G/H synthase 1	PTGS1
gancao	MOL000354	isorhamnetin	Estrogen receptor	ESR1
gancao	MOL000354	isorhamnetin	Androgen receptor	AR
gancao	MOL000354	isorhamnetin	Peroxisome proliferator activated receptor gamma	#N/A
gancao	MOL000354	isorhamnetin	Prostaglandin G/H synthase 2	PTGS2
gancao	MOL000354	isorhamnetin	mRNA of Protein-tyrosine phosphatase, non-receptor type 1	#N/A
gancao	MOL000354	isorhamnetin	Estrogen receptor beta	ESR2
gancao	MOL000354	isorhamnetin	Dipeptidyl peptidase IV	#N/A
gancao	MOL000354	isorhamnetin	Mitogen-activated protein kinase 14	MAPK14
gancao	MOL000354	isorhamnetin	Glycogen synthase kinase-3 beta	GSK3B
gancao	MOL000354	isorhamnetin	Heat shock protein HSP 90	#N/A
gancao	MOL000354	isorhamnetin	Cell division protein kinase 2	#N/A
gancao	MOL000354	isorhamnetin	Phosphatidylinositol-4,5-bisphosphate 3-kinase catalytic subunit, gamma isoform	#N/A
gancao	MOL000354	isorhamnetin	mRNA of PKA Catalytic Subunit C-alpha	#N/A
gancao	MOL000354	isorhamnetin	Trypsin-1	#N/A
gancao	MOL000354	isorhamnetin	Proto-oncogene serine/threonine-protein kinase Pim-1	#N/A
gancao	MOL000354	isorhamnetin	Cyclin-A2	CCNA2
gancao	MOL000354	isorhamnetin	Nuclear receptor coactivator 2	NCOA2
gancao	MOL000354	isorhamnetin	Calmodulin	#N/A
gancao	MOL000354	isorhamnetin	Glycogen phosphorylase, muscle form	PYGM
gancao	MOL000354	isorhamnetin	Peroxisome proliferator activated receptor delta	#N/A
gancao	MOL000354	isorhamnetin	Serine/threonine-protein kinase Chk1	CHEK1
gancao	MOL000354	isorhamnetin	Aldose reductase	#N/A
gancao	MOL000354	isorhamnetin	Nuclear receptor coactivator 1	NCOA1
gancao	MOL000354	isorhamnetin	Coagulation factor VII	F7
gancao	MOL000354	isorhamnetin	Thrombin	#N/A
gancao	MOL000354	isorhamnetin	Nitric-oxide synthase, endothelial	#N/A
gancao	MOL000354	isorhamnetin	Acetylcholinesterase	ACHE
gancao	MOL000354	isorhamnetin	Gamma-aminobutyric acid receptor subunit alpha-1	GABRA1
gancao	MOL000354	isorhamnetin	Amine oxidase [flavin-containing] B	#N/A
gancao	MOL000354	isorhamnetin	Glutamate receptor 2	GRIA2
gancao	MOL000354	isorhamnetin	Cytochrome P450-cam	#N/A
gancao	MOL000354	isorhamnetin	Transcription factor p65	RELA
gancao	MOL000354	isorhamnetin	Xanthine dehydrogenase/oxidase	XDH
gancao	MOL000354	isorhamnetin	Neutrophil cytosol factor 1	NCF1
gancao	MOL000354	isorhamnetin	Oxidized low-density lipoprotein receptor 1	OLR1
gancao	MOL003656	Lupiwighteone	Nitric oxide synthase, inducible	NOS2
gancao	MOL003656	Lupiwighteone	Thrombin	#N/A
gancao	MOL003656	Lupiwighteone	Estrogen receptor	ESR1
gancao	MOL003656	Lupiwighteone	Androgen receptor	AR
gancao	MOL003656	Lupiwighteone	Sodium channel protein type 5 subunit alpha	SCN5A
gancao	MOL003656	Lupiwighteone	Peroxisome proliferator activated receptor gamma	#N/A
gancao	MOL003656	Lupiwighteone	Coagulation factor Xa	#N/A
gancao	MOL003656	Lupiwighteone	Prostaglandin G/H synthase 2	PTGS2
gancao	MOL003656	Lupiwighteone	DNA topoisomerase II	#N/A
gancao	MOL003656	Lupiwighteone	Estrogen receptor beta	ESR2
gancao	MOL003656	Lupiwighteone	Dipeptidyl peptidase IV	#N/A
gancao	MOL003656	Lupiwighteone	Mitogen-activated protein kinase 14	MAPK14
gancao	MOL003656	Lupiwighteone	Glycogen synthase kinase-3 beta	GSK3B
gancao	MOL003656	Lupiwighteone	Heat shock protein HSP 90	#N/A
gancao	MOL003656	Lupiwighteone	Cell division protein kinase 2	#N/A
gancao	MOL003656	Lupiwighteone	Serine/threonine-protein kinase Chk1	CHEK1
gancao	MOL003656	Lupiwighteone	Trypsin-1	#N/A
gancao	MOL003656	Lupiwighteone	Proto-oncogene serine/threonine-protein kinase Pim-1	#N/A
gancao	MOL003656	Lupiwighteone	Cyclin-A2	CCNA2
gancao	MOL003656	Lupiwighteone	Nuclear receptor coactivator 2	NCOA2
gancao	MOL003656	Lupiwighteone	Calmodulin	#N/A
gancao	MOL003896	7-Methoxy-2-methyl isoflavone	Nitric oxide synthase, inducible	NOS2
gancao	MOL003896	7-Methoxy-2-methyl isoflavone	Prostaglandin G/H synthase 1	PTGS1
gancao	MOL003896	7-Methoxy-2-methyl isoflavone	Dopamine D1 receptor	#N/A
gancao	MOL003896	7-Methoxy-2-methyl isoflavone	Muscarinic acetylcholine receptor M3	CHRM3
gancao	MOL003896	7-Methoxy-2-methyl isoflavone	Thrombin	#N/A
gancao	MOL003896	7-Methoxy-2-methyl isoflavone	Muscarinic acetylcholine receptor M1	CHRM1
gancao	MOL003896	7-Methoxy-2-methyl isoflavone	Estrogen receptor	ESR1
gancao	MOL003896	7-Methoxy-2-methyl isoflavone	Androgen receptor	AR
gancao	MOL003896	7-Methoxy-2-methyl isoflavone	Beta-1 adrenergic receptor	ADRB1
gancao	MOL003896	7-Methoxy-2-methyl isoflavone	Sodium channel protein type 5 subunit alpha	SCN5A
gancao	MOL003896	7-Methoxy-2-methyl isoflavone	Peroxisome proliferator activated receptor gamma	#N/A
gancao	MOL003896	7-Methoxy-2-methyl isoflavone	Prostaglandin G/H synthase 2	PTGS2
gancao	MOL003896	7-Methoxy-2-methyl isoflavone	Retinoic acid receptor RXR-alpha	RXRA
gancao	MOL003896	7-Methoxy-2-methyl isoflavone	Acetylcholinesterase	ACHE
gancao	MOL003896	7-Methoxy-2-methyl isoflavone	CGMP-inhibited 3',5'-cyclic phosphodiesterase A	#N/A
gancao	MOL003896	7-Methoxy-2-methyl isoflavone	Alpha-1B adrenergic receptor	ADRA1B
gancao	MOL003896	7-Methoxy-2-methyl isoflavone	Sodium-dependent dopamine transporter	SLC6A3
gancao	MOL003896	7-Methoxy-2-methyl isoflavone	Beta-2 adrenergic receptor	ADRB2
gancao	MOL003896	7-Methoxy-2-methyl isoflavone	Alpha-1D adrenergic receptor	ADRA1D
gancao	MOL003896	7-Methoxy-2-methyl isoflavone	Sodium-dependent serotonin transporter	SLC6A4
gancao	MOL003896	7-Methoxy-2-methyl isoflavone	Estrogen receptor beta	ESR2
gancao	MOL003896	7-Methoxy-2-methyl isoflavone	Gamma-aminobutyric acid receptor subunit alpha-1	GABRA1
gancao	MOL003896	7-Methoxy-2-methyl isoflavone	Dipeptidyl peptidase IV	#N/A
gancao	MOL003896	7-Methoxy-2-methyl isoflavone	Mitogen-activated protein kinase 14	MAPK14
gancao	MOL003896	7-Methoxy-2-methyl isoflavone	Glycogen synthase kinase-3 beta	GSK3B
gancao	MOL003896	7-Methoxy-2-methyl isoflavone	Heat shock protein HSP 90	#N/A
gancao	MOL003896	7-Methoxy-2-methyl isoflavone	Cell division protein kinase 2	#N/A
gancao	MOL003896	7-Methoxy-2-methyl isoflavone	Leukotriene A-4 hydrolase	LTA4H
gancao	MOL003896	7-Methoxy-2-methyl isoflavone	Amine oxidase [flavin-containing] B	#N/A
gancao	MOL003896	7-Methoxy-2-methyl isoflavone	Neuronal acetylcholine receptor protein, alpha-7 chain	#N/A
gancao	MOL003896	7-Methoxy-2-methyl isoflavone	Serine/threonine-protein kinase Chk1	CHEK1
gancao	MOL003896	7-Methoxy-2-methyl isoflavone	mRNA of PKA Catalytic Subunit C-alpha	#N/A
gancao	MOL003896	7-Methoxy-2-methyl isoflavone	Ig gamma-1 chain C region	#N/A
gancao	MOL003896	7-Methoxy-2-methyl isoflavone	Trypsin-1	#N/A
gancao	MOL003896	7-Methoxy-2-methyl isoflavone	Proto-oncogene serine/threonine-protein kinase Pim-1	#N/A
gancao	MOL003896	7-Methoxy-2-methyl isoflavone	Cyclin-A2	CCNA2
gancao	MOL003896	7-Methoxy-2-methyl isoflavone	Nuclear receptor coactivator 1	NCOA1
gancao	MOL003896	7-Methoxy-2-methyl isoflavone	cAMP-dependent protein kinase inhibitor alpha	PKIA
gancao	MOL003896	7-Methoxy-2-methyl isoflavone	Calmodulin	#N/A
gancao	MOL003896	7-Methoxy-2-methyl isoflavone	Muscarinic acetylcholine receptor M5	CHRM5
gancao	MOL003896	7-Methoxy-2-methyl isoflavone	Nitric-oxide synthase, endothelial	#N/A
gancao	MOL003896	7-Methoxy-2-methyl isoflavone	Mu-type opioid receptor	OPRM1
gancao	MOL003896	7-Methoxy-2-methyl isoflavone	Nuclear receptor coactivator 2	NCOA2
gancao	MOL000392	formononetin	Nitric oxide synthase, inducible	NOS2
gancao	MOL000392	formononetin	Prostaglandin G/H synthase 1	PTGS1
gancao	MOL000392	formononetin	Muscarinic acetylcholine receptor M1	CHRM1
gancao	MOL000392	formononetin	Estrogen receptor	ESR1
gancao	MOL000392	formononetin	Androgen receptor	AR
gancao	MOL000392	formononetin	Peroxisome proliferator activated receptor gamma	#N/A
gancao	MOL000392	formononetin	Prostaglandin G/H synthase 2	PTGS2
gancao	MOL000392	formononetin	Retinoic acid receptor RXR-alpha	RXRA
gancao	MOL000392	formononetin	CGMP-inhibited 3',5'-cyclic phosphodiesterase A	#N/A
gancao	MOL000392	formononetin	Alpha-1A adrenergic receptor	ADRA1A
gancao	MOL000392	formononetin	Sodium-dependent dopamine transporter	SLC6A3
gancao	MOL000392	formononetin	Beta-2 adrenergic receptor	ADRB2
gancao	MOL000392	formononetin	Sodium-dependent serotonin transporter	SLC6A4
gancao	MOL000392	formononetin	Estrogen receptor beta	ESR2
gancao	MOL000392	formononetin	Dipeptidyl peptidase IV	#N/A
gancao	MOL000392	formononetin	Mitogen-activated protein kinase 14	MAPK14
gancao	MOL000392	formononetin	Glycogen synthase kinase-3 beta	GSK3B
gancao	MOL000392	formononetin	Heat shock protein HSP 90	#N/A
gancao	MOL000392	formononetin	Cell division protein kinase 2	#N/A
gancao	MOL000392	formononetin	Amine oxidase [flavin-containing] B	#N/A
gancao	MOL000392	formononetin	Serine/threonine-protein kinase Chk1	CHEK1
gancao	MOL000392	formononetin	mRNA of PKA Catalytic Subunit C-alpha	#N/A
gancao	MOL000392	formononetin	Trypsin-1	#N/A
gancao	MOL000392	formononetin	Proto-oncogene serine/threonine-protein kinase Pim-1	#N/A
gancao	MOL000392	formononetin	Cyclin-A2	CCNA2
gancao	MOL000392	formononetin	Calmodulin	#N/A
gancao	MOL000392	formononetin	cAMP-dependent protein kinase inhibitor alpha	PKIA
gancao	MOL000392	formononetin	Thrombin	#N/A
gancao	MOL000392	formononetin	Nitric-oxide synthase, endothelial	#N/A
gancao	MOL000392	formononetin	Acetylcholinesterase	ACHE
gancao	MOL000392	formononetin	Beta-lactamase	#N/A
gancao	MOL000392	formononetin	Transcription factor AP-1	#N/A
gancao	MOL000392	formononetin	Peroxisome proliferator-activated receptor gamma	PPARG
gancao	MOL000392	formononetin	Interleukin-4	IL4
gancao	MOL000392	formononetin	NAD-dependent deacetylase sirtuin-1	#N/A
gancao	MOL000392	formononetin	ATP synthase subunit beta, mitochondrial	ATP5F1B
gancao	MOL000392	formononetin	NADH-ubiquinone oxidoreductase chain 6	MT-ND6
gancao	MOL000392	formononetin	3 beta-hydroxysteroid dehydrogenase/Delta 5-->4-isomerase type 2	HSD3B2
gancao	MOL000392	formononetin	3 beta-hydroxysteroid dehydrogenase/Delta 5-->4-isomerase type 1	HSD3B1
gancao	MOL000417	Calycosin	Nitric oxide synthase, inducible	NOS2
gancao	MOL000417	Calycosin	Prostaglandin G/H synthase 1	PTGS1
gancao	MOL000417	Calycosin	Estrogen receptor	ESR1
gancao	MOL000417	Calycosin	Androgen receptor	AR
gancao	MOL000417	Calycosin	Peroxisome proliferator activated receptor gamma	#N/A
gancao	MOL000417	Calycosin	Prostaglandin G/H synthase 2	PTGS2
gancao	MOL000417	Calycosin	Retinoic acid receptor RXR-alpha	RXRA
gancao	MOL000417	Calycosin	CGMP-inhibited 3',5'-cyclic phosphodiesterase A	#N/A
gancao	MOL000417	Calycosin	Estrogen receptor beta	ESR2
gancao	MOL000417	Calycosin	Dipeptidyl peptidase IV	#N/A
gancao	MOL000417	Calycosin	Mitogen-activated protein kinase 14	MAPK14
gancao	MOL000417	Calycosin	Glycogen synthase kinase-3 beta	GSK3B
gancao	MOL000417	Calycosin	Heat shock protein HSP 90	#N/A
gancao	MOL000417	Calycosin	Cell division protein kinase 2	#N/A
gancao	MOL000417	Calycosin	Serine/threonine-protein kinase Chk1	CHEK1
gancao	MOL000417	Calycosin	mRNA of PKA Catalytic Subunit C-alpha	#N/A
gancao	MOL000417	Calycosin	Trypsin-1	#N/A
gancao	MOL000417	Calycosin	Proto-oncogene serine/threonine-protein kinase Pim-1	#N/A
gancao	MOL000417	Calycosin	Cyclin-A2	CCNA2
gancao	MOL000417	Calycosin	Nuclear receptor coactivator 2	NCOA2
gancao	MOL000417	Calycosin	Calmodulin	#N/A
gancao	MOL000417	Calycosin	Beta-2 adrenergic receptor	ADRB2
gancao	MOL004328	naringenin	Prostaglandin G/H synthase 1	PTGS1
gancao	MOL004328	naringenin	Estrogen receptor	ESR1
gancao	MOL004328	naringenin	Prostaglandin G/H synthase 2	PTGS2
gancao	MOL004328	naringenin	Heat shock protein HSP 90	#N/A
gancao	MOL004328	naringenin	Beta-lactamase	#N/A
gancao	MOL004328	naringenin	mRNA of PKA Catalytic Subunit C-alpha	#N/A
gancao	MOL004328	naringenin	Phosphatidylinositol-4,5-bisphosphate 3-kinase catalytic subunit, gamma isoform	#N/A
gancao	MOL004328	naringenin	Transcription factor p65	RELA
gancao	MOL004328	naringenin	RAC-alpha serine/threonine-protein kinase	AKT1
gancao	MOL004328	naringenin	Apoptosis regulator Bcl-2	BCL2
gancao	MOL004328	naringenin	Mitogen-activated protein kinase 3	MAPK3
gancao	MOL004328	naringenin	Mitogen-activated protein kinase 1	MAPK1
gancao	MOL004328	naringenin	Caspase-3	CASP3
gancao	MOL004328	naringenin	Fatty acid synthase	FASN
gancao	MOL004328	naringenin	Low-density lipoprotein receptor	LDLR
gancao	MOL004328	naringenin	Bcl2 antagonist of cell death	#N/A
gancao	MOL004328	naringenin	Superoxide dismutase [Cu-Zn]	#N/A
gancao	MOL004328	naringenin	Catalase	CAT
gancao	MOL004328	naringenin	Peroxisome proliferator-activated receptor gamma	PPARG
gancao	MOL004328	naringenin	Microsomal triglyceride transfer protein large subunit	MTTP
gancao	MOL004328	naringenin	Apolipoprotein B-100	APOB
gancao	MOL004328	naringenin	Phospholipase B1, membrane-associated	PLB1
gancao	MOL004328	naringenin	3-hydroxy-3-methylglutaryl-coenzyme A reductase	HMGCR
gancao	MOL004328	naringenin	Cytochrome P450 19A1	#N/A
gancao	MOL004328	naringenin	Glutathione S-transferase P	GSTP1
gancao	MOL004328	naringenin	UDP-glucuronosyltransferase 1-1	#N/A
gancao	MOL004328	naringenin	Peroxisome proliferator-activated receptor alpha	PPARA
gancao	MOL004328	naringenin	Sterol regulatory element-binding protein 1	SREBF1
gancao	MOL004328	naringenin	Glutathione reductase, mitochondrial	GSR
gancao	MOL004328	naringenin	Multidrug resistance-associated protein 1	ABCC1
gancao	MOL004328	naringenin	Adiponectin	ADIPOQ
gancao	MOL004328	naringenin	Sterol O-acyltransferase 2	SOAT2
gancao	MOL004328	naringenin	Aldo-keto reductase family 1 member C1	AKR1C1
gancao	MOL004328	naringenin	Aspartate aminotransferase, cytoplasmic	GOT1
gancao	MOL004328	naringenin	4-aminobutyrate aminotransferase, mitochondrial	ABAT
gancao	MOL004328	naringenin	Liver carboxylesterase 1	CES1
gancao	MOL004328	naringenin	Sterol O-acyltransferase 1	SOAT1
gancao	MOL004805	(2S)-2-[4-hydroxy-3-(3-methylbut-2-enyl)phenyl]-8,8-dimethyl-2,3-dihydropyrano[2,3-f]chromen-4-one	Nitric oxide synthase, inducible	NOS2
gancao	MOL004805	(2S)-2-[4-hydroxy-3-(3-methylbut-2-enyl)phenyl]-8,8-dimethyl-2,3-dihydropyrano[2,3-f]chromen-4-one	Potassium voltage-gated channel subfamily H member 2	KCNH2
gancao	MOL004805	(2S)-2-[4-hydroxy-3-(3-methylbut-2-enyl)phenyl]-8,8-dimethyl-2,3-dihydropyrano[2,3-f]chromen-4-one	Estrogen receptor	ESR1
gancao	MOL004805	(2S)-2-[4-hydroxy-3-(3-methylbut-2-enyl)phenyl]-8,8-dimethyl-2,3-dihydropyrano[2,3-f]chromen-4-one	Androgen receptor	AR
gancao	MOL004805	(2S)-2-[4-hydroxy-3-(3-methylbut-2-enyl)phenyl]-8,8-dimethyl-2,3-dihydropyrano[2,3-f]chromen-4-one	Peroxisome proliferator activated receptor gamma	#N/A
gancao	MOL004805	(2S)-2-[4-hydroxy-3-(3-methylbut-2-enyl)phenyl]-8,8-dimethyl-2,3-dihydropyrano[2,3-f]chromen-4-one	Coagulation factor Xa	#N/A
gancao	MOL004805	(2S)-2-[4-hydroxy-3-(3-methylbut-2-enyl)phenyl]-8,8-dimethyl-2,3-dihydropyrano[2,3-f]chromen-4-one	Prostaglandin G/H synthase 2	PTGS2
gancao	MOL004805	(2S)-2-[4-hydroxy-3-(3-methylbut-2-enyl)phenyl]-8,8-dimethyl-2,3-dihydropyrano[2,3-f]chromen-4-one	Estrogen receptor beta	ESR2
gancao	MOL004805	(2S)-2-[4-hydroxy-3-(3-methylbut-2-enyl)phenyl]-8,8-dimethyl-2,3-dihydropyrano[2,3-f]chromen-4-one	Mitogen-activated protein kinase 14	MAPK14
gancao	MOL004805	(2S)-2-[4-hydroxy-3-(3-methylbut-2-enyl)phenyl]-8,8-dimethyl-2,3-dihydropyrano[2,3-f]chromen-4-one	Glycogen synthase kinase-3 beta	GSK3B
gancao	MOL004805	(2S)-2-[4-hydroxy-3-(3-methylbut-2-enyl)phenyl]-8,8-dimethyl-2,3-dihydropyrano[2,3-f]chromen-4-one	Proto-oncogene serine/threonine-protein kinase Pim-1	#N/A
gancao	MOL004805	(2S)-2-[4-hydroxy-3-(3-methylbut-2-enyl)phenyl]-8,8-dimethyl-2,3-dihydropyrano[2,3-f]chromen-4-one	Calmodulin	#N/A
gancao	MOL004806	euchrenone	Nitric oxide synthase, inducible	NOS2
gancao	MOL004806	euchrenone	Potassium voltage-gated channel subfamily H member 2	KCNH2
gancao	MOL004806	euchrenone	Estrogen receptor	ESR1
gancao	MOL004806	euchrenone	Sodium channel protein type 5 subunit alpha	SCN5A
gancao	MOL004806	euchrenone	Coagulation factor Xa	#N/A
gancao	MOL004806	euchrenone	Prostaglandin G/H synthase 2	PTGS2
gancao	MOL004806	euchrenone	Estrogen receptor beta	ESR2
gancao	MOL004806	euchrenone	Beta-secretase	#N/A
gancao	MOL004806	euchrenone	Proto-oncogene serine/threonine-protein kinase Pim-1	#N/A
gancao	MOL004806	euchrenone	Calmodulin	#N/A
gancao	MOL004808	glyasperin B	Nitric oxide synthase, inducible	NOS2
gancao	MOL004808	glyasperin B	Thrombin	#N/A
gancao	MOL004808	glyasperin B	Estrogen receptor	ESR1
gancao	MOL004808	glyasperin B	Androgen receptor	AR
gancao	MOL004808	glyasperin B	Peroxisome proliferator activated receptor gamma	#N/A
gancao	MOL004808	glyasperin B	Coagulation factor Xa	#N/A
gancao	MOL004808	glyasperin B	Prostaglandin G/H synthase 2	PTGS2
gancao	MOL004808	glyasperin B	Coagulation factor VII	F7
gancao	MOL004808	glyasperin B	Vascular endothelial growth factor receptor 2	KDR
gancao	MOL004808	glyasperin B	Acetylcholinesterase	ACHE
gancao	MOL004808	glyasperin B	DNA topoisomerase II	#N/A
gancao	MOL004808	glyasperin B	Estrogen receptor beta	ESR2
gancao	MOL004808	glyasperin B	Dipeptidyl peptidase IV	#N/A
gancao	MOL004808	glyasperin B	Glycogen synthase kinase-3 beta	GSK3B
gancao	MOL004808	glyasperin B	Heat shock protein HSP 90	#N/A
gancao	MOL004808	glyasperin B	Cell division protein kinase 2	#N/A
gancao	MOL004808	glyasperin B	Trypsin-1	#N/A
gancao	MOL004808	glyasperin B	Proto-oncogene serine/threonine-protein kinase Pim-1	#N/A
gancao	MOL004808	glyasperin B	Cyclin-A2	CCNA2
gancao	MOL004808	glyasperin B	Nuclear receptor coactivator 2	NCOA2
gancao	MOL004808	glyasperin B	Calmodulin	#N/A
gancao	MOL004810	glyasperin F	Nitric oxide synthase, inducible	NOS2
gancao	MOL004810	glyasperin F	Prostaglandin G/H synthase 1	PTGS1
gancao	MOL004810	glyasperin F	Estrogen receptor	ESR1
gancao	MOL004810	glyasperin F	Androgen receptor	AR
gancao	MOL004810	glyasperin F	Sodium channel protein type 5 subunit alpha	SCN5A
gancao	MOL004810	glyasperin F	Peroxisome proliferator activated receptor gamma	#N/A
gancao	MOL004810	glyasperin F	Coagulation factor Xa	#N/A
gancao	MOL004810	glyasperin F	Prostaglandin G/H synthase 2	PTGS2
gancao	MOL004810	glyasperin F	DNA topoisomerase II	#N/A
gancao	MOL004810	glyasperin F	Estrogen receptor beta	ESR2
gancao	MOL004810	glyasperin F	Mitogen-activated protein kinase 14	MAPK14
gancao	MOL004810	glyasperin F	Glycogen synthase kinase-3 beta	GSK3B
gancao	MOL004810	glyasperin F	Heat shock protein HSP 90	#N/A
gancao	MOL004810	glyasperin F	Cell division protein kinase 2	#N/A
gancao	MOL004810	glyasperin F	Trypsin-1	#N/A
gancao	MOL004810	glyasperin F	Proto-oncogene serine/threonine-protein kinase Pim-1	#N/A
gancao	MOL004810	glyasperin F	Cyclin-A2	CCNA2
gancao	MOL004810	glyasperin F	Calmodulin	#N/A
gancao	MOL004811	Glyasperin C	Nitric oxide synthase, inducible	NOS2
gancao	MOL004811	Glyasperin C	Thrombin	#N/A
gancao	MOL004811	Glyasperin C	Potassium voltage-gated channel subfamily H member 2	KCNH2
gancao	MOL004811	Glyasperin C	Estrogen receptor	ESR1
gancao	MOL004811	Glyasperin C	Androgen receptor	AR
gancao	MOL004811	Glyasperin C	Sodium channel protein type 5 subunit alpha	SCN5A
gancao	MOL004811	Glyasperin C	Peroxisome proliferator activated receptor gamma	#N/A
gancao	MOL004811	Glyasperin C	Coagulation factor Xa	#N/A
gancao	MOL004811	Glyasperin C	Prostaglandin G/H synthase 2	PTGS2
gancao	MOL004811	Glyasperin C	Retinoic acid receptor RXR-alpha	RXRA
gancao	MOL004811	Glyasperin C	Acetylcholinesterase	ACHE
gancao	MOL004811	Glyasperin C	DNA topoisomerase II	#N/A
gancao	MOL004811	Glyasperin C	Estrogen receptor beta	ESR2
gancao	MOL004811	Glyasperin C	Dipeptidyl peptidase IV	#N/A
gancao	MOL004811	Glyasperin C	Mitogen-activated protein kinase 14	MAPK14
gancao	MOL004811	Glyasperin C	Glycogen synthase kinase-3 beta	GSK3B
gancao	MOL004811	Glyasperin C	Heat shock protein HSP 90	#N/A
gancao	MOL004811	Glyasperin C	Cell division protein kinase 2	#N/A
gancao	MOL004811	Glyasperin C	Serine/threonine-protein kinase Chk1	CHEK1
gancao	MOL004811	Glyasperin C	Trypsin-1	#N/A
gancao	MOL004811	Glyasperin C	Proto-oncogene serine/threonine-protein kinase Pim-1	#N/A
gancao	MOL004811	Glyasperin C	Cyclin-A2	CCNA2
gancao	MOL004811	Glyasperin C	Nuclear receptor coactivator 2	NCOA2
gancao	MOL004811	Glyasperin C	Calmodulin	#N/A
gancao	MOL004814	Isotrifoliol	Nitric oxide synthase, inducible	NOS2
gancao	MOL004814	Isotrifoliol	Estrogen receptor	ESR1
gancao	MOL004814	Isotrifoliol	Androgen receptor	AR
gancao	MOL004814	Isotrifoliol	Prostaglandin G/H synthase 2	PTGS2
gancao	MOL004814	Isotrifoliol	Estrogen receptor beta	ESR2
gancao	MOL004814	Isotrifoliol	Mitogen-activated protein kinase 14	MAPK14
gancao	MOL004814	Isotrifoliol	Glycogen synthase kinase-3 beta	GSK3B
gancao	MOL004814	Isotrifoliol	Heat shock protein HSP 90	#N/A
gancao	MOL004814	Isotrifoliol	Cell division protein kinase 2	#N/A
gancao	MOL004814	Isotrifoliol	Phosphatidylinositol-4,5-bisphosphate 3-kinase catalytic subunit, gamma isoform	#N/A
gancao	MOL004814	Isotrifoliol	Serine/threonine-protein kinase Chk1	CHEK1
gancao	MOL004814	Isotrifoliol	mRNA of PKA Catalytic Subunit C-alpha	#N/A
gancao	MOL004814	Isotrifoliol	Proto-oncogene serine/threonine-protein kinase Pim-1	#N/A
gancao	MOL004814	Isotrifoliol	Cyclin-A2	CCNA2
gancao	MOL004815	(E)-1-(2,4-dihydroxyphenyl)-3-(2,2-dimethylchromen-6-yl)prop-2-en-1-one	Nitric oxide synthase, inducible	NOS2
gancao	MOL004815	(E)-1-(2,4-dihydroxyphenyl)-3-(2,2-dimethylchromen-6-yl)prop-2-en-1-one	Prostaglandin G/H synthase 1	PTGS1
gancao	MOL004815	(E)-1-(2,4-dihydroxyphenyl)-3-(2,2-dimethylchromen-6-yl)prop-2-en-1-one	Estrogen receptor	ESR1
gancao	MOL004815	(E)-1-(2,4-dihydroxyphenyl)-3-(2,2-dimethylchromen-6-yl)prop-2-en-1-one	Androgen receptor	AR
gancao	MOL004815	(E)-1-(2,4-dihydroxyphenyl)-3-(2,2-dimethylchromen-6-yl)prop-2-en-1-one	Sodium channel protein type 5 subunit alpha	SCN5A
gancao	MOL004815	(E)-1-(2,4-dihydroxyphenyl)-3-(2,2-dimethylchromen-6-yl)prop-2-en-1-one	Peroxisome proliferator activated receptor gamma	#N/A
gancao	MOL004815	(E)-1-(2,4-dihydroxyphenyl)-3-(2,2-dimethylchromen-6-yl)prop-2-en-1-one	Coagulation factor Xa	#N/A
gancao	MOL004815	(E)-1-(2,4-dihydroxyphenyl)-3-(2,2-dimethylchromen-6-yl)prop-2-en-1-one	Prostaglandin G/H synthase 2	PTGS2
gancao	MOL004815	(E)-1-(2,4-dihydroxyphenyl)-3-(2,2-dimethylchromen-6-yl)prop-2-en-1-one	Carbonic anhydrase II	#N/A
gancao	MOL004815	(E)-1-(2,4-dihydroxyphenyl)-3-(2,2-dimethylchromen-6-yl)prop-2-en-1-one	Retinoic acid receptor RXR-alpha	RXRA
gancao	MOL004815	(E)-1-(2,4-dihydroxyphenyl)-3-(2,2-dimethylchromen-6-yl)prop-2-en-1-one	Alpha-1B adrenergic receptor	ADRA1B
gancao	MOL004815	(E)-1-(2,4-dihydroxyphenyl)-3-(2,2-dimethylchromen-6-yl)prop-2-en-1-one	Estrogen receptor beta	ESR2
gancao	MOL004815	(E)-1-(2,4-dihydroxyphenyl)-3-(2,2-dimethylchromen-6-yl)prop-2-en-1-one	Mitogen-activated protein kinase 14	MAPK14
gancao	MOL004815	(E)-1-(2,4-dihydroxyphenyl)-3-(2,2-dimethylchromen-6-yl)prop-2-en-1-one	Glycogen synthase kinase-3 beta	GSK3B
gancao	MOL004815	(E)-1-(2,4-dihydroxyphenyl)-3-(2,2-dimethylchromen-6-yl)prop-2-en-1-one	Cell division protein kinase 2	#N/A
gancao	MOL004815	(E)-1-(2,4-dihydroxyphenyl)-3-(2,2-dimethylchromen-6-yl)prop-2-en-1-one	Serine/threonine-protein kinase Chk1	CHEK1
gancao	MOL004815	(E)-1-(2,4-dihydroxyphenyl)-3-(2,2-dimethylchromen-6-yl)prop-2-en-1-one	Proto-oncogene serine/threonine-protein kinase Pim-1	#N/A
gancao	MOL004815	(E)-1-(2,4-dihydroxyphenyl)-3-(2,2-dimethylchromen-6-yl)prop-2-en-1-one	Cyclin-A2	CCNA2
gancao	MOL004815	(E)-1-(2,4-dihydroxyphenyl)-3-(2,2-dimethylchromen-6-yl)prop-2-en-1-one	Nuclear receptor coactivator 2	NCOA2
gancao	MOL004815	(E)-1-(2,4-dihydroxyphenyl)-3-(2,2-dimethylchromen-6-yl)prop-2-en-1-one	Calmodulin	#N/A
gancao	MOL004820	kanzonols W	Nitric oxide synthase, inducible	NOS2
gancao	MOL004820	kanzonols W	Prostaglandin G/H synthase 1	PTGS1
gancao	MOL004820	kanzonols W	Estrogen receptor	ESR1
gancao	MOL004820	kanzonols W	Androgen receptor	AR
gancao	MOL004820	kanzonols W	Sodium channel protein type 5 subunit alpha	SCN5A
gancao	MOL004820	kanzonols W	Peroxisome proliferator activated receptor gamma	#N/A
gancao	MOL004820	kanzonols W	Coagulation factor Xa	#N/A
gancao	MOL004820	kanzonols W	Prostaglandin G/H synthase 2	PTGS2
gancao	MOL004820	kanzonols W	Retinoic acid receptor RXR-alpha	RXRA
gancao	MOL004820	kanzonols W	DNA topoisomerase II	#N/A
gancao	MOL004820	kanzonols W	Estrogen receptor beta	ESR2
gancao	MOL004820	kanzonols W	Mitogen-activated protein kinase 14	MAPK14
gancao	MOL004820	kanzonols W	Glycogen synthase kinase-3 beta	GSK3B
gancao	MOL004820	kanzonols W	Cell division protein kinase 2	#N/A
gancao	MOL004820	kanzonols W	Serine/threonine-protein kinase Chk1	CHEK1
gancao	MOL004820	kanzonols W	Trypsin-1	#N/A
gancao	MOL004820	kanzonols W	Proto-oncogene serine/threonine-protein kinase Pim-1	#N/A
gancao	MOL004820	kanzonols W	Cyclin-A2	CCNA2
gancao	MOL004820	kanzonols W	Nuclear receptor coactivator 2	NCOA2
gancao	MOL004820	kanzonols W	Nuclear receptor coactivator 1	NCOA1
gancao	MOL004820	kanzonols W	Calmodulin	#N/A
gancao	MOL004824	(2S)-6-(2,4-dihydroxyphenyl)-2-(2-hydroxypropan-2-yl)-4-methoxy-2,3-dihydrofuro[3,2-g]chromen-7-one	Nitric oxide synthase, inducible	NOS2
gancao	MOL004824	(2S)-6-(2,4-dihydroxyphenyl)-2-(2-hydroxypropan-2-yl)-4-methoxy-2,3-dihydrofuro[3,2-g]chromen-7-one	Thrombin	#N/A
gancao	MOL004824	(2S)-6-(2,4-dihydroxyphenyl)-2-(2-hydroxypropan-2-yl)-4-methoxy-2,3-dihydrofuro[3,2-g]chromen-7-one	Estrogen receptor	ESR1
gancao	MOL004824	(2S)-6-(2,4-dihydroxyphenyl)-2-(2-hydroxypropan-2-yl)-4-methoxy-2,3-dihydrofuro[3,2-g]chromen-7-one	Androgen receptor	AR
gancao	MOL004824	(2S)-6-(2,4-dihydroxyphenyl)-2-(2-hydroxypropan-2-yl)-4-methoxy-2,3-dihydrofuro[3,2-g]chromen-7-one	Peroxisome proliferator activated receptor gamma	#N/A
gancao	MOL004824	(2S)-6-(2,4-dihydroxyphenyl)-2-(2-hydroxypropan-2-yl)-4-methoxy-2,3-dihydrofuro[3,2-g]chromen-7-one	Coagulation factor Xa	#N/A
gancao	MOL004824	(2S)-6-(2,4-dihydroxyphenyl)-2-(2-hydroxypropan-2-yl)-4-methoxy-2,3-dihydrofuro[3,2-g]chromen-7-one	Prostaglandin G/H synthase 2	PTGS2
gancao	MOL004824	(2S)-6-(2,4-dihydroxyphenyl)-2-(2-hydroxypropan-2-yl)-4-methoxy-2,3-dihydrofuro[3,2-g]chromen-7-one	Coagulation factor VII	F7
gancao	MOL004824	(2S)-6-(2,4-dihydroxyphenyl)-2-(2-hydroxypropan-2-yl)-4-methoxy-2,3-dihydrofuro[3,2-g]chromen-7-one	Vascular endothelial growth factor receptor 2	KDR
gancao	MOL004824	(2S)-6-(2,4-dihydroxyphenyl)-2-(2-hydroxypropan-2-yl)-4-methoxy-2,3-dihydrofuro[3,2-g]chromen-7-one	Acetylcholinesterase	ACHE
gancao	MOL004824	(2S)-6-(2,4-dihydroxyphenyl)-2-(2-hydroxypropan-2-yl)-4-methoxy-2,3-dihydrofuro[3,2-g]chromen-7-one	DNA topoisomerase II	#N/A
gancao	MOL004824	(2S)-6-(2,4-dihydroxyphenyl)-2-(2-hydroxypropan-2-yl)-4-methoxy-2,3-dihydrofuro[3,2-g]chromen-7-one	Estrogen receptor beta	ESR2
gancao	MOL004824	(2S)-6-(2,4-dihydroxyphenyl)-2-(2-hydroxypropan-2-yl)-4-methoxy-2,3-dihydrofuro[3,2-g]chromen-7-one	Dipeptidyl peptidase IV	#N/A
gancao	MOL004824	(2S)-6-(2,4-dihydroxyphenyl)-2-(2-hydroxypropan-2-yl)-4-methoxy-2,3-dihydrofuro[3,2-g]chromen-7-one	Mitogen-activated protein kinase 14	MAPK14
gancao	MOL004824	(2S)-6-(2,4-dihydroxyphenyl)-2-(2-hydroxypropan-2-yl)-4-methoxy-2,3-dihydrofuro[3,2-g]chromen-7-one	Glycogen synthase kinase-3 beta	GSK3B
gancao	MOL004824	(2S)-6-(2,4-dihydroxyphenyl)-2-(2-hydroxypropan-2-yl)-4-methoxy-2,3-dihydrofuro[3,2-g]chromen-7-one	Cell division protein kinase 2	#N/A
gancao	MOL004824	(2S)-6-(2,4-dihydroxyphenyl)-2-(2-hydroxypropan-2-yl)-4-methoxy-2,3-dihydrofuro[3,2-g]chromen-7-one	Serine/threonine-protein kinase Chk1	CHEK1
gancao	MOL004824	(2S)-6-(2,4-dihydroxyphenyl)-2-(2-hydroxypropan-2-yl)-4-methoxy-2,3-dihydrofuro[3,2-g]chromen-7-one	Trypsin-1	#N/A
gancao	MOL004824	(2S)-6-(2,4-dihydroxyphenyl)-2-(2-hydroxypropan-2-yl)-4-methoxy-2,3-dihydrofuro[3,2-g]chromen-7-one	Proto-oncogene serine/threonine-protein kinase Pim-1	#N/A
gancao	MOL004824	(2S)-6-(2,4-dihydroxyphenyl)-2-(2-hydroxypropan-2-yl)-4-methoxy-2,3-dihydrofuro[3,2-g]chromen-7-one	Cyclin-A2	CCNA2
gancao	MOL004824	(2S)-6-(2,4-dihydroxyphenyl)-2-(2-hydroxypropan-2-yl)-4-methoxy-2,3-dihydrofuro[3,2-g]chromen-7-one	Calmodulin	#N/A
gancao	MOL004827	Semilicoisoflavone B	Nitric oxide synthase, inducible	NOS2
gancao	MOL004827	Semilicoisoflavone B	Thrombin	#N/A
gancao	MOL004827	Semilicoisoflavone B	Estrogen receptor	ESR1
gancao	MOL004827	Semilicoisoflavone B	Androgen receptor	AR
gancao	MOL004827	Semilicoisoflavone B	Sodium channel protein type 5 subunit alpha	SCN5A
gancao	MOL004827	Semilicoisoflavone B	Peroxisome proliferator activated receptor gamma	#N/A
gancao	MOL004827	Semilicoisoflavone B	Coagulation factor Xa	#N/A
gancao	MOL004827	Semilicoisoflavone B	Prostaglandin G/H synthase 2	PTGS2
gancao	MOL004827	Semilicoisoflavone B	Coagulation factor VII	F7
gancao	MOL004827	Semilicoisoflavone B	Acetylcholinesterase	ACHE
gancao	MOL004827	Semilicoisoflavone B	DNA topoisomerase II	#N/A
gancao	MOL004827	Semilicoisoflavone B	Glycogen synthase kinase-3 beta	GSK3B
gancao	MOL004827	Semilicoisoflavone B	Heat shock protein HSP 90	#N/A
gancao	MOL004827	Semilicoisoflavone B	Cell division protein kinase 2	#N/A
gancao	MOL004827	Semilicoisoflavone B	Serine/threonine-protein kinase Chk1	CHEK1
gancao	MOL004827	Semilicoisoflavone B	Trypsin-1	#N/A
gancao	MOL004827	Semilicoisoflavone B	Calmodulin	#N/A
gancao	MOL004828	Glepidotin A	Nitric oxide synthase, inducible	NOS2
gancao	MOL004828	Glepidotin A	Prostaglandin G/H synthase 1	PTGS1
gancao	MOL004828	Glepidotin A	Thrombin	#N/A
gancao	MOL004828	Glepidotin A	Estrogen receptor	ESR1
gancao	MOL004828	Glepidotin A	Androgen receptor	AR
gancao	MOL004828	Glepidotin A	Sodium channel protein type 5 subunit alpha	SCN5A
gancao	MOL004828	Glepidotin A	Peroxisome proliferator activated receptor gamma	#N/A
gancao	MOL004828	Glepidotin A	Coagulation factor Xa	#N/A
gancao	MOL004828	Glepidotin A	Prostaglandin G/H synthase 2	PTGS2
gancao	MOL004828	Glepidotin A	Nitric-oxide synthase, endothelial	#N/A
gancao	MOL004828	Glepidotin A	Coagulation factor VII	F7
gancao	MOL004828	Glepidotin A	Vascular endothelial growth factor receptor 2	KDR
gancao	MOL004828	Glepidotin A	Retinoic acid receptor RXR-alpha	RXRA
gancao	MOL004828	Glepidotin A	CGMP-inhibited 3',5'-cyclic phosphodiesterase A	#N/A
gancao	MOL004828	Glepidotin A	DNA topoisomerase II	#N/A
gancao	MOL004828	Glepidotin A	Dipeptidyl peptidase IV	#N/A
gancao	MOL004828	Glepidotin A	Mitogen-activated protein kinase 14	MAPK14
gancao	MOL004828	Glepidotin A	Glycogen synthase kinase-3 beta	GSK3B
gancao	MOL004828	Glepidotin A	Heat shock protein HSP 90	#N/A
gancao	MOL004828	Glepidotin A	Cell division protein kinase 2	#N/A
gancao	MOL004828	Glepidotin A	Serine/threonine-protein kinase Chk1	CHEK1
gancao	MOL004828	Glepidotin A	Ig gamma-1 chain C region	#N/A
gancao	MOL004828	Glepidotin A	Trypsin-1	#N/A
gancao	MOL004828	Glepidotin A	Proto-oncogene serine/threonine-protein kinase Pim-1	#N/A
gancao	MOL004828	Glepidotin A	Cyclin-A2	CCNA2
gancao	MOL004828	Glepidotin A	Calmodulin	#N/A
gancao	MOL004829	Glepidotin B	Prostaglandin G/H synthase 1	PTGS1
gancao	MOL004829	Glepidotin B	Estrogen receptor	ESR1
gancao	MOL004829	Glepidotin B	Sodium channel protein type 5 subunit alpha	SCN5A
gancao	MOL004829	Glepidotin B	Coagulation factor Xa	#N/A
gancao	MOL004829	Glepidotin B	Prostaglandin G/H synthase 2	PTGS2
gancao	MOL004829	Glepidotin B	Nitric-oxide synthase, endothelial	#N/A
gancao	MOL004829	Glepidotin B	Coagulation factor VII	F7
gancao	MOL004829	Glepidotin B	Retinoic acid receptor RXR-alpha	RXRA
gancao	MOL004829	Glepidotin B	CGMP-inhibited 3',5'-cyclic phosphodiesterase A	#N/A
gancao	MOL004829	Glepidotin B	Alpha-1B adrenergic receptor	ADRA1B
gancao	MOL004829	Glepidotin B	DNA topoisomerase II	#N/A
gancao	MOL004829	Glepidotin B	Heat shock protein HSP 90	#N/A
gancao	MOL004829	Glepidotin B	Ig gamma-1 chain C region	#N/A
gancao	MOL004829	Glepidotin B	Nuclear receptor coactivator 1	NCOA1
gancao	MOL004829	Glepidotin B	Calmodulin	#N/A
gancao	MOL004833	Phaseolinisoflavan	Nitric oxide synthase, inducible	NOS2
gancao	MOL004833	Phaseolinisoflavan	Muscarinic acetylcholine receptor M1	CHRM1
gancao	MOL004833	Phaseolinisoflavan	Estrogen receptor	ESR1
gancao	MOL004833	Phaseolinisoflavan	Androgen receptor	AR
gancao	MOL004833	Phaseolinisoflavan	Sodium channel protein type 5 subunit alpha	SCN5A
gancao	MOL004833	Phaseolinisoflavan	Peroxisome proliferator activated receptor gamma	#N/A
gancao	MOL004833	Phaseolinisoflavan	Coagulation factor Xa	#N/A
gancao	MOL004833	Phaseolinisoflavan	Prostaglandin G/H synthase 2	PTGS2
gancao	MOL004833	Phaseolinisoflavan	Retinoic acid receptor RXR-alpha	RXRA
gancao	MOL004833	Phaseolinisoflavan	Acetylcholinesterase	ACHE
gancao	MOL004833	Phaseolinisoflavan	Alpha-1B adrenergic receptor	ADRA1B
gancao	MOL004833	Phaseolinisoflavan	Beta-2 adrenergic receptor	ADRB2
gancao	MOL004833	Phaseolinisoflavan	Estrogen receptor beta	ESR2
gancao	MOL004833	Phaseolinisoflavan	Mitogen-activated protein kinase 14	MAPK14
gancao	MOL004833	Phaseolinisoflavan	Glycogen synthase kinase-3 beta	GSK3B
gancao	MOL004833	Phaseolinisoflavan	Cell division protein kinase 2	#N/A
gancao	MOL004833	Phaseolinisoflavan	Serine/threonine-protein kinase Chk1	CHEK1
gancao	MOL004833	Phaseolinisoflavan	Trypsin-1	#N/A
gancao	MOL004833	Phaseolinisoflavan	Proto-oncogene serine/threonine-protein kinase Pim-1	#N/A
gancao	MOL004833	Phaseolinisoflavan	Cyclin-A2	CCNA2
gancao	MOL004833	Phaseolinisoflavan	Nuclear receptor coactivator 1	NCOA1
gancao	MOL004833	Phaseolinisoflavan	Calmodulin	#N/A
gancao	MOL004835	Glypallichalcone	Nitric oxide synthase, inducible	NOS2
gancao	MOL004835	Glypallichalcone	Prostaglandin G/H synthase 1	PTGS1
gancao	MOL004835	Glypallichalcone	Muscarinic acetylcholine receptor M1	CHRM1
gancao	MOL004835	Glypallichalcone	Estrogen receptor	ESR1
gancao	MOL004835	Glypallichalcone	Androgen receptor	AR
gancao	MOL004835	Glypallichalcone	Sodium channel protein type 5 subunit alpha	SCN5A
gancao	MOL004835	Glypallichalcone	Peroxisome proliferator activated receptor gamma	#N/A
gancao	MOL004835	Glypallichalcone	Prostaglandin G/H synthase 2	PTGS2
gancao	MOL004835	Glypallichalcone	Carbonic anhydrase II	#N/A
gancao	MOL004835	Glypallichalcone	CGMP-inhibited 3',5'-cyclic phosphodiesterase A	#N/A
gancao	MOL004835	Glypallichalcone	Alpha-1B adrenergic receptor	ADRA1B
gancao	MOL004835	Glypallichalcone	Sodium-dependent dopamine transporter	SLC6A3
gancao	MOL004835	Glypallichalcone	Beta-2 adrenergic receptor	ADRB2
gancao	MOL004835	Glypallichalcone	Sodium-dependent serotonin transporter	SLC6A4
gancao	MOL004835	Glypallichalcone	Estrogen receptor beta	ESR2
gancao	MOL004835	Glypallichalcone	Mitogen-activated protein kinase 14	MAPK14
gancao	MOL004835	Glypallichalcone	Glycogen synthase kinase-3 beta	GSK3B
gancao	MOL004835	Glypallichalcone	Heat shock protein HSP 90	#N/A
gancao	MOL004835	Glypallichalcone	Cell division protein kinase 2	#N/A
gancao	MOL004835	Glypallichalcone	Leukotriene A-4 hydrolase	LTA4H
gancao	MOL004835	Glypallichalcone	Amine oxidase [flavin-containing] B	#N/A
gancao	MOL004835	Glypallichalcone	Serine/threonine-protein kinase Chk1	CHEK1
gancao	MOL004835	Glypallichalcone	mRNA of PKA Catalytic Subunit C-alpha	#N/A
gancao	MOL004835	Glypallichalcone	Cyclin-A2	CCNA2
gancao	MOL004835	Glypallichalcone	Nuclear receptor coactivator 1	NCOA1
gancao	MOL004835	Glypallichalcone	cAMP-dependent protein kinase inhibitor alpha	PKIA
gancao	MOL004835	Glypallichalcone	Calmodulin	#N/A
gancao	MOL004838	8-(6-hydroxy-2-benzofuranyl)-2,2-dimethyl-5-chromenol	Nitric oxide synthase, inducible	NOS2
gancao	MOL004838	8-(6-hydroxy-2-benzofuranyl)-2,2-dimethyl-5-chromenol	Estrogen receptor	ESR1
gancao	MOL004838	8-(6-hydroxy-2-benzofuranyl)-2,2-dimethyl-5-chromenol	Prostaglandin G/H synthase 2	PTGS2
gancao	MOL004838	8-(6-hydroxy-2-benzofuranyl)-2,2-dimethyl-5-chromenol	Retinoic acid receptor RXR-alpha	RXRA
gancao	MOL004838	8-(6-hydroxy-2-benzofuranyl)-2,2-dimethyl-5-chromenol	Heat shock protein HSP 90	#N/A
gancao	MOL004838	8-(6-hydroxy-2-benzofuranyl)-2,2-dimethyl-5-chromenol	Phosphatidylinositol-4,5-bisphosphate 3-kinase catalytic subunit, gamma isoform	#N/A
gancao	MOL004841	Licochalcone B	Nitric oxide synthase, inducible	NOS2
gancao	MOL004841	Licochalcone B	Prostaglandin G/H synthase 1	PTGS1
gancao	MOL004841	Licochalcone B	Estrogen receptor	ESR1
gancao	MOL004841	Licochalcone B	Androgen receptor	AR
gancao	MOL004841	Licochalcone B	Peroxisome proliferator activated receptor gamma	#N/A
gancao	MOL004841	Licochalcone B	Prostaglandin G/H synthase 2	PTGS2
gancao	MOL004841	Licochalcone B	Carbonic anhydrase II	#N/A
gancao	MOL004841	Licochalcone B	CGMP-inhibited 3',5'-cyclic phosphodiesterase A	#N/A
gancao	MOL004841	Licochalcone B	Beta-2 adrenergic receptor	ADRB2
gancao	MOL004841	Licochalcone B	Estrogen receptor beta	ESR2
gancao	MOL004841	Licochalcone B	Mitogen-activated protein kinase 14	MAPK14
gancao	MOL004841	Licochalcone B	Glycogen synthase kinase-3 beta	GSK3B
gancao	MOL004841	Licochalcone B	Heat shock protein HSP 90	#N/A
gancao	MOL004841	Licochalcone B	Cell division protein kinase 2	#N/A
gancao	MOL004841	Licochalcone B	Serine/threonine-protein kinase Chk1	CHEK1
gancao	MOL004841	Licochalcone B	mRNA of PKA Catalytic Subunit C-alpha	#N/A
gancao	MOL004841	Licochalcone B	Proto-oncogene serine/threonine-protein kinase Pim-1	#N/A
gancao	MOL004841	Licochalcone B	Cyclin-A2	CCNA2
gancao	MOL004841	Licochalcone B	Calmodulin	#N/A
gancao	MOL004848	licochalcone G	Nitric oxide synthase, inducible	NOS2
gancao	MOL004848	licochalcone G	Estrogen receptor	ESR1
gancao	MOL004848	licochalcone G	Androgen receptor	AR
gancao	MOL004848	licochalcone G	Peroxisome proliferator activated receptor gamma	#N/A
gancao	MOL004848	licochalcone G	Coagulation factor Xa	#N/A
gancao	MOL004848	licochalcone G	Prostaglandin G/H synthase 2	PTGS2
gancao	MOL004848	licochalcone G	Vascular endothelial growth factor receptor 2	KDR
gancao	MOL004848	licochalcone G	Estrogen receptor beta	ESR2
gancao	MOL004848	licochalcone G	Mitogen-activated protein kinase 14	MAPK14
gancao	MOL004848	licochalcone G	Glycogen synthase kinase-3 beta	GSK3B
gancao	MOL004848	licochalcone G	Heat shock protein HSP 90	#N/A
gancao	MOL004848	licochalcone G	Cell division protein kinase 2	#N/A
gancao	MOL004848	licochalcone G	Ig gamma-1 chain C region	#N/A
gancao	MOL004848	licochalcone G	Proto-oncogene serine/threonine-protein kinase Pim-1	#N/A
gancao	MOL004848	licochalcone G	Cyclin-A2	CCNA2
gancao	MOL004848	licochalcone G	Nuclear receptor coactivator 2	NCOA2
gancao	MOL004848	licochalcone G	Calmodulin	#N/A
gancao	MOL004849	3-(2,4-dihydroxyphenyl)-8-(1,1-dimethylprop-2-enyl)-7-hydroxy-5-methoxy-coumarin	Nitric oxide synthase, inducible	NOS2
gancao	MOL004849	3-(2,4-dihydroxyphenyl)-8-(1,1-dimethylprop-2-enyl)-7-hydroxy-5-methoxy-coumarin	Thrombin	#N/A
gancao	MOL004849	3-(2,4-dihydroxyphenyl)-8-(1,1-dimethylprop-2-enyl)-7-hydroxy-5-methoxy-coumarin	Potassium voltage-gated channel subfamily H member 2	KCNH2
gancao	MOL004849	3-(2,4-dihydroxyphenyl)-8-(1,1-dimethylprop-2-enyl)-7-hydroxy-5-methoxy-coumarin	Estrogen receptor	ESR1
gancao	MOL004849	3-(2,4-dihydroxyphenyl)-8-(1,1-dimethylprop-2-enyl)-7-hydroxy-5-methoxy-coumarin	Androgen receptor	AR
gancao	MOL004849	3-(2,4-dihydroxyphenyl)-8-(1,1-dimethylprop-2-enyl)-7-hydroxy-5-methoxy-coumarin	Peroxisome proliferator activated receptor gamma	#N/A
gancao	MOL004849	3-(2,4-dihydroxyphenyl)-8-(1,1-dimethylprop-2-enyl)-7-hydroxy-5-methoxy-coumarin	Coagulation factor Xa	#N/A
gancao	MOL004849	3-(2,4-dihydroxyphenyl)-8-(1,1-dimethylprop-2-enyl)-7-hydroxy-5-methoxy-coumarin	Prostaglandin G/H synthase 2	PTGS2
gancao	MOL004849	3-(2,4-dihydroxyphenyl)-8-(1,1-dimethylprop-2-enyl)-7-hydroxy-5-methoxy-coumarin	Coagulation factor VII	F7
gancao	MOL004849	3-(2,4-dihydroxyphenyl)-8-(1,1-dimethylprop-2-enyl)-7-hydroxy-5-methoxy-coumarin	Vascular endothelial growth factor receptor 2	KDR
gancao	MOL004849	3-(2,4-dihydroxyphenyl)-8-(1,1-dimethylprop-2-enyl)-7-hydroxy-5-methoxy-coumarin	DNA topoisomerase II	#N/A
gancao	MOL004849	3-(2,4-dihydroxyphenyl)-8-(1,1-dimethylprop-2-enyl)-7-hydroxy-5-methoxy-coumarin	Estrogen receptor beta	ESR2
gancao	MOL004849	3-(2,4-dihydroxyphenyl)-8-(1,1-dimethylprop-2-enyl)-7-hydroxy-5-methoxy-coumarin	Dipeptidyl peptidase IV	#N/A
gancao	MOL004849	3-(2,4-dihydroxyphenyl)-8-(1,1-dimethylprop-2-enyl)-7-hydroxy-5-methoxy-coumarin	Mitogen-activated protein kinase 14	MAPK14
gancao	MOL004849	3-(2,4-dihydroxyphenyl)-8-(1,1-dimethylprop-2-enyl)-7-hydroxy-5-methoxy-coumarin	Glycogen synthase kinase-3 beta	GSK3B
gancao	MOL004849	3-(2,4-dihydroxyphenyl)-8-(1,1-dimethylprop-2-enyl)-7-hydroxy-5-methoxy-coumarin	Heat shock protein HSP 90	#N/A
gancao	MOL004849	3-(2,4-dihydroxyphenyl)-8-(1,1-dimethylprop-2-enyl)-7-hydroxy-5-methoxy-coumarin	Cell division protein kinase 2	#N/A
gancao	MOL004849	3-(2,4-dihydroxyphenyl)-8-(1,1-dimethylprop-2-enyl)-7-hydroxy-5-methoxy-coumarin	Serine/threonine-protein kinase Chk1	CHEK1
gancao	MOL004849	3-(2,4-dihydroxyphenyl)-8-(1,1-dimethylprop-2-enyl)-7-hydroxy-5-methoxy-coumarin	Trypsin-1	#N/A
gancao	MOL004849	3-(2,4-dihydroxyphenyl)-8-(1,1-dimethylprop-2-enyl)-7-hydroxy-5-methoxy-coumarin	Proto-oncogene serine/threonine-protein kinase Pim-1	#N/A
gancao	MOL004849	3-(2,4-dihydroxyphenyl)-8-(1,1-dimethylprop-2-enyl)-7-hydroxy-5-methoxy-coumarin	Nuclear receptor coactivator 2	NCOA2
gancao	MOL004849	3-(2,4-dihydroxyphenyl)-8-(1,1-dimethylprop-2-enyl)-7-hydroxy-5-methoxy-coumarin	Nuclear receptor coactivator 1	NCOA1
gancao	MOL004849	3-(2,4-dihydroxyphenyl)-8-(1,1-dimethylprop-2-enyl)-7-hydroxy-5-methoxy-coumarin	Calmodulin	#N/A
gancao	MOL004855	Licoricone	Nitric oxide synthase, inducible	NOS2
gancao	MOL004855	Licoricone	Thrombin	#N/A
gancao	MOL004855	Licoricone	Potassium voltage-gated channel subfamily H member 2	KCNH2
gancao	MOL004855	Licoricone	Estrogen receptor	ESR1
gancao	MOL004855	Licoricone	Androgen receptor	AR
gancao	MOL004855	Licoricone	Peroxisome proliferator activated receptor gamma	#N/A
gancao	MOL004855	Licoricone	Coagulation factor Xa	#N/A
gancao	MOL004855	Licoricone	Prostaglandin G/H synthase 2	PTGS2
gancao	MOL004855	Licoricone	Vascular endothelial growth factor receptor 2	KDR
gancao	MOL004855	Licoricone	DNA topoisomerase II	#N/A
gancao	MOL004855	Licoricone	Serine/threonine-protein kinase Chk1	CHEK1
gancao	MOL004855	Licoricone	Trypsin-1	#N/A
gancao	MOL004855	Licoricone	Proto-oncogene serine/threonine-protein kinase Pim-1	#N/A
gancao	MOL004855	Licoricone	Nuclear receptor coactivator 2	NCOA2
gancao	MOL004855	Licoricone	Calmodulin	#N/A
gancao	MOL004856	Gancaonin A	Nitric oxide synthase, inducible	NOS2
gancao	MOL004856	Gancaonin A	Thrombin	#N/A
gancao	MOL004856	Gancaonin A	Estrogen receptor	ESR1
gancao	MOL004856	Gancaonin A	Androgen receptor	AR
gancao	MOL004856	Gancaonin A	Sodium channel protein type 5 subunit alpha	SCN5A
gancao	MOL004856	Gancaonin A	Peroxisome proliferator activated receptor gamma	#N/A
gancao	MOL004856	Gancaonin A	Coagulation factor Xa	#N/A
gancao	MOL004856	Gancaonin A	Prostaglandin G/H synthase 2	PTGS2
gancao	MOL004856	Gancaonin A	Acetylcholinesterase	ACHE
gancao	MOL004856	Gancaonin A	DNA topoisomerase II	#N/A
gancao	MOL004856	Gancaonin A	Estrogen receptor beta	ESR2
gancao	MOL004856	Gancaonin A	Dipeptidyl peptidase IV	#N/A
gancao	MOL004856	Gancaonin A	Glycogen synthase kinase-3 beta	GSK3B
gancao	MOL004856	Gancaonin A	Heat shock protein HSP 90	#N/A
gancao	MOL004856	Gancaonin A	Serine/threonine-protein kinase Chk1	CHEK1
gancao	MOL004856	Gancaonin A	Trypsin-1	#N/A
gancao	MOL004856	Gancaonin A	Proto-oncogene serine/threonine-protein kinase Pim-1	#N/A
gancao	MOL004856	Gancaonin A	Cyclin-A2	CCNA2
gancao	MOL004856	Gancaonin A	Nuclear receptor coactivator 2	NCOA2
gancao	MOL004856	Gancaonin A	Calmodulin	#N/A
gancao	MOL004857	Gancaonin B	Nitric oxide synthase, inducible	NOS2
gancao	MOL004857	Gancaonin B	Thrombin	#N/A
gancao	MOL004857	Gancaonin B	Estrogen receptor	ESR1
gancao	MOL004857	Gancaonin B	Androgen receptor	AR
gancao	MOL004857	Gancaonin B	Peroxisome proliferator activated receptor gamma	#N/A
gancao	MOL004857	Gancaonin B	Coagulation factor Xa	#N/A
gancao	MOL004857	Gancaonin B	Prostaglandin G/H synthase 2	PTGS2
gancao	MOL004857	Gancaonin B	Coagulation factor VII	F7
gancao	MOL004857	Gancaonin B	Vascular endothelial growth factor receptor 2	KDR
gancao	MOL004857	Gancaonin B	Alpha-1B adrenergic receptor	ADRA1B
gancao	MOL004857	Gancaonin B	Beta-2 adrenergic receptor	ADRB2
gancao	MOL004857	Gancaonin B	DNA topoisomerase II	#N/A
gancao	MOL004857	Gancaonin B	Estrogen receptor beta	ESR2
gancao	MOL004857	Gancaonin B	Dipeptidyl peptidase IV	#N/A
gancao	MOL004857	Gancaonin B	Glycogen synthase kinase-3 beta	GSK3B
gancao	MOL004857	Gancaonin B	Heat shock protein HSP 90	#N/A
gancao	MOL004857	Gancaonin B	Serine/threonine-protein kinase Chk1	CHEK1
gancao	MOL004857	Gancaonin B	Trypsin-1	#N/A
gancao	MOL004857	Gancaonin B	Proto-oncogene serine/threonine-protein kinase Pim-1	#N/A
gancao	MOL004857	Gancaonin B	Cyclin-A2	CCNA2
gancao	MOL004857	Gancaonin B	Nuclear receptor coactivator 2	NCOA2
gancao	MOL004857	Gancaonin B	Calmodulin	#N/A
gancao	MOL004860	licorice glycoside E	N/A	#N/A
gancao	MOL004863	3-(3,4-dihydroxyphenyl)-5,7-dihydroxy-8-(3-methylbut-2-enyl)chromone	Nitric oxide synthase, inducible	NOS2
gancao	MOL004863	3-(3,4-dihydroxyphenyl)-5,7-dihydroxy-8-(3-methylbut-2-enyl)chromone	Thrombin	#N/A
gancao	MOL004863	3-(3,4-dihydroxyphenyl)-5,7-dihydroxy-8-(3-methylbut-2-enyl)chromone	Estrogen receptor	ESR1
gancao	MOL004863	3-(3,4-dihydroxyphenyl)-5,7-dihydroxy-8-(3-methylbut-2-enyl)chromone	Androgen receptor	AR
gancao	MOL004863	3-(3,4-dihydroxyphenyl)-5,7-dihydroxy-8-(3-methylbut-2-enyl)chromone	Peroxisome proliferator activated receptor gamma	#N/A
gancao	MOL004863	3-(3,4-dihydroxyphenyl)-5,7-dihydroxy-8-(3-methylbut-2-enyl)chromone	Coagulation factor Xa	#N/A
gancao	MOL004863	3-(3,4-dihydroxyphenyl)-5,7-dihydroxy-8-(3-methylbut-2-enyl)chromone	Prostaglandin G/H synthase 2	PTGS2
gancao	MOL004863	3-(3,4-dihydroxyphenyl)-5,7-dihydroxy-8-(3-methylbut-2-enyl)chromone	mRNA of Protein-tyrosine phosphatase, non-receptor type 1	#N/A
gancao	MOL004863	3-(3,4-dihydroxyphenyl)-5,7-dihydroxy-8-(3-methylbut-2-enyl)chromone	Mitogen-activated protein kinase 14	MAPK14
gancao	MOL004863	3-(3,4-dihydroxyphenyl)-5,7-dihydroxy-8-(3-methylbut-2-enyl)chromone	Glycogen synthase kinase-3 beta	GSK3B
gancao	MOL004863	3-(3,4-dihydroxyphenyl)-5,7-dihydroxy-8-(3-methylbut-2-enyl)chromone	Heat shock protein HSP 90	#N/A
gancao	MOL004863	3-(3,4-dihydroxyphenyl)-5,7-dihydroxy-8-(3-methylbut-2-enyl)chromone	Cell division protein kinase 2	#N/A
gancao	MOL004863	3-(3,4-dihydroxyphenyl)-5,7-dihydroxy-8-(3-methylbut-2-enyl)chromone	Serine/threonine-protein kinase Chk1	CHEK1
gancao	MOL004863	3-(3,4-dihydroxyphenyl)-5,7-dihydroxy-8-(3-methylbut-2-enyl)chromone	Trypsin-1	#N/A
gancao	MOL004863	3-(3,4-dihydroxyphenyl)-5,7-dihydroxy-8-(3-methylbut-2-enyl)chromone	Proto-oncogene serine/threonine-protein kinase Pim-1	#N/A
gancao	MOL004863	3-(3,4-dihydroxyphenyl)-5,7-dihydroxy-8-(3-methylbut-2-enyl)chromone	Cyclin-A2	CCNA2
gancao	MOL004863	3-(3,4-dihydroxyphenyl)-5,7-dihydroxy-8-(3-methylbut-2-enyl)chromone	Nuclear receptor coactivator 2	NCOA2
gancao	MOL004863	3-(3,4-dihydroxyphenyl)-5,7-dihydroxy-8-(3-methylbut-2-enyl)chromone	Calmodulin	#N/A
gancao	MOL004864	5,7-dihydroxy-3-(4-methoxyphenyl)-8-(3-methylbut-2-enyl)chromone	Nitric oxide synthase, inducible	NOS2
gancao	MOL004864	5,7-dihydroxy-3-(4-methoxyphenyl)-8-(3-methylbut-2-enyl)chromone	Potassium voltage-gated channel subfamily H member 2	KCNH2
gancao	MOL004864	5,7-dihydroxy-3-(4-methoxyphenyl)-8-(3-methylbut-2-enyl)chromone	Estrogen receptor	ESR1
gancao	MOL004864	5,7-dihydroxy-3-(4-methoxyphenyl)-8-(3-methylbut-2-enyl)chromone	Androgen receptor	AR
gancao	MOL004864	5,7-dihydroxy-3-(4-methoxyphenyl)-8-(3-methylbut-2-enyl)chromone	Peroxisome proliferator activated receptor gamma	#N/A
gancao	MOL004864	5,7-dihydroxy-3-(4-methoxyphenyl)-8-(3-methylbut-2-enyl)chromone	Coagulation factor Xa	#N/A
gancao	MOL004864	5,7-dihydroxy-3-(4-methoxyphenyl)-8-(3-methylbut-2-enyl)chromone	Prostaglandin G/H synthase 2	PTGS2
gancao	MOL004864	5,7-dihydroxy-3-(4-methoxyphenyl)-8-(3-methylbut-2-enyl)chromone	DNA topoisomerase II	#N/A
gancao	MOL004864	5,7-dihydroxy-3-(4-methoxyphenyl)-8-(3-methylbut-2-enyl)chromone	Estrogen receptor beta	ESR2
gancao	MOL004864	5,7-dihydroxy-3-(4-methoxyphenyl)-8-(3-methylbut-2-enyl)chromone	Dipeptidyl peptidase IV	#N/A
gancao	MOL004864	5,7-dihydroxy-3-(4-methoxyphenyl)-8-(3-methylbut-2-enyl)chromone	Mitogen-activated protein kinase 14	MAPK14
gancao	MOL004864	5,7-dihydroxy-3-(4-methoxyphenyl)-8-(3-methylbut-2-enyl)chromone	Glycogen synthase kinase-3 beta	GSK3B
gancao	MOL004864	5,7-dihydroxy-3-(4-methoxyphenyl)-8-(3-methylbut-2-enyl)chromone	Heat shock protein HSP 90	#N/A
gancao	MOL004864	5,7-dihydroxy-3-(4-methoxyphenyl)-8-(3-methylbut-2-enyl)chromone	Cell division protein kinase 2	#N/A
gancao	MOL004864	5,7-dihydroxy-3-(4-methoxyphenyl)-8-(3-methylbut-2-enyl)chromone	Serine/threonine-protein kinase Chk1	CHEK1
gancao	MOL004864	5,7-dihydroxy-3-(4-methoxyphenyl)-8-(3-methylbut-2-enyl)chromone	Trypsin-1	#N/A
gancao	MOL004864	5,7-dihydroxy-3-(4-methoxyphenyl)-8-(3-methylbut-2-enyl)chromone	Proto-oncogene serine/threonine-protein kinase Pim-1	#N/A
gancao	MOL004864	5,7-dihydroxy-3-(4-methoxyphenyl)-8-(3-methylbut-2-enyl)chromone	Cyclin-A2	CCNA2
gancao	MOL004864	5,7-dihydroxy-3-(4-methoxyphenyl)-8-(3-methylbut-2-enyl)chromone	Nuclear receptor coactivator 2	NCOA2
gancao	MOL004864	5,7-dihydroxy-3-(4-methoxyphenyl)-8-(3-methylbut-2-enyl)chromone	Calmodulin	#N/A
gancao	MOL004866	2-(3,4-dihydroxyphenyl)-5,7-dihydroxy-6-(3-methylbut-2-enyl)chromone	Thrombin	#N/A
gancao	MOL004866	2-(3,4-dihydroxyphenyl)-5,7-dihydroxy-6-(3-methylbut-2-enyl)chromone	Androgen receptor	AR
gancao	MOL004866	2-(3,4-dihydroxyphenyl)-5,7-dihydroxy-6-(3-methylbut-2-enyl)chromone	Sodium channel protein type 5 subunit alpha	SCN5A
gancao	MOL004866	2-(3,4-dihydroxyphenyl)-5,7-dihydroxy-6-(3-methylbut-2-enyl)chromone	Peroxisome proliferator activated receptor gamma	#N/A
gancao	MOL004866	2-(3,4-dihydroxyphenyl)-5,7-dihydroxy-6-(3-methylbut-2-enyl)chromone	Coagulation factor Xa	#N/A
gancao	MOL004866	2-(3,4-dihydroxyphenyl)-5,7-dihydroxy-6-(3-methylbut-2-enyl)chromone	Prostaglandin G/H synthase 2	PTGS2
gancao	MOL004866	2-(3,4-dihydroxyphenyl)-5,7-dihydroxy-6-(3-methylbut-2-enyl)chromone	Coagulation factor VII	F7
gancao	MOL004866	2-(3,4-dihydroxyphenyl)-5,7-dihydroxy-6-(3-methylbut-2-enyl)chromone	Beta-2 adrenergic receptor	ADRB2
gancao	MOL004866	2-(3,4-dihydroxyphenyl)-5,7-dihydroxy-6-(3-methylbut-2-enyl)chromone	Dipeptidyl peptidase IV	#N/A
gancao	MOL004866	2-(3,4-dihydroxyphenyl)-5,7-dihydroxy-6-(3-methylbut-2-enyl)chromone	Heat shock protein HSP 90	#N/A
gancao	MOL004866	2-(3,4-dihydroxyphenyl)-5,7-dihydroxy-6-(3-methylbut-2-enyl)chromone	Cell division protein kinase 2	#N/A
gancao	MOL004866	2-(3,4-dihydroxyphenyl)-5,7-dihydroxy-6-(3-methylbut-2-enyl)chromone	Serine/threonine-protein kinase Chk1	CHEK1
gancao	MOL004866	2-(3,4-dihydroxyphenyl)-5,7-dihydroxy-6-(3-methylbut-2-enyl)chromone	Trypsin-1	#N/A
gancao	MOL004866	2-(3,4-dihydroxyphenyl)-5,7-dihydroxy-6-(3-methylbut-2-enyl)chromone	Proto-oncogene serine/threonine-protein kinase Pim-1	#N/A
gancao	MOL004866	2-(3,4-dihydroxyphenyl)-5,7-dihydroxy-6-(3-methylbut-2-enyl)chromone	Cyclin-A2	CCNA2
gancao	MOL004866	2-(3,4-dihydroxyphenyl)-5,7-dihydroxy-6-(3-methylbut-2-enyl)chromone	Calmodulin	#N/A
gancao	MOL004879	Glycyrin	Nitric oxide synthase, inducible	NOS2
gancao	MOL004879	Glycyrin	Thrombin	#N/A
gancao	MOL004879	Glycyrin	Potassium voltage-gated channel subfamily H member 2	KCNH2
gancao	MOL004879	Glycyrin	Estrogen receptor	ESR1
gancao	MOL004879	Glycyrin	Androgen receptor	AR
gancao	MOL004879	Glycyrin	Peroxisome proliferator activated receptor gamma	#N/A
gancao	MOL004879	Glycyrin	Coagulation factor Xa	#N/A
gancao	MOL004879	Glycyrin	Prostaglandin G/H synthase 2	PTGS2
gancao	MOL004879	Glycyrin	Vascular endothelial growth factor receptor 2	KDR
gancao	MOL004879	Glycyrin	DNA topoisomerase II	#N/A
gancao	MOL004879	Glycyrin	Estrogen receptor beta	ESR2
gancao	MOL004879	Glycyrin	Dipeptidyl peptidase IV	#N/A
gancao	MOL004879	Glycyrin	Serine/threonine-protein kinase Chk1	CHEK1
gancao	MOL004879	Glycyrin	Trypsin-1	#N/A
gancao	MOL004879	Glycyrin	Proto-oncogene serine/threonine-protein kinase Pim-1	#N/A
gancao	MOL004879	Glycyrin	Nuclear receptor coactivator 2	NCOA2
gancao	MOL004879	Glycyrin	Calmodulin	#N/A
gancao	MOL004882	Licocoumarone	Estrogen receptor	ESR1
gancao	MOL004882	Licocoumarone	Androgen receptor	AR
gancao	MOL004882	Licocoumarone	Estrogen receptor beta	ESR2
gancao	MOL004882	Licocoumarone	Glycogen synthase kinase-3 beta	GSK3B
gancao	MOL004882	Licocoumarone	Heat shock protein HSP 90	#N/A
gancao	MOL004882	Licocoumarone	Cell division protein kinase 2	#N/A
gancao	MOL004882	Licocoumarone	Cyclin-A2	CCNA2
gancao	MOL004883	Licoisoflavone	Nitric oxide synthase, inducible	NOS2
gancao	MOL004883	Licoisoflavone	Thrombin	#N/A
gancao	MOL004883	Licoisoflavone	Estrogen receptor	ESR1
gancao	MOL004883	Licoisoflavone	Androgen receptor	AR
gancao	MOL004883	Licoisoflavone	Peroxisome proliferator activated receptor gamma	#N/A
gancao	MOL004883	Licoisoflavone	Coagulation factor Xa	#N/A
gancao	MOL004883	Licoisoflavone	Prostaglandin G/H synthase 2	PTGS2
gancao	MOL004883	Licoisoflavone	Vascular endothelial growth factor receptor 2	KDR
gancao	MOL004883	Licoisoflavone	DNA topoisomerase II	#N/A
gancao	MOL004883	Licoisoflavone	Dipeptidyl peptidase IV	#N/A
gancao	MOL004883	Licoisoflavone	Mitogen-activated protein kinase 14	MAPK14
gancao	MOL004883	Licoisoflavone	Heat shock protein HSP 90	#N/A
gancao	MOL004883	Licoisoflavone	Cell division protein kinase 2	#N/A
gancao	MOL004883	Licoisoflavone	Serine/threonine-protein kinase Chk1	CHEK1
gancao	MOL004883	Licoisoflavone	Trypsin-1	#N/A
gancao	MOL004883	Licoisoflavone	Proto-oncogene serine/threonine-protein kinase Pim-1	#N/A
gancao	MOL004883	Licoisoflavone	Cyclin-A2	CCNA2
gancao	MOL004883	Licoisoflavone	Nuclear receptor coactivator 2	NCOA2
gancao	MOL004883	Licoisoflavone	Calmodulin	#N/A
gancao	MOL004884	Licoisoflavone B	Nitric oxide synthase, inducible	NOS2
gancao	MOL004884	Licoisoflavone B	Thrombin	#N/A
gancao	MOL004884	Licoisoflavone B	Estrogen receptor	ESR1
gancao	MOL004884	Licoisoflavone B	Androgen receptor	AR
gancao	MOL004884	Licoisoflavone B	Peroxisome proliferator activated receptor gamma	#N/A
gancao	MOL004884	Licoisoflavone B	Coagulation factor Xa	#N/A
gancao	MOL004884	Licoisoflavone B	Prostaglandin G/H synthase 2	PTGS2
gancao	MOL004884	Licoisoflavone B	Acetylcholinesterase	ACHE
gancao	MOL004884	Licoisoflavone B	DNA topoisomerase II	#N/A
gancao	MOL004884	Licoisoflavone B	Estrogen receptor beta	ESR2
gancao	MOL004884	Licoisoflavone B	Glycogen synthase kinase-3 beta	GSK3B
gancao	MOL004884	Licoisoflavone B	Cell division protein kinase 2	#N/A
gancao	MOL004884	Licoisoflavone B	Serine/threonine-protein kinase Chk1	CHEK1
gancao	MOL004884	Licoisoflavone B	Trypsin-1	#N/A
gancao	MOL004884	Licoisoflavone B	Proto-oncogene serine/threonine-protein kinase Pim-1	#N/A
gancao	MOL004884	Licoisoflavone B	Cyclin-A2	CCNA2
gancao	MOL004884	Licoisoflavone B	Calmodulin	#N/A
gancao	MOL004885	licoisoflavanone	Nitric oxide synthase, inducible	NOS2
gancao	MOL004885	licoisoflavanone	Prostaglandin G/H synthase 1	PTGS1
gancao	MOL004885	licoisoflavanone	Estrogen receptor	ESR1
gancao	MOL004885	licoisoflavanone	Androgen receptor	AR
gancao	MOL004885	licoisoflavanone	Sodium channel protein type 5 subunit alpha	SCN5A
gancao	MOL004885	licoisoflavanone	Peroxisome proliferator activated receptor gamma	#N/A
gancao	MOL004885	licoisoflavanone	Coagulation factor Xa	#N/A
gancao	MOL004885	licoisoflavanone	Prostaglandin G/H synthase 2	PTGS2
gancao	MOL004885	licoisoflavanone	Coagulation factor VII	F7
gancao	MOL004885	licoisoflavanone	Acetylcholinesterase	ACHE
gancao	MOL004885	licoisoflavanone	DNA topoisomerase II	#N/A
gancao	MOL004885	licoisoflavanone	Estrogen receptor beta	ESR2
gancao	MOL004885	licoisoflavanone	Glycogen synthase kinase-3 beta	GSK3B
gancao	MOL004885	licoisoflavanone	Heat shock protein HSP 90	#N/A
gancao	MOL004885	licoisoflavanone	Cell division protein kinase 2	#N/A
gancao	MOL004885	licoisoflavanone	Trypsin-1	#N/A
gancao	MOL004885	licoisoflavanone	Proto-oncogene serine/threonine-protein kinase Pim-1	#N/A
gancao	MOL004885	licoisoflavanone	Cyclin-A2	CCNA2
gancao	MOL004885	licoisoflavanone	Nuclear receptor coactivator 1	NCOA1
gancao	MOL004885	licoisoflavanone	Calmodulin	#N/A
gancao	MOL004891	shinpterocarpin	Nitric oxide synthase, inducible	NOS2
gancao	MOL004891	shinpterocarpin	Prostaglandin G/H synthase 1	PTGS1
gancao	MOL004891	shinpterocarpin	Muscarinic acetylcholine receptor M3	CHRM3
gancao	MOL004891	shinpterocarpin	Potassium voltage-gated channel subfamily H member 2	KCNH2
gancao	MOL004891	shinpterocarpin	Muscarinic acetylcholine receptor M1	CHRM1
gancao	MOL004891	shinpterocarpin	Estrogen receptor	ESR1
gancao	MOL004891	shinpterocarpin	Androgen receptor	AR
gancao	MOL004891	shinpterocarpin	Sodium channel protein type 5 subunit alpha	SCN5A
gancao	MOL004891	shinpterocarpin	Peroxisome proliferator activated receptor gamma	#N/A
gancao	MOL004891	shinpterocarpin	Prostaglandin G/H synthase 2	PTGS2
gancao	MOL004891	shinpterocarpin	5-hydroxytryptamine receptor 3A	HTR3A
gancao	MOL004891	shinpterocarpin	Retinoic acid receptor RXR-alpha	RXRA
gancao	MOL004891	shinpterocarpin	Delta-type opioid receptor	OPRD1
gancao	MOL004891	shinpterocarpin	Alpha-1B adrenergic receptor	ADRA1B
gancao	MOL004891	shinpterocarpin	Beta-2 adrenergic receptor	ADRB2
gancao	MOL004891	shinpterocarpin	Alpha-1D adrenergic receptor	ADRA1D
gancao	MOL004891	shinpterocarpin	Mu-type opioid receptor	OPRM1
gancao	MOL004891	shinpterocarpin	Estrogen receptor beta	ESR2
gancao	MOL004891	shinpterocarpin	Mitogen-activated protein kinase 14	MAPK14
gancao	MOL004891	shinpterocarpin	Glycogen synthase kinase-3 beta	GSK3B
gancao	MOL004891	shinpterocarpin	Cell division protein kinase 2	#N/A
gancao	MOL004891	shinpterocarpin	Phosphatidylinositol-4,5-bisphosphate 3-kinase catalytic subunit, gamma isoform	#N/A
gancao	MOL004891	shinpterocarpin	Neuronal acetylcholine receptor protein, alpha-7 chain	#N/A
gancao	MOL004891	shinpterocarpin	mRNA of PKA Catalytic Subunit C-alpha	#N/A
gancao	MOL004891	shinpterocarpin	Retinoic acid receptor RXR-beta	RXRB
gancao	MOL004891	shinpterocarpin	Trypsin-1	#N/A
gancao	MOL004891	shinpterocarpin	Proto-oncogene serine/threonine-protein kinase Pim-1	#N/A
gancao	MOL004891	shinpterocarpin	Cyclin-A2	CCNA2
gancao	MOL004891	shinpterocarpin	Nuclear receptor coactivator 1	NCOA1
gancao	MOL004891	shinpterocarpin	Calmodulin	#N/A
gancao	MOL004898	(E)-3-[3,4-dihydroxy-5-(3-methylbut-2-enyl)phenyl]-1-(2,4-dihydroxyphenyl)prop-2-en-1-one	Estrogen receptor	ESR1
gancao	MOL004898	(E)-3-[3,4-dihydroxy-5-(3-methylbut-2-enyl)phenyl]-1-(2,4-dihydroxyphenyl)prop-2-en-1-one	Androgen receptor	AR
gancao	MOL004898	(E)-3-[3,4-dihydroxy-5-(3-methylbut-2-enyl)phenyl]-1-(2,4-dihydroxyphenyl)prop-2-en-1-one	Peroxisome proliferator activated receptor gamma	#N/A
gancao	MOL004898	(E)-3-[3,4-dihydroxy-5-(3-methylbut-2-enyl)phenyl]-1-(2,4-dihydroxyphenyl)prop-2-en-1-one	Prostaglandin G/H synthase 2	PTGS2
gancao	MOL004898	(E)-3-[3,4-dihydroxy-5-(3-methylbut-2-enyl)phenyl]-1-(2,4-dihydroxyphenyl)prop-2-en-1-one	Mitogen-activated protein kinase 14	MAPK14
gancao	MOL004898	(E)-3-[3,4-dihydroxy-5-(3-methylbut-2-enyl)phenyl]-1-(2,4-dihydroxyphenyl)prop-2-en-1-one	Glycogen synthase kinase-3 beta	GSK3B
gancao	MOL004898	(E)-3-[3,4-dihydroxy-5-(3-methylbut-2-enyl)phenyl]-1-(2,4-dihydroxyphenyl)prop-2-en-1-one	Heat shock protein HSP 90	#N/A
gancao	MOL004898	(E)-3-[3,4-dihydroxy-5-(3-methylbut-2-enyl)phenyl]-1-(2,4-dihydroxyphenyl)prop-2-en-1-one	Cell division protein kinase 2	#N/A
gancao	MOL004898	(E)-3-[3,4-dihydroxy-5-(3-methylbut-2-enyl)phenyl]-1-(2,4-dihydroxyphenyl)prop-2-en-1-one	Proto-oncogene serine/threonine-protein kinase Pim-1	#N/A
gancao	MOL004898	(E)-3-[3,4-dihydroxy-5-(3-methylbut-2-enyl)phenyl]-1-(2,4-dihydroxyphenyl)prop-2-en-1-one	Cyclin-A2	CCNA2
gancao	MOL004898	(E)-3-[3,4-dihydroxy-5-(3-methylbut-2-enyl)phenyl]-1-(2,4-dihydroxyphenyl)prop-2-en-1-one	Nuclear receptor coactivator 2	NCOA2
gancao	MOL004898	(E)-3-[3,4-dihydroxy-5-(3-methylbut-2-enyl)phenyl]-1-(2,4-dihydroxyphenyl)prop-2-en-1-one	Calmodulin	#N/A
gancao	MOL004903	liquiritin	Coagulation factor Xa	#N/A
gancao	MOL004903	liquiritin	Coagulation factor VII	F7
gancao	MOL004903	liquiritin	Calmodulin	#N/A
gancao	MOL004903	liquiritin	Prostaglandin G/H synthase 2	PTGS2
gancao	MOL004903	liquiritin	Vascular endothelial growth factor receptor 2	KDR
gancao	MOL004903	liquiritin	Superoxide dismutase [Cu-Zn]	#N/A
gancao	MOL004904	licopyranocoumarin	Nitric oxide synthase, inducible	NOS2
gancao	MOL004904	licopyranocoumarin	Thrombin	#N/A
gancao	MOL004904	licopyranocoumarin	Estrogen receptor	ESR1
gancao	MOL004904	licopyranocoumarin	Androgen receptor	AR
gancao	MOL004904	licopyranocoumarin	Peroxisome proliferator activated receptor gamma	#N/A
gancao	MOL004904	licopyranocoumarin	Coagulation factor Xa	#N/A
gancao	MOL004904	licopyranocoumarin	Prostaglandin G/H synthase 2	PTGS2
gancao	MOL004904	licopyranocoumarin	Coagulation factor VII	F7
gancao	MOL004904	licopyranocoumarin	Vascular endothelial growth factor receptor 2	KDR
gancao	MOL004904	licopyranocoumarin	Acetylcholinesterase	ACHE
gancao	MOL004904	licopyranocoumarin	DNA topoisomerase II	#N/A
gancao	MOL004904	licopyranocoumarin	Cell division protein kinase 2	#N/A
gancao	MOL004904	licopyranocoumarin	Trypsin-1	#N/A
gancao	MOL004904	licopyranocoumarin	Proto-oncogene serine/threonine-protein kinase Pim-1	#N/A
gancao	MOL004904	licopyranocoumarin	Cyclin-A2	CCNA2
gancao	MOL004904	licopyranocoumarin	Calmodulin	#N/A
gancao	MOL004905	3,22-Dihydroxy-11-oxo-delta(12)-oleanene-27-alpha-methoxycarbonyl-29-oic acid	N/A	#N/A
gancao	MOL004907	Glyzaglabrin	Nitric oxide synthase, inducible	NOS2
gancao	MOL004907	Glyzaglabrin	Prostaglandin G/H synthase 1	PTGS1
gancao	MOL004907	Glyzaglabrin	Estrogen receptor	ESR1
gancao	MOL004907	Glyzaglabrin	Androgen receptor	AR
gancao	MOL004907	Glyzaglabrin	Peroxisome proliferator activated receptor gamma	#N/A
gancao	MOL004907	Glyzaglabrin	Prostaglandin G/H synthase 2	PTGS2
gancao	MOL004907	Glyzaglabrin	Estrogen receptor beta	ESR2
gancao	MOL004907	Glyzaglabrin	Dipeptidyl peptidase IV	#N/A
gancao	MOL004907	Glyzaglabrin	Mitogen-activated protein kinase 14	MAPK14
gancao	MOL004907	Glyzaglabrin	Glycogen synthase kinase-3 beta	GSK3B
gancao	MOL004907	Glyzaglabrin	Heat shock protein HSP 90	#N/A
gancao	MOL004907	Glyzaglabrin	Cell division protein kinase 2	#N/A
gancao	MOL004907	Glyzaglabrin	Phosphatidylinositol-4,5-bisphosphate 3-kinase catalytic subunit, gamma isoform	#N/A
gancao	MOL004907	Glyzaglabrin	Serine/threonine-protein kinase Chk1	CHEK1
gancao	MOL004907	Glyzaglabrin	mRNA of PKA Catalytic Subunit C-alpha	#N/A
gancao	MOL004907	Glyzaglabrin	Trypsin-1	#N/A
gancao	MOL004907	Glyzaglabrin	Proto-oncogene serine/threonine-protein kinase Pim-1	#N/A
gancao	MOL004907	Glyzaglabrin	Cyclin-A2	CCNA2
gancao	MOL004908	Glabridin	Nitric oxide synthase, inducible	NOS2
gancao	MOL004908	Glabridin	Muscarinic acetylcholine receptor M1	CHRM1
gancao	MOL004908	Glabridin	Estrogen receptor	ESR1
gancao	MOL004908	Glabridin	Androgen receptor	AR
gancao	MOL004908	Glabridin	Sodium channel protein type 5 subunit alpha	SCN5A
gancao	MOL004908	Glabridin	Peroxisome proliferator activated receptor gamma	#N/A
gancao	MOL004908	Glabridin	Prostaglandin G/H synthase 2	PTGS2
gancao	MOL004908	Glabridin	Retinoic acid receptor RXR-alpha	RXRA
gancao	MOL004908	Glabridin	Acetylcholinesterase	ACHE
gancao	MOL004908	Glabridin	Alpha-1B adrenergic receptor	ADRA1B
gancao	MOL004908	Glabridin	Beta-2 adrenergic receptor	ADRB2
gancao	MOL004908	Glabridin	Estrogen receptor beta	ESR2
gancao	MOL004908	Glabridin	Mitogen-activated protein kinase 14	MAPK14
gancao	MOL004908	Glabridin	Glycogen synthase kinase-3 beta	GSK3B
gancao	MOL004908	Glabridin	Cell division protein kinase 2	#N/A
gancao	MOL004908	Glabridin	Serine/threonine-protein kinase Chk1	CHEK1
gancao	MOL004908	Glabridin	mRNA of PKA Catalytic Subunit C-alpha	#N/A
gancao	MOL004908	Glabridin	Retinoic acid receptor RXR-beta	RXRB
gancao	MOL004908	Glabridin	Ig gamma-1 chain C region	#N/A
gancao	MOL004908	Glabridin	Trypsin-1	#N/A
gancao	MOL004908	Glabridin	Proto-oncogene serine/threonine-protein kinase Pim-1	#N/A
gancao	MOL004908	Glabridin	Cyclin-A2	CCNA2
gancao	MOL004908	Glabridin	Nuclear receptor coactivator 2	NCOA2
gancao	MOL004908	Glabridin	Nuclear receptor coactivator 1	NCOA1
gancao	MOL004908	Glabridin	Calmodulin	#N/A
gancao	MOL004910	Glabranin	Nitric oxide synthase, inducible	NOS2
gancao	MOL004910	Glabranin	Prostaglandin G/H synthase 1	PTGS1
gancao	MOL004910	Glabranin	Estrogen receptor	ESR1
gancao	MOL004910	Glabranin	Sodium channel protein type 5 subunit alpha	SCN5A
gancao	MOL004910	Glabranin	Coagulation factor Xa	#N/A
gancao	MOL004910	Glabranin	Prostaglandin G/H synthase 2	PTGS2
gancao	MOL004910	Glabranin	Nitric-oxide synthase, endothelial	#N/A
gancao	MOL004910	Glabranin	CGMP-inhibited 3',5'-cyclic phosphodiesterase A	#N/A
gancao	MOL004910	Glabranin	Heat shock protein HSP 90	#N/A
gancao	MOL004910	Glabranin	mRNA of PKA Catalytic Subunit C-alpha	#N/A
gancao	MOL004910	Glabranin	Calmodulin	#N/A
gancao	MOL004911	Glabrene	Nitric oxide synthase, inducible	NOS2
gancao	MOL004911	Glabrene	Prostaglandin G/H synthase 1	PTGS1
gancao	MOL004911	Glabrene	Estrogen receptor	ESR1
gancao	MOL004911	Glabrene	Androgen receptor	AR
gancao	MOL004911	Glabrene	Sodium channel protein type 5 subunit alpha	SCN5A
gancao	MOL004911	Glabrene	Peroxisome proliferator activated receptor gamma	#N/A
gancao	MOL004911	Glabrene	Coagulation factor Xa	#N/A
gancao	MOL004911	Glabrene	Prostaglandin G/H synthase 2	PTGS2
gancao	MOL004911	Glabrene	Retinoic acid receptor RXR-alpha	RXRA
gancao	MOL004911	Glabrene	Beta-2 adrenergic receptor	ADRB2
gancao	MOL004911	Glabrene	Estrogen receptor beta	ESR2
gancao	MOL004911	Glabrene	Mitogen-activated protein kinase 14	MAPK14
gancao	MOL004911	Glabrene	Glycogen synthase kinase-3 beta	GSK3B
gancao	MOL004911	Glabrene	Heat shock protein HSP 90	#N/A
gancao	MOL004911	Glabrene	Cell division protein kinase 2	#N/A
gancao	MOL004911	Glabrene	Trypsin-1	#N/A
gancao	MOL004911	Glabrene	Proto-oncogene serine/threonine-protein kinase Pim-1	#N/A
gancao	MOL004911	Glabrene	Nuclear receptor coactivator 2	NCOA2
gancao	MOL004911	Glabrene	Calmodulin	#N/A
gancao	MOL004912	Glabrone	Nitric oxide synthase, inducible	NOS2
gancao	MOL004912	Glabrone	Prostaglandin G/H synthase 1	PTGS1
gancao	MOL004912	Glabrone	Thrombin	#N/A
gancao	MOL004912	Glabrone	Estrogen receptor	ESR1
gancao	MOL004912	Glabrone	Androgen receptor	AR
gancao	MOL004912	Glabrone	Sodium channel protein type 5 subunit alpha	SCN5A
gancao	MOL004912	Glabrone	Peroxisome proliferator activated receptor gamma	#N/A
gancao	MOL004912	Glabrone	Coagulation factor Xa	#N/A
gancao	MOL004912	Glabrone	Prostaglandin G/H synthase 2	PTGS2
gancao	MOL004912	Glabrone	Retinoic acid receptor RXR-alpha	RXRA
gancao	MOL004912	Glabrone	Acetylcholinesterase	ACHE
gancao	MOL004912	Glabrone	Estrogen receptor beta	ESR2
gancao	MOL004912	Glabrone	Dipeptidyl peptidase IV	#N/A
gancao	MOL004912	Glabrone	Mitogen-activated protein kinase 14	MAPK14
gancao	MOL004912	Glabrone	Glycogen synthase kinase-3 beta	GSK3B
gancao	MOL004912	Glabrone	Cell division protein kinase 2	#N/A
gancao	MOL004912	Glabrone	Serine/threonine-protein kinase Chk1	CHEK1
gancao	MOL004912	Glabrone	Trypsin-1	#N/A
gancao	MOL004912	Glabrone	Proto-oncogene serine/threonine-protein kinase Pim-1	#N/A
gancao	MOL004912	Glabrone	Cyclin-A2	CCNA2
gancao	MOL004912	Glabrone	Calmodulin	#N/A
gancao	MOL004913	1,3-dihydroxy-9-methoxy-6-benzofurano[3,2-c]chromenone	Estrogen receptor	ESR1
gancao	MOL004913	1,3-dihydroxy-9-methoxy-6-benzofurano[3,2-c]chromenone	Peroxisome proliferator activated receptor gamma	#N/A
gancao	MOL004913	1,3-dihydroxy-9-methoxy-6-benzofurano[3,2-c]chromenone	Estrogen receptor beta	ESR2
gancao	MOL004913	1,3-dihydroxy-9-methoxy-6-benzofurano[3,2-c]chromenone	Mitogen-activated protein kinase 14	MAPK14
gancao	MOL004913	1,3-dihydroxy-9-methoxy-6-benzofurano[3,2-c]chromenone	Glycogen synthase kinase-3 beta	GSK3B
gancao	MOL004913	1,3-dihydroxy-9-methoxy-6-benzofurano[3,2-c]chromenone	Heat shock protein HSP 90	#N/A
gancao	MOL004913	1,3-dihydroxy-9-methoxy-6-benzofurano[3,2-c]chromenone	Cell division protein kinase 2	#N/A
gancao	MOL004913	1,3-dihydroxy-9-methoxy-6-benzofurano[3,2-c]chromenone	Serine/threonine-protein kinase Chk1	CHEK1
gancao	MOL004913	1,3-dihydroxy-9-methoxy-6-benzofurano[3,2-c]chromenone	mRNA of PKA Catalytic Subunit C-alpha	#N/A
gancao	MOL004913	1,3-dihydroxy-9-methoxy-6-benzofurano[3,2-c]chromenone	Cyclin-A2	CCNA2
gancao	MOL004914	1,3-dihydroxy-8,9-dimethoxy-6-benzofurano[3,2-c]chromenone	Estrogen receptor	ESR1
gancao	MOL004914	1,3-dihydroxy-8,9-dimethoxy-6-benzofurano[3,2-c]chromenone	Androgen receptor	AR
gancao	MOL004914	1,3-dihydroxy-8,9-dimethoxy-6-benzofurano[3,2-c]chromenone	Peroxisome proliferator activated receptor gamma	#N/A
gancao	MOL004914	1,3-dihydroxy-8,9-dimethoxy-6-benzofurano[3,2-c]chromenone	Mitogen-activated protein kinase 14	MAPK14
gancao	MOL004914	1,3-dihydroxy-8,9-dimethoxy-6-benzofurano[3,2-c]chromenone	Glycogen synthase kinase-3 beta	GSK3B
gancao	MOL004914	1,3-dihydroxy-8,9-dimethoxy-6-benzofurano[3,2-c]chromenone	Heat shock protein HSP 90	#N/A
gancao	MOL004914	1,3-dihydroxy-8,9-dimethoxy-6-benzofurano[3,2-c]chromenone	Cell division protein kinase 2	#N/A
gancao	MOL004914	1,3-dihydroxy-8,9-dimethoxy-6-benzofurano[3,2-c]chromenone	Serine/threonine-protein kinase Chk1	CHEK1
gancao	MOL004914	1,3-dihydroxy-8,9-dimethoxy-6-benzofurano[3,2-c]chromenone	mRNA of PKA Catalytic Subunit C-alpha	#N/A
gancao	MOL004915	Eurycarpin A	Nitric oxide synthase, inducible	NOS2
gancao	MOL004915	Eurycarpin A	Thrombin	#N/A
gancao	MOL004915	Eurycarpin A	Estrogen receptor	ESR1
gancao	MOL004915	Eurycarpin A	Androgen receptor	AR
gancao	MOL004915	Eurycarpin A	Sodium channel protein type 5 subunit alpha	SCN5A
gancao	MOL004915	Eurycarpin A	Peroxisome proliferator activated receptor gamma	#N/A
gancao	MOL004915	Eurycarpin A	Coagulation factor Xa	#N/A
gancao	MOL004915	Eurycarpin A	Prostaglandin G/H synthase 2	PTGS2
gancao	MOL004915	Eurycarpin A	Estrogen receptor beta	ESR2
gancao	MOL004915	Eurycarpin A	Dipeptidyl peptidase IV	#N/A
gancao	MOL004915	Eurycarpin A	Mitogen-activated protein kinase 14	MAPK14
gancao	MOL004915	Eurycarpin A	Glycogen synthase kinase-3 beta	GSK3B
gancao	MOL004915	Eurycarpin A	Heat shock protein HSP 90	#N/A
gancao	MOL004915	Eurycarpin A	Cell division protein kinase 2	#N/A
gancao	MOL004915	Eurycarpin A	Serine/threonine-protein kinase Chk1	CHEK1
gancao	MOL004915	Eurycarpin A	Trypsin-1	#N/A
gancao	MOL004915	Eurycarpin A	Proto-oncogene serine/threonine-protein kinase Pim-1	#N/A
gancao	MOL004915	Eurycarpin A	Cyclin-A2	CCNA2
gancao	MOL004915	Eurycarpin A	Calmodulin	#N/A
gancao	MOL004917	glycyroside	N/A	#N/A
gancao	MOL004924	(-)-Medicocarpin	Prostaglandin G/H synthase 2	PTGS2
gancao	MOL004924	(-)-Medicocarpin	Acetylcholinesterase	ACHE
gancao	MOL004935	Sigmoidin-B	Estrogen receptor	ESR1
gancao	MOL004935	Sigmoidin-B	Coagulation factor Xa	#N/A
gancao	MOL004935	Sigmoidin-B	Prostaglandin G/H synthase 2	PTGS2
gancao	MOL004935	Sigmoidin-B	Vascular endothelial growth factor receptor 2	KDR
gancao	MOL004935	Sigmoidin-B	Heat shock protein HSP 90	#N/A
gancao	MOL004935	Sigmoidin-B	Calmodulin	#N/A
gancao	MOL004941	(2R)-7-hydroxy-2-(4-hydroxyphenyl)chroman-4-one	Prostaglandin G/H synthase 1	PTGS1
gancao	MOL004941	(2R)-7-hydroxy-2-(4-hydroxyphenyl)chroman-4-one	Estrogen receptor	ESR1
gancao	MOL004941	(2R)-7-hydroxy-2-(4-hydroxyphenyl)chroman-4-one	Prostaglandin G/H synthase 2	PTGS2
gancao	MOL004941	(2R)-7-hydroxy-2-(4-hydroxyphenyl)chroman-4-one	Retinoic acid receptor RXR-alpha	RXRA
gancao	MOL004941	(2R)-7-hydroxy-2-(4-hydroxyphenyl)chroman-4-one	CGMP-inhibited 3',5'-cyclic phosphodiesterase A	#N/A
gancao	MOL004941	(2R)-7-hydroxy-2-(4-hydroxyphenyl)chroman-4-one	Beta-2 adrenergic receptor	ADRB2
gancao	MOL004941	(2R)-7-hydroxy-2-(4-hydroxyphenyl)chroman-4-one	Heat shock protein HSP 90	#N/A
gancao	MOL004941	(2R)-7-hydroxy-2-(4-hydroxyphenyl)chroman-4-one	Phosphatidylinositol-4,5-bisphosphate 3-kinase catalytic subunit, gamma isoform	#N/A
gancao	MOL004941	(2R)-7-hydroxy-2-(4-hydroxyphenyl)chroman-4-one	Beta-lactamase	#N/A
gancao	MOL004941	(2R)-7-hydroxy-2-(4-hydroxyphenyl)chroman-4-one	Amine oxidase [flavin-containing] B	#N/A
gancao	MOL004941	(2R)-7-hydroxy-2-(4-hydroxyphenyl)chroman-4-one	mRNA of PKA Catalytic Subunit C-alpha	#N/A
gancao	MOL004941	(2R)-7-hydroxy-2-(4-hydroxyphenyl)chroman-4-one	cAMP-dependent protein kinase inhibitor alpha	PKIA
gancao	MOL004941	(2R)-7-hydroxy-2-(4-hydroxyphenyl)chroman-4-one	Calmodulin	#N/A
gancao	MOL004941	(2R)-7-hydroxy-2-(4-hydroxyphenyl)chroman-4-one	Gamma-aminobutyric acid receptor subunit alpha-1	GABRA1
gancao	MOL004941	(2R)-7-hydroxy-2-(4-hydroxyphenyl)chroman-4-one	Sodium-dependent serotonin transporter	SLC6A4
gancao	MOL004945	(2S)-7-hydroxy-2-(4-hydroxyphenyl)-8-(3-methylbut-2-enyl)chroman-4-one	Nitric oxide synthase, inducible	NOS2
gancao	MOL004945	(2S)-7-hydroxy-2-(4-hydroxyphenyl)-8-(3-methylbut-2-enyl)chroman-4-one	Prostaglandin G/H synthase 1	PTGS1
gancao	MOL004945	(2S)-7-hydroxy-2-(4-hydroxyphenyl)-8-(3-methylbut-2-enyl)chroman-4-one	Estrogen receptor	ESR1
gancao	MOL004945	(2S)-7-hydroxy-2-(4-hydroxyphenyl)-8-(3-methylbut-2-enyl)chroman-4-one	Sodium channel protein type 5 subunit alpha	SCN5A
gancao	MOL004945	(2S)-7-hydroxy-2-(4-hydroxyphenyl)-8-(3-methylbut-2-enyl)chroman-4-one	Coagulation factor Xa	#N/A
gancao	MOL004945	(2S)-7-hydroxy-2-(4-hydroxyphenyl)-8-(3-methylbut-2-enyl)chroman-4-one	Prostaglandin G/H synthase 2	PTGS2
gancao	MOL004945	(2S)-7-hydroxy-2-(4-hydroxyphenyl)-8-(3-methylbut-2-enyl)chroman-4-one	CGMP-inhibited 3',5'-cyclic phosphodiesterase A	#N/A
gancao	MOL004945	(2S)-7-hydroxy-2-(4-hydroxyphenyl)-8-(3-methylbut-2-enyl)chroman-4-one	Alpha-1B adrenergic receptor	ADRA1B
gancao	MOL004945	(2S)-7-hydroxy-2-(4-hydroxyphenyl)-8-(3-methylbut-2-enyl)chroman-4-one	Beta-2 adrenergic receptor	ADRB2
gancao	MOL004945	(2S)-7-hydroxy-2-(4-hydroxyphenyl)-8-(3-methylbut-2-enyl)chroman-4-one	Estrogen receptor beta	ESR2
gancao	MOL004945	(2S)-7-hydroxy-2-(4-hydroxyphenyl)-8-(3-methylbut-2-enyl)chroman-4-one	Heat shock protein HSP 90	#N/A
gancao	MOL004945	(2S)-7-hydroxy-2-(4-hydroxyphenyl)-8-(3-methylbut-2-enyl)chroman-4-one	Calmodulin	#N/A
gancao	MOL004948	Isoglycyrol	Nitric oxide synthase, inducible	NOS2
gancao	MOL004948	Isoglycyrol	Estrogen receptor	ESR1
gancao	MOL004948	Isoglycyrol	Androgen receptor	AR
gancao	MOL004948	Isoglycyrol	Prostaglandin G/H synthase 2	PTGS2
gancao	MOL004948	Isoglycyrol	Dipeptidyl peptidase IV	#N/A
gancao	MOL004948	Isoglycyrol	Glycogen synthase kinase-3 beta	GSK3B
gancao	MOL004948	Isoglycyrol	Proto-oncogene serine/threonine-protein kinase Pim-1	#N/A
gancao	MOL004949	Isolicoflavonol	Nitric oxide synthase, inducible	NOS2
gancao	MOL004949	Isolicoflavonol	Thrombin	#N/A
gancao	MOL004949	Isolicoflavonol	Estrogen receptor	ESR1
gancao	MOL004949	Isolicoflavonol	Androgen receptor	AR
gancao	MOL004949	Isolicoflavonol	Peroxisome proliferator activated receptor gamma	#N/A
gancao	MOL004949	Isolicoflavonol	Coagulation factor Xa	#N/A
gancao	MOL004949	Isolicoflavonol	Prostaglandin G/H synthase 2	PTGS2
gancao	MOL004949	Isolicoflavonol	Glycogen synthase kinase-3 beta	GSK3B
gancao	MOL004949	Isolicoflavonol	Heat shock protein HSP 90	#N/A
gancao	MOL004949	Isolicoflavonol	Cell division protein kinase 2	#N/A
gancao	MOL004949	Isolicoflavonol	Trypsin-1	#N/A
gancao	MOL004949	Isolicoflavonol	Proto-oncogene serine/threonine-protein kinase Pim-1	#N/A
gancao	MOL004949	Isolicoflavonol	Cyclin-A2	CCNA2
gancao	MOL004949	Isolicoflavonol	Nuclear receptor coactivator 2	NCOA2
gancao	MOL004949	Isolicoflavonol	Calmodulin	#N/A
gancao	MOL004957	HMO	Nitric oxide synthase, inducible	NOS2
gancao	MOL004957	HMO	Prostaglandin G/H synthase 1	PTGS1
gancao	MOL004957	HMO	Muscarinic acetylcholine receptor M1	CHRM1
gancao	MOL004957	HMO	Estrogen receptor	ESR1
gancao	MOL004957	HMO	Androgen receptor	AR
gancao	MOL004957	HMO	Sodium channel protein type 5 subunit alpha	SCN5A
gancao	MOL004957	HMO	Peroxisome proliferator activated receptor gamma	#N/A
gancao	MOL004957	HMO	Prostaglandin G/H synthase 2	PTGS2
gancao	MOL004957	HMO	Retinoic acid receptor RXR-alpha	RXRA
gancao	MOL004957	HMO	CGMP-inhibited 3',5'-cyclic phosphodiesterase A	#N/A
gancao	MOL004957	HMO	Sodium-dependent dopamine transporter	SLC6A3
gancao	MOL004957	HMO	Beta-2 adrenergic receptor	ADRB2
gancao	MOL004957	HMO	Sodium-dependent serotonin transporter	SLC6A4
gancao	MOL004957	HMO	Estrogen receptor beta	ESR2
gancao	MOL004957	HMO	Dipeptidyl peptidase IV	#N/A
gancao	MOL004957	HMO	Mitogen-activated protein kinase 14	MAPK14
gancao	MOL004957	HMO	Glycogen synthase kinase-3 beta	GSK3B
gancao	MOL004957	HMO	Cell division protein kinase 2	#N/A
gancao	MOL004957	HMO	Amine oxidase [flavin-containing] B	#N/A
gancao	MOL004957	HMO	Serine/threonine-protein kinase Chk1	CHEK1
gancao	MOL004957	HMO	mRNA of PKA Catalytic Subunit C-alpha	#N/A
gancao	MOL004957	HMO	Ig gamma-1 chain C region	#N/A
gancao	MOL004957	HMO	Trypsin-1	#N/A
gancao	MOL004957	HMO	Proto-oncogene serine/threonine-protein kinase Pim-1	#N/A
gancao	MOL004957	HMO	Cyclin-A2	CCNA2
gancao	MOL004957	HMO	cAMP-dependent protein kinase inhibitor alpha	PKIA
gancao	MOL004957	HMO	Calmodulin	#N/A
gancao	MOL004959	1-Methoxyphaseollidin	Nitric oxide synthase, inducible	NOS2
gancao	MOL004959	1-Methoxyphaseollidin	Prostaglandin G/H synthase 1	PTGS1
gancao	MOL004959	1-Methoxyphaseollidin	Thrombin	#N/A
gancao	MOL004959	1-Methoxyphaseollidin	Potassium voltage-gated channel subfamily H member 2	KCNH2
gancao	MOL004959	1-Methoxyphaseollidin	Estrogen receptor	ESR1
gancao	MOL004959	1-Methoxyphaseollidin	Androgen receptor	AR
gancao	MOL004959	1-Methoxyphaseollidin	Sodium channel protein type 5 subunit alpha	SCN5A
gancao	MOL004959	1-Methoxyphaseollidin	Peroxisome proliferator activated receptor gamma	#N/A
gancao	MOL004959	1-Methoxyphaseollidin	Coagulation factor Xa	#N/A
gancao	MOL004959	1-Methoxyphaseollidin	Prostaglandin G/H synthase 2	PTGS2
gancao	MOL004959	1-Methoxyphaseollidin	Nitric-oxide synthase, endothelial	#N/A
gancao	MOL004959	1-Methoxyphaseollidin	Vascular endothelial growth factor receptor 2	KDR
gancao	MOL004959	1-Methoxyphaseollidin	Retinoic acid receptor RXR-alpha	RXRA
gancao	MOL004959	1-Methoxyphaseollidin	Alpha-1B adrenergic receptor	ADRA1B
gancao	MOL004959	1-Methoxyphaseollidin	Beta-2 adrenergic receptor	ADRB2
gancao	MOL004959	1-Methoxyphaseollidin	Alpha-1D adrenergic receptor	ADRA1D
gancao	MOL004959	1-Methoxyphaseollidin	DNA topoisomerase II	#N/A
gancao	MOL004959	1-Methoxyphaseollidin	Estrogen receptor beta	ESR2
gancao	MOL004959	1-Methoxyphaseollidin	Mitogen-activated protein kinase 14	MAPK14
gancao	MOL004959	1-Methoxyphaseollidin	Glycogen synthase kinase-3 beta	GSK3B
gancao	MOL004959	1-Methoxyphaseollidin	Heat shock protein HSP 90	#N/A
gancao	MOL004959	1-Methoxyphaseollidin	Cell division protein kinase 2	#N/A
gancao	MOL004959	1-Methoxyphaseollidin	Phosphatidylinositol-4,5-bisphosphate 3-kinase catalytic subunit, gamma isoform	#N/A
gancao	MOL004959	1-Methoxyphaseollidin	Trypsin-1	#N/A
gancao	MOL004959	1-Methoxyphaseollidin	Proto-oncogene serine/threonine-protein kinase Pim-1	#N/A
gancao	MOL004959	1-Methoxyphaseollidin	Cyclin-A2	CCNA2
gancao	MOL004959	1-Methoxyphaseollidin	Nuclear receptor coactivator 2	NCOA2
gancao	MOL004959	1-Methoxyphaseollidin	Nuclear receptor coactivator 1	NCOA1
gancao	MOL004959	1-Methoxyphaseollidin	Calmodulin	#N/A
gancao	MOL004961	Quercetin der.	Nitric oxide synthase, inducible	NOS2
gancao	MOL004961	Quercetin der.	Prostaglandin G/H synthase 1	PTGS1
gancao	MOL004961	Quercetin der.	Estrogen receptor	ESR1
gancao	MOL004961	Quercetin der.	Androgen receptor	AR
gancao	MOL004961	Quercetin der.	Sodium channel protein type 5 subunit alpha	SCN5A
gancao	MOL004961	Quercetin der.	Peroxisome proliferator activated receptor gamma	#N/A
gancao	MOL004961	Quercetin der.	Prostaglandin G/H synthase 2	PTGS2
gancao	MOL004961	Quercetin der.	mRNA of Protein-tyrosine phosphatase, non-receptor type 1	#N/A
gancao	MOL004961	Quercetin der.	Estrogen receptor beta	ESR2
gancao	MOL004961	Quercetin der.	Dipeptidyl peptidase IV	#N/A
gancao	MOL004961	Quercetin der.	Mitogen-activated protein kinase 14	MAPK14
gancao	MOL004961	Quercetin der.	Glycogen synthase kinase-3 beta	GSK3B
gancao	MOL004961	Quercetin der.	Heat shock protein HSP 90	#N/A
gancao	MOL004961	Quercetin der.	Cell division protein kinase 2	#N/A
gancao	MOL004961	Quercetin der.	Trypsin-1	#N/A
gancao	MOL004961	Quercetin der.	Nuclear receptor coactivator 2	NCOA2
gancao	MOL004961	Quercetin der.	Calmodulin	#N/A
gancao	MOL004966	3'-Hydroxy-4'-O-Methylglabridin	Nitric oxide synthase, inducible	NOS2
gancao	MOL004966	3'-Hydroxy-4'-O-Methylglabridin	Prostaglandin G/H synthase 1	PTGS1
gancao	MOL004966	3'-Hydroxy-4'-O-Methylglabridin	Potassium voltage-gated channel subfamily H member 2	KCNH2
gancao	MOL004966	3'-Hydroxy-4'-O-Methylglabridin	Estrogen receptor	ESR1
gancao	MOL004966	3'-Hydroxy-4'-O-Methylglabridin	Androgen receptor	AR
gancao	MOL004966	3'-Hydroxy-4'-O-Methylglabridin	Sodium channel protein type 5 subunit alpha	SCN5A
gancao	MOL004966	3'-Hydroxy-4'-O-Methylglabridin	Peroxisome proliferator activated receptor gamma	#N/A
gancao	MOL004966	3'-Hydroxy-4'-O-Methylglabridin	Coagulation factor Xa	#N/A
gancao	MOL004966	3'-Hydroxy-4'-O-Methylglabridin	Prostaglandin G/H synthase 2	PTGS2
gancao	MOL004966	3'-Hydroxy-4'-O-Methylglabridin	Coagulation factor VII	F7
gancao	MOL004966	3'-Hydroxy-4'-O-Methylglabridin	Vascular endothelial growth factor receptor 2	KDR
gancao	MOL004966	3'-Hydroxy-4'-O-Methylglabridin	Alpha-1B adrenergic receptor	ADRA1B
gancao	MOL004966	3'-Hydroxy-4'-O-Methylglabridin	Beta-2 adrenergic receptor	ADRB2
gancao	MOL004966	3'-Hydroxy-4'-O-Methylglabridin	DNA topoisomerase II	#N/A
gancao	MOL004966	3'-Hydroxy-4'-O-Methylglabridin	Estrogen receptor beta	ESR2
gancao	MOL004966	3'-Hydroxy-4'-O-Methylglabridin	Mitogen-activated protein kinase 14	MAPK14
gancao	MOL004966	3'-Hydroxy-4'-O-Methylglabridin	Glycogen synthase kinase-3 beta	GSK3B
gancao	MOL004966	3'-Hydroxy-4'-O-Methylglabridin	Heat shock protein HSP 90	#N/A
gancao	MOL004966	3'-Hydroxy-4'-O-Methylglabridin	Cell division protein kinase 2	#N/A
gancao	MOL004966	3'-Hydroxy-4'-O-Methylglabridin	Serine/threonine-protein kinase Chk1	CHEK1
gancao	MOL004966	3'-Hydroxy-4'-O-Methylglabridin	mRNA of PKA Catalytic Subunit C-alpha	#N/A
gancao	MOL004966	3'-Hydroxy-4'-O-Methylglabridin	Trypsin-1	#N/A
gancao	MOL004966	3'-Hydroxy-4'-O-Methylglabridin	Proto-oncogene serine/threonine-protein kinase Pim-1	#N/A
gancao	MOL004966	3'-Hydroxy-4'-O-Methylglabridin	Cyclin-A2	CCNA2
gancao	MOL004966	3'-Hydroxy-4'-O-Methylglabridin	Nuclear receptor coactivator 2	NCOA2
gancao	MOL004966	3'-Hydroxy-4'-O-Methylglabridin	Nuclear receptor coactivator 1	NCOA1
gancao	MOL004966	3'-Hydroxy-4'-O-Methylglabridin	Calcium-activated potassium channel subunit alpha 1	#N/A
gancao	MOL004966	3'-Hydroxy-4'-O-Methylglabridin	Calmodulin	#N/A
gancao	MOL000497	licochalcone a	Nitric oxide synthase, inducible	NOS2
gancao	MOL000497	licochalcone a	Prostaglandin G/H synthase 1	PTGS1
gancao	MOL000497	licochalcone a	Muscarinic acetylcholine receptor M1	CHRM1
gancao	MOL000497	licochalcone a	Estrogen receptor	ESR1
gancao	MOL000497	licochalcone a	Androgen receptor	AR
gancao	MOL000497	licochalcone a	Sodium channel protein type 5 subunit alpha	SCN5A
gancao	MOL000497	licochalcone a	Peroxisome proliferator activated receptor gamma	#N/A
gancao	MOL000497	licochalcone a	Coagulation factor Xa	#N/A
gancao	MOL000497	licochalcone a	Prostaglandin G/H synthase 2	PTGS2
gancao	MOL000497	licochalcone a	Carbonic anhydrase II	#N/A
gancao	MOL000497	licochalcone a	Alpha-1B adrenergic receptor	ADRA1B
gancao	MOL000497	licochalcone a	Sodium-dependent dopamine transporter	SLC6A3
gancao	MOL000497	licochalcone a	Estrogen receptor beta	ESR2
gancao	MOL000497	licochalcone a	Mitogen-activated protein kinase 14	MAPK14
gancao	MOL000497	licochalcone a	Glycogen synthase kinase-3 beta	GSK3B
gancao	MOL000497	licochalcone a	Heat shock protein HSP 90	#N/A
gancao	MOL000497	licochalcone a	Cell division protein kinase 2	#N/A
gancao	MOL000497	licochalcone a	Serine/threonine-protein kinase Chk1	CHEK1
gancao	MOL000497	licochalcone a	Proto-oncogene serine/threonine-protein kinase Pim-1	#N/A
gancao	MOL000497	licochalcone a	Cyclin-A2	CCNA2
gancao	MOL000497	licochalcone a	Calmodulin	#N/A
gancao	MOL000497	licochalcone a	Beta-2 adrenergic receptor	ADRB2
gancao	MOL000497	licochalcone a	Nuclear receptor coactivator 2	NCOA2
gancao	MOL000497	licochalcone a	Transcription factor p65	RELA
gancao	MOL000497	licochalcone a	Signal transducer and activator of transcription 3	STAT3
gancao	MOL000497	licochalcone a	G1/S-specific cyclin-D1	CCND1
gancao	MOL000497	licochalcone a	Apoptosis regulator Bcl-2	BCL2
gancao	MOL000497	licochalcone a	Eukaryotic translation initiation factor 6	EIF6
gancao	MOL000497	licochalcone a	Mitogen-activated protein kinase 1	MAPK1
gancao	MOL000497	licochalcone a	Retinoblastoma-associated protein	RB1
gancao	MOL000497	licochalcone a	Cell division protein kinase 4	#N/A
gancao	MOL000497	licochalcone a	Fos-related antigen 2	FOSL2
gancao	MOL004974	3'-Methoxyglabridin	Nitric oxide synthase, inducible	NOS2
gancao	MOL004974	3'-Methoxyglabridin	Prostaglandin G/H synthase 1	PTGS1
gancao	MOL004974	3'-Methoxyglabridin	Potassium voltage-gated channel subfamily H member 2	KCNH2
gancao	MOL004974	3'-Methoxyglabridin	Estrogen receptor	ESR1
gancao	MOL004974	3'-Methoxyglabridin	Androgen receptor	AR
gancao	MOL004974	3'-Methoxyglabridin	Sodium channel protein type 5 subunit alpha	SCN5A
gancao	MOL004974	3'-Methoxyglabridin	Peroxisome proliferator activated receptor gamma	#N/A
gancao	MOL004974	3'-Methoxyglabridin	Coagulation factor Xa	#N/A
gancao	MOL004974	3'-Methoxyglabridin	Prostaglandin G/H synthase 2	PTGS2
gancao	MOL004974	3'-Methoxyglabridin	Coagulation factor VII	F7
gancao	MOL004974	3'-Methoxyglabridin	Retinoic acid receptor RXR-alpha	RXRA
gancao	MOL004974	3'-Methoxyglabridin	Acetylcholinesterase	ACHE
gancao	MOL004974	3'-Methoxyglabridin	Alpha-1B adrenergic receptor	ADRA1B
gancao	MOL004974	3'-Methoxyglabridin	Beta-2 adrenergic receptor	ADRB2
gancao	MOL004974	3'-Methoxyglabridin	DNA topoisomerase II	#N/A
gancao	MOL004974	3'-Methoxyglabridin	Estrogen receptor beta	ESR2
gancao	MOL004974	3'-Methoxyglabridin	Mitogen-activated protein kinase 14	MAPK14
gancao	MOL004974	3'-Methoxyglabridin	Glycogen synthase kinase-3 beta	GSK3B
gancao	MOL004974	3'-Methoxyglabridin	Heat shock protein HSP 90	#N/A
gancao	MOL004974	3'-Methoxyglabridin	Cell division protein kinase 2	#N/A
gancao	MOL004974	3'-Methoxyglabridin	Serine/threonine-protein kinase Chk1	CHEK1
gancao	MOL004974	3'-Methoxyglabridin	Trypsin-1	#N/A
gancao	MOL004974	3'-Methoxyglabridin	Proto-oncogene serine/threonine-protein kinase Pim-1	#N/A
gancao	MOL004974	3'-Methoxyglabridin	Cyclin-A2	CCNA2
gancao	MOL004974	3'-Methoxyglabridin	Nuclear receptor coactivator 2	NCOA2
gancao	MOL004974	3'-Methoxyglabridin	Nuclear receptor coactivator 1	NCOA1
gancao	MOL004974	3'-Methoxyglabridin	Calcium-activated potassium channel subunit alpha 1	#N/A
gancao	MOL004974	3'-Methoxyglabridin	Calmodulin	#N/A
gancao	MOL004978	2-[(3R)-8,8-dimethyl-3,4-dihydro-2H-pyrano[6,5-f]chromen-3-yl]-5-methoxyphenol	Nitric oxide synthase, inducible	NOS2
gancao	MOL004978	2-[(3R)-8,8-dimethyl-3,4-dihydro-2H-pyrano[6,5-f]chromen-3-yl]-5-methoxyphenol	Prostaglandin G/H synthase 1	PTGS1
gancao	MOL004978	2-[(3R)-8,8-dimethyl-3,4-dihydro-2H-pyrano[6,5-f]chromen-3-yl]-5-methoxyphenol	Muscarinic acetylcholine receptor M3	CHRM3
gancao	MOL004978	2-[(3R)-8,8-dimethyl-3,4-dihydro-2H-pyrano[6,5-f]chromen-3-yl]-5-methoxyphenol	Potassium voltage-gated channel subfamily H member 2	KCNH2
gancao	MOL004978	2-[(3R)-8,8-dimethyl-3,4-dihydro-2H-pyrano[6,5-f]chromen-3-yl]-5-methoxyphenol	Muscarinic acetylcholine receptor M1	CHRM1
gancao	MOL004978	2-[(3R)-8,8-dimethyl-3,4-dihydro-2H-pyrano[6,5-f]chromen-3-yl]-5-methoxyphenol	Estrogen receptor	ESR1
gancao	MOL004978	2-[(3R)-8,8-dimethyl-3,4-dihydro-2H-pyrano[6,5-f]chromen-3-yl]-5-methoxyphenol	Androgen receptor	AR
gancao	MOL004978	2-[(3R)-8,8-dimethyl-3,4-dihydro-2H-pyrano[6,5-f]chromen-3-yl]-5-methoxyphenol	Sodium channel protein type 5 subunit alpha	SCN5A
gancao	MOL004978	2-[(3R)-8,8-dimethyl-3,4-dihydro-2H-pyrano[6,5-f]chromen-3-yl]-5-methoxyphenol	Peroxisome proliferator activated receptor gamma	#N/A
gancao	MOL004978	2-[(3R)-8,8-dimethyl-3,4-dihydro-2H-pyrano[6,5-f]chromen-3-yl]-5-methoxyphenol	Coagulation factor Xa	#N/A
gancao	MOL004978	2-[(3R)-8,8-dimethyl-3,4-dihydro-2H-pyrano[6,5-f]chromen-3-yl]-5-methoxyphenol	Prostaglandin G/H synthase 2	PTGS2
gancao	MOL004978	2-[(3R)-8,8-dimethyl-3,4-dihydro-2H-pyrano[6,5-f]chromen-3-yl]-5-methoxyphenol	Nitric-oxide synthase, endothelial	#N/A
gancao	MOL004978	2-[(3R)-8,8-dimethyl-3,4-dihydro-2H-pyrano[6,5-f]chromen-3-yl]-5-methoxyphenol	Retinoic acid receptor RXR-alpha	RXRA
gancao	MOL004978	2-[(3R)-8,8-dimethyl-3,4-dihydro-2H-pyrano[6,5-f]chromen-3-yl]-5-methoxyphenol	Acetylcholinesterase	ACHE
gancao	MOL004978	2-[(3R)-8,8-dimethyl-3,4-dihydro-2H-pyrano[6,5-f]chromen-3-yl]-5-methoxyphenol	Alpha-1B adrenergic receptor	ADRA1B
gancao	MOL004978	2-[(3R)-8,8-dimethyl-3,4-dihydro-2H-pyrano[6,5-f]chromen-3-yl]-5-methoxyphenol	Sodium-dependent dopamine transporter	SLC6A3
gancao	MOL004978	2-[(3R)-8,8-dimethyl-3,4-dihydro-2H-pyrano[6,5-f]chromen-3-yl]-5-methoxyphenol	Beta-2 adrenergic receptor	ADRB2
gancao	MOL004978	2-[(3R)-8,8-dimethyl-3,4-dihydro-2H-pyrano[6,5-f]chromen-3-yl]-5-methoxyphenol	Estrogen receptor beta	ESR2
gancao	MOL004978	2-[(3R)-8,8-dimethyl-3,4-dihydro-2H-pyrano[6,5-f]chromen-3-yl]-5-methoxyphenol	Mitogen-activated protein kinase 14	MAPK14
gancao	MOL004978	2-[(3R)-8,8-dimethyl-3,4-dihydro-2H-pyrano[6,5-f]chromen-3-yl]-5-methoxyphenol	Glycogen synthase kinase-3 beta	GSK3B
gancao	MOL004978	2-[(3R)-8,8-dimethyl-3,4-dihydro-2H-pyrano[6,5-f]chromen-3-yl]-5-methoxyphenol	Cell division protein kinase 2	#N/A
gancao	MOL004978	2-[(3R)-8,8-dimethyl-3,4-dihydro-2H-pyrano[6,5-f]chromen-3-yl]-5-methoxyphenol	Serine/threonine-protein kinase Chk1	CHEK1
gancao	MOL004978	2-[(3R)-8,8-dimethyl-3,4-dihydro-2H-pyrano[6,5-f]chromen-3-yl]-5-methoxyphenol	mRNA of PKA Catalytic Subunit C-alpha	#N/A
gancao	MOL004978	2-[(3R)-8,8-dimethyl-3,4-dihydro-2H-pyrano[6,5-f]chromen-3-yl]-5-methoxyphenol	Retinoic acid receptor RXR-beta	RXRB
gancao	MOL004978	2-[(3R)-8,8-dimethyl-3,4-dihydro-2H-pyrano[6,5-f]chromen-3-yl]-5-methoxyphenol	Trypsin-1	#N/A
gancao	MOL004978	2-[(3R)-8,8-dimethyl-3,4-dihydro-2H-pyrano[6,5-f]chromen-3-yl]-5-methoxyphenol	Proto-oncogene serine/threonine-protein kinase Pim-1	#N/A
gancao	MOL004978	2-[(3R)-8,8-dimethyl-3,4-dihydro-2H-pyrano[6,5-f]chromen-3-yl]-5-methoxyphenol	Cyclin-A2	CCNA2
gancao	MOL004978	2-[(3R)-8,8-dimethyl-3,4-dihydro-2H-pyrano[6,5-f]chromen-3-yl]-5-methoxyphenol	Nuclear receptor coactivator 2	NCOA2
gancao	MOL004978	2-[(3R)-8,8-dimethyl-3,4-dihydro-2H-pyrano[6,5-f]chromen-3-yl]-5-methoxyphenol	Nuclear receptor coactivator 1	NCOA1
gancao	MOL004978	2-[(3R)-8,8-dimethyl-3,4-dihydro-2H-pyrano[6,5-f]chromen-3-yl]-5-methoxyphenol	Calcium-activated potassium channel subunit alpha 1	#N/A
gancao	MOL004978	2-[(3R)-8,8-dimethyl-3,4-dihydro-2H-pyrano[6,5-f]chromen-3-yl]-5-methoxyphenol	Calmodulin	#N/A
gancao	MOL004980	Inflacoumarin A	Thrombin	#N/A
gancao	MOL004980	Inflacoumarin A	Estrogen receptor	ESR1
gancao	MOL004980	Inflacoumarin A	Androgen receptor	AR
gancao	MOL004980	Inflacoumarin A	Peroxisome proliferator activated receptor gamma	#N/A
gancao	MOL004980	Inflacoumarin A	Coagulation factor Xa	#N/A
gancao	MOL004980	Inflacoumarin A	Prostaglandin G/H synthase 2	PTGS2
gancao	MOL004980	Inflacoumarin A	Beta-2 adrenergic receptor	ADRB2
gancao	MOL004980	Inflacoumarin A	Dipeptidyl peptidase IV	#N/A
gancao	MOL004980	Inflacoumarin A	Heat shock protein HSP 90	#N/A
gancao	MOL004980	Inflacoumarin A	Trypsin-1	#N/A
gancao	MOL004980	Inflacoumarin A	Proto-oncogene serine/threonine-protein kinase Pim-1	#N/A
gancao	MOL004980	Inflacoumarin A	Nuclear receptor coactivator 2	NCOA2
gancao	MOL004980	Inflacoumarin A	Calmodulin	#N/A
gancao	MOL004980	Inflacoumarin A	Prostaglandin G/H synthase 1	PTGS1
gancao	MOL004980	Inflacoumarin A	Sodium channel protein type 5 subunit alpha	SCN5A
gancao	MOL004985	icos-5-enoic acid	Nuclear receptor coactivator 2	NCOA2
gancao	MOL004988	Kanzonol F	Estrogen receptor	ESR1
gancao	MOL004988	Kanzonol F	Androgen receptor	AR
gancao	MOL004988	Kanzonol F	Coagulation factor Xa	#N/A
gancao	MOL004988	Kanzonol F	Prostaglandin G/H synthase 2	PTGS2
gancao	MOL004988	Kanzonol F	Estrogen receptor beta	ESR2
gancao	MOL004988	Kanzonol F	Proto-oncogene serine/threonine-protein kinase Pim-1	#N/A
gancao	MOL004988	Kanzonol F	Nuclear receptor coactivator 2	NCOA2
gancao	MOL004988	Kanzonol F	Calmodulin	#N/A
gancao	MOL004989	6-prenylated eriodictyol	Nitric oxide synthase, inducible	NOS2
gancao	MOL004989	6-prenylated eriodictyol	Estrogen receptor	ESR1
gancao	MOL004989	6-prenylated eriodictyol	Sodium channel protein type 5 subunit alpha	SCN5A
gancao	MOL004989	6-prenylated eriodictyol	Coagulation factor Xa	#N/A
gancao	MOL004989	6-prenylated eriodictyol	Prostaglandin G/H synthase 2	PTGS2
gancao	MOL004989	6-prenylated eriodictyol	Coagulation factor VII	F7
gancao	MOL004989	6-prenylated eriodictyol	Heat shock protein HSP 90	#N/A
gancao	MOL004989	6-prenylated eriodictyol	Calmodulin	#N/A
gancao	MOL004990	7,2',4'-trihydroxy－5-methoxy-3－arylcoumarin	Nitric oxide synthase, inducible	NOS2
gancao	MOL004990	7,2',4'-trihydroxy－5-methoxy-3－arylcoumarin	Prostaglandin G/H synthase 1	PTGS1
gancao	MOL004990	7,2',4'-trihydroxy－5-methoxy-3－arylcoumarin	Estrogen receptor	ESR1
gancao	MOL004990	7,2',4'-trihydroxy－5-methoxy-3－arylcoumarin	Androgen receptor	AR
gancao	MOL004990	7,2',4'-trihydroxy－5-methoxy-3－arylcoumarin	Peroxisome proliferator activated receptor gamma	#N/A
gancao	MOL004990	7,2',4'-trihydroxy－5-methoxy-3－arylcoumarin	Prostaglandin G/H synthase 2	PTGS2
gancao	MOL004990	7,2',4'-trihydroxy－5-methoxy-3－arylcoumarin	Estrogen receptor beta	ESR2
gancao	MOL004990	7,2',4'-trihydroxy－5-methoxy-3－arylcoumarin	Dipeptidyl peptidase IV	#N/A
gancao	MOL004990	7,2',4'-trihydroxy－5-methoxy-3－arylcoumarin	Mitogen-activated protein kinase 14	MAPK14
gancao	MOL004990	7,2',4'-trihydroxy－5-methoxy-3－arylcoumarin	Glycogen synthase kinase-3 beta	GSK3B
gancao	MOL004990	7,2',4'-trihydroxy－5-methoxy-3－arylcoumarin	Heat shock protein HSP 90	#N/A
gancao	MOL004990	7,2',4'-trihydroxy－5-methoxy-3－arylcoumarin	Cell division protein kinase 2	#N/A
gancao	MOL004990	7,2',4'-trihydroxy－5-methoxy-3－arylcoumarin	Serine/threonine-protein kinase Chk1	CHEK1
gancao	MOL004990	7,2',4'-trihydroxy－5-methoxy-3－arylcoumarin	mRNA of PKA Catalytic Subunit C-alpha	#N/A
gancao	MOL004990	7,2',4'-trihydroxy－5-methoxy-3－arylcoumarin	Proto-oncogene serine/threonine-protein kinase Pim-1	#N/A
gancao	MOL004991	7-Acetoxy-2-methylisoflavone	Nitric oxide synthase, inducible	NOS2
gancao	MOL004991	7-Acetoxy-2-methylisoflavone	Prostaglandin G/H synthase 1	PTGS1
gancao	MOL004991	7-Acetoxy-2-methylisoflavone	Thrombin	#N/A
gancao	MOL004991	7-Acetoxy-2-methylisoflavone	Estrogen receptor	ESR1
gancao	MOL004991	7-Acetoxy-2-methylisoflavone	Androgen receptor	AR
gancao	MOL004991	7-Acetoxy-2-methylisoflavone	Sodium channel protein type 5 subunit alpha	SCN5A
gancao	MOL004991	7-Acetoxy-2-methylisoflavone	Peroxisome proliferator activated receptor gamma	#N/A
gancao	MOL004991	7-Acetoxy-2-methylisoflavone	Prostaglandin G/H synthase 2	PTGS2
gancao	MOL004991	7-Acetoxy-2-methylisoflavone	Nitric-oxide synthase, endothelial	#N/A
gancao	MOL004991	7-Acetoxy-2-methylisoflavone	Retinoic acid receptor RXR-alpha	RXRA
gancao	MOL004991	7-Acetoxy-2-methylisoflavone	Acetylcholinesterase	ACHE
gancao	MOL004991	7-Acetoxy-2-methylisoflavone	CGMP-inhibited 3',5'-cyclic phosphodiesterase A	#N/A
gancao	MOL004991	7-Acetoxy-2-methylisoflavone	Alpha-1B adrenergic receptor	ADRA1B
gancao	MOL004991	7-Acetoxy-2-methylisoflavone	Beta-2 adrenergic receptor	ADRB2
gancao	MOL004991	7-Acetoxy-2-methylisoflavone	Alpha-1D adrenergic receptor	ADRA1D
gancao	MOL004991	7-Acetoxy-2-methylisoflavone	Gamma-aminobutyric acid receptor subunit alpha-1	GABRA1
gancao	MOL004991	7-Acetoxy-2-methylisoflavone	Dipeptidyl peptidase IV	#N/A
gancao	MOL004991	7-Acetoxy-2-methylisoflavone	Mitogen-activated protein kinase 14	MAPK14
gancao	MOL004991	7-Acetoxy-2-methylisoflavone	Glycogen synthase kinase-3 beta	GSK3B
gancao	MOL004991	7-Acetoxy-2-methylisoflavone	Heat shock protein HSP 90	#N/A
gancao	MOL004991	7-Acetoxy-2-methylisoflavone	Cell division protein kinase 2	#N/A
gancao	MOL004991	7-Acetoxy-2-methylisoflavone	Serine/threonine-protein kinase Chk1	CHEK1
gancao	MOL004991	7-Acetoxy-2-methylisoflavone	Trypsin-1	#N/A
gancao	MOL004991	7-Acetoxy-2-methylisoflavone	Nuclear receptor coactivator 2	NCOA2
gancao	MOL004991	7-Acetoxy-2-methylisoflavone	Calmodulin	#N/A
gancao	MOL004993	8-prenylated eriodictyol	Estrogen receptor	ESR1
gancao	MOL004993	8-prenylated eriodictyol	Sodium channel protein type 5 subunit alpha	SCN5A
gancao	MOL004993	8-prenylated eriodictyol	Coagulation factor Xa	#N/A
gancao	MOL004993	8-prenylated eriodictyol	Prostaglandin G/H synthase 2	PTGS2
gancao	MOL004993	8-prenylated eriodictyol	Coagulation factor VII	F7
gancao	MOL004993	8-prenylated eriodictyol	Heat shock protein HSP 90	#N/A
gancao	MOL004993	8-prenylated eriodictyol	Nuclear receptor coactivator 1	NCOA1
gancao	MOL004993	8-prenylated eriodictyol	Calmodulin	#N/A
gancao	MOL004996	gadelaidic acid	Nuclear receptor coactivator 2	NCOA2
gancao	MOL000500	Vestitol	Nitric oxide synthase, inducible	NOS2
gancao	MOL000500	Vestitol	Prostaglandin G/H synthase 1	PTGS1
gancao	MOL000500	Vestitol	Muscarinic acetylcholine receptor M1	CHRM1
gancao	MOL000500	Vestitol	Estrogen receptor	ESR1
gancao	MOL000500	Vestitol	Androgen receptor	AR
gancao	MOL000500	Vestitol	Sodium channel protein type 5 subunit alpha	SCN5A
gancao	MOL000500	Vestitol	Peroxisome proliferator activated receptor gamma	#N/A
gancao	MOL000500	Vestitol	Prostaglandin G/H synthase 2	PTGS2
gancao	MOL000500	Vestitol	Muscarinic acetylcholine receptor M4	CHRM4
gancao	MOL000500	Vestitol	Retinoic acid receptor RXR-alpha	RXRA
gancao	MOL000500	Vestitol	CGMP-inhibited 3',5'-cyclic phosphodiesterase A	#N/A
gancao	MOL000500	Vestitol	5-hydroxytryptamine 2A receptor	#N/A
gancao	MOL000500	Vestitol	Alpha-1A adrenergic receptor	ADRA1A
gancao	MOL000500	Vestitol	Alpha-1B adrenergic receptor	ADRA1B
gancao	MOL000500	Vestitol	Sodium-dependent dopamine transporter	SLC6A3
gancao	MOL000500	Vestitol	Beta-2 adrenergic receptor	ADRB2
gancao	MOL000500	Vestitol	Sodium-dependent serotonin transporter	SLC6A4
gancao	MOL000500	Vestitol	Estrogen receptor beta	ESR2
gancao	MOL000500	Vestitol	Dipeptidyl peptidase IV	#N/A
gancao	MOL000500	Vestitol	Mitogen-activated protein kinase 14	MAPK14
gancao	MOL000500	Vestitol	Glycogen synthase kinase-3 beta	GSK3B
gancao	MOL000500	Vestitol	Heat shock protein HSP 90	#N/A
gancao	MOL000500	Vestitol	Cell division protein kinase 2	#N/A
gancao	MOL000500	Vestitol	Serine/threonine-protein kinase Chk1	CHEK1
gancao	MOL000500	Vestitol	mRNA of PKA Catalytic Subunit C-alpha	#N/A
gancao	MOL000500	Vestitol	Trypsin-1	#N/A
gancao	MOL000500	Vestitol	Proto-oncogene serine/threonine-protein kinase Pim-1	#N/A
gancao	MOL000500	Vestitol	Cyclin-A2	CCNA2
gancao	MOL000500	Vestitol	cAMP-dependent protein kinase inhibitor alpha	PKIA
gancao	MOL000500	Vestitol	Calmodulin	#N/A
gancao	MOL005000	Gancaonin G	Nitric oxide synthase, inducible	NOS2
gancao	MOL005000	Gancaonin G	Thrombin	#N/A
gancao	MOL005000	Gancaonin G	Estrogen receptor	ESR1
gancao	MOL005000	Gancaonin G	Androgen receptor	AR
gancao	MOL005000	Gancaonin G	Peroxisome proliferator activated receptor gamma	#N/A
gancao	MOL005000	Gancaonin G	Coagulation factor Xa	#N/A
gancao	MOL005000	Gancaonin G	Prostaglandin G/H synthase 2	PTGS2
gancao	MOL005000	Gancaonin G	Nitric-oxide synthase, endothelial	#N/A
gancao	MOL005000	Gancaonin G	DNA topoisomerase II	#N/A
gancao	MOL005000	Gancaonin G	Estrogen receptor beta	ESR2
gancao	MOL005000	Gancaonin G	Dipeptidyl peptidase IV	#N/A
gancao	MOL005000	Gancaonin G	Mitogen-activated protein kinase 14	MAPK14
gancao	MOL005000	Gancaonin G	Glycogen synthase kinase-3 beta	GSK3B
gancao	MOL005000	Gancaonin G	Heat shock protein HSP 90	#N/A
gancao	MOL005000	Gancaonin G	Serine/threonine-protein kinase Chk1	CHEK1
gancao	MOL005000	Gancaonin G	Trypsin-1	#N/A
gancao	MOL005000	Gancaonin G	Proto-oncogene serine/threonine-protein kinase Pim-1	#N/A
gancao	MOL005000	Gancaonin G	Cyclin-A2	CCNA2
gancao	MOL005000	Gancaonin G	Nuclear receptor coactivator 2	NCOA2
gancao	MOL005000	Gancaonin G	Calmodulin	#N/A
gancao	MOL005001	Gancaonin H	Estrogen receptor	ESR1
gancao	MOL005001	Gancaonin H	Androgen receptor	AR
gancao	MOL005001	Gancaonin H	Coagulation factor Xa	#N/A
gancao	MOL005001	Gancaonin H	Prostaglandin G/H synthase 2	PTGS2
gancao	MOL005001	Gancaonin H	Vascular endothelial growth factor receptor 2	KDR
gancao	MOL005001	Gancaonin H	DNA topoisomerase II	#N/A
gancao	MOL005001	Gancaonin H	Heat shock protein HSP 90	#N/A
gancao	MOL005001	Gancaonin H	Trypsin-1	#N/A
gancao	MOL005001	Gancaonin H	Proto-oncogene serine/threonine-protein kinase Pim-1	#N/A
gancao	MOL005001	Gancaonin H	Cyclin-A2	CCNA2
gancao	MOL005001	Gancaonin H	Nuclear receptor coactivator 2	NCOA2
gancao	MOL005001	Gancaonin H	Calmodulin	#N/A
gancao	MOL005003	Licoagrocarpin	Nitric oxide synthase, inducible	NOS2
gancao	MOL005003	Licoagrocarpin	Prostaglandin G/H synthase 1	PTGS1
gancao	MOL005003	Licoagrocarpin	Muscarinic acetylcholine receptor M3	CHRM3
gancao	MOL005003	Licoagrocarpin	Thrombin	#N/A
gancao	MOL005003	Licoagrocarpin	Potassium voltage-gated channel subfamily H member 2	KCNH2
gancao	MOL005003	Licoagrocarpin	Muscarinic acetylcholine receptor M1	CHRM1
gancao	MOL005003	Licoagrocarpin	Estrogen receptor	ESR1
gancao	MOL005003	Licoagrocarpin	Androgen receptor	AR
gancao	MOL005003	Licoagrocarpin	Sodium channel protein type 5 subunit alpha	SCN5A
gancao	MOL005003	Licoagrocarpin	Peroxisome proliferator activated receptor gamma	#N/A
gancao	MOL005003	Licoagrocarpin	Coagulation factor Xa	#N/A
gancao	MOL005003	Licoagrocarpin	Muscarinic acetylcholine receptor M5	CHRM5
gancao	MOL005003	Licoagrocarpin	Prostaglandin G/H synthase 2	PTGS2
gancao	MOL005003	Licoagrocarpin	Nitric-oxide synthase, endothelial	#N/A
gancao	MOL005003	Licoagrocarpin	Retinoic acid receptor RXR-alpha	RXRA
gancao	MOL005003	Licoagrocarpin	Acetylcholinesterase	ACHE
gancao	MOL005003	Licoagrocarpin	Alpha-1B adrenergic receptor	ADRA1B
gancao	MOL005003	Licoagrocarpin	Beta-2 adrenergic receptor	ADRB2
gancao	MOL005003	Licoagrocarpin	Estrogen receptor beta	ESR2
gancao	MOL005003	Licoagrocarpin	Mitogen-activated protein kinase 14	MAPK14
gancao	MOL005003	Licoagrocarpin	Glycogen synthase kinase-3 beta	GSK3B
gancao	MOL005003	Licoagrocarpin	Heat shock protein HSP 90	#N/A
gancao	MOL005003	Licoagrocarpin	Cell division protein kinase 2	#N/A
gancao	MOL005003	Licoagrocarpin	Retinoic acid receptor RXR-beta	RXRB
gancao	MOL005003	Licoagrocarpin	Trypsin-1	#N/A
gancao	MOL005003	Licoagrocarpin	Proto-oncogene serine/threonine-protein kinase Pim-1	#N/A
gancao	MOL005003	Licoagrocarpin	Cyclin-A2	CCNA2
gancao	MOL005003	Licoagrocarpin	Nuclear receptor coactivator 2	NCOA2
gancao	MOL005003	Licoagrocarpin	Calmodulin	#N/A
gancao	MOL005007	Glyasperins M	Nitric oxide synthase, inducible	NOS2
gancao	MOL005007	Glyasperins M	Prostaglandin G/H synthase 1	PTGS1
gancao	MOL005007	Glyasperins M	Potassium voltage-gated channel subfamily H member 2	KCNH2
gancao	MOL005007	Glyasperins M	Estrogen receptor	ESR1
gancao	MOL005007	Glyasperins M	Androgen receptor	AR
gancao	MOL005007	Glyasperins M	Sodium channel protein type 5 subunit alpha	SCN5A
gancao	MOL005007	Glyasperins M	Peroxisome proliferator activated receptor gamma	#N/A
gancao	MOL005007	Glyasperins M	Coagulation factor Xa	#N/A
gancao	MOL005007	Glyasperins M	Prostaglandin G/H synthase 2	PTGS2
gancao	MOL005007	Glyasperins M	Coagulation factor VII	F7
gancao	MOL005007	Glyasperins M	Vascular endothelial growth factor receptor 2	KDR
gancao	MOL005007	Glyasperins M	Acetylcholinesterase	ACHE
gancao	MOL005007	Glyasperins M	DNA topoisomerase II	#N/A
gancao	MOL005007	Glyasperins M	Estrogen receptor beta	ESR2
gancao	MOL005007	Glyasperins M	Peroxisome proliferator activated receptor delta	#N/A
gancao	MOL005007	Glyasperins M	Glycogen synthase kinase-3 beta	GSK3B
gancao	MOL005007	Glyasperins M	Heat shock protein HSP 90	#N/A
gancao	MOL005007	Glyasperins M	Cell division protein kinase 2	#N/A
gancao	MOL005007	Glyasperins M	mRNA of PKA Catalytic Subunit C-alpha	#N/A
gancao	MOL005007	Glyasperins M	Trypsin-1	#N/A
gancao	MOL005007	Glyasperins M	Proto-oncogene serine/threonine-protein kinase Pim-1	#N/A
gancao	MOL005007	Glyasperins M	Cyclin-A2	CCNA2
gancao	MOL005007	Glyasperins M	Nuclear receptor coactivator 2	NCOA2
gancao	MOL005007	Glyasperins M	Nuclear receptor coactivator 1	NCOA1
gancao	MOL005007	Glyasperins M	Calcium-activated potassium channel subunit alpha 1	#N/A
gancao	MOL005007	Glyasperins M	Calmodulin	#N/A
gancao	MOL005008	Glycyrrhiza flavonol A	Nitric oxide synthase, inducible	NOS2
gancao	MOL005008	Glycyrrhiza flavonol A	Estrogen receptor	ESR1
gancao	MOL005008	Glycyrrhiza flavonol A	Androgen receptor	AR
gancao	MOL005008	Glycyrrhiza flavonol A	Coagulation factor Xa	#N/A
gancao	MOL005008	Glycyrrhiza flavonol A	Prostaglandin G/H synthase 2	PTGS2
gancao	MOL005008	Glycyrrhiza flavonol A	Coagulation factor VII	F7
gancao	MOL005008	Glycyrrhiza flavonol A	Acetylcholinesterase	ACHE
gancao	MOL005008	Glycyrrhiza flavonol A	DNA topoisomerase II	#N/A
gancao	MOL005008	Glycyrrhiza flavonol A	Estrogen receptor beta	ESR2
gancao	MOL005008	Glycyrrhiza flavonol A	Dipeptidyl peptidase IV	#N/A
gancao	MOL005008	Glycyrrhiza flavonol A	Glycogen synthase kinase-3 beta	GSK3B
gancao	MOL005008	Glycyrrhiza flavonol A	Heat shock protein HSP 90	#N/A
gancao	MOL005008	Glycyrrhiza flavonol A	Cell division protein kinase 2	#N/A
gancao	MOL005008	Glycyrrhiza flavonol A	Trypsin-1	#N/A
gancao	MOL005008	Glycyrrhiza flavonol A	Proto-oncogene serine/threonine-protein kinase Pim-1	#N/A
gancao	MOL005008	Glycyrrhiza flavonol A	Cyclin-A2	CCNA2
gancao	MOL005008	Glycyrrhiza flavonol A	Calmodulin	#N/A
gancao	MOL005012	Licoagroisoflavone	Nitric oxide synthase, inducible	NOS2
gancao	MOL005012	Licoagroisoflavone	Thrombin	#N/A
gancao	MOL005012	Licoagroisoflavone	Estrogen receptor	ESR1
gancao	MOL005012	Licoagroisoflavone	Androgen receptor	AR
gancao	MOL005012	Licoagroisoflavone	Sodium channel protein type 5 subunit alpha	SCN5A
gancao	MOL005012	Licoagroisoflavone	Peroxisome proliferator activated receptor gamma	#N/A
gancao	MOL005012	Licoagroisoflavone	Coagulation factor Xa	#N/A
gancao	MOL005012	Licoagroisoflavone	Prostaglandin G/H synthase 2	PTGS2
gancao	MOL005012	Licoagroisoflavone	Estrogen receptor beta	ESR2
gancao	MOL005012	Licoagroisoflavone	Dipeptidyl peptidase IV	#N/A
gancao	MOL005012	Licoagroisoflavone	Mitogen-activated protein kinase 14	MAPK14
gancao	MOL005012	Licoagroisoflavone	Glycogen synthase kinase-3 beta	GSK3B
gancao	MOL005012	Licoagroisoflavone	Cell division protein kinase 2	#N/A
gancao	MOL005012	Licoagroisoflavone	Serine/threonine-protein kinase Chk1	CHEK1
gancao	MOL005012	Licoagroisoflavone	Trypsin-1	#N/A
gancao	MOL005012	Licoagroisoflavone	Proto-oncogene serine/threonine-protein kinase Pim-1	#N/A
gancao	MOL005012	Licoagroisoflavone	Cyclin-A2	CCNA2
gancao	MOL005012	Licoagroisoflavone	Calmodulin	#N/A
gancao	MOL005013	18α-hydroxyglycyrrhetic acid	N/A	#N/A
gancao	MOL005016	Odoratin	Nitric oxide synthase, inducible	NOS2
gancao	MOL005016	Odoratin	Prostaglandin G/H synthase 1	PTGS1
gancao	MOL005016	Odoratin	Estrogen receptor	ESR1
gancao	MOL005016	Odoratin	Androgen receptor	AR
gancao	MOL005016	Odoratin	Sodium channel protein type 5 subunit alpha	SCN5A
gancao	MOL005016	Odoratin	Peroxisome proliferator activated receptor gamma	#N/A
gancao	MOL005016	Odoratin	Prostaglandin G/H synthase 2	PTGS2
gancao	MOL005016	Odoratin	Retinoic acid receptor RXR-alpha	RXRA
gancao	MOL005016	Odoratin	Estrogen receptor beta	ESR2
gancao	MOL005016	Odoratin	Dipeptidyl peptidase IV	#N/A
gancao	MOL005016	Odoratin	Mitogen-activated protein kinase 14	MAPK14
gancao	MOL005016	Odoratin	Glycogen synthase kinase-3 beta	GSK3B
gancao	MOL005016	Odoratin	Heat shock protein HSP 90	#N/A
gancao	MOL005016	Odoratin	Cell division protein kinase 2	#N/A
gancao	MOL005016	Odoratin	Serine/threonine-protein kinase Chk1	CHEK1
gancao	MOL005016	Odoratin	Trypsin-1	#N/A
gancao	MOL005016	Odoratin	Proto-oncogene serine/threonine-protein kinase Pim-1	#N/A
[truncated: 44 more rows]

## Sheet: ingredient(all)
jinyinhua	MOL003006	(-)-(3R,8S,9R,9aS,10aS)-9-ethenyl-8-(beta-D-glucopyranosyloxy)-2,3,9,9a,10,10a-hexahydro-5-oxo-5H,8H-pyrano[4,3-d]oxazolo[3,2-a]pyridine-3-carboxylic acid_qt	Prostaglandin G/H synthase 2	PTGS2	MOL001494	3
jinyinhua	MOL003006	(-)-(3R,8S,9R,9aS,10aS)-9-ethenyl-8-(beta-D-glucopyranosyloxy)-2,3,9,9a,10,10a-hexahydro-5-oxo-5H,8H-pyrano[4,3-d]oxazolo[3,2-a]pyridine-5-carboxylic acid_qt	Gamma-aminobutyric acid receptor subunit alpha-1	GABRA1	MOL001495	2
gancao	MOL004924	(-)-Medicocarpin	Prostaglandin G/H synthase 2	PTGS2	MOL002914	4
gancao	MOL004924	(-)-Medicocarpin	Acetylcholinesterase	ACHE	MOL003006	2
gancao	MOL004941	(2R)-7-hydroxy-2-(4-hydroxyphenyl)chroman-4-one	Prostaglandin G/H synthase 1	PTGS1	MOL003014	2
gancao	MOL004941	(2R)-7-hydroxy-2-(4-hydroxyphenyl)chroman-4-one	Estrogen receptor	ESR1	MOL002773	19
gancao	MOL004941	(2R)-7-hydroxy-2-(4-hydroxyphenyl)chroman-4-one	Prostaglandin G/H synthase 2	PTGS2	MOL003036	3
gancao	MOL004941	(2R)-7-hydroxy-2-(4-hydroxyphenyl)chroman-4-one	Retinoic acid receptor RXR-alpha	RXRA	MOL003044	10
gancao	MOL004941	(2R)-7-hydroxy-2-(4-hydroxyphenyl)chroman-4-one	Beta-2 adrenergic receptor	ADRB2	MOL003095	15
gancao	MOL004941	(2R)-7-hydroxy-2-(4-hydroxyphenyl)chroman-4-one	cAMP-dependent protein kinase inhibitor alpha	PKIA	MOL003111	4
gancao	MOL004941	(2R)-7-hydroxy-2-(4-hydroxyphenyl)chroman-4-one	Gamma-aminobutyric acid receptor subunit alpha-1	GABRA1	MOL003117	3
gancao	MOL004941	(2R)-7-hydroxy-2-(4-hydroxyphenyl)chroman-4-one	Sodium-dependent serotonin transporter	SLC6A4	MOL003128	1
gancao	MOL004805	(2S)-2-[4-hydroxy-3-(3-methylbut-2-enyl)phenyl]-8,8-dimethyl-2,3-dihydropyrano[2,3-f]chromen-4-one	Nitric oxide synthase, inducible	NOS2	MOL000422	47
gancao	MOL004805	(2S)-2-[4-hydroxy-3-(3-methylbut-2-enyl)phenyl]-8,8-dimethyl-2,3-dihydropyrano[2,3-f]chromen-4-one	Potassium voltage-gated channel subfamily H member 2	KCNH2	MOL000006	48
gancao	MOL004805	(2S)-2-[4-hydroxy-3-(3-methylbut-2-enyl)phenyl]-8,8-dimethyl-2,3-dihydropyrano[2,3-f]chromen-4-one	Estrogen receptor	ESR1	MOL000098	123
gancao	MOL004805	(2S)-2-[4-hydroxy-3-(3-methylbut-2-enyl)phenyl]-8,8-dimethyl-2,3-dihydropyrano[2,3-f]chromen-4-one	Androgen receptor	AR	MOL002222	14
gancao	MOL004805	(2S)-2-[4-hydroxy-3-(3-methylbut-2-enyl)phenyl]-8,8-dimethyl-2,3-dihydropyrano[2,3-f]chromen-4-one	Prostaglandin G/H synthase 2	PTGS2	MOL000359	3
gancao	MOL004805	(2S)-2-[4-hydroxy-3-(3-methylbut-2-enyl)phenyl]-8,8-dimethyl-2,3-dihydropyrano[2,3-f]chromen-4-one	Estrogen receptor beta	ESR2	MOL007658	1
gancao	MOL004805	(2S)-2-[4-hydroxy-3-(3-methylbut-2-enyl)phenyl]-8,8-dimethyl-2,3-dihydropyrano[2,3-f]chromen-4-one	Mitogen-activated protein kinase 14	MAPK14	MOL007662	3
gancao	MOL004805	(2S)-2-[4-hydroxy-3-(3-methylbut-2-enyl)phenyl]-8,8-dimethyl-2,3-dihydropyrano[2,3-f]chromen-4-one	Glycogen synthase kinase-3 beta	GSK3B	MOL000358	25
gancao	MOL004824	(2S)-6-(2,4-dihydroxyphenyl)-2-(2-hydroxypropan-2-yl)-4-methoxy-2,3-dihydrofuro[3,2-g]chromen-7-one	Nitric oxide synthase, inducible	NOS2	MOL000449	23
gancao	MOL004824	(2S)-6-(2,4-dihydroxyphenyl)-2-(2-hydroxypropan-2-yl)-4-methoxy-2,3-dihydrofuro[3,2-g]chromen-7-one	Estrogen receptor	ESR1	MOL001484	11
gancao	MOL004824	(2S)-6-(2,4-dihydroxyphenyl)-2-(2-hydroxypropan-2-yl)-4-methoxy-2,3-dihydrofuro[3,2-g]chromen-7-one	Androgen receptor	AR	MOL001792	7
gancao	MOL004824	(2S)-6-(2,4-dihydroxyphenyl)-2-(2-hydroxypropan-2-yl)-4-methoxy-2,3-dihydrofuro[3,2-g]chromen-7-one	Prostaglandin G/H synthase 2	PTGS2	MOL000211	1
gancao	MOL004824	(2S)-6-(2,4-dihydroxyphenyl)-2-(2-hydroxypropan-2-yl)-4-methoxy-2,3-dihydrofuro[3,2-g]chromen-7-one	Coagulation factor VII	F7	MOL002311	8
gancao	MOL004824	(2S)-6-(2,4-dihydroxyphenyl)-2-(2-hydroxypropan-2-yl)-4-methoxy-2,3-dihydrofuro[3,2-g]chromen-7-one	Vascular endothelial growth factor receptor 2	KDR	MOL000239	8
gancao	MOL004824	(2S)-6-(2,4-dihydroxyphenyl)-2-(2-hydroxypropan-2-yl)-4-methoxy-2,3-dihydrofuro[3,2-g]chromen-7-one	Acetylcholinesterase	ACHE	MOL002565	22
gancao	MOL004824	(2S)-6-(2,4-dihydroxyphenyl)-2-(2-hydroxypropan-2-yl)-4-methoxy-2,3-dihydrofuro[3,2-g]chromen-7-one	Estrogen receptor beta	ESR2	MOL000354	21
gancao	MOL004824	(2S)-6-(2,4-dihydroxyphenyl)-2-(2-hydroxypropan-2-yl)-4-methoxy-2,3-dihydrofuro[3,2-g]chromen-7-one	Mitogen-activated protein kinase 14	MAPK14	MOL003656	11
gancao	MOL004824	(2S)-6-(2,4-dihydroxyphenyl)-2-(2-hydroxypropan-2-yl)-4-methoxy-2,3-dihydrofuro[3,2-g]chromen-7-one	Glycogen synthase kinase-3 beta	GSK3B	MOL003896	28
gancao	MOL004824	(2S)-6-(2,4-dihydroxyphenyl)-2-(2-hydroxypropan-2-yl)-4-methoxy-2,3-dihydrofuro[3,2-g]chromen-7-one	Serine/threonine-protein kinase Chk1	CHEK1	MOL000392	24
gancao	MOL004824	(2S)-6-(2,4-dihydroxyphenyl)-2-(2-hydroxypropan-2-yl)-4-methoxy-2,3-dihydrofuro[3,2-g]chromen-7-one	Cyclin-A2	CCNA2	MOL000417	13
gancao	MOL004945	(2S)-7-hydroxy-2-(4-hydroxyphenyl)-8-(3-methylbut-2-enyl)chroman-4-one	Nitric oxide synthase, inducible	NOS2	MOL004328	29
gancao	MOL004945	(2S)-7-hydroxy-2-(4-hydroxyphenyl)-8-(3-methylbut-2-enyl)chroman-4-one	Prostaglandin G/H synthase 1	PTGS1	MOL004805	8
gancao	MOL004945	(2S)-7-hydroxy-2-(4-hydroxyphenyl)-8-(3-methylbut-2-enyl)chroman-4-one	Estrogen receptor	ESR1	MOL004806	6
gancao	MOL004945	(2S)-7-hydroxy-2-(4-hydroxyphenyl)-8-(3-methylbut-2-enyl)chroman-4-one	Sodium channel protein type 5 subunit alpha	SCN5A	MOL004808	11
gancao	MOL004945	(2S)-7-hydroxy-2-(4-hydroxyphenyl)-8-(3-methylbut-2-enyl)chroman-4-one	Prostaglandin G/H synthase 2	PTGS2	MOL004810	10
gancao	MOL004945	(2S)-7-hydroxy-2-(4-hydroxyphenyl)-8-(3-methylbut-2-enyl)chroman-4-one	Alpha-1B adrenergic receptor	ADRA1B	MOL004811	14
gancao	MOL004945	(2S)-7-hydroxy-2-(4-hydroxyphenyl)-8-(3-methylbut-2-enyl)chroman-4-one	Beta-2 adrenergic receptor	ADRB2	MOL004814	9
gancao	MOL004945	(2S)-7-hydroxy-2-(4-hydroxyphenyl)-8-(3-methylbut-2-enyl)chroman-4-one	Estrogen receptor beta	ESR2	MOL004815	14
gancao	MOL004815	(E)-1-(2,4-dihydroxyphenyl)-3-(2,2-dimethylchromen-6-yl)prop-2-en-1-one	Nitric oxide synthase, inducible	NOS2	MOL004820	14
gancao	MOL004815	(E)-1-(2,4-dihydroxyphenyl)-3-(2,2-dimethylchromen-6-yl)prop-2-en-1-one	Prostaglandin G/H synthase 1	PTGS1	MOL004824	12
gancao	MOL004815	(E)-1-(2,4-dihydroxyphenyl)-3-(2,2-dimethylchromen-6-yl)prop-2-en-1-one	Estrogen receptor	ESR1	MOL004827	9
gancao	MOL004815	(E)-1-(2,4-dihydroxyphenyl)-3-(2,2-dimethylchromen-6-yl)prop-2-en-1-one	Androgen receptor	AR	MOL004828	13
gancao	MOL004815	(E)-1-(2,4-dihydroxyphenyl)-3-(2,2-dimethylchromen-6-yl)prop-2-en-1-one	Sodium channel protein type 5 subunit alpha	SCN5A	MOL004829	8
gancao	MOL004815	(E)-1-(2,4-dihydroxyphenyl)-3-(2,2-dimethylchromen-6-yl)prop-2-en-1-one	Prostaglandin G/H synthase 2	PTGS2	MOL004833	16
gancao	MOL004815	(E)-1-(2,4-dihydroxyphenyl)-3-(2,2-dimethylchromen-6-yl)prop-2-en-1-one	Retinoic acid receptor RXR-alpha	RXRA	MOL004835	19
gancao	MOL004815	(E)-1-(2,4-dihydroxyphenyl)-3-(2,2-dimethylchromen-6-yl)prop-2-en-1-one	Alpha-1B adrenergic receptor	ADRA1B	MOL004838	4
gancao	MOL004815	(E)-1-(2,4-dihydroxyphenyl)-3-(2,2-dimethylchromen-6-yl)prop-2-en-1-one	Estrogen receptor beta	ESR2	MOL004841	11
gancao	MOL004815	(E)-1-(2,4-dihydroxyphenyl)-3-(2,2-dimethylchromen-6-yl)prop-2-en-1-one	Mitogen-activated protein kinase 14	MAPK14	MOL004848	10
gancao	MOL004815	(E)-1-(2,4-dihydroxyphenyl)-3-(2,2-dimethylchromen-6-yl)prop-2-en-1-one	Glycogen synthase kinase-3 beta	GSK3B	MOL004849	13
gancao	MOL004815	(E)-1-(2,4-dihydroxyphenyl)-3-(2,2-dimethylchromen-6-yl)prop-2-en-1-one	Serine/threonine-protein kinase Chk1	CHEK1	MOL004855	8
gancao	MOL004815	(E)-1-(2,4-dihydroxyphenyl)-3-(2,2-dimethylchromen-6-yl)prop-2-en-1-one	Cyclin-A2	CCNA2	MOL004856	11
gancao	MOL004815	(E)-1-(2,4-dihydroxyphenyl)-3-(2,2-dimethylchromen-6-yl)prop-2-en-1-one	Nuclear receptor coactivator 2	NCOA2	MOL004857	13
gancao	MOL004898	(E)-3-[3,4-dihydroxy-5-(3-methylbut-2-enyl)phenyl]-1-(2,4-dihydroxyphenyl)prop-2-en-1-one	Estrogen receptor	ESR1	MOL004863	9
gancao	MOL004898	(E)-3-[3,4-dihydroxy-5-(3-methylbut-2-enyl)phenyl]-1-(2,4-dihydroxyphenyl)prop-2-en-1-one	Androgen receptor	AR	MOL004864	11
gancao	MOL004898	(E)-3-[3,4-dihydroxy-5-(3-methylbut-2-enyl)phenyl]-1-(2,4-dihydroxyphenyl)prop-2-en-1-one	Prostaglandin G/H synthase 2	PTGS2	MOL004866	7
gancao	MOL004898	(E)-3-[3,4-dihydroxy-5-(3-methylbut-2-enyl)phenyl]-1-(2,4-dihydroxyphenyl)prop-2-en-1-one	Mitogen-activated protein kinase 14	MAPK14	MOL004879	9
gancao	MOL004898	(E)-3-[3,4-dihydroxy-5-(3-methylbut-2-enyl)phenyl]-1-(2,4-dihydroxyphenyl)prop-2-en-1-one	Glycogen synthase kinase-3 beta	GSK3B	MOL004882	5
gancao	MOL004898	(E)-3-[3,4-dihydroxy-5-(3-methylbut-2-enyl)phenyl]-1-(2,4-dihydroxyphenyl)prop-2-en-1-one	Cyclin-A2	CCNA2	MOL004883	9
gancao	MOL004898	(E)-3-[3,4-dihydroxy-5-(3-methylbut-2-enyl)phenyl]-1-(2,4-dihydroxyphenyl)prop-2-en-1-one	Nuclear receptor coactivator 2	NCOA2	MOL004884	9
gancao	MOL004914	1,3-dihydroxy-8,9-dimethoxy-6-benzofurano[3,2-c]chromenone	Estrogen receptor	ESR1	MOL004885	12
gancao	MOL004914	1,3-dihydroxy-8,9-dimethoxy-6-benzofurano[3,2-c]chromenone	Androgen receptor	AR	MOL004891	22
gancao	MOL004914	1,3-dihydroxy-8,9-dimethoxy-6-benzofurano[3,2-c]chromenone	Mitogen-activated protein kinase 14	MAPK14	MOL004898	7
gancao	MOL004914	1,3-dihydroxy-8,9-dimethoxy-6-benzofurano[3,2-c]chromenone	Glycogen synthase kinase-3 beta	GSK3B	MOL004903	3
gancao	MOL004914	1,3-dihydroxy-8,9-dimethoxy-6-benzofurano[3,2-c]chromenone	Serine/threonine-protein kinase Chk1	CHEK1	MOL004904	8
gancao	MOL004913	1,3-dihydroxy-9-methoxy-6-benzofurano[3,2-c]chromenone	Estrogen receptor	ESR1	MOL004907	10
gancao	MOL004913	1,3-dihydroxy-9-methoxy-6-benzofurano[3,2-c]chromenone	Estrogen receptor beta	ESR2	MOL004908	18
gancao	MOL004913	1,3-dihydroxy-9-methoxy-6-benzofurano[3,2-c]chromenone	Mitogen-activated protein kinase 14	MAPK14	MOL004910	5
gancao	MOL004913	1,3-dihydroxy-9-methoxy-6-benzofurano[3,2-c]chromenone	Glycogen synthase kinase-3 beta	GSK3B	MOL004911	12
gancao	MOL004913	1,3-dihydroxy-9-methoxy-6-benzofurano[3,2-c]chromenone	Serine/threonine-protein kinase Chk1	CHEK1	MOL004912	13
gancao	MOL004913	1,3-dihydroxy-9-methoxy-6-benzofurano[3,2-c]chromenone	Cyclin-A2	CCNA2	MOL004913	6
xuanshen	MOL007658	14-deoxy-12(R)-sulfoandrographolide	Mineralocorticoid receptor	NR3C2	MOL004914	5
gancao	MOL004959	1-Methoxyphaseollidin	Nitric oxide synthase, inducible	NOS2	MOL004915	10
gancao	MOL004959	1-Methoxyphaseollidin	Prostaglandin G/H synthase 1	PTGS1	MOL004924	2
gancao	MOL004959	1-Methoxyphaseollidin	Potassium voltage-gated channel subfamily H member 2	KCNH2	MOL004935	3
gancao	MOL004959	1-Methoxyphaseollidin	Estrogen receptor	ESR1	MOL004941	8
gancao	MOL004959	1-Methoxyphaseollidin	Androgen receptor	AR	MOL004945	8
gancao	MOL004959	1-Methoxyphaseollidin	Sodium channel protein type 5 subunit alpha	SCN5A	MOL004948	5
gancao	MOL004959	1-Methoxyphaseollidin	Prostaglandin G/H synthase 2	PTGS2	MOL004949	7
gancao	MOL004959	1-Methoxyphaseollidin	Vascular endothelial growth factor receptor 2	KDR	MOL004957	17
gancao	MOL004959	1-Methoxyphaseollidin	Retinoic acid receptor RXR-alpha	RXRA	MOL004959	18
gancao	MOL004959	1-Methoxyphaseollidin	Alpha-1B adrenergic receptor	ADRA1B	MOL004961	10
gancao	MOL004959	1-Methoxyphaseollidin	Beta-2 adrenergic receptor	ADRB2	MOL004966	18
gancao	MOL004959	1-Methoxyphaseollidin	Alpha-1D adrenergic receptor	ADRA1D	MOL000497	24
gancao	MOL004959	1-Methoxyphaseollidin	Estrogen receptor beta	ESR2	MOL004974	19
gancao	MOL004959	1-Methoxyphaseollidin	Mitogen-activated protein kinase 14	MAPK14	MOL004978	22
gancao	MOL004959	1-Methoxyphaseollidin	Glycogen synthase kinase-3 beta	GSK3B	MOL004980	7
gancao	MOL004959	1-Methoxyphaseollidin	Cyclin-A2	CCNA2	MOL004985	1
gancao	MOL004959	1-Methoxyphaseollidin	Nuclear receptor coactivator 2	NCOA2	MOL004988	5
gancao	MOL004959	1-Methoxyphaseollidin	Nuclear receptor coactivator 1	NCOA1	MOL004989	5
gancao	MOL004866	2-(3,4-dihydroxyphenyl)-5,7-dihydroxy-6-(3-methylbut-2-enyl)chromone	Androgen receptor	AR	MOL004990	9
gancao	MOL004866	2-(3,4-dihydroxyphenyl)-5,7-dihydroxy-6-(3-methylbut-2-enyl)chromone	Sodium channel protein type 5 subunit alpha	SCN5A	MOL004991	16
gancao	MOL004866	2-(3,4-dihydroxyphenyl)-5,7-dihydroxy-6-(3-methylbut-2-enyl)chromone	Prostaglandin G/H synthase 2	PTGS2	MOL004993	5
gancao	MOL004866	2-(3,4-dihydroxyphenyl)-5,7-dihydroxy-6-(3-methylbut-2-enyl)chromone	Coagulation factor VII	F7	MOL004996	1
gancao	MOL004866	2-(3,4-dihydroxyphenyl)-5,7-dihydroxy-6-(3-methylbut-2-enyl)chromone	Beta-2 adrenergic receptor	ADRB2	MOL000500	20
gancao	MOL004866	2-(3,4-dihydroxyphenyl)-5,7-dihydroxy-6-(3-methylbut-2-enyl)chromone	Serine/threonine-protein kinase Chk1	CHEK1	MOL005000	10
gancao	MOL004866	2-(3,4-dihydroxyphenyl)-5,7-dihydroxy-6-(3-methylbut-2-enyl)chromone	Cyclin-A2	CCNA2	MOL005001	6
gancao	MOL004978	2-[(3R)-8,8-dimethyl-3,4-dihydro-2H-pyrano[6,5-f]chromen-3-yl]-5-methoxyphenol	Nitric oxide synthase, inducible	NOS2	MOL005003	20
gancao	MOL004978	2-[(3R)-8,8-dimethyl-3,4-dihydro-2H-pyrano[6,5-f]chromen-3-yl]-5-methoxyphenol	Prostaglandin G/H synthase 1	PTGS1	MOL005007	15
gancao	MOL004978	2-[(3R)-8,8-dimethyl-3,4-dihydro-2H-pyrano[6,5-f]chromen-3-yl]-5-methoxyphenol	Muscarinic acetylcholine receptor M3	CHRM3	MOL005008	9
gancao	MOL004978	2-[(3R)-8,8-dimethyl-3,4-dihydro-2H-pyrano[6,5-f]chromen-3-yl]-5-methoxyphenol	Potassium voltage-gated channel subfamily H member 2	KCNH2	MOL005012	10
gancao	MOL004978	2-[(3R)-8,8-dimethyl-3,4-dihydro-2H-pyrano[6,5-f]chromen-3-yl]-5-methoxyphenol	Muscarinic acetylcholine receptor M1	CHRM1	MOL005016	13
gancao	MOL004978	2-[(3R)-8,8-dimethyl-3,4-dihydro-2H-pyrano[6,5-f]chromen-3-yl]-5-methoxyphenol	Estrogen receptor	ESR1	MOL005017	8
gancao	MOL004978	2-[(3R)-8,8-dimethyl-3,4-dihydro-2H-pyrano[6,5-f]chromen-3-yl]-5-methoxyphenol	Androgen receptor	AR	MOL005018	5
gancao	MOL004978	2-[(3R)-8,8-dimethyl-3,4-dihydro-2H-pyrano[6,5-f]chromen-3-yl]-5-methoxyphenol	Sodium channel protein type 5 subunit alpha	SCN5A	MOL005020	11
gancao	MOL004978	2-[(3R)-8,8-dimethyl-3,4-dihydro-2H-pyrano[6,5-f]chromen-3-yl]-5-methoxyphenol	Prostaglandin G/H synthase 2	PTGS2
gancao	MOL004978	2-[(3R)-8,8-dimethyl-3,4-dihydro-2H-pyrano[6,5-f]chromen-3-yl]-5-methoxyphenol	Retinoic acid receptor RXR-alpha	RXRA
gancao	MOL004978	2-[(3R)-8,8-dimethyl-3,4-dihydro-2H-pyrano[6,5-f]chromen-3-yl]-5-methoxyphenol	Acetylcholinesterase	ACHE
gancao	MOL004978	2-[(3R)-8,8-dimethyl-3,4-dihydro-2H-pyrano[6,5-f]chromen-3-yl]-5-methoxyphenol	Alpha-1B adrenergic receptor	ADRA1B
gancao	MOL004978	2-[(3R)-8,8-dimethyl-3,4-dihydro-2H-pyrano[6,5-f]chromen-3-yl]-5-methoxyphenol	Sodium-dependent dopamine transporter	SLC6A3
gancao	MOL004978	2-[(3R)-8,8-dimethyl-3,4-dihydro-2H-pyrano[6,5-f]chromen-3-yl]-5-methoxyphenol	Beta-2 adrenergic receptor	ADRB2
gancao	MOL004978	2-[(3R)-8,8-dimethyl-3,4-dihydro-2H-pyrano[6,5-f]chromen-3-yl]-5-methoxyphenol	Estrogen receptor beta	ESR2
gancao	MOL004978	2-[(3R)-8,8-dimethyl-3,4-dihydro-2H-pyrano[6,5-f]chromen-3-yl]-5-methoxyphenol	Mitogen-activated protein kinase 14	MAPK14
gancao	MOL004978	2-[(3R)-8,8-dimethyl-3,4-dihydro-2H-pyrano[6,5-f]chromen-3-yl]-5-methoxyphenol	Glycogen synthase kinase-3 beta	GSK3B
gancao	MOL004978	2-[(3R)-8,8-dimethyl-3,4-dihydro-2H-pyrano[6,5-f]chromen-3-yl]-5-methoxyphenol	Serine/threonine-protein kinase Chk1	CHEK1
gancao	MOL004978	2-[(3R)-8,8-dimethyl-3,4-dihydro-2H-pyrano[6,5-f]chromen-3-yl]-5-methoxyphenol	Retinoic acid receptor RXR-beta	RXRB
gancao	MOL004978	2-[(3R)-8,8-dimethyl-3,4-dihydro-2H-pyrano[6,5-f]chromen-3-yl]-5-methoxyphenol	Cyclin-A2	CCNA2
gancao	MOL004978	2-[(3R)-8,8-dimethyl-3,4-dihydro-2H-pyrano[6,5-f]chromen-3-yl]-5-methoxyphenol	Nuclear receptor coactivator 2	NCOA2
gancao	MOL004978	2-[(3R)-8,8-dimethyl-3,4-dihydro-2H-pyrano[6,5-f]chromen-3-yl]-5-methoxyphenol	Nuclear receptor coactivator 1	NCOA1
gancao	MOL004849	3-(2,4-dihydroxyphenyl)-8-(1,1-dimethylprop-2-enyl)-7-hydroxy-5-methoxy-coumarin	Nitric oxide synthase, inducible	NOS2
gancao	MOL004849	3-(2,4-dihydroxyphenyl)-8-(1,1-dimethylprop-2-enyl)-7-hydroxy-5-methoxy-coumarin	Potassium voltage-gated channel subfamily H member 2	KCNH2
gancao	MOL004849	3-(2,4-dihydroxyphenyl)-8-(1,1-dimethylprop-2-enyl)-7-hydroxy-5-methoxy-coumarin	Estrogen receptor	ESR1
gancao	MOL004849	3-(2,4-dihydroxyphenyl)-8-(1,1-dimethylprop-2-enyl)-7-hydroxy-5-methoxy-coumarin	Androgen receptor	AR
gancao	MOL004849	3-(2,4-dihydroxyphenyl)-8-(1,1-dimethylprop-2-enyl)-7-hydroxy-5-methoxy-coumarin	Prostaglandin G/H synthase 2	PTGS2
gancao	MOL004849	3-(2,4-dihydroxyphenyl)-8-(1,1-dimethylprop-2-enyl)-7-hydroxy-5-methoxy-coumarin	Coagulation factor VII	F7
gancao	MOL004849	3-(2,4-dihydroxyphenyl)-8-(1,1-dimethylprop-2-enyl)-7-hydroxy-5-methoxy-coumarin	Vascular endothelial growth factor receptor 2	KDR
gancao	MOL004849	3-(2,4-dihydroxyphenyl)-8-(1,1-dimethylprop-2-enyl)-7-hydroxy-5-methoxy-coumarin	Estrogen receptor beta	ESR2
gancao	MOL004849	3-(2,4-dihydroxyphenyl)-8-(1,1-dimethylprop-2-enyl)-7-hydroxy-5-methoxy-coumarin	Mitogen-activated protein kinase 14	MAPK14
gancao	MOL004849	3-(2,4-dihydroxyphenyl)-8-(1,1-dimethylprop-2-enyl)-7-hydroxy-5-methoxy-coumarin	Glycogen synthase kinase-3 beta	GSK3B
gancao	MOL004849	3-(2,4-dihydroxyphenyl)-8-(1,1-dimethylprop-2-enyl)-7-hydroxy-5-methoxy-coumarin	Serine/threonine-protein kinase Chk1	CHEK1
gancao	MOL004849	3-(2,4-dihydroxyphenyl)-8-(1,1-dimethylprop-2-enyl)-7-hydroxy-5-methoxy-coumarin	Nuclear receptor coactivator 2	NCOA2
gancao	MOL004849	3-(2,4-dihydroxyphenyl)-8-(1,1-dimethylprop-2-enyl)-7-hydroxy-5-methoxy-coumarin	Nuclear receptor coactivator 1	NCOA1
gancao	MOL004863	3-(3,4-dihydroxyphenyl)-5,7-dihydroxy-8-(3-methylbut-2-enyl)chromone	Nitric oxide synthase, inducible	NOS2
gancao	MOL004863	3-(3,4-dihydroxyphenyl)-5,7-dihydroxy-8-(3-methylbut-2-enyl)chromone	Estrogen receptor	ESR1
gancao	MOL004863	3-(3,4-dihydroxyphenyl)-5,7-dihydroxy-8-(3-methylbut-2-enyl)chromone	Androgen receptor	AR
gancao	MOL004863	3-(3,4-dihydroxyphenyl)-5,7-dihydroxy-8-(3-methylbut-2-enyl)chromone	Prostaglandin G/H synthase 2	PTGS2
gancao	MOL004863	3-(3,4-dihydroxyphenyl)-5,7-dihydroxy-8-(3-methylbut-2-enyl)chromone	Mitogen-activated protein kinase 14	MAPK14
gancao	MOL004863	3-(3,4-dihydroxyphenyl)-5,7-dihydroxy-8-(3-methylbut-2-enyl)chromone	Glycogen synthase kinase-3 beta	GSK3B
gancao	MOL004863	3-(3,4-dihydroxyphenyl)-5,7-dihydroxy-8-(3-methylbut-2-enyl)chromone	Serine/threonine-protein kinase Chk1	CHEK1
gancao	MOL004863	3-(3,4-dihydroxyphenyl)-5,7-dihydroxy-8-(3-methylbut-2-enyl)chromone	Cyclin-A2	CCNA2
gancao	MOL004863	3-(3,4-dihydroxyphenyl)-5,7-dihydroxy-8-(3-methylbut-2-enyl)chromone	Nuclear receptor coactivator 2	NCOA2
gancao	MOL004966	3'-Hydroxy-4'-O-Methylglabridin	Nitric oxide synthase, inducible	NOS2
gancao	MOL004966	3'-Hydroxy-4'-O-Methylglabridin	Prostaglandin G/H synthase 1	PTGS1
gancao	MOL004966	3'-Hydroxy-4'-O-Methylglabridin	Potassium voltage-gated channel subfamily H member 2	KCNH2
gancao	MOL004966	3'-Hydroxy-4'-O-Methylglabridin	Estrogen receptor	ESR1
gancao	MOL004966	3'-Hydroxy-4'-O-Methylglabridin	Androgen receptor	AR
gancao	MOL004966	3'-Hydroxy-4'-O-Methylglabridin	Sodium channel protein type 5 subunit alpha	SCN5A
gancao	MOL004966	3'-Hydroxy-4'-O-Methylglabridin	Prostaglandin G/H synthase 2	PTGS2
gancao	MOL004966	3'-Hydroxy-4'-O-Methylglabridin	Coagulation factor VII	F7
gancao	MOL004966	3'-Hydroxy-4'-O-Methylglabridin	Vascular endothelial growth factor receptor 2	KDR
gancao	MOL004966	3'-Hydroxy-4'-O-Methylglabridin	Alpha-1B adrenergic receptor	ADRA1B
gancao	MOL004966	3'-Hydroxy-4'-O-Methylglabridin	Beta-2 adrenergic receptor	ADRB2
gancao	MOL004966	3'-Hydroxy-4'-O-Methylglabridin	Estrogen receptor beta	ESR2
gancao	MOL004966	3'-Hydroxy-4'-O-Methylglabridin	Mitogen-activated protein kinase 14	MAPK14
gancao	MOL004966	3'-Hydroxy-4'-O-Methylglabridin	Glycogen synthase kinase-3 beta	GSK3B
gancao	MOL004966	3'-Hydroxy-4'-O-Methylglabridin	Serine/threonine-protein kinase Chk1	CHEK1
gancao	MOL004966	3'-Hydroxy-4'-O-Methylglabridin	Cyclin-A2	CCNA2
gancao	MOL004966	3'-Hydroxy-4'-O-Methylglabridin	Nuclear receptor coactivator 2	NCOA2
gancao	MOL004966	3'-Hydroxy-4'-O-Methylglabridin	Nuclear receptor coactivator 1	NCOA1
gancao	MOL004974	3'-Methoxyglabridin	Nitric oxide synthase, inducible	NOS2
gancao	MOL004974	3'-Methoxyglabridin	Prostaglandin G/H synthase 1	PTGS1
gancao	MOL004974	3'-Methoxyglabridin	Potassium voltage-gated channel subfamily H member 2	KCNH2
gancao	MOL004974	3'-Methoxyglabridin	Estrogen receptor	ESR1
gancao	MOL004974	3'-Methoxyglabridin	Androgen receptor	AR
gancao	MOL004974	3'-Methoxyglabridin	Sodium channel protein type 5 subunit alpha	SCN5A
gancao	MOL004974	3'-Methoxyglabridin	Prostaglandin G/H synthase 2	PTGS2
gancao	MOL004974	3'-Methoxyglabridin	Coagulation factor VII	F7
gancao	MOL004974	3'-Methoxyglabridin	Retinoic acid receptor RXR-alpha	RXRA
gancao	MOL004974	3'-Methoxyglabridin	Acetylcholinesterase	ACHE
gancao	MOL004974	3'-Methoxyglabridin	Alpha-1B adrenergic receptor	ADRA1B
gancao	MOL004974	3'-Methoxyglabridin	Beta-2 adrenergic receptor	ADRB2
gancao	MOL004974	3'-Methoxyglabridin	Estrogen receptor beta	ESR2
gancao	MOL004974	3'-Methoxyglabridin	Mitogen-activated protein kinase 14	MAPK14
gancao	MOL004974	3'-Methoxyglabridin	Glycogen synthase kinase-3 beta	GSK3B
gancao	MOL004974	3'-Methoxyglabridin	Serine/threonine-protein kinase Chk1	CHEK1
gancao	MOL004974	3'-Methoxyglabridin	Cyclin-A2	CCNA2
gancao	MOL004974	3'-Methoxyglabridin	Nuclear receptor coactivator 2	NCOA2
gancao	MOL004974	3'-Methoxyglabridin	Nuclear receptor coactivator 1	NCOA1
gancao	MOL004864	5,7-dihydroxy-3-(4-methoxyphenyl)-8-(3-methylbut-2-enyl)chromone	Nitric oxide synthase, inducible	NOS2
gancao	MOL004864	5,7-dihydroxy-3-(4-methoxyphenyl)-8-(3-methylbut-2-enyl)chromone	Potassium voltage-gated channel subfamily H member 2	KCNH2
gancao	MOL004864	5,7-dihydroxy-3-(4-methoxyphenyl)-8-(3-methylbut-2-enyl)chromone	Estrogen receptor	ESR1
gancao	MOL004864	5,7-dihydroxy-3-(4-methoxyphenyl)-8-(3-methylbut-2-enyl)chromone	Androgen receptor	AR
gancao	MOL004864	5,7-dihydroxy-3-(4-methoxyphenyl)-8-(3-methylbut-2-enyl)chromone	Prostaglandin G/H synthase 2	PTGS2
gancao	MOL004864	5,7-dihydroxy-3-(4-methoxyphenyl)-8-(3-methylbut-2-enyl)chromone	Estrogen receptor beta	ESR2
gancao	MOL004864	5,7-dihydroxy-3-(4-methoxyphenyl)-8-(3-methylbut-2-enyl)chromone	Mitogen-activated protein kinase 14	MAPK14
gancao	MOL004864	5,7-dihydroxy-3-(4-methoxyphenyl)-8-(3-methylbut-2-enyl)chromone	Glycogen synthase kinase-3 beta	GSK3B
gancao	MOL004864	5,7-dihydroxy-3-(4-methoxyphenyl)-8-(3-methylbut-2-enyl)chromone	Serine/threonine-protein kinase Chk1	CHEK1
gancao	MOL004864	5,7-dihydroxy-3-(4-methoxyphenyl)-8-(3-methylbut-2-enyl)chromone	Cyclin-A2	CCNA2
gancao	MOL004864	5,7-dihydroxy-3-(4-methoxyphenyl)-8-(3-methylbut-2-enyl)chromone	Nuclear receptor coactivator 2	NCOA2
jinyinhua	MOL003095	5-hydroxy-7-methoxy-2-(3,4,10-trimethoxyphenyl)chromone	Androgen receptor	AR
jinyinhua	MOL003095	5-hydroxy-7-methoxy-2-(3,4,11-trimethoxyphenyl)chromone	Sodium channel protein type 5 subunit alpha	SCN5A
jinyinhua	MOL003095	5-hydroxy-7-methoxy-2-(3,4,14-trimethoxyphenyl)chromone	Prostaglandin G/H synthase 2	PTGS2
jinyinhua	MOL003095	5-hydroxy-7-methoxy-2-(3,4,16-trimethoxyphenyl)chromone	Voltage-dependent calcium channel subunit alpha-2/delta-1	CACNA2D1
jinyinhua	MOL003095	5-hydroxy-7-methoxy-2-(3,4,18-trimethoxyphenyl)chromone	Estrogen receptor beta	ESR2
jinyinhua	MOL003095	5-hydroxy-7-methoxy-2-(3,4,20-trimethoxyphenyl)chromone	Mitogen-activated protein kinase 14	MAPK14
jinyinhua	MOL003095	5-hydroxy-7-methoxy-2-(3,4,21-trimethoxyphenyl)chromone	Glycogen synthase kinase-3 beta	GSK3B
jinyinhua	MOL003095	5-hydroxy-7-methoxy-2-(3,4,23-trimethoxyphenyl)chromone	Serine/threonine-protein kinase Chk1	CHEK1
jinyinhua	MOL003095	5-hydroxy-7-methoxy-2-(3,4,25-trimethoxyphenyl)chromone	Nuclear receptor coactivator 2	NCOA2
jinyinhua	MOL003095	5-hydroxy-7-methoxy-2-(3,4,26-trimethoxyphenyl)chromone	Nuclear receptor coactivator 1	NCOA1
jinyinhua	MOL003095	5-hydroxy-7-methoxy-2-(3,4,29-trimethoxyphenyl)chromone	Beta-2 adrenergic receptor	ADRB2
jinyinhua	MOL003095	5-hydroxy-7-methoxy-2-(3,4,5-trimethoxyphenyl)chromone	Nitric oxide synthase, inducible	NOS2
jinyinhua	MOL003095	5-hydroxy-7-methoxy-2-(3,4,6-trimethoxyphenyl)chromone	Prostaglandin G/H synthase 1	PTGS1
jinyinhua	MOL003095	5-hydroxy-7-methoxy-2-(3,4,8-trimethoxyphenyl)chromone	Potassium voltage-gated channel subfamily H member 2	KCNH2
jinyinhua	MOL003095	5-hydroxy-7-methoxy-2-(3,4,9-trimethoxyphenyl)chromone	Estrogen receptor	ESR1
gancao	MOL004989	6-prenylated eriodictyol	Nitric oxide synthase, inducible	NOS2
gancao	MOL004989	6-prenylated eriodictyol	Estrogen receptor	ESR1
gancao	MOL004989	6-prenylated eriodictyol	Sodium channel protein type 5 subunit alpha	SCN5A
gancao	MOL004989	6-prenylated eriodictyol	Prostaglandin G/H synthase 2	PTGS2
gancao	MOL004989	6-prenylated eriodictyol	Coagulation factor VII	F7
gancao	MOL004990	7,2',4'-trihydroxy－5-methoxy-3－arylcoumarin	Nitric oxide synthase, inducible	NOS2
gancao	MOL004990	7,2',4'-trihydroxy－5-methoxy-3－arylcoumarin	Prostaglandin G/H synthase 1	PTGS1
gancao	MOL004990	7,2',4'-trihydroxy－5-methoxy-3－arylcoumarin	Estrogen receptor	ESR1
gancao	MOL004990	7,2',4'-trihydroxy－5-methoxy-3－arylcoumarin	Androgen receptor	AR
gancao	MOL004990	7,2',4'-trihydroxy－5-methoxy-3－arylcoumarin	Prostaglandin G/H synthase 2	PTGS2
gancao	MOL004990	7,2',4'-trihydroxy－5-methoxy-3－arylcoumarin	Estrogen receptor beta	ESR2
gancao	MOL004990	7,2',4'-trihydroxy－5-methoxy-3－arylcoumarin	Mitogen-activated protein kinase 14	MAPK14
gancao	MOL004990	7,2',4'-trihydroxy－5-methoxy-3－arylcoumarin	Glycogen synthase kinase-3 beta	GSK3B
gancao	MOL004990	7,2',4'-trihydroxy－5-methoxy-3－arylcoumarin	Serine/threonine-protein kinase Chk1	CHEK1
gancao	MOL004991	7-Acetoxy-2-methylisoflavone	Nitric oxide synthase, inducible	NOS2
gancao	MOL004991	7-Acetoxy-2-methylisoflavone	Prostaglandin G/H synthase 1	PTGS1
gancao	MOL004991	7-Acetoxy-2-methylisoflavone	Estrogen receptor	ESR1
gancao	MOL004991	7-Acetoxy-2-methylisoflavone	Androgen receptor	AR
gancao	MOL004991	7-Acetoxy-2-methylisoflavone	Sodium channel protein type 5 subunit alpha	SCN5A
gancao	MOL004991	7-Acetoxy-2-methylisoflavone	Prostaglandin G/H synthase 2	PTGS2
gancao	MOL004991	7-Acetoxy-2-methylisoflavone	Retinoic acid receptor RXR-alpha	RXRA
gancao	MOL004991	7-Acetoxy-2-methylisoflavone	Acetylcholinesterase	ACHE
gancao	MOL004991	7-Acetoxy-2-methylisoflavone	Alpha-1B adrenergic receptor	ADRA1B
gancao	MOL004991	7-Acetoxy-2-methylisoflavone	Beta-2 adrenergic receptor	ADRB2
gancao	MOL004991	7-Acetoxy-2-methylisoflavone	Alpha-1D adrenergic receptor	ADRA1D
gancao	MOL004991	7-Acetoxy-2-methylisoflavone	Gamma-aminobutyric acid receptor subunit alpha-1	GABRA1
gancao	MOL004991	7-Acetoxy-2-methylisoflavone	Mitogen-activated protein kinase 14	MAPK14
gancao	MOL004991	7-Acetoxy-2-methylisoflavone	Glycogen synthase kinase-3 beta	GSK3B
gancao	MOL004991	7-Acetoxy-2-methylisoflavone	Serine/threonine-protein kinase Chk1	CHEK1
gancao	MOL004991	7-Acetoxy-2-methylisoflavone	Nuclear receptor coactivator 2	NCOA2
gancao	MOL003896	7-Methoxy-2-methyl isoflavone	Nitric oxide synthase, inducible	NOS2
gancao	MOL003896	7-Methoxy-2-methyl isoflavone	Prostaglandin G/H synthase 1	PTGS1
gancao	MOL003896	7-Methoxy-2-methyl isoflavone	Muscarinic acetylcholine receptor M3	CHRM3
gancao	MOL003896	7-Methoxy-2-methyl isoflavone	Muscarinic acetylcholine receptor M1	CHRM1
gancao	MOL003896	7-Methoxy-2-methyl isoflavone	Estrogen receptor	ESR1
gancao	MOL003896	7-Methoxy-2-methyl isoflavone	Androgen receptor	AR
gancao	MOL003896	7-Methoxy-2-methyl isoflavone	Beta-1 adrenergic receptor	ADRB1
gancao	MOL003896	7-Methoxy-2-methyl isoflavone	Sodium channel protein type 5 subunit alpha	SCN5A
gancao	MOL003896	7-Methoxy-2-methyl isoflavone	Prostaglandin G/H synthase 2	PTGS2
gancao	MOL003896	7-Methoxy-2-methyl isoflavone	Retinoic acid receptor RXR-alpha	RXRA
gancao	MOL003896	7-Methoxy-2-methyl isoflavone	Acetylcholinesterase	ACHE
gancao	MOL003896	7-Methoxy-2-methyl isoflavone	Alpha-1B adrenergic receptor	ADRA1B
gancao	MOL003896	7-Methoxy-2-methyl isoflavone	Sodium-dependent dopamine transporter	SLC6A3
gancao	MOL003896	7-Methoxy-2-methyl isoflavone	Beta-2 adrenergic receptor	ADRB2
gancao	MOL003896	7-Methoxy-2-methyl isoflavone	Alpha-1D adrenergic receptor	ADRA1D
gancao	MOL003896	7-Methoxy-2-methyl isoflavone	Sodium-dependent serotonin transporter	SLC6A4
gancao	MOL003896	7-Methoxy-2-methyl isoflavone	Estrogen receptor beta	ESR2
gancao	MOL003896	7-Methoxy-2-methyl isoflavone	Gamma-aminobutyric acid receptor subunit alpha-1	GABRA1
gancao	MOL003896	7-Methoxy-2-methyl isoflavone	Mitogen-activated protein kinase 14	MAPK14
gancao	MOL003896	7-Methoxy-2-methyl isoflavone	Glycogen synthase kinase-3 beta	GSK3B
gancao	MOL003896	7-Methoxy-2-methyl isoflavone	Leukotriene A-4 hydrolase	LTA4H
gancao	MOL003896	7-Methoxy-2-methyl isoflavone	Serine/threonine-protein kinase Chk1	CHEK1
gancao	MOL003896	7-Methoxy-2-methyl isoflavone	Cyclin-A2	CCNA2
gancao	MOL003896	7-Methoxy-2-methyl isoflavone	Nuclear receptor coactivator 1	NCOA1
gancao	MOL003896	7-Methoxy-2-methyl isoflavone	cAMP-dependent protein kinase inhibitor alpha	PKIA
gancao	MOL003896	7-Methoxy-2-methyl isoflavone	Muscarinic acetylcholine receptor M5	CHRM5
gancao	MOL003896	7-Methoxy-2-methyl isoflavone	Mu-type opioid receptor	OPRM1
gancao	MOL003896	7-Methoxy-2-methyl isoflavone	Nuclear receptor coactivator 2	NCOA2
gancao	MOL004838	8-(6-hydroxy-2-benzofuranyl)-2,2-dimethyl-5-chromenol	Nitric oxide synthase, inducible	NOS2
gancao	MOL004838	8-(6-hydroxy-2-benzofuranyl)-2,2-dimethyl-5-chromenol	Estrogen receptor	ESR1
gancao	MOL004838	8-(6-hydroxy-2-benzofuranyl)-2,2-dimethyl-5-chromenol	Prostaglandin G/H synthase 2	PTGS2
gancao	MOL004838	8-(6-hydroxy-2-benzofuranyl)-2,2-dimethyl-5-chromenol	Retinoic acid receptor RXR-alpha	RXRA
gancao	MOL004993	8-prenylated eriodictyol	Estrogen receptor	ESR1
gancao	MOL004993	8-prenylated eriodictyol	Sodium channel protein type 5 subunit alpha	SCN5A
gancao	MOL004993	8-prenylated eriodictyol	Prostaglandin G/H synthase 2	PTGS2
gancao	MOL004993	8-prenylated eriodictyol	Coagulation factor VII	F7
gancao	MOL004993	8-prenylated eriodictyol	Nuclear receptor coactivator 1	NCOA1
jinyinhua	MOL002773	beta-carotene	RAC-alpha serine/threonine-protein kinase	AKT1
jinyinhua	MOL002773	beta-carotene	Vascular endothelial growth factor A	VEGFA
jinyinhua	MOL002773	beta-carotene	Apoptosis regulator Bcl-2	BCL2
jinyinhua	MOL002773	beta-carotene	Caspase-9	CASP9
jinyinhua	MOL002773	beta-carotene	72 kDa type IV collagenase	MMP2
jinyinhua	MOL002773	beta-carotene	Caspase-3	CASP3
jinyinhua	MOL002773	beta-carotene	Prostaglandin G/H synthase 2	PTGS2
jinyinhua	MOL002773	beta-carotene	Caspase-8	CASP8
jinyinhua	MOL002773	beta-carotene	Interstitial collagenase	MMP1
jinyinhua	MOL002773	beta-carotene	Heme oxygenase 1	HMOX1
jinyinhua	MOL002773	beta-carotene	Cytochrome P450 3A4	CYP3A4
jinyinhua	MOL002773	beta-carotene	Cytochrome P450 1A2	CYP1A2
jinyinhua	MOL002773	beta-carotene	Caveolin-1	CAV1
jinyinhua	MOL002773	beta-carotene	Catenin beta-1	CTNNB1
jinyinhua	MOL002773	beta-carotene	Myc proto-oncogene protein	MYC
jinyinhua	MOL002773	beta-carotene	Caspase-7	CASP7
jinyinhua	MOL002773	beta-carotene	Tissue factor	F3
jinyinhua	MOL002773	beta-carotene	Gap junction alpha-1 protein	GJA1
jinyinhua	MOL002773	beta-carotene	Stromelysin-2	MMP10
danggui	MOL000358	beta-sitosterol	Progesterone receptor	PGR
danggui	MOL000358	beta-sitosterol	Nuclear receptor coactivator 2	NCOA2
danggui	MOL000358	beta-sitosterol	Prostaglandin G/H synthase 1	PTGS1
danggui	MOL000358	beta-sitosterol	Prostaglandin G/H synthase 2	PTGS2
danggui	MOL000358	beta-sitosterol	Potassium voltage-gated channel subfamily H member 2	KCNH2
danggui	MOL000358	beta-sitosterol	Muscarinic acetylcholine receptor M3	CHRM3
danggui	MOL000358	beta-sitosterol	Muscarinic acetylcholine receptor M1	CHRM1
danggui	MOL000358	beta-sitosterol	Sodium channel protein type 5 subunit alpha	SCN5A
danggui	MOL000358	beta-sitosterol	Muscarinic acetylcholine receptor M4	CHRM4
danggui	MOL000358	beta-sitosterol	Alpha-1A adrenergic receptor	ADRA1A
danggui	MOL000358	beta-sitosterol	Muscarinic acetylcholine receptor M2	CHRM2
danggui	MOL000358	beta-sitosterol	Alpha-1B adrenergic receptor	ADRA1B
danggui	MOL000358	beta-sitosterol	Beta-2 adrenergic receptor	ADRB2
danggui	MOL000358	beta-sitosterol	Neuronal acetylcholine receptor subunit alpha-2	CHRNA2
danggui	MOL000358	beta-sitosterol	Sodium-dependent serotonin transporter	SLC6A4
danggui	MOL000358	beta-sitosterol	Mu-type opioid receptor	OPRM1
danggui	MOL000358	beta-sitosterol	Gamma-aminobutyric acid receptor subunit alpha-1	GABRA1
danggui	MOL000358	beta-sitosterol	Apoptosis regulator Bcl-2	BCL2
danggui	MOL000358	beta-sitosterol	Apoptosis regulator BAX	BAX
danggui	MOL000358	beta-sitosterol	Caspase-9	CASP9
danggui	MOL000358	beta-sitosterol	Caspase-3	CASP3
danggui	MOL000358	beta-sitosterol	Caspase-8	CASP8
danggui	MOL000358	beta-sitosterol	Protein kinase C alpha type	PRKCA
danggui	MOL000358	beta-sitosterol	Serum paraoxonase/arylesterase 1	PON1
danggui	MOL000358	beta-sitosterol	Microtubule-associated protein 2	MAP2
gancao	MOL000417	Calycosin	Nitric oxide synthase, inducible	NOS2
gancao	MOL000417	Calycosin	Prostaglandin G/H synthase 1	PTGS1
gancao	MOL000417	Calycosin	Estrogen receptor	ESR1
gancao	MOL000417	Calycosin	Androgen receptor	AR
gancao	MOL000417	Calycosin	Prostaglandin G/H synthase 2	PTGS2
gancao	MOL000417	Calycosin	Retinoic acid receptor RXR-alpha	RXRA
gancao	MOL000417	Calycosin	Estrogen receptor beta	ESR2
gancao	MOL000417	Calycosin	Mitogen-activated protein kinase 14	MAPK14
gancao	MOL000417	Calycosin	Glycogen synthase kinase-3 beta	GSK3B
gancao	MOL000417	Calycosin	Serine/threonine-protein kinase Chk1	CHEK1
gancao	MOL000417	Calycosin	Cyclin-A2	CCNA2
gancao	MOL000417	Calycosin	Nuclear receptor coactivator 2	NCOA2
gancao	MOL000417	Calycosin	Beta-2 adrenergic receptor	ADRB2
jinyinhua	MOL003111	Centauroside_qt	Estrogen receptor	ESR1
jinyinhua	MOL003111	Centauroside_qt	Androgen receptor	AR
jinyinhua	MOL003111	Centauroside_qt	Nuclear receptor coactivator 2	NCOA2
jinyinhua	MOL003111	Centauroside_qt	Nuclear receptor coactivator 1	NCOA1
jinyinhua	MOL003044	Chryseriol	Nitric oxide synthase, inducible	NOS2
jinyinhua	MOL003044	Chryseriol	Prostaglandin G/H synthase 1	PTGS1
jinyinhua	MOL003044	Chryseriol	Estrogen receptor	ESR1
jinyinhua	MOL003044	Chryseriol	Androgen receptor	AR
jinyinhua	MOL003044	Chryseriol	Prostaglandin G/H synthase 2	PTGS2
jinyinhua	MOL003044	Chryseriol	Mitogen-activated protein kinase 14	MAPK14
jinyinhua	MOL003044	Chryseriol	Glycogen synthase kinase-3 beta	GSK3B
jinyinhua	MOL003044	Chryseriol	Serine/threonine-protein kinase Chk1	CHEK1
jinyinhua	MOL003044	Chryseriol	Nuclear receptor coactivator 2	NCOA2
jinyinhua	MOL003044	Chryseriol	Nuclear receptor coactivator 1	NCOA1
gancao	MOL005020	dehydroglyasperins C	Nitric oxide synthase, inducible	NOS2
gancao	MOL005020	dehydroglyasperins C	Estrogen receptor	ESR1
gancao	MOL005020	dehydroglyasperins C	Androgen receptor	AR
gancao	MOL005020	dehydroglyasperins C	Sodium channel protein type 5 subunit alpha	SCN5A
gancao	MOL005020	dehydroglyasperins C	Prostaglandin G/H synthase 2	PTGS2
gancao	MOL005020	dehydroglyasperins C	Beta-2 adrenergic receptor	ADRB2
gancao	MOL005020	dehydroglyasperins C	Estrogen receptor beta	ESR2
gancao	MOL005020	dehydroglyasperins C	Mitogen-activated protein kinase 14	MAPK14
gancao	MOL005020	dehydroglyasperins C	Serine/threonine-protein kinase Chk1	CHEK1
gancao	MOL005020	dehydroglyasperins C	Cyclin-A2	CCNA2
gancao	MOL005020	dehydroglyasperins C	Nuclear receptor coactivator 2	NCOA2
gancao	MOL001792	DFV	Prostaglandin G/H synthase 1	PTGS1
gancao	MOL001792	DFV	Estrogen receptor	ESR1
gancao	MOL001792	DFV	Prostaglandin G/H synthase 2	PTGS2
gancao	MOL001792	DFV	Retinoic acid receptor RXR-alpha	RXRA
gancao	MOL001792	DFV	Beta-2 adrenergic receptor	ADRB2
gancao	MOL001792	DFV	Sodium-dependent serotonin transporter	SLC6A4
gancao	MOL001792	DFV	cAMP-dependent protein kinase inhibitor alpha	PKIA
jinyinhua	MOL003128	dinethylsecologanoside	Androgen receptor	AR
jinyinhua	MOL002914	Eriodyctiol (flavanone)	Prostaglandin G/H synthase 1	PTGS1
jinyinhua	MOL002914	Eriodyctiol (flavanone)	Prostaglandin G/H synthase 2	PTGS2
jinyinhua	MOL002914	Eriodyctiol (flavanone)	Nuclear receptor coactivator 2	NCOA2
jinyinhua	MOL002914	Eriodyctiol (flavanone)	Glycogen phosphorylase, muscle form	PYGM
jinyinhua	MOL001495	Ethyl linolenate	Prostaglandin G/H synthase 1	PTGS1
jinyinhua	MOL001495	Ethyl linolenate	Nuclear receptor coactivator 2	NCOA2
gancao	MOL004806	euchrenone	Nitric oxide synthase, inducible	NOS2
gancao	MOL004806	euchrenone	Potassium voltage-gated channel subfamily H member 2	KCNH2
gancao	MOL004806	euchrenone	Estrogen receptor	ESR1
gancao	MOL004806	euchrenone	Sodium channel protein type 5 subunit alpha	SCN5A
gancao	MOL004806	euchrenone	Prostaglandin G/H synthase 2	PTGS2
gancao	MOL004806	euchrenone	Estrogen receptor beta	ESR2
gancao	MOL004915	Eurycarpin A	Nitric oxide synthase, inducible	NOS2
gancao	MOL004915	Eurycarpin A	Estrogen receptor	ESR1
gancao	MOL004915	Eurycarpin A	Androgen receptor	AR
gancao	MOL004915	Eurycarpin A	Sodium channel protein type 5 subunit alpha	SCN5A
gancao	MOL004915	Eurycarpin A	Prostaglandin G/H synthase 2	PTGS2
gancao	MOL004915	Eurycarpin A	Estrogen receptor beta	ESR2
gancao	MOL004915	Eurycarpin A	Mitogen-activated protein kinase 14	MAPK14
gancao	MOL004915	Eurycarpin A	Glycogen synthase kinase-3 beta	GSK3B
gancao	MOL004915	Eurycarpin A	Serine/threonine-protein kinase Chk1	CHEK1
gancao	MOL004915	Eurycarpin A	Cyclin-A2	CCNA2
gancao	MOL000392	formononetin	Nitric oxide synthase, inducible	NOS2
gancao	MOL000392	formononetin	Prostaglandin G/H synthase 1	PTGS1
gancao	MOL000392	formononetin	Muscarinic acetylcholine receptor M1	CHRM1
gancao	MOL000392	formononetin	Estrogen receptor	ESR1
gancao	MOL000392	formononetin	Androgen receptor	AR
gancao	MOL000392	formononetin	Prostaglandin G/H synthase 2	PTGS2
gancao	MOL000392	formononetin	Retinoic acid receptor RXR-alpha	RXRA
gancao	MOL000392	formononetin	Alpha-1A adrenergic receptor	ADRA1A
gancao	MOL000392	formononetin	Sodium-dependent dopamine transporter	SLC6A3
gancao	MOL000392	formononetin	Beta-2 adrenergic receptor	ADRB2
gancao	MOL000392	formononetin	Sodium-dependent serotonin transporter	SLC6A4
gancao	MOL000392	formononetin	Estrogen receptor beta	ESR2
gancao	MOL000392	formononetin	Mitogen-activated protein kinase 14	MAPK14
gancao	MOL000392	formononetin	Glycogen synthase kinase-3 beta	GSK3B
gancao	MOL000392	formononetin	Serine/threonine-protein kinase Chk1	CHEK1
gancao	MOL000392	formononetin	Cyclin-A2	CCNA2
gancao	MOL000392	formononetin	cAMP-dependent protein kinase inhibitor alpha	PKIA
gancao	MOL000392	formononetin	Acetylcholinesterase	ACHE
gancao	MOL000392	formononetin	Peroxisome proliferator-activated receptor gamma	PPARG
gancao	MOL000392	formononetin	Interleukin-4	IL4
gancao	MOL000392	formononetin	ATP synthase subunit beta, mitochondrial	ATP5F1B
gancao	MOL000392	formononetin	NADH-ubiquinone oxidoreductase chain 6	MT-ND6
gancao	MOL000392	formononetin	3 beta-hydroxysteroid dehydrogenase/Delta 5-->4-isomerase type 2	HSD3B2
gancao	MOL000392	formononetin	3 beta-hydroxysteroid dehydrogenase/Delta 5-->4-isomerase type 1	HSD3B1
gancao	MOL004996	gadelaidic acid	Nuclear receptor coactivator 2	NCOA2
gancao	MOL004856	Gancaonin A	Nitric oxide synthase, inducible	NOS2
gancao	MOL004856	Gancaonin A	Estrogen receptor	ESR1
gancao	MOL004856	Gancaonin A	Androgen receptor	AR
gancao	MOL004856	Gancaonin A	Sodium channel protein type 5 subunit alpha	SCN5A
gancao	MOL004856	Gancaonin A	Prostaglandin G/H synthase 2	PTGS2
gancao	MOL004856	Gancaonin A	Acetylcholinesterase	ACHE
gancao	MOL004856	Gancaonin A	Estrogen receptor beta	ESR2
gancao	MOL004856	Gancaonin A	Glycogen synthase kinase-3 beta	GSK3B
gancao	MOL004856	Gancaonin A	Serine/threonine-protein kinase Chk1	CHEK1
gancao	MOL004856	Gancaonin A	Cyclin-A2	CCNA2
gancao	MOL004856	Gancaonin A	Nuclear receptor coactivator 2	NCOA2
gancao	MOL004857	Gancaonin B	Nitric oxide synthase, inducible	NOS2
gancao	MOL004857	Gancaonin B	Estrogen receptor	ESR1
gancao	MOL004857	Gancaonin B	Androgen receptor	AR
gancao	MOL004857	Gancaonin B	Prostaglandin G/H synthase 2	PTGS2
gancao	MOL004857	Gancaonin B	Coagulation factor VII	F7
gancao	MOL004857	Gancaonin B	Vascular endothelial growth factor receptor 2	KDR
gancao	MOL004857	Gancaonin B	Alpha-1B adrenergic receptor	ADRA1B
gancao	MOL004857	Gancaonin B	Beta-2 adrenergic receptor	ADRB2
gancao	MOL004857	Gancaonin B	Estrogen receptor beta	ESR2
gancao	MOL004857	Gancaonin B	Glycogen synthase kinase-3 beta	GSK3B
gancao	MOL004857	Gancaonin B	Serine/threonine-protein kinase Chk1	CHEK1
gancao	MOL004857	Gancaonin B	Cyclin-A2	CCNA2
gancao	MOL004857	Gancaonin B	Nuclear receptor coactivator 2	NCOA2
gancao	MOL005000	Gancaonin G	Nitric oxide synthase, inducible	NOS2
gancao	MOL005000	Gancaonin G	Estrogen receptor	ESR1
gancao	MOL005000	Gancaonin G	Androgen receptor	AR
gancao	MOL005000	Gancaonin G	Prostaglandin G/H synthase 2	PTGS2
gancao	MOL005000	Gancaonin G	Estrogen receptor beta	ESR2
gancao	MOL005000	Gancaonin G	Mitogen-activated protein kinase 14	MAPK14
gancao	MOL005000	Gancaonin G	Glycogen synthase kinase-3 beta	GSK3B
gancao	MOL005000	Gancaonin G	Serine/threonine-protein kinase Chk1	CHEK1
gancao	MOL005000	Gancaonin G	Cyclin-A2	CCNA2
gancao	MOL005000	Gancaonin G	Nuclear receptor coactivator 2	NCOA2
gancao	MOL005001	Gancaonin H	Estrogen receptor	ESR1
gancao	MOL005001	Gancaonin H	Androgen receptor	AR
gancao	MOL005001	Gancaonin H	Prostaglandin G/H synthase 2	PTGS2
gancao	MOL005001	Gancaonin H	Vascular endothelial growth factor receptor 2	KDR
gancao	MOL005001	Gancaonin H	Cyclin-A2	CCNA2
gancao	MOL005001	Gancaonin H	Nuclear receptor coactivator 2	NCOA2
gancao	MOL004910	Glabranin	Nitric oxide synthase, inducible	NOS2
gancao	MOL004910	Glabranin	Prostaglandin G/H synthase 1	PTGS1
gancao	MOL004910	Glabranin	Estrogen receptor	ESR1
gancao	MOL004910	Glabranin	Sodium channel protein type 5 subunit alpha	SCN5A
gancao	MOL004910	Glabranin	Prostaglandin G/H synthase 2	PTGS2
gancao	MOL004911	Glabrene	Nitric oxide synthase, inducible	NOS2
gancao	MOL004911	Glabrene	Prostaglandin G/H synthase 1	PTGS1
gancao	MOL004911	Glabrene	Estrogen receptor	ESR1
gancao	MOL004911	Glabrene	Androgen receptor	AR
gancao	MOL004911	Glabrene	Sodium channel protein type 5 subunit alpha	SCN5A
gancao	MOL004911	Glabrene	Prostaglandin G/H synthase 2	PTGS2
gancao	MOL004911	Glabrene	Retinoic acid receptor RXR-alpha	RXRA
gancao	MOL004911	Glabrene	Beta-2 adrenergic receptor	ADRB2
gancao	MOL004911	Glabrene	Estrogen receptor beta	ESR2
gancao	MOL004911	Glabrene	Mitogen-activated protein kinase 14	MAPK14
gancao	MOL004911	Glabrene	Glycogen synthase kinase-3 beta	GSK3B
gancao	MOL004911	Glabrene	Nuclear receptor coactivator 2	NCOA2
gancao	MOL004908	Glabridin	Nitric oxide synthase, inducible	NOS2
gancao	MOL004908	Glabridin	Muscarinic acetylcholine receptor M1	CHRM1
gancao	MOL004908	Glabridin	Estrogen receptor	ESR1
gancao	MOL004908	Glabridin	Androgen receptor	AR
gancao	MOL004908	Glabridin	Sodium channel protein type 5 subunit alpha	SCN5A
gancao	MOL004908	Glabridin	Prostaglandin G/H synthase 2	PTGS2
gancao	MOL004908	Glabridin	Retinoic acid receptor RXR-alpha	RXRA
gancao	MOL004908	Glabridin	Acetylcholinesterase	ACHE
gancao	MOL004908	Glabridin	Alpha-1B adrenergic receptor	ADRA1B
gancao	MOL004908	Glabridin	Beta-2 adrenergic receptor	ADRB2
gancao	MOL004908	Glabridin	Estrogen receptor beta	ESR2
gancao	MOL004908	Glabridin	Mitogen-activated protein kinase 14	MAPK14
gancao	MOL004908	Glabridin	Glycogen synthase kinase-3 beta	GSK3B
gancao	MOL004908	Glabridin	Serine/threonine-protein kinase Chk1	CHEK1
gancao	MOL004908	Glabridin	Retinoic acid receptor RXR-beta	RXRB
gancao	MOL004908	Glabridin	Cyclin-A2	CCNA2
gancao	MOL004908	Glabridin	Nuclear receptor coactivator 2	NCOA2
gancao	MOL004908	Glabridin	Nuclear receptor coactivator 1	NCOA1
gancao	MOL004912	Glabrone	Nitric oxide synthase, inducible	NOS2
gancao	MOL004912	Glabrone	Prostaglandin G/H synthase 1	PTGS1
gancao	MOL004912	Glabrone	Estrogen receptor	ESR1
gancao	MOL004912	Glabrone	Androgen receptor	AR
gancao	MOL004912	Glabrone	Sodium channel protein type 5 subunit alpha	SCN5A
gancao	MOL004912	Glabrone	Prostaglandin G/H synthase 2	PTGS2
gancao	MOL004912	Glabrone	Retinoic acid receptor RXR-alpha	RXRA
gancao	MOL004912	Glabrone	Acetylcholinesterase	ACHE
gancao	MOL004912	Glabrone	Estrogen receptor beta	ESR2
gancao	MOL004912	Glabrone	Mitogen-activated protein kinase 14	MAPK14
gancao	MOL004912	Glabrone	Glycogen synthase kinase-3 beta	GSK3B
gancao	MOL004912	Glabrone	Serine/threonine-protein kinase Chk1	CHEK1
gancao	MOL004912	Glabrone	Cyclin-A2	CCNA2
gancao	MOL004828	Glepidotin A	Nitric oxide synthase, inducible	NOS2
gancao	MOL004828	Glepidotin A	Prostaglandin G/H synthase 1	PTGS1
gancao	MOL004828	Glepidotin A	Estrogen receptor	ESR1
gancao	MOL004828	Glepidotin A	Androgen receptor	AR
gancao	MOL004828	Glepidotin A	Sodium channel protein type 5 subunit alpha	SCN5A
gancao	MOL004828	Glepidotin A	Prostaglandin G/H synthase 2	PTGS2
gancao	MOL004828	Glepidotin A	Coagulation factor VII	F7
gancao	MOL004828	Glepidotin A	Vascular endothelial growth factor receptor 2	KDR
gancao	MOL004828	Glepidotin A	Retinoic acid receptor RXR-alpha	RXRA
gancao	MOL004828	Glepidotin A	Mitogen-activated protein kinase 14	MAPK14
gancao	MOL004828	Glepidotin A	Glycogen synthase kinase-3 beta	GSK3B
gancao	MOL004828	Glepidotin A	Serine/threonine-protein kinase Chk1	CHEK1
gancao	MOL004828	Glepidotin A	Cyclin-A2	CCNA2
gancao	MOL004829	Glepidotin B	Prostaglandin G/H synthase 1	PTGS1
gancao	MOL004829	Glepidotin B	Estrogen receptor	ESR1
gancao	MOL004829	Glepidotin B	Sodium channel protein type 5 subunit alpha	SCN5A
gancao	MOL004829	Glepidotin B	Prostaglandin G/H synthase 2	PTGS2
gancao	MOL004829	Glepidotin B	Coagulation factor VII	F7
gancao	MOL004829	Glepidotin B	Retinoic acid receptor RXR-alpha	RXRA
gancao	MOL004829	Glepidotin B	Alpha-1B adrenergic receptor	ADRA1B
gancao	MOL004829	Glepidotin B	Nuclear receptor coactivator 1	NCOA1
gancao	MOL004808	glyasperin B	Nitric oxide synthase, inducible	NOS2
gancao	MOL004808	glyasperin B	Estrogen receptor	ESR1
gancao	MOL004808	glyasperin B	Androgen receptor	AR
gancao	MOL004808	glyasperin B	Prostaglandin G/H synthase 2	PTGS2
gancao	MOL004808	glyasperin B	Coagulation factor VII	F7
gancao	MOL004808	glyasperin B	Vascular endothelial growth factor receptor 2	KDR
gancao	MOL004808	glyasperin B	Acetylcholinesterase	ACHE
gancao	MOL004808	glyasperin B	Estrogen receptor beta	ESR2
gancao	MOL004808	glyasperin B	Glycogen synthase kinase-3 beta	GSK3B
gancao	MOL004808	glyasperin B	Cyclin-A2	CCNA2
gancao	MOL004808	glyasperin B	Nuclear receptor coactivator 2	NCOA2
gancao	MOL004811	Glyasperin C	Nitric oxide synthase, inducible	NOS2
gancao	MOL004811	Glyasperin C	Potassium voltage-gated channel subfamily H member 2	KCNH2
gancao	MOL004811	Glyasperin C	Estrogen receptor	ESR1
gancao	MOL004811	Glyasperin C	Androgen receptor	AR
gancao	MOL004811	Glyasperin C	Sodium channel protein type 5 subunit alpha	SCN5A
gancao	MOL004811	Glyasperin C	Prostaglandin G/H synthase 2	PTGS2
gancao	MOL004811	Glyasperin C	Retinoic acid receptor RXR-alpha	RXRA
gancao	MOL004811	Glyasperin C	Acetylcholinesterase	ACHE
gancao	MOL004811	Glyasperin C	Estrogen receptor beta	ESR2
gancao	MOL004811	Glyasperin C	Mitogen-activated protein kinase 14	MAPK14
gancao	MOL004811	Glyasperin C	Glycogen synthase kinase-3 beta	GSK3B
gancao	MOL004811	Glyasperin C	Serine/threonine-protein kinase Chk1	CHEK1
gancao	MOL004811	Glyasperin C	Cyclin-A2	CCNA2
gancao	MOL004811	Glyasperin C	Nuclear receptor coactivator 2	NCOA2
gancao	MOL004810	glyasperin F	Nitric oxide synthase, inducible	NOS2
gancao	MOL004810	glyasperin F	Prostaglandin G/H synthase 1	PTGS1
gancao	MOL004810	glyasperin F	Estrogen receptor	ESR1
gancao	MOL004810	glyasperin F	Androgen receptor	AR
gancao	MOL004810	glyasperin F	Sodium channel protein type 5 subunit alpha	SCN5A
gancao	MOL004810	glyasperin F	Prostaglandin G/H synthase 2	PTGS2
gancao	MOL004810	glyasperin F	Estrogen receptor beta	ESR2
gancao	MOL004810	glyasperin F	Mitogen-activated protein kinase 14	MAPK14
gancao	MOL004810	glyasperin F	Glycogen synthase kinase-3 beta	GSK3B
gancao	MOL004810	glyasperin F	Cyclin-A2	CCNA2
gancao	MOL005007	Glyasperins M	Nitric oxide synthase, inducible	NOS2
gancao	MOL005007	Glyasperins M	Prostaglandin G/H synthase 1	PTGS1
gancao	MOL005007	Glyasperins M	Potassium voltage-gated channel subfamily H member 2	KCNH2
gancao	MOL005007	Glyasperins M	Estrogen receptor	ESR1
gancao	MOL005007	Glyasperins M	Androgen receptor	AR
gancao	MOL005007	Glyasperins M	Sodium channel protein type 5 subunit alpha	SCN5A
gancao	MOL005007	Glyasperins M	Prostaglandin G/H synthase 2	PTGS2
gancao	MOL005007	Glyasperins M	Coagulation factor VII	F7
gancao	MOL005007	Glyasperins M	Vascular endothelial growth factor receptor 2	KDR
gancao	MOL005007	Glyasperins M	Acetylcholinesterase	ACHE
gancao	MOL005007	Glyasperins M	Estrogen receptor beta	ESR2
gancao	MOL005007	Glyasperins M	Glycogen synthase kinase-3 beta	GSK3B
gancao	MOL005007	Glyasperins M	Cyclin-A2	CCNA2
gancao	MOL005007	Glyasperins M	Nuclear receptor coactivator 2	NCOA2
gancao	MOL005007	Glyasperins M	Nuclear receptor coactivator 1	NCOA1
gancao	MOL004879	Glycyrin	Nitric oxide synthase, inducible	NOS2
gancao	MOL004879	Glycyrin	Potassium voltage-gated channel subfamily H member 2	KCNH2
gancao	MOL004879	Glycyrin	Estrogen receptor	ESR1
gancao	MOL004879	Glycyrin	Androgen receptor	AR
gancao	MOL004879	Glycyrin	Prostaglandin G/H synthase 2	PTGS2
gancao	MOL004879	Glycyrin	Vascular endothelial growth factor receptor 2	KDR
gancao	MOL004879	Glycyrin	Estrogen receptor beta	ESR2
gancao	MOL004879	Glycyrin	Serine/threonine-protein kinase Chk1	CHEK1
gancao	MOL004879	Glycyrin	Nuclear receptor coactivator 2	NCOA2
gancao	MOL002311	Glycyrol	Nitric oxide synthase, inducible	NOS2
gancao	MOL002311	Glycyrol	Estrogen receptor	ESR1
gancao	MOL002311	Glycyrol	Prostaglandin G/H synthase 2	PTGS2
gancao	MOL002311	Glycyrol	Vascular endothelial growth factor receptor 2	KDR
gancao	MOL002311	Glycyrol	Mitogen-activated protein kinase 14	MAPK14
gancao	MOL002311	Glycyrol	Glycogen synthase kinase-3 beta	GSK3B
gancao	MOL002311	Glycyrol	Serine/threonine-protein kinase Chk1	CHEK1
gancao	MOL002311	Glycyrol	Cyclin-A2	CCNA2
gancao	MOL005008	Glycyrrhiza flavonol A	Nitric oxide synthase, inducible	NOS2
gancao	MOL005008	Glycyrrhiza flavonol A	Estrogen receptor	ESR1
gancao	MOL005008	Glycyrrhiza flavonol A	Androgen receptor	AR
gancao	MOL005008	Glycyrrhiza flavonol A	Prostaglandin G/H synthase 2	PTGS2
gancao	MOL005008	Glycyrrhiza flavonol A	Coagulation factor VII	F7
gancao	MOL005008	Glycyrrhiza flavonol A	Acetylcholinesterase	ACHE
gancao	MOL005008	Glycyrrhiza flavonol A	Estrogen receptor beta	ESR2
gancao	MOL005008	Glycyrrhiza flavonol A	Glycogen synthase kinase-3 beta	GSK3B
gancao	MOL005008	Glycyrrhiza flavonol A	Cyclin-A2	CCNA2
gancao	MOL004835	Glypallichalcone	Nitric oxide synthase, inducible	NOS2
gancao	MOL004835	Glypallichalcone	Prostaglandin G/H synthase 1	PTGS1
gancao	MOL004835	Glypallichalcone	Muscarinic acetylcholine receptor M1	CHRM1
gancao	MOL004835	Glypallichalcone	Estrogen receptor	ESR1
gancao	MOL004835	Glypallichalcone	Androgen receptor	AR
gancao	MOL004835	Glypallichalcone	Sodium channel protein type 5 subunit alpha	SCN5A
gancao	MOL004835	Glypallichalcone	Prostaglandin G/H synthase 2	PTGS2
gancao	MOL004835	Glypallichalcone	Alpha-1B adrenergic receptor	ADRA1B
gancao	MOL004835	Glypallichalcone	Sodium-dependent dopamine transporter	SLC6A3
gancao	MOL004835	Glypallichalcone	Beta-2 adrenergic receptor	ADRB2
gancao	MOL004835	Glypallichalcone	Sodium-dependent serotonin transporter	SLC6A4
gancao	MOL004835	Glypallichalcone	Estrogen receptor beta	ESR2
gancao	MOL004835	Glypallichalcone	Mitogen-activated protein kinase 14	MAPK14
gancao	MOL004835	Glypallichalcone	Glycogen synthase kinase-3 beta	GSK3B
gancao	MOL004835	Glypallichalcone	Leukotriene A-4 hydrolase	LTA4H
gancao	MOL004835	Glypallichalcone	Serine/threonine-protein kinase Chk1	CHEK1
gancao	MOL004835	Glypallichalcone	Cyclin-A2	CCNA2
gancao	MOL004835	Glypallichalcone	Nuclear receptor coactivator 1	NCOA1
gancao	MOL004835	Glypallichalcone	cAMP-dependent protein kinase inhibitor alpha	PKIA
gancao	MOL004907	Glyzaglabrin	Nitric oxide synthase, inducible	NOS2
gancao	MOL004907	Glyzaglabrin	Prostaglandin G/H synthase 1	PTGS1
gancao	MOL004907	Glyzaglabrin	Estrogen receptor	ESR1
gancao	MOL004907	Glyzaglabrin	Androgen receptor	AR
gancao	MOL004907	Glyzaglabrin	Prostaglandin G/H synthase 2	PTGS2
gancao	MOL004907	Glyzaglabrin	Estrogen receptor beta	ESR2
gancao	MOL004907	Glyzaglabrin	Mitogen-activated protein kinase 14	MAPK14
gancao	MOL004907	Glyzaglabrin	Glycogen synthase kinase-3 beta	GSK3B
gancao	MOL004907	Glyzaglabrin	Serine/threonine-protein kinase Chk1	CHEK1
gancao	MOL004907	Glyzaglabrin	Cyclin-A2	CCNA2
xuanshen	MOL007662	harpagoside_qt	Estrogen receptor	ESR1
xuanshen	MOL007662	harpagoside_qt	Glycogen synthase kinase-3 beta	GSK3B
xuanshen	MOL007662	harpagoside_qt	Cyclin-A2	CCNA2
gancao	MOL004957	HMO	Nitric oxide synthase, inducible	NOS2
gancao	MOL004957	HMO	Prostaglandin G/H synthase 1	PTGS1
gancao	MOL004957	HMO	Muscarinic acetylcholine receptor M1	CHRM1
gancao	MOL004957	HMO	Estrogen receptor	ESR1
gancao	MOL004957	HMO	Androgen receptor	AR
gancao	MOL004957	HMO	Sodium channel protein type 5 subunit alpha	SCN5A
gancao	MOL004957	HMO	Prostaglandin G/H synthase 2	PTGS2
gancao	MOL004957	HMO	Retinoic acid receptor RXR-alpha	RXRA
gancao	MOL004957	HMO	Sodium-dependent dopamine transporter	SLC6A3
gancao	MOL004957	HMO	Beta-2 adrenergic receptor	ADRB2
gancao	MOL004957	HMO	Sodium-dependent serotonin transporter	SLC6A4
gancao	MOL004957	HMO	Estrogen receptor beta	ESR2
gancao	MOL004957	HMO	Mitogen-activated protein kinase 14	MAPK14
gancao	MOL004957	HMO	Glycogen synthase kinase-3 beta	GSK3B
gancao	MOL004957	HMO	Serine/threonine-protein kinase Chk1	CHEK1
gancao	MOL004957	HMO	Cyclin-A2	CCNA2
gancao	MOL004957	HMO	cAMP-dependent protein kinase inhibitor alpha	PKIA
gancao	MOL004985	icos-5-enoic acid	Nuclear receptor coactivator 2	NCOA2
gancao	MOL001484	Inermine	Prostaglandin G/H synthase 1	PTGS1
gancao	MOL001484	Inermine	Muscarinic acetylcholine receptor M3	CHRM3
gancao	MOL001484	Inermine	Sodium channel protein type 5 subunit alpha	SCN5A
gancao	MOL001484	Inermine	Prostaglandin G/H synthase 2	PTGS2
gancao	MOL001484	Inermine	5-hydroxytryptamine receptor 3A	HTR3A
gancao	MOL001484	Inermine	Retinoic acid receptor RXR-alpha	RXRA
gancao	MOL001484	Inermine	Alpha-1B adrenergic receptor	ADRA1B
gancao	MOL001484	Inermine	Alpha-1D adrenergic receptor	ADRA1D
gancao	MOL001484	Inermine	Muscarinic acetylcholine receptor M1	CHRM1
gancao	MOL001484	Inermine	Beta-2 adrenergic receptor	ADRB2
gancao	MOL001484	Inermine	Mu-type opioid receptor	OPRM1
gancao	MOL004980	Inflacoumarin A	Estrogen receptor	ESR1
gancao	MOL004980	Inflacoumarin A	Androgen receptor	AR
gancao	MOL004980	Inflacoumarin A	Prostaglandin G/H synthase 2	PTGS2
gancao	MOL004980	Inflacoumarin A	Beta-2 adrenergic receptor	ADRB2
gancao	MOL004980	Inflacoumarin A	Nuclear receptor coactivator 2	NCOA2
gancao	MOL004980	Inflacoumarin A	Prostaglandin G/H synthase 1	PTGS1
gancao	MOL004980	Inflacoumarin A	Sodium channel protein type 5 subunit alpha	SCN5A
jinyinhua	MOL003117	Ioniceracetalides B_qt	Nitric oxide synthase, inducible	NOS2
jinyinhua	MOL003117	Ioniceracetalides B_qt	Prostaglandin G/H synthase 2	PTGS2
jinyinhua	MOL003117	Ioniceracetalides B_qt	Gamma-aminobutyric acid receptor subunit alpha-1	GABRA1
gancao	MOL004948	Isoglycyrol	Nitric oxide synthase, inducible	NOS2
gancao	MOL004948	Isoglycyrol	Estrogen receptor	ESR1
gancao	MOL004948	Isoglycyrol	Androgen receptor	AR
gancao	MOL004948	Isoglycyrol	Prostaglandin G/H synthase 2	PTGS2
gancao	MOL004948	Isoglycyrol	Glycogen synthase kinase-3 beta	GSK3B
gancao	MOL004949	Isolicoflavonol	Nitric oxide synthase, inducible	NOS2
gancao	MOL004949	Isolicoflavonol	Estrogen receptor	ESR1
gancao	MOL004949	Isolicoflavonol	Androgen receptor	AR
gancao	MOL004949	Isolicoflavonol	Prostaglandin G/H synthase 2	PTGS2
gancao	MOL004949	Isolicoflavonol	Glycogen synthase kinase-3 beta	GSK3B
gancao	MOL004949	Isolicoflavonol	Cyclin-A2	CCNA2
gancao	MOL004949	Isolicoflavonol	Nuclear receptor coactivator 2	NCOA2
gancao	MOL000354	isorhamnetin	Nitric oxide synthase, inducible	NOS2
gancao	MOL000354	isorhamnetin	Prostaglandin G/H synthase 1	PTGS1
gancao	MOL000354	isorhamnetin	Estrogen receptor	ESR1
gancao	MOL000354	isorhamnetin	Androgen receptor	AR
gancao	MOL000354	isorhamnetin	Prostaglandin G/H synthase 2	PTGS2
gancao	MOL000354	isorhamnetin	Estrogen receptor beta	ESR2
gancao	MOL000354	isorhamnetin	Mitogen-activated protein kinase 14	MAPK14
gancao	MOL000354	isorhamnetin	Glycogen synthase kinase-3 beta	GSK3B
gancao	MOL000354	isorhamnetin	Cyclin-A2	CCNA2
gancao	MOL000354	isorhamnetin	Nuclear receptor coactivator 2	NCOA2
gancao	MOL000354	isorhamnetin	Glycogen phosphorylase, muscle form	PYGM
gancao	MOL000354	isorhamnetin	Serine/threonine-protein kinase Chk1	CHEK1
gancao	MOL000354	isorhamnetin	Nuclear receptor coactivator 1	NCOA1
gancao	MOL000354	isorhamnetin	Coagulation factor VII	F7
gancao	MOL000354	isorhamnetin	Acetylcholinesterase	ACHE
gancao	MOL000354	isorhamnetin	Gamma-aminobutyric acid receptor subunit alpha-1	GABRA1
gancao	MOL000354	isorhamnetin	Glutamate receptor 2	GRIA2
gancao	MOL000354	isorhamnetin	Transcription factor p65	RELA
gancao	MOL000354	isorhamnetin	Xanthine dehydrogenase/oxidase	XDH
gancao	MOL000354	isorhamnetin	Neutrophil cytosol factor 1	NCF1
gancao	MOL000354	isorhamnetin	Oxidized low-density lipoprotein receptor 1	OLR1
gancao	MOL004814	Isotrifoliol	Nitric oxide synthase, inducible	NOS2
gancao	MOL004814	Isotrifoliol	Estrogen receptor	ESR1
gancao	MOL004814	Isotrifoliol	Androgen receptor	AR
gancao	MOL004814	Isotrifoliol	Prostaglandin G/H synthase 2	PTGS2
gancao	MOL004814	Isotrifoliol	Estrogen receptor beta	ESR2
gancao	MOL004814	Isotrifoliol	Mitogen-activated protein kinase 14	MAPK14
gancao	MOL004814	Isotrifoliol	Glycogen synthase kinase-3 beta	GSK3B
gancao	MOL004814	Isotrifoliol	Serine/threonine-protein kinase Chk1	CHEK1
gancao	MOL004814	Isotrifoliol	Cyclin-A2	CCNA2
gancao	MOL000239	Jaranol	Nitric oxide synthase, inducible	NOS2
gancao	MOL000239	Jaranol	Prostaglandin G/H synthase 1	PTGS1
gancao	MOL000239	Jaranol	Androgen receptor	AR
gancao	MOL000239	Jaranol	Sodium channel protein type 5 subunit alpha	SCN5A
gancao	MOL000239	Jaranol	Prostaglandin G/H synthase 2	PTGS2
gancao	MOL000239	Jaranol	Estrogen receptor beta	ESR2
gancao	MOL000239	Jaranol	Serine/threonine-protein kinase Chk1	CHEK1
gancao	MOL000239	Jaranol	Nuclear receptor coactivator 2	NCOA2
jinyinhua	MOL000422	kaempferol	Nitric oxide synthase, inducible	NOS2
jinyinhua	MOL000422	kaempferol	Prostaglandin G/H synthase 1	PTGS1
jinyinhua	MOL000422	kaempferol	Androgen receptor	AR
jinyinhua	MOL000422	kaempferol	Prostaglandin G/H synthase 2	PTGS2
jinyinhua	MOL000422	kaempferol	Nuclear receptor coactivator 2	NCOA2
jinyinhua	MOL000422	kaempferol	Progesterone receptor	PGR
jinyinhua	MOL000422	kaempferol	Muscarinic acetylcholine receptor M1	CHRM1
jinyinhua	MOL000422	kaempferol	Acetylcholinesterase	ACHE
jinyinhua	MOL000422	kaempferol	Sodium-dependent noradrenaline transporter	SLC6A2
jinyinhua	MOL000422	kaempferol	Muscarinic acetylcholine receptor M2	CHRM2
jinyinhua	MOL000422	kaempferol	Alpha-1B adrenergic receptor	ADRA1B
jinyinhua	MOL000422	kaempferol	Gamma-aminobutyric acid receptor subunit alpha-1	GABRA1
jinyinhua	MOL000422	kaempferol	Coagulation factor VII	F7
jinyinhua	MOL000422	kaempferol	Transcription factor p65	RELA
jinyinhua	MOL000422	kaempferol	Inhibitor of nuclear factor kappa-B kinase subunit beta	IKBKB
jinyinhua	MOL000422	kaempferol	RAC-alpha serine/threonine-protein kinase	AKT1
jinyinhua	MOL000422	kaempferol	Apoptosis regulator Bcl-2	BCL2
jinyinhua	MOL000422	kaempferol	Apoptosis regulator BAX	BAX
jinyinhua	MOL000422	kaempferol	Tumor necrosis factor	TNF
jinyinhua	MOL000422	kaempferol	Activator of 90 kDa heat shock protein ATPase homolog 1	AHSA1
jinyinhua	MOL000422	kaempferol	Caspase-3	CASP3
jinyinhua	MOL000422	kaempferol	Mitogen-activated protein kinase 8	MAPK8
jinyinhua	MOL000422	kaempferol	Xanthine dehydrogenase/oxidase	XDH
jinyinhua	MOL000422	kaempferol	Interstitial collagenase	MMP1
jinyinhua	MOL000422	kaempferol	Signal transducer and activator of transcription 1-alpha/beta	STAT1
jinyinhua	MOL000422	kaempferol	Peroxisome proliferator-activated receptor gamma	PPARG
jinyinhua	MOL000422	kaempferol	Heme oxygenase 1	HMOX1
jinyinhua	MOL000422	kaempferol	Cytochrome P450 3A4	CYP3A4
jinyinhua	MOL000422	kaempferol	Cytochrome P450 1A2	CYP1A2
jinyinhua	MOL000422	kaempferol	Cytochrome P450 1A1	CYP1A1
jinyinhua	MOL000422	kaempferol	Intercellular adhesion molecule 1	ICAM1
jinyinhua	MOL000422	kaempferol	E-selectin	SELE
jinyinhua	MOL000422	kaempferol	Vascular cell adhesion protein 1	VCAM1
jinyinhua	MOL000422	kaempferol	Nuclear receptor subfamily 1 group I member 2	NR1I2
jinyinhua	MOL000422	kaempferol	Cytochrome P450 1B1	CYP1B1
jinyinhua	MOL000422	kaempferol	Hyaluronan synthase 2	HAS2
jinyinhua	MOL000422	kaempferol	Glutathione S-transferase P	GSTP1
jinyinhua	MOL000422	kaempferol	Aryl hydrocarbon receptor	AHR
jinyinhua	MOL000422	kaempferol	26S proteasome non-ATPase regulatory subunit 3	PSMD3
jinyinhua	MOL000422	kaempferol	Solute carrier family 2, facilitated glucose transporter member 4	SLC2A4
jinyinhua	MOL000422	kaempferol	Nuclear receptor subfamily 1 group I member 3	NR1I3
jinyinhua	MOL000422	kaempferol	Insulin receptor	INSR
jinyinhua	MOL000422	kaempferol	Type I iodothyronine deiodinase	DIO1
jinyinhua	MOL000422	kaempferol	Glutathione S-transferase Mu 1	GSTM1
jinyinhua	MOL000422	kaempferol	Glutathione S-transferase Mu 2	GSTM2
jinyinhua	MOL000422	kaempferol	Aldo-keto reductase family 1 member C3	AKR1C3
jinyinhua	MOL000422	kaempferol	Antileukoproteinase	SLPI
gancao	MOL004988	Kanzonol F	Estrogen receptor	ESR1
gancao	MOL004988	Kanzonol F	Androgen receptor	AR
gancao	MOL004988	Kanzonol F	Prostaglandin G/H synthase 2	PTGS2
gancao	MOL004988	Kanzonol F	Estrogen receptor beta	ESR2
gancao	MOL004988	Kanzonol F	Nuclear receptor coactivator 2	NCOA2
gancao	MOL004820	kanzonols W	Nitric oxide synthase, inducible	NOS2
gancao	MOL004820	kanzonols W	Prostaglandin G/H synthase 1	PTGS1
gancao	MOL004820	kanzonols W	Estrogen receptor	ESR1
gancao	MOL004820	kanzonols W	Androgen receptor	AR
gancao	MOL004820	kanzonols W	Sodium channel protein type 5 subunit alpha	SCN5A
gancao	MOL004820	kanzonols W	Prostaglandin G/H synthase 2	PTGS2
gancao	MOL004820	kanzonols W	Retinoic acid receptor RXR-alpha	RXRA
gancao	MOL004820	kanzonols W	Estrogen receptor beta	ESR2
gancao	MOL004820	kanzonols W	Mitogen-activated protein kinase 14	MAPK14
gancao	MOL004820	kanzonols W	Glycogen synthase kinase-3 beta	GSK3B
gancao	MOL004820	kanzonols W	Serine/threonine-protein kinase Chk1	CHEK1
gancao	MOL004820	kanzonols W	Cyclin-A2	CCNA2
gancao	MOL004820	kanzonols W	Nuclear receptor coactivator 2	NCOA2
gancao	MOL004820	kanzonols W	Nuclear receptor coactivator 1	NCOA1
gancao	MOL005003	Licoagrocarpin	Nitric oxide synthase, inducible	NOS2
gancao	MOL005003	Licoagrocarpin	Prostaglandin G/H synthase 1	PTGS1
gancao	MOL005003	Licoagrocarpin	Muscarinic acetylcholine receptor M3	CHRM3
gancao	MOL005003	Licoagrocarpin	Potassium voltage-gated channel subfamily H member 2	KCNH2
gancao	MOL005003	Licoagrocarpin	Muscarinic acetylcholine receptor M1	CHRM1
gancao	MOL005003	Licoagrocarpin	Estrogen receptor	ESR1
gancao	MOL005003	Licoagrocarpin	Androgen receptor	AR
gancao	MOL005003	Licoagrocarpin	Sodium channel protein type 5 subunit alpha	SCN5A
gancao	MOL005003	Licoagrocarpin	Muscarinic acetylcholine receptor M5	CHRM5
gancao	MOL005003	Licoagrocarpin	Prostaglandin G/H synthase 2	PTGS2
gancao	MOL005003	Licoagrocarpin	Retinoic acid receptor RXR-alpha	RXRA
gancao	MOL005003	Licoagrocarpin	Acetylcholinesterase	ACHE
gancao	MOL005003	Licoagrocarpin	Alpha-1B adrenergic receptor	ADRA1B
gancao	MOL005003	Licoagrocarpin	Beta-2 adrenergic receptor	ADRB2
gancao	MOL005003	Licoagrocarpin	Estrogen receptor beta	ESR2
gancao	MOL005003	Licoagrocarpin	Mitogen-activated protein kinase 14	MAPK14
gancao	MOL005003	Licoagrocarpin	Glycogen synthase kinase-3 beta	GSK3B
gancao	MOL005003	Licoagrocarpin	Retinoic acid receptor RXR-beta	RXRB
gancao	MOL005003	Licoagrocarpin	Cyclin-A2	CCNA2
gancao	MOL005003	Licoagrocarpin	Nuclear receptor coactivator 2	NCOA2
gancao	MOL005012	Licoagroisoflavone	Nitric oxide synthase, inducible	NOS2
gancao	MOL005012	Licoagroisoflavone	Estrogen receptor	ESR1
gancao	MOL005012	Licoagroisoflavone	Androgen receptor	AR
gancao	MOL005012	Licoagroisoflavone	Sodium channel protein type 5 subunit alpha	SCN5A
gancao	MOL005012	Licoagroisoflavone	Prostaglandin G/H synthase 2	PTGS2
gancao	MOL005012	Licoagroisoflavone	Estrogen receptor beta	ESR2
gancao	MOL005012	Licoagroisoflavone	Mitogen-activated protein kinase 14	MAPK14
gancao	MOL005012	Licoagroisoflavone	Glycogen synthase kinase-3 beta	GSK3B
gancao	MOL005012	Licoagroisoflavone	Serine/threonine-protein kinase Chk1	CHEK1
gancao	MOL005012	Licoagroisoflavone	Cyclin-A2	CCNA2
gancao	MOL000497	licochalcone a	Nitric oxide synthase, inducible	NOS2
gancao	MOL000497	licochalcone a	Prostaglandin G/H synthase 1	PTGS1
gancao	MOL000497	licochalcone a	Muscarinic acetylcholine receptor M1	CHRM1
gancao	MOL000497	licochalcone a	Estrogen receptor	ESR1
gancao	MOL000497	licochalcone a	Androgen receptor	AR
gancao	MOL000497	licochalcone a	Sodium channel protein type 5 subunit alpha	SCN5A
gancao	MOL000497	licochalcone a	Prostaglandin G/H synthase 2	PTGS2
gancao	MOL000497	licochalcone a	Alpha-1B adrenergic receptor	ADRA1B
gancao	MOL000497	licochalcone a	Sodium-dependent dopamine transporter	SLC6A3
gancao	MOL000497	licochalcone a	Estrogen receptor beta	ESR2
gancao	MOL000497	licochalcone a	Mitogen-activated protein kinase 14	MAPK14
gancao	MOL000497	licochalcone a	Glycogen synthase kinase-3 beta	GSK3B
gancao	MOL000497	licochalcone a	Serine/threonine-protein kinase Chk1	CHEK1
gancao	MOL000497	licochalcone a	Cyclin-A2	CCNA2
gancao	MOL000497	licochalcone a	Beta-2 adrenergic receptor	ADRB2
gancao	MOL000497	licochalcone a	Nuclear receptor coactivator 2	NCOA2
gancao	MOL000497	licochalcone a	Transcription factor p65	RELA
gancao	MOL000497	licochalcone a	Signal transducer and activator of transcription 3	STAT3
gancao	MOL000497	licochalcone a	G1/S-specific cyclin-D1	CCND1
gancao	MOL000497	licochalcone a	Apoptosis regulator Bcl-2	BCL2
gancao	MOL000497	licochalcone a	Eukaryotic translation initiation factor 6	EIF6
gancao	MOL000497	licochalcone a	Mitogen-activated protein kinase 1	MAPK1
gancao	MOL000497	licochalcone a	Retinoblastoma-associated protein	RB1
gancao	MOL000497	licochalcone a	Fos-related antigen 2	FOSL2
gancao	MOL004841	Licochalcone B	Nitric oxide synthase, inducible	NOS2
gancao	MOL004841	Licochalcone B	Prostaglandin G/H synthase 1	PTGS1
gancao	MOL004841	Licochalcone B	Estrogen receptor	ESR1
gancao	MOL004841	Licochalcone B	Androgen receptor	AR
gancao	MOL004841	Licochalcone B	Prostaglandin G/H synthase 2	PTGS2
gancao	MOL004841	Licochalcone B	Beta-2 adrenergic receptor	ADRB2
gancao	MOL004841	Licochalcone B	Estrogen receptor beta	ESR2
gancao	MOL004841	Licochalcone B	Mitogen-activated protein kinase 14	MAPK14
gancao	MOL004841	Licochalcone B	Glycogen synthase kinase-3 beta	GSK3B
gancao	MOL004841	Licochalcone B	Serine/threonine-protein kinase Chk1	CHEK1
gancao	MOL004841	Licochalcone B	Cyclin-A2	CCNA2
gancao	MOL004848	licochalcone G	Nitric oxide synthase, inducible	NOS2
gancao	MOL004848	licochalcone G	Estrogen receptor	ESR1
gancao	MOL004848	licochalcone G	Androgen receptor	AR
gancao	MOL004848	licochalcone G	Prostaglandin G/H synthase 2	PTGS2
gancao	MOL004848	licochalcone G	Vascular endothelial growth factor receptor 2	KDR
gancao	MOL004848	licochalcone G	Estrogen receptor beta	ESR2
gancao	MOL004848	licochalcone G	Mitogen-activated protein kinase 14	MAPK14
gancao	MOL004848	licochalcone G	Glycogen synthase kinase-3 beta	GSK3B
gancao	MOL004848	licochalcone G	Cyclin-A2	CCNA2
gancao	MOL004848	licochalcone G	Nuclear receptor coactivator 2	NCOA2
gancao	MOL004882	Licocoumarone	Estrogen receptor	ESR1
gancao	MOL004882	Licocoumarone	Androgen receptor	AR
gancao	MOL004882	Licocoumarone	Estrogen receptor beta	ESR2
gancao	MOL004882	Licocoumarone	Glycogen synthase kinase-3 beta	GSK3B
gancao	MOL004882	Licocoumarone	Cyclin-A2	CCNA2
gancao	MOL004885	licoisoflavanone	Nitric oxide synthase, inducible	NOS2
gancao	MOL004885	licoisoflavanone	Prostaglandin G/H synthase 1	PTGS1
gancao	MOL004885	licoisoflavanone	Estrogen receptor	ESR1
gancao	MOL004885	licoisoflavanone	Androgen receptor	AR
gancao	MOL004885	licoisoflavanone	Sodium channel protein type 5 subunit alpha	SCN5A
gancao	MOL004885	licoisoflavanone	Prostaglandin G/H synthase 2	PTGS2
gancao	MOL004885	licoisoflavanone	Coagulation factor VII	F7
gancao	MOL004885	licoisoflavanone	Acetylcholinesterase	ACHE
gancao	MOL004885	licoisoflavanone	Estrogen receptor beta	ESR2
gancao	MOL004885	licoisoflavanone	Glycogen synthase kinase-3 beta	GSK3B
gancao	MOL004885	licoisoflavanone	Cyclin-A2	CCNA2
gancao	MOL004885	licoisoflavanone	Nuclear receptor coactivator 1	NCOA1
gancao	MOL004883	Licoisoflavone	Nitric oxide synthase, inducible	NOS2
gancao	MOL004883	Licoisoflavone	Estrogen receptor	ESR1
gancao	MOL004883	Licoisoflavone	Androgen receptor	AR
gancao	MOL004883	Licoisoflavone	Prostaglandin G/H synthase 2	PTGS2
gancao	MOL004883	Licoisoflavone	Vascular endothelial growth factor receptor 2	KDR
gancao	MOL004883	Licoisoflavone	Mitogen-activated protein kinase 14	MAPK14
gancao	MOL004883	Licoisoflavone	Serine/threonine-protein kinase Chk1	CHEK1
gancao	MOL004883	Licoisoflavone	Cyclin-A2	CCNA2
gancao	MOL004883	Licoisoflavone	Nuclear receptor coactivator 2	NCOA2
gancao	MOL004884	Licoisoflavone B	Nitric oxide synthase, inducible	NOS2
gancao	MOL004884	Licoisoflavone B	Estrogen receptor	ESR1
gancao	MOL004884	Licoisoflavone B	Androgen receptor	AR
gancao	MOL004884	Licoisoflavone B	Prostaglandin G/H synthase 2	PTGS2
gancao	MOL004884	Licoisoflavone B	Acetylcholinesterase	ACHE
gancao	MOL004884	Licoisoflavone B	Estrogen receptor beta	ESR2
gancao	MOL004884	Licoisoflavone B	Glycogen synthase kinase-3 beta	GSK3B
gancao	MOL004884	Licoisoflavone B	Serine/threonine-protein kinase Chk1	CHEK1
gancao	MOL004884	Licoisoflavone B	Cyclin-A2	CCNA2
gancao	MOL004904	licopyranocoumarin	Nitric oxide synthase, inducible	NOS2
gancao	MOL004904	licopyranocoumarin	Estrogen receptor	ESR1
gancao	MOL004904	licopyranocoumarin	Androgen receptor	AR
gancao	MOL004904	licopyranocoumarin	Prostaglandin G/H synthase 2	PTGS2
gancao	MOL004904	licopyranocoumarin	Coagulation factor VII	F7
gancao	MOL004904	licopyranocoumarin	Vascular endothelial growth factor receptor 2	KDR
gancao	MOL004904	licopyranocoumarin	Acetylcholinesterase	ACHE
gancao	MOL004904	licopyranocoumarin	Cyclin-A2	CCNA2
gancao	MOL004855	Licoricone	Nitric oxide synthase, inducible	NOS2
gancao	MOL004855	Licoricone	Potassium voltage-gated channel subfamily H member 2	KCNH2
gancao	MOL004855	Licoricone	Estrogen receptor	ESR1
gancao	MOL004855	Licoricone	Androgen receptor	AR
gancao	MOL004855	Licoricone	Prostaglandin G/H synthase 2	PTGS2
gancao	MOL004855	Licoricone	Vascular endothelial growth factor receptor 2	KDR
gancao	MOL004855	Licoricone	Serine/threonine-protein kinase Chk1	CHEK1
gancao	MOL004855	Licoricone	Nuclear receptor coactivator 2	NCOA2
gancao	MOL004903	liquiritin	Coagulation factor VII	F7
gancao	MOL004903	liquiritin	Prostaglandin G/H synthase 2	PTGS2
gancao	MOL004903	liquiritin	Vascular endothelial growth factor receptor 2	KDR
gancao	MOL003656	Lupiwighteone	Nitric oxide synthase, inducible	NOS2
gancao	MOL003656	Lupiwighteone	Estrogen receptor	ESR1
gancao	MOL003656	Lupiwighteone	Androgen receptor	AR
gancao	MOL003656	Lupiwighteone	Sodium channel protein type 5 subunit alpha	SCN5A
gancao	MOL003656	Lupiwighteone	Prostaglandin G/H synthase 2	PTGS2
gancao	MOL003656	Lupiwighteone	Estrogen receptor beta	ESR2
gancao	MOL003656	Lupiwighteone	Mitogen-activated protein kinase 14	MAPK14
gancao	MOL003656	Lupiwighteone	Glycogen synthase kinase-3 beta	GSK3B
gancao	MOL003656	Lupiwighteone	Serine/threonine-protein kinase Chk1	CHEK1
gancao	MOL003656	Lupiwighteone	Cyclin-A2	CCNA2
gancao	MOL003656	Lupiwighteone	Nuclear receptor coactivator 2	NCOA2
jinyinhua	MOL000006	luteolin	Prostaglandin G/H synthase 1	PTGS1
jinyinhua	MOL000006	luteolin	Androgen receptor	AR
jinyinhua	MOL000006	luteolin	Prostaglandin G/H synthase 2	PTGS2
jinyinhua	MOL000006	luteolin	Nuclear receptor coactivator 2	NCOA2
jinyinhua	MOL000006	luteolin	Transcription factor p65	RELA
jinyinhua	MOL000006	luteolin	Epidermal growth factor receptor	EGFR
jinyinhua	MOL000006	luteolin	RAC-alpha serine/threonine-protein kinase	AKT1
jinyinhua	MOL000006	luteolin	Vascular endothelial growth factor A	VEGFA
jinyinhua	MOL000006	luteolin	G1/S-specific cyclin-D1	CCND1
jinyinhua	MOL000006	luteolin	Bcl-2-like protein 1	BCL2L1
jinyinhua	MOL000006	luteolin	Cyclin-dependent kinase inhibitor 1	CDKN1A
jinyinhua	MOL000006	luteolin	Caspase-9	CASP9
jinyinhua	MOL000006	luteolin	72 kDa type IV collagenase	MMP2
jinyinhua	MOL000006	luteolin	Matrix metalloproteinase-9	MMP9
jinyinhua	MOL000006	luteolin	Mitogen-activated protein kinase 1	MAPK1
jinyinhua	MOL000006	luteolin	Interleukin-10	IL10
jinyinhua	MOL000006	luteolin	Retinoblastoma-associated protein	RB1
jinyinhua	MOL000006	luteolin	Tumor necrosis factor	TNF
jinyinhua	MOL000006	luteolin	Interleukin-6	IL6
jinyinhua	MOL000006	luteolin	Caspase-3	CASP3
jinyinhua	MOL000006	luteolin	Cellular tumor antigen p53	TP53
jinyinhua	MOL000006	luteolin	NF-kappa-B inhibitor alpha	NFKBIA
jinyinhua	MOL000006	luteolin	Xanthine dehydrogenase/oxidase	XDH
jinyinhua	MOL000006	luteolin	DNA topoisomerase 1	TOP1
jinyinhua	MOL000006	luteolin	E3 ubiquitin-protein ligase Mdm2	MDM2
jinyinhua	MOL000006	luteolin	Interstitial collagenase	MMP1
jinyinhua	MOL000006	luteolin	Proliferating cell nuclear antigen	PCNA
jinyinhua	MOL000006	luteolin	Receptor tyrosine-protein kinase erbB-2	ERBB2
jinyinhua	MOL000006	luteolin	Peroxisome proliferator-activated receptor gamma	PPARG
jinyinhua	MOL000006	luteolin	Heme oxygenase 1	HMOX1
jinyinhua	MOL000006	luteolin	Caspase-7	CASP7
jinyinhua	MOL000006	luteolin	Intercellular adhesion molecule 1	ICAM1
jinyinhua	MOL000006	luteolin	Induced myeloid leukemia cell differentiation protein Mcl-1	MCL1
jinyinhua	MOL000006	luteolin	Baculoviral IAP repeat-containing protein 5	BIRC5
jinyinhua	MOL000006	luteolin	Interleukin-2	IL2
jinyinhua	MOL000006	luteolin	G2/mitotic-specific cyclin-B1	CCNB1
jinyinhua	MOL000006	luteolin	Tyrosinase	TYR
jinyinhua	MOL000006	luteolin	Interferon gamma	IFNG
jinyinhua	MOL000006	luteolin	Interleukin-4	IL4
jinyinhua	MOL000006	luteolin	DNA topoisomerase 2-alpha	TOP2A
jinyinhua	MOL000006	luteolin	Glutathione S-transferase P	GSTP1
jinyinhua	MOL000006	luteolin	Solute carrier family 2, facilitated glucose transporter member 4	SLC2A4
jinyinhua	MOL000006	luteolin	Insulin receptor	INSR
jinyinhua	MOL000006	luteolin	CD40 ligand	CD40LG
jinyinhua	MOL000006	luteolin	Prostaglandin E synthase	PTGES
jinyinhua	MOL000006	luteolin	Kinetochore protein Nuf2	NUF2
jinyinhua	MOL000006	luteolin	Adenylate cyclase type 2	ADCY2
jinyinhua	MOL000006	luteolin	Hepatocyte growth factor receptor	MET
gancao	MOL000211	Mairin	Progesterone receptor	PGR
jinyinhua	MOL001494	Mandenol	Prostaglandin G/H synthase 1	PTGS1
jinyinhua	MOL001494	Mandenol	Prostaglandin G/H synthase 2	PTGS2
jinyinhua	MOL001494	Mandenol	Nuclear receptor coactivator 2	NCOA2
gancao	MOL002565	Medicarpin	Nitric oxide synthase, inducible	NOS2
gancao	MOL002565	Medicarpin	Prostaglandin G/H synthase 1	PTGS1
gancao	MOL002565	Medicarpin	Muscarinic acetylcholine receptor M3	CHRM3
gancao	MOL002565	Medicarpin	Muscarinic acetylcholine receptor M1	CHRM1
gancao	MOL002565	Medicarpin	Estrogen receptor	ESR1
gancao	MOL002565	Medicarpin	Sodium channel protein type 5 subunit alpha	SCN5A
gancao	MOL002565	Medicarpin	Muscarinic acetylcholine receptor M5	CHRM5
gancao	MOL002565	Medicarpin	Prostaglandin G/H synthase 2	PTGS2
gancao	MOL002565	Medicarpin	Muscarinic acetylcholine receptor M4	CHRM4
gancao	MOL002565	Medicarpin	Retinoic acid receptor RXR-alpha	RXRA
gancao	MOL002565	Medicarpin	Alpha-1A adrenergic receptor	ADRA1A
gancao	MOL002565	Medicarpin	Muscarinic acetylcholine receptor M2	CHRM2
gancao	MOL002565	Medicarpin	Alpha-1B adrenergic receptor	ADRA1B
gancao	MOL002565	Medicarpin	Sodium-dependent dopamine transporter	SLC6A3
gancao	MOL002565	Medicarpin	Beta-2 adrenergic receptor	ADRB2
gancao	MOL002565	Medicarpin	Sodium-dependent serotonin transporter	SLC6A4
gancao	MOL002565	Medicarpin	Mu-type opioid receptor	OPRM1
gancao	MOL002565	Medicarpin	Estrogen receptor beta	ESR2
gancao	MOL002565	Medicarpin	Mitogen-activated protein kinase 10	MAPK10
gancao	MOL002565	Medicarpin	Cyclin-A2	CCNA2
gancao	MOL002565	Medicarpin	Delta-type opioid receptor	OPRD1
gancao	MOL002565	Medicarpin	Alpha-1D adrenergic receptor	ADRA1D
Herb name	Mol ID	Molecule Name	target	Gene symbol
gancao	MOL004328	naringenin	Prostaglandin G/H synthase 1	PTGS1
gancao	MOL004328	naringenin	Estrogen receptor	ESR1
gancao	MOL004328	naringenin	Prostaglandin G/H synthase 2	PTGS2
gancao	MOL004328	naringenin	Transcription factor p65	RELA
gancao	MOL004328	naringenin	RAC-alpha serine/threonine-protein kinase	AKT1
gancao	MOL004328	naringenin	Apoptosis regulator Bcl-2	BCL2
gancao	MOL004328	naringenin	Mitogen-activated protein kinase 3	MAPK3
gancao	MOL004328	naringenin	Mitogen-activated protein kinase 1	MAPK1
gancao	MOL004328	naringenin	Caspase-3	CASP3
gancao	MOL004328	naringenin	Fatty acid synthase	FASN
gancao	MOL004328	naringenin	Low-density lipoprotein receptor	LDLR
gancao	MOL004328	naringenin	Catalase	CAT
gancao	MOL004328	naringenin	Peroxisome proliferator-activated receptor gamma	PPARG
gancao	MOL004328	naringenin	Microsomal triglyceride transfer protein large subunit	MTTP
gancao	MOL004328	naringenin	Apolipoprotein B-100	APOB
gancao	MOL004328	naringenin	Phospholipase B1, membrane-associated	PLB1
gancao	MOL004328	naringenin	3-hydroxy-3-methylglutaryl-coenzyme A reductase	HMGCR
gancao	MOL004328	naringenin	Glutathione S-transferase P	GSTP1
gancao	MOL004328	naringenin	Peroxisome proliferator-activated receptor alpha	PPARA
gancao	MOL004328	naringenin	Sterol regulatory element-binding protein 1	SREBF1
gancao	MOL004328	naringenin	Glutathione reductase, mitochondrial	GSR
gancao	MOL004328	naringenin	Multidrug resistance-associated protein 1	ABCC1
gancao	MOL004328	naringenin	Adiponectin	ADIPOQ
gancao	MOL004328	naringenin	Sterol O-acyltransferase 2	SOAT2
gancao	MOL004328	naringenin	Aldo-keto reductase family 1 member C1	AKR1C1
gancao	MOL004328	naringenin	Aspartate aminotransferase, cytoplasmic	GOT1
gancao	MOL004328	naringenin	4-aminobutyrate aminotransferase, mitochondrial	ABAT
gancao	MOL004328	naringenin	Liver carboxylesterase 1	CES1
gancao	MOL004328	naringenin	Sterol O-acyltransferase 1	SOAT1
gancao	MOL005016	Odoratin	Nitric oxide synthase, inducible	NOS2
gancao	MOL005016	Odoratin	Prostaglandin G/H synthase 1	PTGS1
gancao	MOL005016	Odoratin	Estrogen receptor	ESR1
gancao	MOL005016	Odoratin	Androgen receptor	AR
gancao	MOL005016	Odoratin	Sodium channel protein type 5 subunit alpha	SCN5A
gancao	MOL005016	Odoratin	Prostaglandin G/H synthase 2	PTGS2
gancao	MOL005016	Odoratin	Retinoic acid receptor RXR-alpha	RXRA
gancao	MOL005016	Odoratin	Estrogen receptor beta	ESR2
gancao	MOL005016	Odoratin	Mitogen-activated protein kinase 14	MAPK14
gancao	MOL005016	Odoratin	Glycogen synthase kinase-3 beta	GSK3B
gancao	MOL005016	Odoratin	Serine/threonine-protein kinase Chk1	CHEK1
gancao	MOL005016	Odoratin	Cyclin-A2	CCNA2
gancao	MOL005016	Odoratin	Nuclear receptor coactivator 2	NCOA2
gancao	MOL005017	Phaseol	Estrogen receptor	ESR1
gancao	MOL005017	Phaseol	Androgen receptor	AR
gancao	MOL005017	Phaseol	Prostaglandin G/H synthase 2	PTGS2
gancao	MOL005017	Phaseol	Vascular endothelial growth factor receptor 2	KDR
gancao	MOL005017	Phaseol	Mitogen-activated protein kinase 14	MAPK14
gancao	MOL005017	Phaseol	Glycogen synthase kinase-3 beta	GSK3B
gancao	MOL005017	Phaseol	Serine/threonine-protein kinase Chk1	CHEK1
gancao	MOL005017	Phaseol	Cyclin-A2	CCNA2
gancao	MOL004833	Phaseolinisoflavan	Nitric oxide synthase, inducible	NOS2
gancao	MOL004833	Phaseolinisoflavan	Muscarinic acetylcholine receptor M1	CHRM1
gancao	MOL004833	Phaseolinisoflavan	Estrogen receptor	ESR1
gancao	MOL004833	Phaseolinisoflavan	Androgen receptor	AR
gancao	MOL004833	Phaseolinisoflavan	Sodium channel protein type 5 subunit alpha	SCN5A
gancao	MOL004833	Phaseolinisoflavan	Prostaglandin G/H synthase 2	PTGS2
gancao	MOL004833	Phaseolinisoflavan	Retinoic acid receptor RXR-alpha	RXRA
gancao	MOL004833	Phaseolinisoflavan	Acetylcholinesterase	ACHE
gancao	MOL004833	Phaseolinisoflavan	Alpha-1B adrenergic receptor	ADRA1B
gancao	MOL004833	Phaseolinisoflavan	Beta-2 adrenergic receptor	ADRB2
gancao	MOL004833	Phaseolinisoflavan	Estrogen receptor beta	ESR2
gancao	MOL004833	Phaseolinisoflavan	Mitogen-activated protein kinase 14	MAPK14
gancao	MOL004833	Phaseolinisoflavan	Glycogen synthase kinase-3 beta	GSK3B
gancao	MOL004833	Phaseolinisoflavan	Serine/threonine-protein kinase Chk1	CHEK1
gancao	MOL004833	Phaseolinisoflavan	Cyclin-A2	CCNA2
gancao	MOL004833	Phaseolinisoflavan	Nuclear receptor coactivator 1	NCOA1
jinyinhua	MOL000098	quercetin	Prostaglandin G/H synthase 1	PTGS1
jinyinhua	MOL000098	quercetin	Androgen receptor	AR
jinyinhua	MOL000098	quercetin	Prostaglandin G/H synthase 2	PTGS2
jinyinhua	MOL000098	quercetin	Nuclear receptor coactivator 2	NCOA2
jinyinhua	MOL000098	quercetin	Potassium voltage-gated channel subfamily H member 2	KCNH2
jinyinhua	MOL000098	quercetin	Sodium channel protein type 5 subunit alpha	SCN5A
jinyinhua	MOL000098	quercetin	Beta-2 adrenergic receptor	ADRB2
jinyinhua	MOL000098	quercetin	Stromelysin-1	MMP3
jinyinhua	MOL000098	quercetin	Coagulation factor VII	F7
jinyinhua	MOL000098	quercetin	Retinoic acid receptor RXR-alpha	RXRA
jinyinhua	MOL000098	quercetin	Acetylcholinesterase	ACHE
jinyinhua	MOL000098	quercetin	Gamma-aminobutyric acid receptor subunit alpha-1	GABRA1
jinyinhua	MOL000098	quercetin	Transcription factor p65	RELA
jinyinhua	MOL000098	quercetin	Epidermal growth factor receptor	EGFR
jinyinhua	MOL000098	quercetin	RAC-alpha serine/threonine-protein kinase	AKT1
jinyinhua	MOL000098	quercetin	Vascular endothelial growth factor A	VEGFA
jinyinhua	MOL000098	quercetin	G1/S-specific cyclin-D1	CCND1
jinyinhua	MOL000098	quercetin	Apoptosis regulator Bcl-2	BCL2
jinyinhua	MOL000098	quercetin	Bcl-2-like protein 1	BCL2L1
jinyinhua	MOL000098	quercetin	Cyclin-dependent kinase inhibitor 1	CDKN1A
jinyinhua	MOL000098	quercetin	Eukaryotic translation initiation factor 6	EIF6
jinyinhua	MOL000098	quercetin	Apoptosis regulator BAX	BAX
jinyinhua	MOL000098	quercetin	Caspase-9	CASP9
jinyinhua	MOL000098	quercetin	Urokinase-type plasminogen activator	PLAU
jinyinhua	MOL000098	quercetin	72 kDa type IV collagenase	MMP2
jinyinhua	MOL000098	quercetin	Matrix metalloproteinase-9	MMP9
jinyinhua	MOL000098	quercetin	Mitogen-activated protein kinase 1	MAPK1
jinyinhua	MOL000098	quercetin	Interleukin-10	IL10
jinyinhua	MOL000098	quercetin	Pro-epidermal growth factor	EGF
jinyinhua	MOL000098	quercetin	Retinoblastoma-associated protein	RB1
jinyinhua	MOL000098	quercetin	Tumor necrosis factor	TNF
jinyinhua	MOL000098	quercetin	Interleukin-6	IL6
jinyinhua	MOL000098	quercetin	Activator of 90 kDa heat shock protein ATPase homolog 1	AHSA1
jinyinhua	MOL000098	quercetin	Caspase-3	CASP3
jinyinhua	MOL000098	quercetin	Cellular tumor antigen p53	TP53
jinyinhua	MOL000098	quercetin	ETS domain-containing protein Elk-1	ELK1
jinyinhua	MOL000098	quercetin	NF-kappa-B inhibitor alpha	NFKBIA
jinyinhua	MOL000098	quercetin	NADPH--cytochrome P450 reductase	POR
jinyinhua	MOL000098	quercetin	Ornithine decarboxylase	ODC1
jinyinhua	MOL000098	quercetin	Xanthine dehydrogenase/oxidase	XDH
jinyinhua	MOL000098	quercetin	Caspase-8	CASP8
jinyinhua	MOL000098	quercetin	DNA topoisomerase 1	TOP1
jinyinhua	MOL000098	quercetin	RAF proto-oncogene serine/threonine-protein kinase	RAF1
jinyinhua	MOL000098	quercetin	Protein kinase C alpha type	PRKCA
jinyinhua	MOL000098	quercetin	Interstitial collagenase	MMP1
jinyinhua	MOL000098	quercetin	Hypoxia-inducible factor 1-alpha	HIF1A
jinyinhua	MOL000098	quercetin	Signal transducer and activator of transcription 1-alpha/beta	STAT1
jinyinhua	MOL000098	quercetin	Protein CBFA2T1	RUNX1T1
jinyinhua	MOL000098	quercetin	Receptor tyrosine-protein kinase erbB-2	ERBB2
jinyinhua	MOL000098	quercetin	Peroxisome proliferator-activated receptor gamma	PPARG
jinyinhua	MOL000098	quercetin	Acetyl-CoA carboxylase 1	ACACA
jinyinhua	MOL000098	quercetin	Heme oxygenase 1	HMOX1
jinyinhua	MOL000098	quercetin	Cytochrome P450 3A4	CYP3A4
jinyinhua	MOL000098	quercetin	Cytochrome P450 1A2	CYP1A2
jinyinhua	MOL000098	quercetin	Caveolin-1	CAV1
jinyinhua	MOL000098	quercetin	Myc proto-oncogene protein	MYC
jinyinhua	MOL000098	quercetin	Tissue factor	F3
jinyinhua	MOL000098	quercetin	Gap junction alpha-1 protein	GJA1
jinyinhua	MOL000098	quercetin	Cytochrome P450 1A1	CYP1A1
jinyinhua	MOL000098	quercetin	Intercellular adhesion molecule 1	ICAM1
jinyinhua	MOL000098	quercetin	Interleukin-1 beta	IL1B
jinyinhua	MOL000098	quercetin	C-C motif chemokine 2	CCL2
jinyinhua	MOL000098	quercetin	E-selectin	SELE
jinyinhua	MOL000098	quercetin	Vascular cell adhesion protein 1	VCAM1
jinyinhua	MOL000098	quercetin	Prostaglandin E2 receptor EP3 subtype	PTGER3
jinyinhua	MOL000098	quercetin	Interleukin-8	CXCL8
jinyinhua	MOL000098	quercetin	Protein kinase C beta type	PRKCB
jinyinhua	MOL000098	quercetin	Baculoviral IAP repeat-containing protein 5	BIRC5
jinyinhua	MOL000098	quercetin	Dual oxidase 2	DUOX2
jinyinhua	MOL000098	quercetin	Nitric oxide synthase, endothelial	NOS3
jinyinhua	MOL000098	quercetin	Heat shock protein beta-1	HSPB1
jinyinhua	MOL000098	quercetin	Interleukin-2	IL2
jinyinhua	MOL000098	quercetin	Nuclear receptor subfamily 1 group I member 2	NR1I2
jinyinhua	MOL000098	quercetin	Cytochrome P450 1B1	CYP1B1
jinyinhua	MOL000098	quercetin	G2/mitotic-specific cyclin-B1	CCNB1
jinyinhua	MOL000098	quercetin	Tissue-type plasminogen activator	PLAT
jinyinhua	MOL000098	quercetin	Thrombomodulin	THBD
jinyinhua	MOL000098	quercetin	Plasminogen activator inhibitor 1	SERPINE1
jinyinhua	MOL000098	quercetin	Interferon gamma	IFNG
jinyinhua	MOL000098	quercetin	Interleukin-1 alpha	IL1A
jinyinhua	MOL000098	quercetin	Myeloperoxidase	MPO
jinyinhua	MOL000098	quercetin	DNA topoisomerase 2-alpha	TOP2A
jinyinhua	MOL000098	quercetin	Neutrophil cytosol factor 1	NCF1
jinyinhua	MOL000098	quercetin	Hyaluronan synthase 2	HAS2
jinyinhua	MOL000098	quercetin	Glutathione S-transferase P	GSTP1
jinyinhua	MOL000098	quercetin	Nuclear factor erythroid 2-related factor 2	NFE2L2
jinyinhua	MOL000098	quercetin	Aryl hydrocarbon receptor	AHR
jinyinhua	MOL000098	quercetin	26S proteasome non-ATPase regulatory subunit 3	PSMD3
jinyinhua	MOL000098	quercetin	Solute carrier family 2, facilitated glucose transporter member 4	SLC2A4
jinyinhua	MOL000098	quercetin	C-X-C motif chemokine 11	CXCL11
jinyinhua	MOL000098	quercetin	C-X-C motif chemokine 2	CXCL2
jinyinhua	MOL000098	quercetin	DDB1- and CUL4-associated factor 5	DCAF5
jinyinhua	MOL000098	quercetin	Nuclear receptor subfamily 1 group I member 3	NR1I3
jinyinhua	MOL000098	quercetin	Serine/threonine-protein kinase Chk2	CHEK2
jinyinhua	MOL000098	quercetin	Insulin receptor	INSR
jinyinhua	MOL000098	quercetin	Claudin-4	CLDN4
jinyinhua	MOL000098	quercetin	Peroxisome proliferator-activated receptor alpha	PPARA
jinyinhua	MOL000098	quercetin	Peroxisome proliferator-activated receptor delta	PPARD
jinyinhua	MOL000098	quercetin	Heat shock factor protein 1	HSF1
jinyinhua	MOL000098	quercetin	C-reactive protein	CRP
jinyinhua	MOL000098	quercetin	C-X-C motif chemokine 10	CXCL10
jinyinhua	MOL000098	quercetin	Inhibitor of nuclear factor kappa-B kinase subunit alpha	CHUK
jinyinhua	MOL000098	quercetin	Osteopontin	SPP1
jinyinhua	MOL000098	quercetin	Runt-related transcription factor 2	RUNX2
jinyinhua	MOL000098	quercetin	Ras association domain-containing protein 1	RASSF1
jinyinhua	MOL000098	quercetin	Transcription factor E2F1	E2F1
jinyinhua	MOL000098	quercetin	Transcription factor E2F2	E2F2
jinyinhua	MOL000098	quercetin	Prostatic acid phosphatase	ACP3
jinyinhua	MOL000098	quercetin	Cathepsin D	CTSD
jinyinhua	MOL000098	quercetin	Insulin-like growth factor-binding protein 3	IGFBP3
jinyinhua	MOL000098	quercetin	Insulin-like growth factor II	IGF2
jinyinhua	MOL000098	quercetin	CD40 ligand	CD40LG
jinyinhua	MOL000098	quercetin	Interferon regulatory factor 1	IRF1
jinyinhua	MOL000098	quercetin	Receptor tyrosine-protein kinase erbB-3	ERBB3
jinyinhua	MOL000098	quercetin	Serum paraoxonase/arylesterase 1	PON1
jinyinhua	MOL000098	quercetin	Type I iodothyronine deiodinase	DIO1
jinyinhua	MOL000098	quercetin	Procollagen C-endopeptidase enhancer 1	PCOLCE
jinyinhua	MOL000098	quercetin	Puromycin-sensitive aminopeptidase	NPEPPS
jinyinhua	MOL000098	quercetin	Hexokinase-2	HK2
jinyinhua	MOL000098	quercetin	Homeobox protein Nkx-3.1	NKX3-1
jinyinhua	MOL000098	quercetin	Ras GTPase-activating protein 1	RASA1
jinyinhua	MOL000098	quercetin	Glutathione S-transferase Mu 1	GSTM1
jinyinhua	MOL000098	quercetin	Glutathione S-transferase Mu 2	GSTM2
gancao	MOL004961	Quercetin der.	Nitric oxide synthase, inducible	NOS2
gancao	MOL004961	Quercetin der.	Prostaglandin G/H synthase 1	PTGS1
gancao	MOL004961	Quercetin der.	Estrogen receptor	ESR1
gancao	MOL004961	Quercetin der.	Androgen receptor	AR
gancao	MOL004961	Quercetin der.	Sodium channel protein type 5 subunit alpha	SCN5A
gancao	MOL004961	Quercetin der.	Prostaglandin G/H synthase 2	PTGS2
gancao	MOL004961	Quercetin der.	Estrogen receptor beta	ESR2
gancao	MOL004961	Quercetin der.	Mitogen-activated protein kinase 14	MAPK14
gancao	MOL004961	Quercetin der.	Glycogen synthase kinase-3 beta	GSK3B
gancao	MOL004961	Quercetin der.	Nuclear receptor coactivator 2	NCOA2
jinyinhua	MOL003014	secologanic dibutylacetal_qt	Estrogen receptor	ESR1
jinyinhua	MOL003014	secologanic dibutylacetal_qt	Prostaglandin G/H synthase 2	PTGS2
gancao	MOL004827	Semilicoisoflavone B	Nitric oxide synthase, inducible	NOS2
gancao	MOL004827	Semilicoisoflavone B	Estrogen receptor	ESR1
gancao	MOL004827	Semilicoisoflavone B	Androgen receptor	AR
gancao	MOL004827	Semilicoisoflavone B	Sodium channel protein type 5 subunit alpha	SCN5A
gancao	MOL004827	Semilicoisoflavone B	Prostaglandin G/H synthase 2	PTGS2
gancao	MOL004827	Semilicoisoflavone B	Coagulation factor VII	F7
gancao	MOL004827	Semilicoisoflavone B	Acetylcholinesterase	ACHE
gancao	MOL004827	Semilicoisoflavone B	Glycogen synthase kinase-3 beta	GSK3B
gancao	MOL004827	Semilicoisoflavone B	Serine/threonine-protein kinase Chk1	CHEK1
gancao	MOL004891	shinpterocarpin	Nitric oxide synthase, inducible	NOS2
gancao	MOL004891	shinpterocarpin	Prostaglandin G/H synthase 1	PTGS1
gancao	MOL004891	shinpterocarpin	Muscarinic acetylcholine receptor M3	CHRM3
gancao	MOL004891	shinpterocarpin	Potassium voltage-gated channel subfamily H member 2	KCNH2
gancao	MOL004891	shinpterocarpin	Muscarinic acetylcholine receptor M1	CHRM1
gancao	MOL004891	shinpterocarpin	Estrogen receptor	ESR1
gancao	MOL004891	shinpterocarpin	Androgen receptor	AR
gancao	MOL004891	shinpterocarpin	Sodium channel protein type 5 subunit alpha	SCN5A
gancao	MOL004891	shinpterocarpin	Prostaglandin G/H synthase 2	PTGS2
gancao	MOL004891	shinpterocarpin	5-hydroxytryptamine receptor 3A	HTR3A
gancao	MOL004891	shinpterocarpin	Retinoic acid receptor RXR-alpha	RXRA
gancao	MOL004891	shinpterocarpin	Delta-type opioid receptor	OPRD1
gancao	MOL004891	shinpterocarpin	Alpha-1B adrenergic receptor	ADRA1B
gancao	MOL004891	shinpterocarpin	Beta-2 adrenergic receptor	ADRB2
gancao	MOL004891	shinpterocarpin	Alpha-1D adrenergic receptor	ADRA1D
gancao	MOL004891	shinpterocarpin	Mu-type opioid receptor	OPRM1
gancao	MOL004891	shinpterocarpin	Estrogen receptor beta	ESR2
gancao	MOL004891	shinpterocarpin	Mitogen-activated protein kinase 14	MAPK14
gancao	MOL004891	shinpterocarpin	Glycogen synthase kinase-3 beta	GSK3B
gancao	MOL004891	shinpterocarpin	Retinoic acid receptor RXR-beta	RXRB
gancao	MOL004891	shinpterocarpin	Cyclin-A2	CCNA2
gancao	MOL004891	shinpterocarpin	Nuclear receptor coactivator 1	NCOA1
gancao	MOL004935	Sigmoidin-B	Estrogen receptor	ESR1
gancao	MOL004935	Sigmoidin-B	Prostaglandin G/H synthase 2	PTGS2
gancao	MOL004935	Sigmoidin-B	Vascular endothelial growth factor receptor 2	KDR
xuanshen	MOL000359	sitosterol	Progesterone receptor	PGR
xuanshen	MOL000359	sitosterol	Nuclear receptor coactivator 2	NCOA2
xuanshen	MOL000359	sitosterol	Mineralocorticoid receptor	NR3C2
danggui	MOL000449	Stigmasterol	Progesterone receptor	PGR
danggui	MOL000449	Stigmasterol	Mineralocorticoid receptor	NR3C2
danggui	MOL000449	Stigmasterol	Nuclear receptor coactivator 2	NCOA2
danggui	MOL000449	Stigmasterol	Alcohol dehydrogenase 1C	ADH1C
danggui	MOL000449	Stigmasterol	Retinoic acid receptor RXR-alpha	RXRA
danggui	MOL000449	Stigmasterol	Nuclear receptor coactivator 1	NCOA1
danggui	MOL000449	Stigmasterol	Prostaglandin G/H synthase 1	PTGS1
danggui	MOL000449	Stigmasterol	Prostaglandin G/H synthase 2	PTGS2
danggui	MOL000449	Stigmasterol	Alpha-2A adrenergic receptor	ADRA2A
danggui	MOL000449	Stigmasterol	Sodium-dependent noradrenaline transporter	SLC6A2
danggui	MOL000449	Stigmasterol	Sodium-dependent dopamine transporter	SLC6A3
danggui	MOL000449	Stigmasterol	Beta-2 adrenergic receptor	ADRB2
danggui	MOL000449	Stigmasterol	Urokinase-type plasminogen activator	PLAU
danggui	MOL000449	Stigmasterol	Leukotriene A-4 hydrolase	LTA4H
danggui	MOL000449	Stigmasterol	Chymotrypsinogen B	CTRB1
danggui	MOL000449	Stigmasterol	Muscarinic acetylcholine receptor M3	CHRM3
danggui	MOL000449	Stigmasterol	Muscarinic acetylcholine receptor M1	CHRM1
danggui	MOL000449	Stigmasterol	Beta-1 adrenergic receptor	ADRB1
danggui	MOL000449	Stigmasterol	Sodium channel protein type 5 subunit alpha	SCN5A
danggui	MOL000449	Stigmasterol	Alpha-1A adrenergic receptor	ADRA1A
danggui	MOL000449	Stigmasterol	Muscarinic acetylcholine receptor M2	CHRM2
danggui	MOL000449	Stigmasterol	Alpha-1B adrenergic receptor	ADRA1B
danggui	MOL000449	Stigmasterol	Gamma-aminobutyric acid receptor subunit alpha-1	GABRA1
xuanshen	MOL002222	sugiol	Muscarinic acetylcholine receptor M3	CHRM3
xuanshen	MOL002222	sugiol	Muscarinic acetylcholine receptor M1	CHRM1
xuanshen	MOL002222	sugiol	Sodium channel protein type 5 subunit alpha	SCN5A
xuanshen	MOL002222	sugiol	Muscarinic acetylcholine receptor M5	CHRM5
xuanshen	MOL002222	sugiol	Prostaglandin G/H synthase 2	PTGS2
xuanshen	MOL002222	sugiol	Muscarinic acetylcholine receptor M4	CHRM4
xuanshen	MOL002222	sugiol	Delta-type opioid receptor	OPRD1
xuanshen	MOL002222	sugiol	Acetylcholinesterase	ACHE
xuanshen	MOL002222	sugiol	Alpha-1A adrenergic receptor	ADRA1A
xuanshen	MOL002222	sugiol	Muscarinic acetylcholine receptor M2	CHRM2
xuanshen	MOL002222	sugiol	Alpha-1B adrenergic receptor	ADRA1B
xuanshen	MOL002222	sugiol	Beta-2 adrenergic receptor	ADRB2
xuanshen	MOL002222	sugiol	Alpha-1D adrenergic receptor	ADRA1D
xuanshen	MOL002222	sugiol	Mu-type opioid receptor	OPRM1
gancao	MOL000500	Vestitol	Nitric oxide synthase, inducible	NOS2
gancao	MOL000500	Vestitol	Prostaglandin G/H synthase 1	PTGS1
gancao	MOL000500	Vestitol	Muscarinic acetylcholine receptor M1	CHRM1
gancao	MOL000500	Vestitol	Estrogen receptor	ESR1
gancao	MOL000500	Vestitol	Androgen receptor	AR
gancao	MOL000500	Vestitol	Sodium channel protein type 5 subunit alpha	SCN5A
gancao	MOL000500	Vestitol	Prostaglandin G/H synthase 2	PTGS2
gancao	MOL000500	Vestitol	Muscarinic acetylcholine receptor M4	CHRM4
gancao	MOL000500	Vestitol	Retinoic acid receptor RXR-alpha	RXRA
gancao	MOL000500	Vestitol	Alpha-1A adrenergic receptor	ADRA1A
gancao	MOL000500	Vestitol	Alpha-1B adrenergic receptor	ADRA1B
gancao	MOL000500	Vestitol	Sodium-dependent dopamine transporter	SLC6A3
gancao	MOL000500	Vestitol	Beta-2 adrenergic receptor	ADRB2
gancao	MOL000500	Vestitol	Sodium-dependent serotonin transporter	SLC6A4
gancao	MOL000500	Vestitol	Estrogen receptor beta	ESR2
gancao	MOL000500	Vestitol	Mitogen-activated protein kinase 14	MAPK14
gancao	MOL000500	Vestitol	Glycogen synthase kinase-3 beta	GSK3B
gancao	MOL000500	Vestitol	Serine/threonine-protein kinase Chk1	CHEK1
gancao	MOL000500	Vestitol	Cyclin-A2	CCNA2
gancao	MOL000500	Vestitol	cAMP-dependent protein kinase inhibitor alpha	PKIA
gancao	MOL005018	Xambioona	Nitric oxide synthase, inducible	NOS2
gancao	MOL005018	Xambioona	Estrogen receptor	ESR1
gancao	MOL005018	Xambioona	Prostaglandin G/H synthase 2	PTGS2
gancao	MOL005018	Xambioona	Estrogen receptor beta	ESR2
gancao	MOL005018	Xambioona	Nuclear receptor coactivator 2	NCOA2
jinyinhua	MOL003036	ZINC03978781	Progesterone receptor	PGR
jinyinhua	MOL003036	ZINC03978782	Nuclear receptor coactivator 2	NCOA2
jinyinhua	MOL003036	ZINC03978783	Mineralocorticoid receptor	NR3C2

## Sheet: ingredient(effictiv)
jinyinhua	MOL001494			MOL001494
jinyinhua	MOL001494			MOL001495
jinyinhua	MOL001494			MOL002914
jinyinhua	MOL001495			MOL003006
jinyinhua	MOL001495			MOL003014
jinyinhua	MOL002914			MOL002773
jinyinhua	MOL002914			MOL003036
jinyinhua	MOL002914			MOL003044
jinyinhua	MOL002914			MOL003095
jinyinhua	MOL003006			MOL003111
jinyinhua	MOL003006			MOL003117
jinyinhua	MOL003014			MOL003128
jinyinhua	MOL003014			MOL000422
jinyinhua	MOL002773			MOL000006
jinyinhua	MOL002773			MOL000098
jinyinhua	MOL002773			MOL002222
jinyinhua	MOL002773			MOL000359
jinyinhua	MOL002773			MOL007658
jinyinhua	MOL002773			MOL007662
jinyinhua	MOL002773			MOL000358
jinyinhua	MOL002773			MOL000449
jinyinhua	MOL002773			MOL001484
jinyinhua	MOL002773			MOL001792
jinyinhua	MOL002773			MOL000211
jinyinhua	MOL002773			MOL002311
jinyinhua	MOL002773			MOL000239
jinyinhua	MOL002773			MOL002565
jinyinhua	MOL002773			MOL000354
jinyinhua	MOL002773			MOL003656
jinyinhua	MOL002773			MOL003896
jinyinhua	MOL002773			MOL000392
jinyinhua	MOL002773			MOL000417
jinyinhua	MOL003036			MOL004328
jinyinhua	MOL003036			MOL004805
jinyinhua	MOL003036			MOL004806
jinyinhua	MOL003044			MOL004808
jinyinhua	MOL003044			MOL004810
jinyinhua	MOL003044			MOL004811
jinyinhua	MOL003044			MOL004814
jinyinhua	MOL003044			MOL004815
jinyinhua	MOL003044			MOL004820
jinyinhua	MOL003044			MOL004824
jinyinhua	MOL003044			MOL004827
jinyinhua	MOL003044			MOL004828
jinyinhua	MOL003044			MOL004829
jinyinhua	MOL003095			MOL004833
jinyinhua	MOL003095			MOL004835
jinyinhua	MOL003095			MOL004838
jinyinhua	MOL003095			MOL004841
jinyinhua	MOL003095			MOL004848
jinyinhua	MOL003095			MOL004849
jinyinhua	MOL003095			MOL004855
jinyinhua	MOL003095			MOL004856
jinyinhua	MOL003095			MOL004857
jinyinhua	MOL003095			MOL004863
jinyinhua	MOL003095			MOL004864
jinyinhua	MOL003095			MOL004866
jinyinhua	MOL003095			MOL004879
jinyinhua	MOL003095			MOL004882
jinyinhua	MOL003095			MOL004883
jinyinhua	MOL003111			MOL004884
jinyinhua	MOL003111			MOL004885
jinyinhua	MOL003111			MOL004891
jinyinhua	MOL003111			MOL004898
jinyinhua	MOL003117			MOL004903
jinyinhua	MOL003117			MOL004904
jinyinhua	MOL003117			MOL004907
jinyinhua	MOL003128			MOL004908
jinyinhua	MOL000422			MOL004910
jinyinhua	MOL000422			MOL004911
jinyinhua	MOL000422			MOL004912
jinyinhua	MOL000422			MOL004913
jinyinhua	MOL000422			MOL004914
jinyinhua	MOL000422			MOL004915
jinyinhua	MOL000422			MOL004924
jinyinhua	MOL000422			MOL004935
jinyinhua	MOL000422			MOL004941
jinyinhua	MOL000422			MOL004945
jinyinhua	MOL000422			MOL004948
jinyinhua	MOL000422			MOL004949
jinyinhua	MOL000422			MOL004957
jinyinhua	MOL000422			MOL004959
jinyinhua	MOL000422			MOL004961
jinyinhua	MOL000422			MOL004966
jinyinhua	MOL000422			MOL000497
jinyinhua	MOL000422			MOL004974
jinyinhua	MOL000422			MOL004978
jinyinhua	MOL000422			MOL004980
jinyinhua	MOL000422			MOL004985
jinyinhua	MOL000422			MOL004988
jinyinhua	MOL000422			MOL004989
jinyinhua	MOL000422			MOL004990
jinyinhua	MOL000422			MOL004991
jinyinhua	MOL000422			MOL004993
jinyinhua	MOL000422			MOL004996
jinyinhua	MOL000422			MOL000500
jinyinhua	MOL000422			MOL005000
jinyinhua	MOL000422			MOL005001
jinyinhua	MOL000422			MOL005003
jinyinhua	MOL000422			MOL005007
jinyinhua	MOL000422			MOL005008
jinyinhua	MOL000422			MOL005012
jinyinhua	MOL000422			MOL005016
jinyinhua	MOL000422			MOL005017
jinyinhua	MOL000422			MOL005018
jinyinhua	MOL000422			MOL005020
jinyinhua	MOL000422
jinyinhua	MOL000422
jinyinhua	MOL000422
jinyinhua	MOL000422
jinyinhua	MOL000422
jinyinhua	MOL000422
jinyinhua	MOL000422
jinyinhua	MOL000422
jinyinhua	MOL000422
jinyinhua	MOL000006
jinyinhua	MOL000006
jinyinhua	MOL000006
jinyinhua	MOL000006
jinyinhua	MOL000006
jinyinhua	MOL000006
jinyinhua	MOL000006
jinyinhua	MOL000006
jinyinhua	MOL000006
jinyinhua	MOL000006
jinyinhua	MOL000006
jinyinhua	MOL000006
jinyinhua	MOL000006
jinyinhua	MOL000006
jinyinhua	MOL000006
jinyinhua	MOL000006
jinyinhua	MOL000006
jinyinhua	MOL000006
jinyinhua	MOL000006
jinyinhua	MOL000006
jinyinhua	MOL000006
jinyinhua	MOL000006
jinyinhua	MOL000006
jinyinhua	MOL000006
jinyinhua	MOL000006
jinyinhua	MOL000006
jinyinhua	MOL000006
jinyinhua	MOL000006
jinyinhua	MOL000006
jinyinhua	MOL000006
jinyinhua	MOL000006
jinyinhua	MOL000006
jinyinhua	MOL000006
jinyinhua	MOL000006
jinyinhua	MOL000006
jinyinhua	MOL000006
jinyinhua	MOL000006
jinyinhua	MOL000006
jinyinhua	MOL000006
jinyinhua	MOL000006
jinyinhua	MOL000006
jinyinhua	MOL000006
jinyinhua	MOL000006
jinyinhua	MOL000006
jinyinhua	MOL000006
jinyinhua	MOL000006
jinyinhua	MOL000006
jinyinhua	MOL000006
jinyinhua	MOL000098
jinyinhua	MOL000098
jinyinhua	MOL000098
jinyinhua	MOL000098
jinyinhua	MOL000098
jinyinhua	MOL000098
jinyinhua	MOL000098
jinyinhua	MOL000098
jinyinhua	MOL000098
jinyinhua	MOL000098
jinyinhua	MOL000098
jinyinhua	MOL000098
jinyinhua	MOL000098
jinyinhua	MOL000098
jinyinhua	MOL000098
jinyinhua	MOL000098
jinyinhua	MOL000098
jinyinhua	MOL000098
jinyinhua	MOL000098
jinyinhua	MOL000098
jinyinhua	MOL000098
jinyinhua	MOL000098
jinyinhua	MOL000098
jinyinhua	MOL000098
jinyinhua	MOL000098
jinyinhua	MOL000098
jinyinhua	MOL000098
jinyinhua	MOL000098
jinyinhua	MOL000098
jinyinhua	MOL000098
jinyinhua	MOL000098
jinyinhua	MOL000098
jinyinhua	MOL000098
jinyinhua	MOL000098
jinyinhua	MOL000098
jinyinhua	MOL000098
jinyinhua	MOL000098
jinyinhua	MOL000098
jinyinhua	MOL000098
jinyinhua	MOL000098
jinyinhua	MOL000098
jinyinhua	MOL000098
jinyinhua	MOL000098
jinyinhua	MOL000098
jinyinhua	MOL000098
jinyinhua	MOL000098
jinyinhua	MOL000098
jinyinhua	MOL000098
jinyinhua	MOL000098
jinyinhua	MOL000098
jinyinhua	MOL000098
jinyinhua	MOL000098
jinyinhua	MOL000098
jinyinhua	MOL000098
jinyinhua	MOL000098
jinyinhua	MOL000098
jinyinhua	MOL000098
jinyinhua	MOL000098
jinyinhua	MOL000098
jinyinhua	MOL000098
jinyinhua	MOL000098
jinyinhua	MOL000098
jinyinhua	MOL000098
jinyinhua	MOL000098
jinyinhua	MOL000098
jinyinhua	MOL000098
jinyinhua	MOL000098
jinyinhua	MOL000098
jinyinhua	MOL000098
jinyinhua	MOL000098
jinyinhua	MOL000098
jinyinhua	MOL000098
jinyinhua	MOL000098
jinyinhua	MOL000098
jinyinhua	MOL000098
jinyinhua	MOL000098
jinyinhua	MOL000098
jinyinhua	MOL000098
jinyinhua	MOL000098
jinyinhua	MOL000098
jinyinhua	MOL000098
jinyinhua	MOL000098
jinyinhua	MOL000098
jinyinhua	MOL000098
jinyinhua	MOL000098
jinyinhua	MOL000098
jinyinhua	MOL000098
jinyinhua	MOL000098
jinyinhua	MOL000098
jinyinhua	MOL000098
jinyinhua	MOL000098
jinyinhua	MOL000098
jinyinhua	MOL000098
jinyinhua	MOL000098
jinyinhua	MOL000098
jinyinhua	MOL000098
jinyinhua	MOL000098
jinyinhua	MOL000098
jinyinhua	MOL000098
jinyinhua	MOL000098
jinyinhua	MOL000098
jinyinhua	MOL000098
jinyinhua	MOL000098
jinyinhua	MOL000098
jinyinhua	MOL000098
jinyinhua	MOL000098
jinyinhua	MOL000098
jinyinhua	MOL000098
jinyinhua	MOL000098
jinyinhua	MOL000098
jinyinhua	MOL000098
jinyinhua	MOL000098
jinyinhua	MOL000098
jinyinhua	MOL000098
jinyinhua	MOL000098
jinyinhua	MOL000098
jinyinhua	MOL000098
jinyinhua	MOL000098
jinyinhua	MOL000098
jinyinhua	MOL000098
jinyinhua	MOL000098
jinyinhua	MOL000098
jinyinhua	MOL000098
xuanshen	MOL002222
xuanshen	MOL002222
xuanshen	MOL002222
xuanshen	MOL002222
xuanshen	MOL002222
xuanshen	MOL002222
xuanshen	MOL002222
xuanshen	MOL002222
xuanshen	MOL002222
xuanshen	MOL002222
xuanshen	MOL002222
xuanshen	MOL002222
xuanshen	MOL002222
xuanshen	MOL002222
xuanshen	MOL000359
xuanshen	MOL000359
xuanshen	MOL000359
xuanshen	MOL007658
xuanshen	MOL007662
xuanshen	MOL007662
xuanshen	MOL007662
danggui	MOL000358
danggui	MOL000358
danggui	MOL000358
danggui	MOL000358
danggui	MOL000358
danggui	MOL000358
danggui	MOL000358
danggui	MOL000358
danggui	MOL000358
danggui	MOL000358
danggui	MOL000358
danggui	MOL000358
danggui	MOL000358
danggui	MOL000358
danggui	MOL000358
danggui	MOL000358
danggui	MOL000358
danggui	MOL000358
danggui	MOL000358
danggui	MOL000358
danggui	MOL000358
danggui	MOL000358
danggui	MOL000358
danggui	MOL000358
danggui	MOL000358
danggui	MOL000449
danggui	MOL000449
danggui	MOL000449
danggui	MOL000449
danggui	MOL000449
danggui	MOL000449
danggui	MOL000449
danggui	MOL000449
danggui	MOL000449
danggui	MOL000449
danggui	MOL000449
danggui	MOL000449
danggui	MOL000449
danggui	MOL000449
danggui	MOL000449
danggui	MOL000449
danggui	MOL000449
danggui	MOL000449
danggui	MOL000449
danggui	MOL000449
danggui	MOL000449
danggui	MOL000449
danggui	MOL000449
gancao	MOL001484
gancao	MOL001484
gancao	MOL001484
gancao	MOL001484
gancao	MOL001484
gancao	MOL001484
gancao	MOL001484
gancao	MOL001484
gancao	MOL001484
gancao	MOL001484
gancao	MOL001484
gancao	MOL001792
gancao	MOL001792
gancao	MOL001792
gancao	MOL001792
gancao	MOL001792
gancao	MOL001792
gancao	MOL001792
gancao	MOL000211
gancao	MOL002311
gancao	MOL002311
gancao	MOL002311
gancao	MOL002311
gancao	MOL002311
gancao	MOL002311
gancao	MOL002311
gancao	MOL002311
gancao	MOL000239
gancao	MOL000239
gancao	MOL000239
gancao	MOL000239
gancao	MOL000239
gancao	MOL000239
gancao	MOL000239
gancao	MOL000239
gancao	MOL002565
gancao	MOL002565
gancao	MOL002565
gancao	MOL002565
gancao	MOL002565
gancao	MOL002565
gancao	MOL002565
gancao	MOL002565
gancao	MOL002565
gancao	MOL002565
gancao	MOL002565
gancao	MOL002565
gancao	MOL002565
gancao	MOL002565
gancao	MOL002565
gancao	MOL002565
gancao	MOL002565
gancao	MOL002565
gancao	MOL002565
gancao	MOL002565
gancao	MOL002565
gancao	MOL002565
gancao	MOL000354
gancao	MOL000354
gancao	MOL000354
gancao	MOL000354
gancao	MOL000354
gancao	MOL000354
gancao	MOL000354
gancao	MOL000354
gancao	MOL000354
gancao	MOL000354
gancao	MOL000354
gancao	MOL000354
gancao	MOL000354
gancao	MOL000354
gancao	MOL000354
gancao	MOL000354
gancao	MOL000354
gancao	MOL000354
gancao	MOL000354
gancao	MOL000354
gancao	MOL000354
gancao	MOL003656
gancao	MOL003656
gancao	MOL003656
gancao	MOL003656
gancao	MOL003656
gancao	MOL003656
gancao	MOL003656
gancao	MOL003656
gancao	MOL003656
gancao	MOL003656
gancao	MOL003656
gancao	MOL003896
gancao	MOL003896
gancao	MOL003896
gancao	MOL003896
gancao	MOL003896
gancao	MOL003896
gancao	MOL003896
gancao	MOL003896
gancao	MOL003896
gancao	MOL003896
gancao	MOL003896
gancao	MOL003896
gancao	MOL003896
gancao	MOL003896
gancao	MOL003896
gancao	MOL003896
gancao	MOL003896
gancao	MOL003896
gancao	MOL003896
gancao	MOL003896
gancao	MOL003896
gancao	MOL003896
gancao	MOL003896
gancao	MOL003896
gancao	MOL003896
gancao	MOL003896
gancao	MOL003896
gancao	MOL003896
gancao	MOL000392
gancao	MOL000392
gancao	MOL000392
gancao	MOL000392
gancao	MOL000392
gancao	MOL000392
gancao	MOL000392
gancao	MOL000392
gancao	MOL000392
gancao	MOL000392
gancao	MOL000392
gancao	MOL000392
gancao	MOL000392
gancao	MOL000392
gancao	MOL000392
gancao	MOL000392
gancao	MOL000392
gancao	MOL000392
gancao	MOL000392
gancao	MOL000392
gancao	MOL000392
gancao	MOL000392
gancao	MOL000392
gancao	MOL000392
gancao	MOL000417
gancao	MOL000417
gancao	MOL000417
gancao	MOL000417
gancao	MOL000417
gancao	MOL000417
gancao	MOL000417
gancao	MOL000417
gancao	MOL000417
gancao	MOL000417
gancao	MOL000417
gancao	MOL000417
gancao	MOL000417
gancao	MOL004328
gancao	MOL004328
gancao	MOL004328
gancao	MOL004328
gancao	MOL004328
gancao	MOL004328
gancao	MOL004328
gancao	MOL004328
gancao	MOL004328
gancao	MOL004328
gancao	MOL004328
gancao	MOL004328
gancao	MOL004328
gancao	MOL004328
gancao	MOL004328
gancao	MOL004328
gancao	MOL004328
gancao	MOL004328
gancao	MOL004328
gancao	MOL004328
gancao	MOL004328
gancao	MOL004328
gancao	MOL004328
gancao	MOL004328
gancao	MOL004328
gancao	MOL004328
gancao	MOL004328
gancao	MOL004328
gancao	MOL004328
gancao	MOL004805
gancao	MOL004805
gancao	MOL004805
gancao	MOL004805
gancao	MOL004805
gancao	MOL004805
gancao	MOL004805
gancao	MOL004805
gancao	MOL004806
gancao	MOL004806
gancao	MOL004806
gancao	MOL004806
gancao	MOL004806
gancao	MOL004806
gancao	MOL004808
gancao	MOL004808
gancao	MOL004808
gancao	MOL004808
gancao	MOL004808
gancao	MOL004808
gancao	MOL004808
gancao	MOL004808
gancao	MOL004808
gancao	MOL004808
gancao	MOL004808
gancao	MOL004810
gancao	MOL004810
gancao	MOL004810
gancao	MOL004810
gancao	MOL004810
gancao	MOL004810
gancao	MOL004810
gancao	MOL004810
gancao	MOL004810
gancao	MOL004810
gancao	MOL004811
gancao	MOL004811
gancao	MOL004811
gancao	MOL004811
gancao	MOL004811
gancao	MOL004811
gancao	MOL004811
gancao	MOL004811
gancao	MOL004811
gancao	MOL004811
gancao	MOL004811
gancao	MOL004811
gancao	MOL004811
gancao	MOL004811
gancao	MOL004814
gancao	MOL004814
gancao	MOL004814
gancao	MOL004814
gancao	MOL004814
gancao	MOL004814
gancao	MOL004814
gancao	MOL004814
gancao	MOL004814
gancao	MOL004815
gancao	MOL004815
gancao	MOL004815
gancao	MOL004815
gancao	MOL004815
gancao	MOL004815
gancao	MOL004815
gancao	MOL004815
gancao	MOL004815
gancao	MOL004815
gancao	MOL004815
gancao	MOL004815
gancao	MOL004815
gancao	MOL004815
gancao	MOL004820
gancao	MOL004820
gancao	MOL004820
gancao	MOL004820
gancao	MOL004820
gancao	MOL004820
gancao	MOL004820
gancao	MOL004820
gancao	MOL004820
gancao	MOL004820
gancao	MOL004820
gancao	MOL004820
gancao	MOL004820
gancao	MOL004820
gancao	MOL004824
gancao	MOL004824
gancao	MOL004824
gancao	MOL004824
gancao	MOL004824
gancao	MOL004824
gancao	MOL004824
gancao	MOL004824
gancao	MOL004824
gancao	MOL004824
gancao	MOL004824
gancao	MOL004824
gancao	MOL004827
gancao	MOL004827
gancao	MOL004827
gancao	MOL004827
gancao	MOL004827
gancao	MOL004827
gancao	MOL004827
gancao	MOL004827
gancao	MOL004827
gancao	MOL004828
gancao	MOL004828
gancao	MOL004828
gancao	MOL004828
gancao	MOL004828
gancao	MOL004828
gancao	MOL004828
gancao	MOL004828
gancao	MOL004828
gancao	MOL004828
gancao	MOL004828
gancao	MOL004828
gancao	MOL004828
gancao	MOL004829
gancao	MOL004829
gancao	MOL004829
gancao	MOL004829
gancao	MOL004829
gancao	MOL004829
gancao	MOL004829
gancao	MOL004829
gancao	MOL004833
gancao	MOL004833
gancao	MOL004833
gancao	MOL004833
gancao	MOL004833
gancao	MOL004833
gancao	MOL004833
gancao	MOL004833
gancao	MOL004833
gancao	MOL004833
gancao	MOL004833
gancao	MOL004833
gancao	MOL004833
gancao	MOL004833
gancao	MOL004833
gancao	MOL004833
gancao	MOL004835
gancao	MOL004835
gancao	MOL004835
gancao	MOL004835
gancao	MOL004835
gancao	MOL004835
gancao	MOL004835
gancao	MOL004835
gancao	MOL004835
gancao	MOL004835
gancao	MOL004835
gancao	MOL004835
gancao	MOL004835
gancao	MOL004835
gancao	MOL004835
gancao	MOL004835
gancao	MOL004835
gancao	MOL004835
gancao	MOL004835
gancao	MOL004838
gancao	MOL004838
gancao	MOL004838
gancao	MOL004838
gancao	MOL004841
gancao	MOL004841
gancao	MOL004841
gancao	MOL004841
gancao	MOL004841
gancao	MOL004841
gancao	MOL004841
gancao	MOL004841
gancao	MOL004841
gancao	MOL004841
gancao	MOL004841
gancao	MOL004848
gancao	MOL004848
gancao	MOL004848
gancao	MOL004848
gancao	MOL004848
gancao	MOL004848
gancao	MOL004848
gancao	MOL004848
gancao	MOL004848
gancao	MOL004848
gancao	MOL004849
gancao	MOL004849
gancao	MOL004849
gancao	MOL004849
gancao	MOL004849
gancao	MOL004849
gancao	MOL004849
gancao	MOL004849
gancao	MOL004849
gancao	MOL004849
gancao	MOL004849
gancao	MOL004849
gancao	MOL004849
gancao	MOL004855
gancao	MOL004855
gancao	MOL004855
gancao	MOL004855
gancao	MOL004855
gancao	MOL004855
gancao	MOL004855
gancao	MOL004855
gancao	MOL004856
gancao	MOL004856
gancao	MOL004856
gancao	MOL004856
gancao	MOL004856
gancao	MOL004856
gancao	MOL004856
gancao	MOL004856
gancao	MOL004856
gancao	MOL004856
gancao	MOL004856
gancao	MOL004857
gancao	MOL004857
gancao	MOL004857
gancao	MOL004857
gancao	MOL004857
gancao	MOL004857
gancao	MOL004857
gancao	MOL004857
gancao	MOL004857
gancao	MOL004857
gancao	MOL004857
gancao	MOL004857
gancao	MOL004857
gancao	MOL004863
gancao	MOL004863
gancao	MOL004863
gancao	MOL004863
gancao	MOL004863
gancao	MOL004863
gancao	MOL004863
gancao	MOL004863
gancao	MOL004863
gancao	MOL004864
gancao	MOL004864
gancao	MOL004864
gancao	MOL004864
gancao	MOL004864
gancao	MOL004864
gancao	MOL004864
gancao	MOL004864
gancao	MOL004864
gancao	MOL004864
gancao	MOL004864
gancao	MOL004866
gancao	MOL004866
gancao	MOL004866
gancao	MOL004866
gancao	MOL004866
gancao	MOL004866
gancao	MOL004866
gancao	MOL004879
gancao	MOL004879
gancao	MOL004879
gancao	MOL004879
gancao	MOL004879
gancao	MOL004879
gancao	MOL004879
gancao	MOL004879
gancao	MOL004879
gancao	MOL004882
gancao	MOL004882
gancao	MOL004882
gancao	MOL004882
gancao	MOL004882
gancao	MOL004883
gancao	MOL004883
gancao	MOL004883
gancao	MOL004883
gancao	MOL004883
gancao	MOL004883
gancao	MOL004883
gancao	MOL004883
gancao	MOL004883
gancao	MOL004884
gancao	MOL004884
gancao	MOL004884
gancao	MOL004884
gancao	MOL004884
gancao	MOL004884
gancao	MOL004884
gancao	MOL004884
gancao	MOL004884
gancao	MOL004885
gancao	MOL004885
gancao	MOL004885
gancao	MOL004885
gancao	MOL004885
gancao	MOL004885
gancao	MOL004885
gancao	MOL004885
gancao	MOL004885
gancao	MOL004885
gancao	MOL004885
gancao	MOL004885
gancao	MOL004891
gancao	MOL004891
gancao	MOL004891
gancao	MOL004891
gancao	MOL004891
gancao	MOL004891
gancao	MOL004891
gancao	MOL004891
gancao	MOL004891
gancao	MOL004891
gancao	MOL004891
gancao	MOL004891
gancao	MOL004891
gancao	MOL004891
gancao	MOL004891
gancao	MOL004891
gancao	MOL004891
gancao	MOL004891
gancao	MOL004891
gancao	MOL004891
gancao	MOL004891
gancao	MOL004891
gancao	MOL004898
gancao	MOL004898
gancao	MOL004898
gancao	MOL004898
gancao	MOL004898
gancao	MOL004898
gancao	MOL004898
gancao	MOL004903
gancao	MOL004903
gancao	MOL004903
gancao	MOL004904
gancao	MOL004904
gancao	MOL004904
gancao	MOL004904
gancao	MOL004904
gancao	MOL004904
gancao	MOL004904
gancao	MOL004904
gancao	MOL004907
gancao	MOL004907
gancao	MOL004907
gancao	MOL004907
gancao	MOL004907
gancao	MOL004907
gancao	MOL004907
gancao	MOL004907
gancao	MOL004907
gancao	MOL004907
gancao	MOL004908
gancao	MOL004908
gancao	MOL004908
gancao	MOL004908
gancao	MOL004908
gancao	MOL004908
gancao	MOL004908
gancao	MOL004908
gancao	MOL004908
gancao	MOL004908
gancao	MOL004908
gancao	MOL004908
gancao	MOL004908
gancao	MOL004908
gancao	MOL004908
gancao	MOL004908
gancao	MOL004908
gancao	MOL004908
gancao	MOL004910
gancao	MOL004910
gancao	MOL004910
gancao	MOL004910
gancao	MOL004910
gancao	MOL004911
gancao	MOL004911
gancao	MOL004911
gancao	MOL004911
gancao	MOL004911
gancao	MOL004911
gancao	MOL004911
gancao	MOL004911
gancao	MOL004911
gancao	MOL004911
gancao	MOL004911
gancao	MOL004911
gancao	MOL004912
gancao	MOL004912
gancao	MOL004912
gancao	MOL004912
gancao	MOL004912
gancao	MOL004912
gancao	MOL004912
gancao	MOL004912
gancao	MOL004912
gancao	MOL004912
gancao	MOL004912
gancao	MOL004912
gancao	MOL004912
gancao	MOL004913
gancao	MOL004913
gancao	MOL004913
gancao	MOL004913
gancao	MOL004913
gancao	MOL004913
gancao	MOL004914
gancao	MOL004914
gancao	MOL004914
gancao	MOL004914
gancao	MOL004914
gancao	MOL004915
gancao	MOL004915
gancao	MOL004915
gancao	MOL004915
gancao	MOL004915
gancao	MOL004915
gancao	MOL004915
gancao	MOL004915
gancao	MOL004915
gancao	MOL004915
gancao	MOL004924
gancao	MOL004924
gancao	MOL004935
gancao	MOL004935
gancao	MOL004935
gancao	MOL004941
gancao	MOL004941
gancao	MOL004941
gancao	MOL004941
gancao	MOL004941
gancao	MOL004941
gancao	MOL004941
gancao	MOL004941
gancao	MOL004945
gancao	MOL004945
gancao	MOL004945
gancao	MOL004945
gancao	MOL004945
gancao	MOL004945
gancao	MOL004945
gancao	MOL004945
gancao	MOL004948
gancao	MOL004948
gancao	MOL004948
gancao	MOL004948
gancao	MOL004948
gancao	MOL004949
gancao	MOL004949
gancao	MOL004949
gancao	MOL004949
gancao	MOL004949
gancao	MOL004949
gancao	MOL004949
gancao	MOL004957
gancao	MOL004957
gancao	MOL004957
gancao	MOL004957
gancao	MOL004957
gancao	MOL004957
gancao	MOL004957
gancao	MOL004957
gancao	MOL004957
gancao	MOL004957
gancao	MOL004957
gancao	MOL004957
gancao	MOL004957
gancao	MOL004957
gancao	MOL004957
gancao	MOL004957
gancao	MOL004957
gancao	MOL004959
gancao	MOL004959
gancao	MOL004959
gancao	MOL004959
gancao	MOL004959
gancao	MOL004959
gancao	MOL004959
gancao	MOL004959
gancao	MOL004959
gancao	MOL004959
gancao	MOL004959
gancao	MOL004959
gancao	MOL004959
gancao	MOL004959
gancao	MOL004959
gancao	MOL004959
gancao	MOL004959
gancao	MOL004959
gancao	MOL004961
gancao	MOL004961
gancao	MOL004961
gancao	MOL004961
gancao	MOL004961
gancao	MOL004961
gancao	MOL004961
gancao	MOL004961
gancao	MOL004961
gancao	MOL004961
gancao	MOL004966
gancao	MOL004966
gancao	MOL004966
gancao	MOL004966
gancao	MOL004966
gancao	MOL004966
gancao	MOL004966
gancao	MOL004966
gancao	MOL004966
gancao	MOL004966
gancao	MOL004966
gancao	MOL004966
gancao	MOL004966
gancao	MOL004966
gancao	MOL004966
gancao	MOL004966
gancao	MOL004966
gancao	MOL004966
gancao	MOL000497
gancao	MOL000497
gancao	MOL000497
gancao	MOL000497
gancao	MOL000497
gancao	MOL000497
gancao	MOL000497
gancao	MOL000497
gancao	MOL000497
gancao	MOL000497
gancao	MOL000497
gancao	MOL000497
gancao	MOL000497
gancao	MOL000497
gancao	MOL000497
gancao	MOL000497
gancao	MOL000497
gancao	MOL000497
gancao	MOL000497
gancao	MOL000497
gancao	MOL000497
gancao	MOL000497
gancao	MOL000497
gancao	MOL000497
gancao	MOL004974
gancao	MOL004974
gancao	MOL004974
gancao	MOL004974
gancao	MOL004974
gancao	MOL004974
gancao	MOL004974
gancao	MOL004974
gancao	MOL004974
gancao	MOL004974
gancao	MOL004974
gancao	MOL004974
gancao	MOL004974
gancao	MOL004974
gancao	MOL004974
gancao	MOL004974
gancao	MOL004974
gancao	MOL004974
gancao	MOL004974
gancao	MOL004978
gancao	MOL004978
gancao	MOL004978
gancao	MOL004978
gancao	MOL004978
gancao	MOL004978
gancao	MOL004978
gancao	MOL004978
gancao	MOL004978
gancao	MOL004978
gancao	MOL004978
gancao	MOL004978
gancao	MOL004978
gancao	MOL004978
gancao	MOL004978
gancao	MOL004978
gancao	MOL004978
gancao	MOL004978
gancao	MOL004978
gancao	MOL004978
gancao	MOL004978
gancao	MOL004978
gancao	MOL004980
gancao	MOL004980
gancao	MOL004980
gancao	MOL004980
gancao	MOL004980
gancao	MOL004980
gancao	MOL004980
gancao	MOL004985
gancao	MOL004988
gancao	MOL004988
gancao	MOL004988
gancao	MOL004988
gancao	MOL004988
gancao	MOL004989
gancao	MOL004989
gancao	MOL004989
gancao	MOL004989
gancao	MOL004989
gancao	MOL004990
gancao	MOL004990
gancao	MOL004990
gancao	MOL004990
gancao	MOL004990
gancao	MOL004990
gancao	MOL004990
gancao	MOL004990
gancao	MOL004990
gancao	MOL004991
gancao	MOL004991
gancao	MOL004991
gancao	MOL004991
gancao	MOL004991
gancao	MOL004991
gancao	MOL004991
gancao	MOL004991
gancao	MOL004991
gancao	MOL004991
gancao	MOL004991
gancao	MOL004991
gancao	MOL004991
gancao	MOL004991
gancao	MOL004991
gancao	MOL004991
gancao	MOL004993
gancao	MOL004993
gancao	MOL004993
gancao	MOL004993
gancao	MOL004993
gancao	MOL004996
gancao	MOL000500
gancao	MOL000500
gancao	MOL000500
gancao	MOL000500
gancao	MOL000500
gancao	MOL000500
gancao	MOL000500
gancao	MOL000500
gancao	MOL000500
gancao	MOL000500
gancao	MOL000500
gancao	MOL000500
gancao	MOL000500
gancao	MOL000500
gancao	MOL000500
gancao	MOL000500
gancao	MOL000500
gancao	MOL000500
gancao	MOL000500
gancao	MOL000500
gancao	MOL005000
gancao	MOL005000
gancao	MOL005000
gancao	MOL005000
gancao	MOL005000
gancao	MOL005000
gancao	MOL005000
gancao	MOL005000
gancao	MOL005000
gancao	MOL005000
gancao	MOL005001
gancao	MOL005001
gancao	MOL005001
gancao	MOL005001
gancao	MOL005001
gancao	MOL005001
gancao	MOL005003
gancao	MOL005003
gancao	MOL005003
gancao	MOL005003
gancao	MOL005003
gancao	MOL005003
gancao	MOL005003
gancao	MOL005003
gancao	MOL005003
gancao	MOL005003
gancao	MOL005003
gancao	MOL005003
gancao	MOL005003
gancao	MOL005003
gancao	MOL005003
gancao	MOL005003
gancao	MOL005003
gancao	MOL005003
gancao	MOL005003
gancao	MOL005003
gancao	MOL005007
gancao	MOL005007
gancao	MOL005007
gancao	MOL005007
gancao	MOL005007
gancao	MOL005007
gancao	MOL005007
gancao	MOL005007
gancao	MOL005007
gancao	MOL005007
gancao	MOL005007
gancao	MOL005007
gancao	MOL005007
gancao	MOL005007
gancao	MOL005007
gancao	MOL005008
gancao	MOL005008
gancao	MOL005008
gancao	MOL005008
gancao	MOL005008
gancao	MOL005008
gancao	MOL005008
gancao	MOL005008
gancao	MOL005008
gancao	MOL005012
gancao	MOL005012
gancao	MOL005012
gancao	MOL005012
gancao	MOL005012
gancao	MOL005012
gancao	MOL005012
gancao	MOL005012
gancao	MOL005012
gancao	MOL005012
gancao	MOL005016
gancao	MOL005016
gancao	MOL005016
gancao	MOL005016
gancao	MOL005016
gancao	MOL005016
gancao	MOL005016
gancao	MOL005016
gancao	MOL005016
gancao	MOL005016
gancao	MOL005016
gancao	MOL005016
gancao	MOL005016
gancao	MOL005017
gancao	MOL005017
gancao	MOL005017
gancao	MOL005017
gancao	MOL005017
gancao	MOL005017
gancao	MOL005017
gancao	MOL005017
gancao	MOL005018
gancao	MOL005018
gancao	MOL005018
gancao	MOL005018
gancao	MOL005018
gancao	MOL005020
gancao	MOL005020
gancao	MOL005020
gancao	MOL005020
gancao	MOL005020
gancao	MOL005020
gancao	MOL005020
gancao	MOL005020
gancao	MOL005020
gancao	MOL005020
gancao	MOL005020

## Sheet: targets(finally)
Gene symbol	175 common elements in "KOA" and "SMYAD":
PTGS1	SLC2A4
PTGS2	CACNA2D1
NCOA2	CAT
PYGM	TYR
GABRA1	NCF1
ESR1	MMP3
AKT1	CCL2
VEGFA	PTGS1
BCL2	CASP3
CASP9	CCNA2
MMP2	TNF
CASP3	BAX
CASP8	IL1A
MMP1	PPARA
HMOX1	OPRD1
CYP3A4	IL10
CYP1A2	SCN5A
CAV1	SLPI
CTNNB1	IFNG
MYC	CYP3A4
CASP7	CYP1A2
F3	DIO1
GJA1	CDKN1A
MMP10	HSD3B1
PGR	CXCL8
NR3C2	PTGES
NOS2	IRF1
AR	NOS2
MAPK14	CHUK
GSK3B	PPARD
CHEK1	SELE
NCOA1	HSF1
KCNH2	PLAT
SCN5A	ADIPOQ
CACNA2D1	MMP1
ESR2	GJA1
ADRB2	PTGS2
CHRM1	MET
ACHE	IGFBP3
SLC6A2	CAV1
CHRM2	F3
ADRA1B	ODC1
F7	BCL2
RELA	MAPK3
IKBKB	MAPK1
BAX	ACACA
TNF	HSPB1
AHSA1	SPP1
MAPK8	POR
XDH	MDM2
STAT1	CCNB1
PPARG	CXCL10
CYP1A1	EGF
ICAM1	ABCC1
SELE	IL1B
VCAM1	HMGCR
NR1I2	IL6
CYP1B1	GSTM1
HAS2	RB1
GSTP1	KCNH2
AHR	SREBF1
PSMD3	VCAM1
SLC2A4	BIRC5
NR1I3	FASN
INSR	GSK3B
DIO1	CTNNB1
GSTM1	STAT3
GSTM2	PCNA
AKR1C3	GSTP1
SLPI	MPO
EGFR	ESR1
CCND1	CYP1B1
BCL2L1	GSR
CDKN1A	ICAM1
MMP9	ADRA2A
MAPK1	AKT1
IL10	MMP9
RB1	CASP8
IL6	ADRA1A
TP53	VEGFA
NFKBIA	PPARG
TOP1	CCND1
MDM2	RASA1
PCNA	PTGER3
ERBB2	OPRM1
MCL1	NFE2L2
BIRC5	CASP9
IL2	RELA
CCNB1	HMOX1
TYR	AHSA1
IFNG	LTA4H
IL4	CXCL11
TOP2A	ABAT
CD40LG	ACP3
PTGES	NPEPPS
NUF2	CTRB1
ADCY2	EIF6
MET	NKX3-1
MMP3	CHRM4
RXRA	RUNX1T1
EIF6	CD40LG
PLAU	ATP5F1B
EGF	RASSF1
ELK1	ELK1
POR	NUF2
ODC1	SLC6A2
RAF1	E2F2
PRKCA	TOP1
HIF1A	OLR1
RUNX1T1	CHRM1
ACACA	CHRM2
IL1B	MMP10
CCL2	CHRM3
PTGER3	NCOA1
CXCL8	THBD
PRKCB	ADRB1
DUOX2	ERBB3
NOS3	NCOA2
HSPB1	MAP2
PLAT	GOT1
THBD	IGF2
SERPINE1	INSR
IL1A	HK2
MPO	SLC6A3
NCF1	PRKCB
NFE2L2	APOB
CXCL11	CHEK2
CXCL2	E2F1
DCAF5	RAF1
CHEK2	CHEK1
CLDN4	AKR1C3
PPARA	IKBKB
PPARD	RXRA
HSF1	ERBB2
CRP	KDR
CXCL10	PRKCA
CHUK	RUNX2
SPP1	CRP
RUNX2	CTSD
RASSF1	PLAU
E2F1	PON1
E2F2	LDLR
ACP3	MCL1
CTSD	TOP2A
IGFBP3	XDH
IGF2	MAPK14
IRF1	STAT1
ERBB3	CXCL2
PON1	PGR
PCOLCE	CASP7
NPEPPS	IL2
HK2	NR1I3
NKX3-1	ESR2
RASA1	NOS3
CHRM3	SERPINE1
CHRM5	HIF1A
CHRM4	IL4
OPRD1	EGFR
ADRA1A	MMP2
ADRA1D	BCL2L1
OPRM1	MAPK8
CCNA2	MYC
CHRNA2	ACHE
SLC6A4	NR1I2
MAP2	AHR
ADH1C	AR
ADRA2A	NFKBIA
SLC6A3	CYP1A1
LTA4H	TP53
CTRB1	HAS2
ADRB1	ADRB2
HTR3A	RXRB
PKIA	MAPK10
KDR	PLB1
MAPK10	F7
GRIA2
OLR1
ATP5F1B
MT-ND6
HSD3B2
HSD3B1
MAPK3
FASN
LDLR
CAT
MTTP
APOB
PLB1
HMGCR
SREBF1
GSR
ABCC1
ADIPOQ
SOAT2
AKR1C1
GOT1
ABAT
CES1
SOAT1
RXRB
STAT3
FOSL2

[truncated: 2 more sheets: major ingredient, major ingredient1]
