# Supplementary material for: Exploration of Simiao-Yongan Decoction on knee osteoarthritis based on network pharmacology and molecular docking
Source: Medicine (Baltimore). 2023 Oct 6;102(40):e35193. doi: 10.1097/MD.0000000000035193 (PMC10552997; doi:10.1097/MD.0000000000035193)
Supplement: Supplementary file 2 [file medi-102-e35193-s002.xlsx]

## Sheet: Sheet0
Entry	Reviewed	Entry Name	Protein names	Gene Names
A0A087X1C5	reviewed	CP2D7_HUMAN	Putative cytochrome P450 2D7	CYP2D7	Prostaglandin G/H synthase 1	PTGS1
A0A0B4J2F0	reviewed	PIOS1_HUMAN	Protein PIGBOS1	PIGBOS1	Prostaglandin G/H synthase 2	PTGS2
A0A0B4J2F2	reviewed	SIK1B_HUMAN	Putative serine/threonine-protein kinase SIK1B	SIK1B	Nuclear receptor coactivator 2	NCOA2
A0A0C5B5G6	reviewed	MOTSC_HUMAN	Mitochondrial-derived peptide MOTS-c	MT-RNR1	Prostaglandin G/H synthase 1	PTGS1
A0A0K2S4Q6	reviewed	CD3CH_HUMAN	Protein CD300H	CD300H	Nuclear receptor coactivator 2	NCOA2
A0A0U1RRE5	reviewed	NBDY_HUMAN	Negative regulator of P-body association	NBDY	N/A	#N/A
A0A1B0GTW7	reviewed	CIROP_HUMAN	Ciliated left-right organizer metallopeptidase	CIROP	Prostaglandin G/H synthase 1	PTGS1
A0A5B9	reviewed	TRBC2_HUMAN	T cell receptor beta constant 2	TRBC2	Prostaglandin G/H synthase 2	PTGS2
A0AV02	reviewed	S12A8_HUMAN	Solute carrier family 12 member 8	SLC12A8	Heat shock protein HSP 90	#N/A
A0AV96	reviewed	RBM47_HUMAN	RNA-binding protein 47	RBM47	mRNA of PKA Catalytic Subunit C-alpha	#N/A
A0AVF1	reviewed	IFT56_HUMAN	Intraflagellar transport protein 56	TTC26	Nuclear receptor coactivator 2	NCOA2
A0AVI4	reviewed	TM129_HUMAN	E3 ubiquitin-protein ligase TM129	TMEM129	Phosphatidylinositol-4,5-bisphosphate 3-kinase catalytic subunit, gamma isoform	#N/A
A0AVK6	reviewed	E2F8_HUMAN	Transcription factor E2F8	E2F8	Glycogen phosphorylase, muscle form	PYGM
A0AVT1	reviewed	UBA6_HUMAN	Ubiquitin-like modifier-activating enzyme 6	UBA6	Calmodulin	#N/A
A0FGR8	reviewed	ESYT2_HUMAN	Extended synaptotagmin-2	ESYT2	Prostaglandin G/H synthase 2	PTGS2
A0FGR9	reviewed	ESYT3_HUMAN	Extended synaptotagmin-3	ESYT3	Carbonic anhydrase II	#N/A
A0JLT2	reviewed	MED19_HUMAN	Mediator of RNA polymerase II transcription subunit 19	MED19	Gamma-aminobutyric acid receptor subunit alpha-1	GABRA1
A0JNW5	reviewed	UH1BL_HUMAN	UHRF1-binding protein 1-like	UHRF1BP1L	Dipeptidyl peptidase IV	#N/A
A0JP26	reviewed	POTB3_HUMAN	POTE ankyrin domain family member B3	POTEB3	Thrombin	#N/A
A0M8Q6	reviewed	IGLC7_HUMAN	Immunoglobulin lambda constant 7	IGLC7	Estrogen receptor	ESR1
A0MZ66	reviewed	SHOT1_HUMAN	Shootin-1	SHTN1	Prostaglandin G/H synthase 2	PTGS2
A0PJK1	reviewed	SC5AA_HUMAN	Sodium/glucose cotransporter 5	SLC5A10	RAC-alpha serine/threonine-protein kinase	AKT1
A0PJY2	reviewed	FEZF1_HUMAN	Fez family zinc finger protein 1	FEZF1	Vascular endothelial growth factor A	VEGFA
A0PK00	reviewed	T120B_HUMAN	Transmembrane protein 120B	TMEM120B	Apoptosis regulator Bcl-2	BCL2
A0PK11	reviewed	CLRN2_HUMAN	Clarin-2	CLRN2	Caspase-9	CASP9
A1A4S6	reviewed	RHG10_HUMAN	Rho GTPase-activating protein 10	ARHGAP10	72 kDa type IV collagenase	MMP2
A1A4Y4	reviewed	IRGM_HUMAN	Immunity-related GTPase family M protein	IRGM	Transcription factor AP-1	#N/A
A1A519	reviewed	F170A_HUMAN	Protein FAM170A	FAM170A	Caspase-3	CASP3
A1A5B4	reviewed	ANO9_HUMAN	Anoctamin-9	ANO9	Prostaglandin G/H synthase 2	PTGS2
A1A5C7	reviewed	S22AN_HUMAN	Solute carrier family 22 member 23	SLC22A23	Caspase-8	CASP8
A1E959	reviewed	ODAM_HUMAN	Odontogenic ameloblast-associated protein	ODAM	Interstitial collagenase	MMP1
A1KXE4	reviewed	F168B_HUMAN	Myelin-associated neurite-outgrowth inhibitor	FAM168B	Heme oxygenase 1	HMOX1
A1KZ92	reviewed	PXDNL_HUMAN	Probable oxidoreductase PXDNL	PXDNL	Cytochrome P450 3A4	CYP3A4
A1L0T0	reviewed	HACL2_HUMAN	2-hydroxyacyl-CoA lyase 2	ILVBL	Cytochrome P450 2B1	#N/A
A1L167	reviewed	U2QL1_HUMAN	Ubiquitin-conjugating enzyme E2Q-like protein 1	UBE2QL1	Cytochrome P450 1A2	CYP1A2
A1L190	reviewed	SYCE3_HUMAN	Synaptonemal complex central element protein 3	SYCE3	Serum albumin	#N/A
A1L390	reviewed	PKHG3_HUMAN	Pleckstrin homology domain-containing family G member 3	PLEKHG3	Caveolin-1	CAV1
A1L3X0	reviewed	ELOV7_HUMAN	Elongation of very long chain fatty acids protein 7	ELOVL7	Catenin beta-1	CTNNB1
A1L4H1	reviewed	SRCRL_HUMAN	Soluble scavenger receptor cysteine-rich domain-containing protein SSC5D	SSC5D	Myc proto-oncogene protein	MYC
A1L4K1	reviewed	FSD2_HUMAN	Fibronectin type III and SPRY domain-containing protein 2	FSD2	Caspase-7	CASP7
A1X283	reviewed	SPD2B_HUMAN	SH3 and PX domain-containing protein 2B	SH3PXD2B	Tissue factor	F3
A1XBS5	reviewed	CBAR1_HUMAN	CBY1-interacting BAR domain-containing protein 1	CIBAR1	Gap junction alpha-1 protein	GJA1
A1Z1Q3	reviewed	MACD2_HUMAN	ADP-ribose glycohydrolase MACROD2	MACROD2	Stromelysin-2	MMP10
A2A288	reviewed	ZC12D_HUMAN	Probable ribonuclease ZC3H12D	ZC3H12D	Progesterone receptor	PGR
A2A2Y4	reviewed	FRMD3_HUMAN	FERM domain-containing protein 3	FRMD3	Nuclear receptor coactivator 2	NCOA2
A2IDD5	reviewed	CCD78_HUMAN	Coiled-coil domain-containing protein 78	CCDC78	Mineralocorticoid receptor	NR3C2
A2PYH4	reviewed	HFM1_HUMAN	Probable ATP-dependent DNA helicase HFM1	HFM1	Nitric oxide synthase, inducible	NOS2
A2RRP1	reviewed	NBAS_HUMAN	NBAS subunit of NRZ tethering complex	NBAS	Prostaglandin G/H synthase 1	PTGS1
A2RTX5	reviewed	SYTC2_HUMAN	Threonine--tRNA ligase 2, cytoplasmic	TARS3	Estrogen receptor	ESR1
A2RU14	reviewed	TM218_HUMAN	Transmembrane protein 218	TMEM218	Androgen receptor	AR
A2RU30	reviewed	TESP1_HUMAN	Protein TESPA1	TESPA1	Peroxisome proliferator activated receptor gamma	#N/A
A2RU49	reviewed	HYKK_HUMAN	Hydroxylysine kinase	HYKK	Prostaglandin G/H synthase 2	PTGS2
A2RUB1	reviewed	MEIOC_HUMAN	Meiosis-specific coiled-coil domain-containing protein MEIOC	MEIOC	Dipeptidyl peptidase IV	#N/A
A2RUB6	reviewed	CCD66_HUMAN	Coiled-coil domain-containing protein 66	CCDC66	Mitogen-activated protein kinase 14	MAPK14
A2RUC4	reviewed	TYW5_HUMAN	tRNA wybutosine-synthesizing protein 5	TYW5	Glycogen synthase kinase-3 beta	GSK3B
A2RUH7	reviewed	MBPHL_HUMAN	Myosin-binding protein H-like	MYBPHL	Heat shock protein HSP 90	#N/A
A2VDJ0	reviewed	T131L_HUMAN	Transmembrane protein 131-like	TMEM131L	Cell division protein kinase 2	#N/A
A2VEC9	reviewed	SSPO_HUMAN	SCO-spondin	SSPOP	Phosphatidylinositol-4,5-bisphosphate 3-kinase catalytic subunit, gamma isoform	#N/A
A3KMH1	reviewed	VWA8_HUMAN	von Willebrand factor A domain-containing protein 8	VWA8	Serine/threonine-protein kinase Chk1	CHEK1
A4D0S4	reviewed	LAMB4_HUMAN	Laminin subunit beta-4	LAMB4	mRNA of PKA Catalytic Subunit C-alpha	#N/A
A4D126	reviewed	ISPD_HUMAN	D-ribitol-5-phosphate cytidylyltransferase	CRPPA	Trypsin-1	#N/A
A4D161	reviewed	F221A_HUMAN	Protein FAM221A	FAM221A	Nuclear receptor coactivator 2	NCOA2
A4D1B5	reviewed	GSAP_HUMAN	Gamma-secretase-activating protein	GSAP	Nuclear receptor coactivator 1	NCOA1
A4D1E9	reviewed	GTPBA_HUMAN	GTP-binding protein 10	GTPBP10	Calmodulin	#N/A
A4D1P6	reviewed	WDR91_HUMAN	WD repeat-containing protein 91	WDR91	N/A	#N/A
A4D1T9	reviewed	PRS37_HUMAN	Probable inactive serine protease 37	PRSS37	N/A	#N/A
A4D256	reviewed	CC14C_HUMAN	Dual specificity protein phosphatase CDC14C	CDC14C	Nitric oxide synthase, inducible	NOS2
A4D2B0	reviewed	MBLC1_HUMAN	Metallo-beta-lactamase domain-containing protein 1	MBLAC1	Prostaglandin G/H synthase 1	PTGS1
A4D2B8	reviewed	PM2P1_HUMAN	Putative postmeiotic segregation increased 2-like protein 1	PMS2P1	Thrombin	#N/A
A4GXA9	reviewed	EME2_HUMAN	Probable crossover junction endonuclease EME2	EME2	Potassium voltage-gated channel subfamily H member 2	KCNH2
A4UGR9	reviewed	XIRP2_HUMAN	Xin actin-binding repeat-containing protein 2	XIRP2	Estrogen receptor	ESR1
A5D8T8	reviewed	CL18A_HUMAN	C-type lectin domain family 18 member A	CLEC18A	Androgen receptor	AR
A5D8V6	reviewed	VP37C_HUMAN	Vacuolar protein sorting-associated protein 37C	VPS37C	Sodium channel protein type 5 subunit alpha	SCN5A
A5D8V7	reviewed	ODAD3_HUMAN	Outer dynein arm-docking complex subunit 3	ODAD3	Peroxisome proliferator activated receptor gamma	#N/A
A5D8W1	reviewed	CFA69_HUMAN	Cilia- and flagella-associated protein 69	CFAP69	Coagulation factor Xa	#N/A
A5LHX3	reviewed	PSB11_HUMAN	Proteasome subunit beta type-11	PSMB11	Prostaglandin G/H synthase 2	PTGS2
A5PKW4	reviewed	PSD1_HUMAN	PH and SEC7 domain-containing protein 1	PSD	Nitric-oxide synthase, endothelial	#N/A
A5PLL7	reviewed	PDES1_HUMAN	Plasmanylethanolamine desaturase	PEDS1	Voltage-dependent calcium channel subunit alpha-2/delta-1	CACNA2D1
A5PLN9	reviewed	TPC13_HUMAN	Trafficking protein particle complex subunit 13	TRAPPC13	DNA topoisomerase II	#N/A
A5X5Y0	reviewed	5HT3E_HUMAN	5-hydroxytryptamine receptor 3E	HTR3E	Estrogen receptor beta	ESR2
A5YKK6	reviewed	CNOT1_HUMAN	CCR4-NOT transcription complex subunit 1	CNOT1	Dipeptidyl peptidase IV	#N/A
A5YM72	reviewed	CRNS1_HUMAN	Carnosine synthase 1	CARNS1	Mitogen-activated protein kinase 14	MAPK14
A6BM72	reviewed	MEG11_HUMAN	Multiple epidermal growth factor-like domains protein 11	MEGF11	Glycogen synthase kinase-3 beta	GSK3B
A6H8Y1	reviewed	BDP1_HUMAN	Transcription factor TFIIIB component B'' homolog	BDP1	Heat shock protein HSP 90	#N/A
A6H8Z2	reviewed	F221B_HUMAN	Protein FAM221B	FAM221B	Serine/threonine-protein kinase Chk1	CHEK1
A6NC98	reviewed	CC88B_HUMAN	Coiled-coil domain-containing protein 88B	CCDC88B	Trypsin-1	#N/A
A6NCS4	reviewed	NKX26_HUMAN	Homeobox protein Nkx-2.6	NKX2-6	Nuclear receptor coactivator 2	NCOA2
A6ND01	reviewed	JUNO_HUMAN	Sperm-egg fusion protein Juno	IZUMO1R	Nuclear receptor coactivator 1	NCOA1
A6ND36	reviewed	FA83G_HUMAN	Protein FAM83G	FAM83G	Calcium-activated potassium channel subunit alpha 1	#N/A
A6NDB9	reviewed	PALM3_HUMAN	Paralemmin-3	PALM3	Calmodulin	#N/A
A6NDE4	reviewed	RBY1B_HUMAN	RNA-binding motif protein, Y chromosome, family 1 member B	RBMY1B	Beta-2 adrenergic receptor	ADRB2
A6NDG6	reviewed	PGP_HUMAN	Glycerol-3-phosphate phosphatase	PGP	Beta-secretase	#N/A
A6NDV4	reviewed	TMM8B_HUMAN	Transmembrane protein 8B	TMEM8B	N/A	#N/A
A6NED2	reviewed	RCCD1_HUMAN	RCC1 domain-containing protein 1	RCCD1	N/A	#N/A
A6NEM1	reviewed	GG6L9_HUMAN	Golgin subfamily A member 6-like protein 9	GOLGA6L9	Thrombin	#N/A
A6NFA1	reviewed	TIKI2_HUMAN	Metalloprotease TIKI2	TRABD2B	Estrogen receptor	ESR1
A6NFQ2	reviewed	TCAF2_HUMAN	TRPM8 channel-associated factor 2	TCAF2	Androgen receptor	AR
A6NFX1	reviewed	MFS2B_HUMAN	Sphingosine-1-phosphate transporter MFSD2B	MFSD2B	Carbonic anhydrase II	#N/A
A6NFY7	reviewed	SDHF1_HUMAN	Succinate dehydrogenase assembly factor 1, mitochondrial	SDHAF1	Dipeptidyl peptidase IV	#N/A
A6NGG8	reviewed	PCARE_HUMAN	Photoreceptor cilium actin regulator	PCARE	Heat shock protein HSP 90	#N/A
A6NGQ2	reviewed	OOEP_HUMAN	Oocyte-expressed protein homolog	OOEP	Trypsin-1	#N/A
A6NGU5	reviewed	GGT3_HUMAN	Putative glutathione hydrolase 3 proenzyme	GGT3P	Nuclear receptor coactivator 2	NCOA2
A6NHR9	reviewed	SMHD1_HUMAN	Structural maintenance of chromosomes flexible hinge domain-containing protein 1	SMCHD1	Nuclear receptor coactivator 1	NCOA1
A6NI15	reviewed	MSGN1_HUMAN	Mesogenin-1	MSGN1	Nitric oxide synthase, inducible	NOS2
A6NI61	reviewed	MYMK_HUMAN	Protein myomaker	MYMK	Thrombin	#N/A
A6NI73	reviewed	LIRA5_HUMAN	Leukocyte immunoglobulin-like receptor subfamily A member 5	LILRA5	Prostaglandin G/H synthase 2	PTGS2
A6NIH7	reviewed	U119B_HUMAN	Protein unc-119 homolog B	UNC119B	Gamma-aminobutyric acid receptor subunit alpha-1	GABRA1
A6NIX2	reviewed	WTIP_HUMAN	Wilms tumor protein 1-interacting protein	WTIP	Dipeptidyl peptidase IV	#N/A
A6NJ46	reviewed	NKX63_HUMAN	Homeobox protein Nkx-6.3	NKX6-3	Beta-lactamase	#N/A
A6NJ78	reviewed	MET15_HUMAN	12S rRNA N4-methylcytidine	METTL15	N/A	#N/A
A6NK06	reviewed	IRG1_HUMAN	Cis-aconitate decarboxylase	ACOD1	Androgen receptor	AR
A6NK58	reviewed	LIPT2_HUMAN	Putative lipoyltransferase 2, mitochondrial	LIPT2	Carbonic anhydrase II	#N/A
A6NK89	reviewed	RASFA_HUMAN	Ras association domain-containing protein 10	RASSF10	Nitric oxide synthase, inducible	NOS2
A6NKB5	reviewed	PCX2_HUMAN	Pecanex-like protein 2	PCNX2	Prostaglandin G/H synthase 1	PTGS1
A6NL88	reviewed	SHSA7_HUMAN	Protein shisa-7	SHISA7	Androgen receptor	AR
A6NMY6	reviewed	AXA2L_HUMAN	Putative annexin A2-like protein	ANXA2P2	Peroxisome proliferator activated receptor gamma	#N/A
A6NMZ7	reviewed	CO6A6_HUMAN	Collagen alpha-6	COL6A6	Prostaglandin G/H synthase 2	PTGS2
A6NNB3	reviewed	IFM5_HUMAN	Interferon-induced transmembrane protein 5	IFITM5	Heat shock protein HSP 90	#N/A
A6NNM8	reviewed	TTL13_HUMAN	Tubulin polyglutamylase TTLL13	TTLL13	Phosphatidylinositol-4,5-bisphosphate 3-kinase catalytic subunit, gamma isoform	#N/A
A6NNY8	reviewed	UBP27_HUMAN	Ubiquitin carboxyl-terminal hydrolase 27	USP27X	mRNA of PKA Catalytic Subunit C-alpha	#N/A
A6NNZ2	reviewed	TBB8B_HUMAN	Tubulin beta 8B	TUBB8B	Nuclear receptor coactivator 2	NCOA2
A6PVC2	reviewed	TTLL8_HUMAN	Protein monoglycylase TTLL8	TTLL8	Dipeptidyl peptidase IV	#N/A
A7E2V4	reviewed	ZSWM8_HUMAN	Zinc finger SWIM domain-containing protein 8	ZSWIM8	Trypsin-1	#N/A
A7E2Y1	reviewed	MYH7B_HUMAN	Myosin-7B	MYH7B	Progesterone receptor	PGR
A7KAX9	reviewed	RHG32_HUMAN	Rho GTPase-activating protein 32	ARHGAP32	Thrombin	#N/A
A7MCY6	reviewed	TBKB1_HUMAN	TANK-binding kinase 1-binding protein 1	TBKBP1	Muscarinic acetylcholine receptor M1	CHRM1
A7MD48	reviewed	SRRM4_HUMAN	Serine/arginine repetitive matrix protein 4	SRRM4	Nitric-oxide synthase, endothelial	#N/A
A7XYQ1	reviewed	SOBP_HUMAN	Sine oculis-binding protein homolog	SOBP	Gamma-aminobutyric-acid receptor alpha-2 subunit	#N/A
A8CG34	reviewed	P121C_HUMAN	Nuclear envelope pore membrane protein POM 121C	POM121C	Acetylcholinesterase	ACHE
A8K0Z3	reviewed	WASH1_HUMAN	WASH complex subunit 1	WASHC1	Sodium-dependent noradrenaline transporter	SLC6A2
A8K2U0	reviewed	A2ML1_HUMAN	Alpha-2-macroglobulin-like protein 1	A2ML1	Muscarinic acetylcholine receptor M2	CHRM2
A8K4G0	reviewed	CLM7_HUMAN	CMRF35-like molecule 7	CD300LB	Alpha-1B adrenergic receptor	ADRA1B
A8K7I4	reviewed	CLCA1_HUMAN	Calcium-activated chloride channel regulator 1	CLCA1	Gamma-aminobutyric acid receptor subunit alpha-1	GABRA1
A8K8P3	reviewed	SFI1_HUMAN	Protein SFI1 homolog	SFI1	DNA topoisomerase II	#N/A
A8K8V0	reviewed	ZN785_HUMAN	Zinc finger protein 785	ZNF785	Coagulation factor VII	F7
A8MPY1	reviewed	GBRR3_HUMAN	Gamma-aminobutyric acid receptor subunit rho-3	GABRR3	Calmodulin	#N/A
A8MQ03	reviewed	CRTP1_HUMAN	Cysteine-rich tail protein 1	CYSRT1	Transcription factor p65	RELA
A8MQ27	reviewed	NEU1B_HUMAN	E3 ubiquitin-protein ligase NEURL1B	NEURL1B	Inhibitor of nuclear factor kappa-B kinase subunit beta	IKBKB
A8MT69	reviewed	CENPX_HUMAN	Centromere protein X	CENPX	RAC-alpha serine/threonine-protein kinase	AKT1
A8MTA8	reviewed	F166B_HUMAN	Protein FAM166B	FAM166B	Apoptosis regulator Bcl-2	BCL2
A8MTJ3	reviewed	GNAT3_HUMAN	Guanine nucleotide-binding protein G	GNAT3	Apoptosis regulator BAX	BAX
A8MTQ0	reviewed	NOTO_HUMAN	Homeobox protein notochord	NOTO	Tumor necrosis factor	TNF
A8MTZ0	reviewed	BBIP1_HUMAN	BBSome-interacting protein 1	BBIP1	Transcription factor AP-1	#N/A
A8MU46	reviewed	SMTL1_HUMAN	Smoothelin-like protein 1	SMTNL1	Activator of 90 kDa heat shock protein ATPase homolog 1	AHSA1
A8MUP2	reviewed	CSKMT_HUMAN	Citrate synthase-lysine N-methyltransferase CSKMT, mitochondrial	CSKMT	Caspase-3	CASP3
A8MV65	reviewed	VGLL3_HUMAN	Transcription cofactor vestigial-like protein 3	VGLL3	Mitogen-activated protein kinase 8	MAPK8
A8MVW5	reviewed	HECA2_HUMAN	HEPACAM family member 2	HEPACAM2	Xanthine dehydrogenase/oxidase	XDH
A8MW95	reviewed	BECN2_HUMAN	Beclin-2	BECN2	Interstitial collagenase	MMP1
A8MW99	reviewed	MEI4_HUMAN	Meiosis-specific protein MEI4	MEI4	Signal transducer and activator of transcription 1-alpha/beta	STAT1
A8MWX3	reviewed	WASH4_HUMAN	Putative WAS protein family homolog 4	WASH4P	Cell division control protein 2 homolog	#N/A
A8MXD5	reviewed	GRCR1_HUMAN	Glutaredoxin domain-containing cysteine-rich protein 1	GRXCR1	Peroxisome proliferator-activated receptor gamma	PPARG
A8MXV4	reviewed	NUD19_HUMAN	Acyl-coenzyme A diphosphatase NUDT19	NUDT19	Heme oxygenase 1	HMOX1
A8MYU2	reviewed	KCNU1_HUMAN	Potassium channel subfamily U member 1	KCNU1	Cytochrome P450 3A4	CYP3A4
A8MZ59	reviewed	LEUTX_HUMAN	Paired-like homeodomain transcription factor LEUTX	LEUTX	Cytochrome P450 1A2	CYP1A2
A8TX70	reviewed	CO6A5_HUMAN	Collagen alpha-5	COL6A5	Cytochrome P450 1A1	CYP1A1
A9UHW6	reviewed	MI4GD_HUMAN	MIF4G domain-containing protein	MIF4GD	Intercellular adhesion molecule 1	ICAM1
A9YTQ3	reviewed	AHRR_HUMAN	Aryl hydrocarbon receptor repressor	AHRR	E-selectin	SELE
B0I1T2	reviewed	MYO1G_HUMAN	Unconventional myosin-Ig	MYO1G	Vascular cell adhesion protein 1	VCAM1
B0L3A2	reviewed	DEAR_HUMAN	Dual endothelin-1/angiotensin II receptor	FBXW7-AS1	Nuclear receptor subfamily 1 group I member 2	NR1I2
B0YJ81	reviewed	HACD1_HUMAN	Very-long-chain	HACD1	Cytochrome P450 1B1	CYP1B1
B1AK53	reviewed	ESPN_HUMAN	Espin	ESPN	Arachidonate 5-lipoxygenase	#N/A
B1AL88	reviewed	NALF1_HUMAN	NALCN channel auxiliary factor 1	NALF1	Hyaluronan synthase 2	HAS2
B2RTY4	reviewed	MYO9A_HUMAN	Unconventional myosin-IXa	MYO9A	Glutathione S-transferase P	GSTP1
B2RUY7	reviewed	VWC2L_HUMAN	von Willebrand factor C domain-containing protein 2-like	VWC2L	Aryl hydrocarbon receptor	AHR
B2RUZ4	reviewed	SMIM1_HUMAN	Small integral membrane protein 1	SMIM1	26S proteasome non-ATPase regulatory subunit 3	PSMD3
B2RXF5	reviewed	ZBT42_HUMAN	Zinc finger and BTB domain-containing protein 42	ZBTB42	Solute carrier family 2, facilitated glucose transporter member 4	SLC2A4
B2RXH2	reviewed	KDM4E_HUMAN	Lysine-specific demethylase 4E	KDM4E	Nuclear receptor subfamily 1 group I member 3	NR1I3
B3KU38	reviewed	IQIP1_HUMAN	IQCJ-SCHIP1 readthrough transcript protein	IQCJ-SCHIP1	Insulin receptor	INSR
B6A8C7	reviewed	TARM1_HUMAN	T-cell-interacting, activating receptor on myeloid cells protein 1	TARM1	Type I iodothyronine deiodinase	DIO1
B7U540	reviewed	KCJ18_HUMAN	Inward rectifier potassium channel 18	KCNJ18	Serine/threonine-protein phosphatase 2B catalytic subunit alpha isoform	#N/A
B7Z8K6	reviewed	TRDC_HUMAN	T cell receptor delta constant	TRDC	Peroxidase C1A	#N/A
B7ZAQ6	reviewed	GPHRA_HUMAN	Golgi pH regulator A	GPR89A	Glutathione S-transferase Mu 1	GSTM1
C4AMC7	reviewed	WASH3_HUMAN	Putative WAS protein family homolog 3	WASH3P	Glutathione S-transferase Mu 2	GSTM2
C9JE40	reviewed	PATL2_HUMAN	Protein PAT1 homolog 2	PATL2	Aldo-keto reductase family 1 member C3	AKR1C3
C9JLW8	reviewed	MCRI1_HUMAN	Mapk-regulated corepressor-interacting protein 1	MCRIP1	Antileukoproteinase	SLPI
C9JR72	reviewed	KBTBD_HUMAN	Kelch repeat and BTB domain-containing protein 13	KBTBD13	Prostaglandin G/H synthase 1	PTGS1
C9JRZ8	reviewed	AK1BF_HUMAN	Aldo-keto reductase family 1 member B15	AKR1B15	Androgen receptor	AR
D3W0D1	reviewed	KLRF2_HUMAN	Killer cell lectin-like receptor subfamily F member 2	KLRF2	Prostaglandin G/H synthase 2	PTGS2
D6RGH6	reviewed	MCIN_HUMAN	Multicilin	MCIDAS	Heat shock protein HSP 90	#N/A
E0CX11	reviewed	STMP1_HUMAN	Short transmembrane mitochondrial protein 1	STMP1	Trypsin-1	#N/A
G2XKQ0	reviewed	SUMO5_HUMAN	Small ubiquitin-related modifier 5	SUMO1P1	Nuclear receptor coactivator 2	NCOA2
H0YL14	reviewed	TM250_HUMAN	Transmembrane protein 250	TMEM250	mRNA of PKA Catalytic Subunit C-alpha	#N/A
K7EJ46	reviewed	SIM22_HUMAN	Small integral membrane protein 22	SMIM22	Dipeptidyl peptidase IV	#N/A
K9M1U5	reviewed	IFNL4_HUMAN	Interferon lambda-4	IFNL4	Phosphatidylinositol-4,5-bisphosphate 3-kinase catalytic subunit, gamma isoform	#N/A
M0R2J8	reviewed	DCDC1_HUMAN	Doublecortin domain-containing protein 1	DCDC1	Transcription factor p65	RELA
O00115	reviewed	DNS2A_HUMAN	Deoxyribonuclease-2-alpha	DNASE2	Epidermal growth factor receptor	EGFR
O00116	reviewed	ADAS_HUMAN	Alkyldihydroxyacetonephosphate synthase, peroxisomal	AGPS	RAC-alpha serine/threonine-protein kinase	AKT1
O00124	reviewed	UBXN8_HUMAN	UBX domain-containing protein 8	UBXN8	Vascular endothelial growth factor A	VEGFA
O00139	reviewed	KIF2A_HUMAN	Kinesin-like protein KIF2A	KIF2A	G1/S-specific cyclin-D1	CCND1
O00141	reviewed	SGK1_HUMAN	Serine/threonine-protein kinase Sgk1	SGK1	Bcl-2-like protein 1	BCL2L1
O00142	reviewed	KITM_HUMAN	Thymidine kinase 2, mitochondrial	TK2	Cyclin-dependent kinase inhibitor 1	CDKN1A
O00144	reviewed	FZD9_HUMAN	Frizzled-9	FZD9	Caspase-9	CASP9
O00148	reviewed	DX39A_HUMAN	ATP-dependent RNA helicase DDX39A	DDX39A	72 kDa type IV collagenase	MMP2
O00151	reviewed	PDLI1_HUMAN	PDZ and LIM domain protein 1	PDLIM1	Matrix metalloproteinase-9	MMP9
O00154	reviewed	BACH_HUMAN	Cytosolic acyl coenzyme A thioester hydrolase	ACOT7	Mitogen-activated protein kinase 1	MAPK1
O00155	reviewed	GPR25_HUMAN	Probable G-protein coupled receptor 25	GPR25	Interleukin-10	IL10
O00159	reviewed	MYO1C_HUMAN	Unconventional myosin-Ic	MYO1C	Retinoblastoma-associated protein	RB1
O00160	reviewed	MYO1F_HUMAN	Unconventional myosin-If	MYO1F	Cell division protein kinase 4	#N/A
O00161	reviewed	SNP23_HUMAN	Synaptosomal-associated protein 23	SNAP23	Tumor necrosis factor	TNF
O00165	reviewed	HAX1_HUMAN	HCLS1-associated protein X-1	HAX1	Transcription factor AP-1	#N/A
O00167	reviewed	EYA2_HUMAN	Eyes absent homolog 2	EYA2	Interleukin-6	IL6
O00168	reviewed	PLM_HUMAN	Phospholemman	FXYD1	Caspase-3	CASP3
O00170	reviewed	AIP_HUMAN	AH receptor-interacting protein	AIP	Cellular tumor antigen p53	TP53
O00175	reviewed	CCL24_HUMAN	C-C motif chemokine 24	CCL24	NF-kappa-B inhibitor alpha	NFKBIA
O00180	reviewed	KCNK1_HUMAN	Potassium channel subfamily K member 1	KCNK1	Xanthine dehydrogenase/oxidase	XDH
O00182	reviewed	LEG9_HUMAN	Galectin-9	LGALS9	DNA topoisomerase 1	TOP1
O00186	reviewed	STXB3_HUMAN	Syntaxin-binding protein 3	STXBP3	E3 ubiquitin-protein ligase Mdm2	MDM2
O00187	reviewed	MASP2_HUMAN	Mannan-binding lectin serine protease 2	MASP2	Amyloid beta A4 protein	#N/A
O00189	reviewed	AP4M1_HUMAN	AP-4 complex subunit mu-1	AP4M1	Interstitial collagenase	MMP1
O00192	reviewed	ARVC_HUMAN	Splicing regulator ARVCF	ARVCF	Proliferating cell nuclear antigen	PCNA
O00194	reviewed	RB27B_HUMAN	Ras-related protein Rab-27B	RAB27B	Receptor tyrosine-protein kinase erbB-2	ERBB2
O00198	reviewed	HRK_HUMAN	Activator of apoptosis harakiri	HRK	Peroxisome proliferator-activated receptor gamma	PPARG
O00203	reviewed	AP3B1_HUMAN	AP-3 complex subunit beta-1	AP3B1	Heme oxygenase 1	HMOX1
O00204	reviewed	ST2B1_HUMAN	Sulfotransferase 2B1	SULT2B1	Caspase-7	CASP7
O00206	reviewed	TLR4_HUMAN	Toll-like receptor 4	TLR4	Intercellular adhesion molecule 1	ICAM1
O00212	reviewed	RHOD_HUMAN	Rho-related GTP-binding protein RhoD	RHOD	Induced myeloid leukemia cell differentiation protein Mcl-1	MCL1
O00213	reviewed	APBB1_HUMAN	Amyloid beta precursor protein binding family B member 1	APBB1	Baculoviral IAP repeat-containing protein 5	BIRC5
O00214	reviewed	LEG8_HUMAN	Galectin-8	LGALS8	Interleukin-2	IL2
O00217	reviewed	NDUS8_HUMAN	NADH dehydrogenase	NDUFS8	G2/mitotic-specific cyclin-B1	CCNB1
O00219	reviewed	HYAS3_HUMAN	Hyaluronan synthase 3	HAS3	Tyrosinase	TYR
O00220	reviewed	TR10A_HUMAN	Tumor necrosis factor receptor superfamily member 10A	TNFRSF10A	Interferon gamma	IFNG
O00221	reviewed	IKBE_HUMAN	NF-kappa-B inhibitor epsilon	NFKBIE	Interleukin-4	IL4
O00222	reviewed	GRM8_HUMAN	Metabotropic glutamate receptor 8	GRM8	DNA topoisomerase 2-alpha	TOP2A
O00230	reviewed	CORT_HUMAN	Cortistatin	CORT	Glutathione S-transferase P	GSTP1
O00231	reviewed	PSD11_HUMAN	26S proteasome non-ATPase regulatory subunit 11	PSMD11	Baculoviral IAP repeat-containing protein 4	#N/A
O00232	reviewed	PSD12_HUMAN	26S proteasome non-ATPase regulatory subunit 12	PSMD12	Solute carrier family 2, facilitated glucose transporter member 4	SLC2A4
O00233	reviewed	PSMD9_HUMAN	26S proteasome non-ATPase regulatory subunit 9	PSMD9	Insulin receptor	INSR
O00237	reviewed	RN103_HUMAN	E3 ubiquitin-protein ligase RNF103	RNF103	CD40 ligand	CD40LG
O00238	reviewed	BMR1B_HUMAN	Bone morphogenetic protein receptor type-1B	BMPR1B	Prostaglandin E synthase	PTGES
O00241	reviewed	SIRB1_HUMAN	Signal-regulatory protein beta-1	SIRPB1	Kinetochore protein Nuf2	NUF2
O00244	reviewed	ATOX1_HUMAN	Copper transport protein ATOX1	ATOX1	Adenylate cyclase type 2	ADCY2
O00253	reviewed	AGRP_HUMAN	Agouti-related protein	AGRP	Hepatocyte growth factor receptor	MET
O00254	reviewed	PAR3_HUMAN	Proteinase-activated receptor 3	F2RL2	Prostaglandin G/H synthase 1	PTGS1
O00255	reviewed	MEN1_HUMAN	Menin	MEN1	Androgen receptor	AR
O00257	reviewed	CBX4_HUMAN	E3 SUMO-protein ligase CBX4	CBX4	Peroxisome proliferator activated receptor gamma	#N/A
O00258	reviewed	GET1_HUMAN	Guided entry of tail-anchored proteins factor 1	GET1	Prostaglandin G/H synthase 2	PTGS2
O00264	reviewed	PGRC1_HUMAN	Membrane-associated progesterone receptor component 1	PGRMC1	Heat shock protein HSP 90	#N/A
O00267	reviewed	SPT5H_HUMAN	Transcription elongation factor SPT5	SUPT5H	Phosphatidylinositol-4,5-bisphosphate 3-kinase catalytic subunit, gamma isoform	#N/A
O00268	reviewed	TAF4_HUMAN	Transcription initiation factor TFIID subunit 4	TAF4	Nuclear receptor coactivator 2	NCOA2
O00270	reviewed	GPR31_HUMAN	-12	GPR31	Dipeptidyl peptidase IV	#N/A
O00273	reviewed	DFFA_HUMAN	DNA fragmentation factor subunit alpha	DFFA	Aldose reductase	#N/A
O00287	reviewed	RFXAP_HUMAN	Regulatory factor X-associated protein	RFXAP	Trypsin-1	#N/A
O00291	reviewed	HIP1_HUMAN	Huntingtin-interacting protein 1	HIP1	DNA topoisomerase II	#N/A
O00292	reviewed	LFTY2_HUMAN	Left-right determination factor 2	LEFTY2	Thrombin	#N/A
O00294	reviewed	TULP1_HUMAN	Tubby-related protein 1	TULP1	Potassium voltage-gated channel subfamily H member 2	KCNH2
O00299	reviewed	CLIC1_HUMAN	Chloride intracellular channel protein 1	CLIC1	Sodium channel protein type 5 subunit alpha	SCN5A
O00300	reviewed	TR11B_HUMAN	Tumor necrosis factor receptor superfamily member 11B	TNFRSF11B	Coagulation factor Xa	#N/A
O00303	reviewed	EIF3F_HUMAN	Eukaryotic translation initiation factor 3 subunit F	EIF3F	Beta-2 adrenergic receptor	ADRB2
O00305	reviewed	CACB4_HUMAN	Voltage-dependent L-type calcium channel subunit beta-4	CACNB4	Stromelysin-1	MMP3
O00308	reviewed	WWP2_HUMAN	NEDD4-like E3 ubiquitin-protein ligase WWP2	WWP2	mRNA of PKA Catalytic Subunit C-alpha	#N/A
O00311	reviewed	CDC7_HUMAN	Cell division cycle 7-related protein kinase	CDC7	Coagulation factor VII	F7
O00322	reviewed	UPK1A_HUMAN	Uroplakin-1a	UPK1A	Nitric-oxide synthase, endothelial	#N/A
O00327	reviewed	BMAL1_HUMAN	Aryl hydrocarbon receptor nuclear translocator-like protein 1	ARNTL	Retinoic acid receptor RXR-alpha	RXRA
O00329	reviewed	PK3CD_HUMAN	Phosphatidylinositol 4,5-bisphosphate 3-kinase catalytic subunit delta isoform	PIK3CD	Acetylcholinesterase	ACHE
O00330	reviewed	ODPX_HUMAN	Pyruvate dehydrogenase protein X component, mitochondrial	PDHX	Gamma-aminobutyric acid receptor subunit alpha-1	GABRA1
O00337	reviewed	S28A1_HUMAN	Sodium/nucleoside cotransporter 1	SLC28A1	Amine oxidase [flavin-containing] B	#N/A
O00338	reviewed	ST1C2_HUMAN	Sulfotransferase 1C2	SULT1C2	Transcription factor p65	RELA
O00339	reviewed	MATN2_HUMAN	Matrilin-2	MATN2	Epidermal growth factor receptor	EGFR
O00341	reviewed	EAA5_HUMAN	Excitatory amino acid transporter 5	SLC1A7	RAC-alpha serine/threonine-protein kinase	AKT1
O00358	reviewed	FOXE1_HUMAN	Forkhead box protein E1	FOXE1	Vascular endothelial growth factor A	VEGFA
O00370	reviewed	LORF2_HUMAN	LINE-1 retrotransposable element ORF2 protein		G1/S-specific cyclin-D1	CCND1
O00391	reviewed	QSOX1_HUMAN	Sulfhydryl oxidase 1	QSOX1	Apoptosis regulator Bcl-2	BCL2
O00400	reviewed	ACATN_HUMAN	Acetyl-coenzyme A transporter 1	SLC33A1	Bcl-2-like protein 1	BCL2L1
O00401	reviewed	WASL_HUMAN	Actin nucleation-promoting factor WASL	WASL	Proto-oncogene c-Fos	#N/A
O00408	reviewed	PDE2A_HUMAN	cGMP-dependent 3',5'-cyclic phosphodiesterase	PDE2A	Cyclin-dependent kinase inhibitor 1	CDKN1A
O00409	reviewed	FOXN3_HUMAN	Forkhead box protein N3	FOXN3	Eukaryotic translation initiation factor 6	EIF6
O00410	reviewed	IPO5_HUMAN	Importin-5	IPO5	Apoptosis regulator BAX	BAX
O00411	reviewed	RPOM_HUMAN	DNA-directed RNA polymerase, mitochondrial	POLRMT	Caspase-9	CASP9
O00418	reviewed	EF2K_HUMAN	Eukaryotic elongation factor 2 kinase	EEF2K	Urokinase-type plasminogen activator	PLAU
O00421	reviewed	CCRL2_HUMAN	C-C chemokine receptor-like 2	CCRL2	72 kDa type IV collagenase	MMP2
O00422	reviewed	SAP18_HUMAN	Histone deacetylase complex subunit SAP18	SAP18	Matrix metalloproteinase-9	MMP9
O00423	reviewed	EMAL1_HUMAN	Echinoderm microtubule-associated protein-like 1	EML1	Mitogen-activated protein kinase 1	MAPK1
O00425	reviewed	IF2B3_HUMAN	Insulin-like growth factor 2 mRNA-binding protein 3	IGF2BP3	Interleukin-10	IL10
O00429	reviewed	DNM1L_HUMAN	Dynamin-1-like protein	DNM1L	Pro-epidermal growth factor	EGF
O00442	reviewed	RTCA_HUMAN	RNA 3'-terminal phosphate cyclase	RTCA	Retinoblastoma-associated protein	RB1
O00443	reviewed	P3C2A_HUMAN	Phosphatidylinositol 4-phosphate 3-kinase C2 domain-containing subunit alpha	PIK3C2A	Tumor necrosis factor	TNF
O00444	reviewed	PLK4_HUMAN	Serine/threonine-protein kinase PLK4	PLK4	Transcription factor AP-1	#N/A
O00445	reviewed	SYT5_HUMAN	Synaptotagmin-5	SYT5	Interleukin-6	IL6
O00451	reviewed	GFRA2_HUMAN	GDNF family receptor alpha-2	GFRA2	Cyclin-dependent kinase inhibitor 2A, isoforms 1/2/3	#N/A
O00453	reviewed	LST1_HUMAN	Leukocyte-specific transcript 1 protein	LST1	Activator of 90 kDa heat shock protein ATPase homolog 1	AHSA1
O00459	reviewed	P85B_HUMAN	Phosphatidylinositol 3-kinase regulatory subunit beta	PIK3R2	Caspase-3	CASP3
O00461	reviewed	GOLI4_HUMAN	Golgi integral membrane protein 4	GOLIM4	Cellular tumor antigen p53	TP53
O00462	reviewed	MANBA_HUMAN	Beta-mannosidase	MANBA	ETS domain-containing protein Elk-1	ELK1
O00463	reviewed	TRAF5_HUMAN	TNF receptor-associated factor 5	TRAF5	NF-kappa-B inhibitor alpha	NFKBIA
O00468	reviewed	AGRIN_HUMAN	Agrin	AGRN	NADPH--cytochrome P450 reductase	POR
O00469	reviewed	PLOD2_HUMAN	Procollagen-lysine,2-oxoglutarate 5-dioxygenase 2	PLOD2	Ornithine decarboxylase	ODC1
O00470	reviewed	MEIS1_HUMAN	Homeobox protein Meis1	MEIS1	Xanthine dehydrogenase/oxidase	XDH
O00471	reviewed	EXOC5_HUMAN	Exocyst complex component 5	EXOC5	Caspase-8	CASP8
O00472	reviewed	ELL2_HUMAN	RNA polymerase II elongation factor ELL2	ELL2	DNA topoisomerase 1	TOP1
O00476	reviewed	NPT4_HUMAN	Sodium-dependent phosphate transport protein 4	SLC17A3	RAF proto-oncogene serine/threonine-protein kinase	RAF1
O00478	reviewed	BT3A3_HUMAN	Butyrophilin subfamily 3 member A3	BTN3A3	Superoxide dismutase [Cu-Zn]	#N/A
O00481	reviewed	BT3A1_HUMAN	Butyrophilin subfamily 3 member A1	BTN3A1	Protein kinase C alpha type	PRKCA
O00482	reviewed	NR5A2_HUMAN	Nuclear receptor subfamily 5 group A member 2	NR5A2	Interstitial collagenase	MMP1
O00483	reviewed	NDUA4_HUMAN	Cytochrome c oxidase subunit NDUFA4	NDUFA4	Hypoxia-inducible factor 1-alpha	HIF1A
O00487	reviewed	PSDE_HUMAN	26S proteasome non-ATPase regulatory subunit 14	PSMD14	Signal transducer and activator of transcription 1-alpha/beta	STAT1
O00488	reviewed	ZN593_HUMAN	Zinc finger protein 593	ZNF593	Protein CBFA2T1	RUNX1T1
O00499	reviewed	BIN1_HUMAN	Myc box-dependent-interacting protein 1	BIN1	Probable E3 ubiquitin-protein ligase HERC5	#N/A
O00501	reviewed	CLD5_HUMAN	Claudin-5	CLDN5	Cell division control protein 2 homolog	#N/A
O00505	reviewed	IMA4_HUMAN	Importin subunit alpha-4	KPNA3	78 kDa glucose-regulated protein	#N/A
O00506	reviewed	STK25_HUMAN	Serine/threonine-protein kinase 25	STK25	Receptor tyrosine-protein kinase erbB-2	ERBB2
O00507	reviewed	USP9Y_HUMAN	Probable ubiquitin carboxyl-terminal hydrolase FAF-Y	USP9Y	Peroxisome proliferator-activated receptor gamma	PPARG
O00512	reviewed	BCL9_HUMAN	B-cell CLL/lymphoma 9 protein	BCL9	Acetyl-CoA carboxylase 1	ACACA
O00519	reviewed	FAAH1_HUMAN	Fatty-acid amide hydrolase 1	FAAH	Heme oxygenase 1	HMOX1
O00522	reviewed	KRIT1_HUMAN	Krev interaction trapped protein 1	KRIT1	Cytochrome P450 3A4	CYP3A4
O00526	reviewed	UPK2_HUMAN	Uroplakin-2	UPK2	Cytochrome P450 1A2	CYP1A2
O00533	reviewed	NCHL1_HUMAN	Neural cell adhesion molecule L1-like protein	CHL1	Caveolin-1	CAV1
O00541	reviewed	PESC_HUMAN	Pescadillo homolog	PES1	Myc proto-oncogene protein	MYC
O00548	reviewed	DLL1_HUMAN	Delta-like protein 1	DLL1	Tissue factor	F3
O00555	reviewed	CAC1A_HUMAN	Voltage-dependent P/Q-type calcium channel subunit alpha-1A	CACNA1A	Gap junction alpha-1 protein	GJA1
O00559	reviewed	RCAS1_HUMAN	Receptor-binding cancer antigen expressed on SiSo cells	EBAG9	Cytochrome P450 1A1	CYP1A1
O00560	reviewed	SDCB1_HUMAN	Syntenin-1	SDCBP	Intercellular adhesion molecule 1	ICAM1
O00562	reviewed	PITM1_HUMAN	Membrane-associated phosphatidylinositol transfer protein 1	PITPNM1	Interleukin-1 beta	IL1B
O00566	reviewed	MPP10_HUMAN	U3 small nucleolar ribonucleoprotein protein MPP10	MPHOSPH10	C-C motif chemokine 2	CCL2
O00567	reviewed	NOP56_HUMAN	Nucleolar protein 56	NOP56	E-selectin	SELE
O00571	reviewed	DDX3X_HUMAN	ATP-dependent RNA helicase DDX3X	DDX3X	Vascular cell adhesion protein 1	VCAM1
O00574	reviewed	CXCR6_HUMAN	C-X-C chemokine receptor type 6	CXCR6	Prostaglandin E2 receptor EP3 subtype	PTGER3
O00584	reviewed	RNT2_HUMAN	Ribonuclease T2	RNASET2	Interleukin-8	CXCL8
O00585	reviewed	CCL21_HUMAN	C-C motif chemokine 21	CCL21	Protein kinase C beta type	PRKCB
O00587	reviewed	MFNG_HUMAN	Beta-1,3-N-acetylglucosaminyltransferase manic fringe	MFNG	Baculoviral IAP repeat-containing protein 5	BIRC5
O00590	reviewed	ACKR2_HUMAN	Atypical chemokine receptor 2	ACKR2	Dual oxidase 2	DUOX2
O00591	reviewed	GBRP_HUMAN	Gamma-aminobutyric acid receptor subunit pi	GABRP	Nitric oxide synthase, endothelial	NOS3
O00592	reviewed	PODXL_HUMAN	Podocalyxin	PODXL	Heat shock protein beta-1	HSPB1
O00602	reviewed	FCN1_HUMAN	Ficolin-1	FCN1	Transforming growth factor beta-1	#N/A
O00622	reviewed	CCN1_HUMAN	CCN family member 1	CCN1	Estrogen sulfotransferase	#N/A
O00623	reviewed	PEX12_HUMAN	Peroxisome assembly protein 12	PEX12	Maltase-glucoamylase, intestinal	#N/A
O00625	reviewed	PIR_HUMAN	Pirin	PIR	Interleukin-2	IL2
O00626	reviewed	CCL22_HUMAN	C-C motif chemokine 22	CCL22	Nuclear receptor subfamily 1 group I member 2	NR1I2
O00628	reviewed	PEX7_HUMAN	Peroxisomal targeting signal 2 receptor	PEX7	Cytochrome P450 1B1	CYP1B1
O00629	reviewed	IMA3_HUMAN	Importin subunit alpha-3	KPNA4	G2/mitotic-specific cyclin-B1	CCNB1
O00631	reviewed	SARCO_HUMAN	Sarcolipin	SLN	Tissue-type plasminogen activator	PLAT
O00635	reviewed	TRI38_HUMAN	E3 ubiquitin-protein ligase TRIM38	TRIM38	Thrombomodulin	THBD
O00712	reviewed	NFIB_HUMAN	Nuclear factor 1 B-type	NFIB	Plasminogen activator inhibitor 1	SERPINE1
O00716	reviewed	E2F3_HUMAN	Transcription factor E2F3	E2F3	Collagen alpha-1(I) chain	#N/A
O00743	reviewed	PPP6_HUMAN	Serine/threonine-protein phosphatase 6 catalytic subunit	PPP6C	Interferon gamma	IFNG
O00744	reviewed	WN10B_HUMAN	Protein Wnt-10b	WNT10B	Arachidonate 5-lipoxygenase	#N/A
O00746	reviewed	NDKM_HUMAN	Nucleoside diphosphate kinase, mitochondrial	NME4	Phosphatidylinositol-3,4,5-trisphosphate 3-phosphatase and dual-specificity protein phosphatase PTEN	#N/A
O00748	reviewed	EST2_HUMAN	Cocaine esterase	CES2	Interleukin-1 alpha	IL1A
O00750	reviewed	P3C2B_HUMAN	Phosphatidylinositol 4-phosphate 3-kinase C2 domain-containing subunit beta	PIK3C2B	Myeloperoxidase	MPO
O00754	reviewed	MA2B1_HUMAN	Lysosomal alpha-mannosidase	MAN2B1	DNA topoisomerase 2-alpha	TOP2A
O00755	reviewed	WNT7A_HUMAN	Protein Wnt-7a	WNT7A	Neutrophil cytosol factor 1	NCF1
O00757	reviewed	F16P2_HUMAN	Fructose-1,6-bisphosphatase isozyme 2	FBP2	ATP-binding cassette sub-family G member 2	#N/A
O00762	reviewed	UBE2C_HUMAN	Ubiquitin-conjugating enzyme E2 C	UBE2C	Hyaluronan synthase 2	HAS2
O00763	reviewed	ACACB_HUMAN	Acetyl-CoA carboxylase 2	ACACB	Glutathione S-transferase P	GSTP1
O00764	reviewed	PDXK_HUMAN	Pyridoxal kinase	PDXK	Nuclear factor erythroid 2-related factor 2	NFE2L2
O00767	reviewed	SCD_HUMAN	Stearoyl-CoA desaturase	SCD	NAD(P)H dehydrogenase [quinone] 1	#N/A
O14490	reviewed	DLGP1_HUMAN	Disks large-associated protein 1	DLGAP1	Poly [ADP-ribose] polymerase 1	#N/A
O14492	reviewed	SH2B2_HUMAN	SH2B adapter protein 2	SH2B2	Aryl hydrocarbon receptor	AHR
O14493	reviewed	CLD4_HUMAN	Claudin-4	CLDN4	26S proteasome non-ATPase regulatory subunit 3	PSMD3
O14494	reviewed	PLPP1_HUMAN	Phospholipid phosphatase 1	PLPP1	Solute carrier family 2, facilitated glucose transporter member 4	SLC2A4
O14495	reviewed	PLPP3_HUMAN	Phospholipid phosphatase 3	PLPP3	Collagen alpha-1(III) chain	#N/A
O14497	reviewed	ARI1A_HUMAN	AT-rich interactive domain-containing protein 1A	ARID1A	DNA gyrase subunit B	#N/A
O14503	reviewed	BHE40_HUMAN	Class E basic helix-loop-helix protein 40	BHLHE40	C-X-C motif chemokine 11	CXCL11
O14508	reviewed	SOCS2_HUMAN	Suppressor of cytokine signaling 2	SOCS2	C-X-C motif chemokine 2	CXCL2
O14511	reviewed	NRG2_HUMAN	Pro-neuregulin-2, membrane-bound isoform	NRG2	DDB1- and CUL4-associated factor 5	DCAF5
O14512	reviewed	SOCS7_HUMAN	Suppressor of cytokine signaling 7	SOCS7	Nuclear receptor subfamily 1 group I member 3	NR1I3
O14514	reviewed	AGRB1_HUMAN	Adhesion G protein-coupled receptor B1	ADGRB1	Serine/threonine-protein kinase Chk2	CHEK2
O14519	reviewed	CDKA1_HUMAN	Cyclin-dependent kinase 2-associated protein 1	CDK2AP1	Insulin receptor	INSR
O14520	reviewed	AQP7_HUMAN	Aquaporin-7	AQP7	Claudin-4	CLDN4
O14521	reviewed	DHSD_HUMAN	Succinate dehydrogenase	SDHD	Peroxisome proliferator-activated receptor alpha	PPARA
O14522	reviewed	PTPRT_HUMAN	Receptor-type tyrosine-protein phosphatase T	PTPRT	Peroxisome proliferator-activated receptor delta	PPARD
O14523	reviewed	C2C2L_HUMAN	Phospholipid transfer protein C2CD2L	C2CD2L	Heat shock factor protein 1	HSF1
O14524	reviewed	NEMP1_HUMAN	Nuclear envelope integral membrane protein 1	NEMP1	C-reactive protein	CRP
O14525	reviewed	ASTN1_HUMAN	Astrotactin-1	ASTN1	C-X-C motif chemokine 10	CXCL10
O14526	reviewed	FCHO1_HUMAN	F-BAR domain only protein 1	FCHO1	Inhibitor of nuclear factor kappa-B kinase subunit alpha	CHUK
O14529	reviewed	CUX2_HUMAN	Homeobox protein cut-like 2	CUX2	Osteopontin	SPP1
O14530	reviewed	TXND9_HUMAN	Thioredoxin domain-containing protein 9	TXNDC9	Runt-related transcription factor 2	RUNX2
O14531	reviewed	DPYL4_HUMAN	Dihydropyrimidinase-related protein 4	DPYSL4	Ras association domain-containing protein 1	RASSF1
O14543	reviewed	SOCS3_HUMAN	Suppressor of cytokine signaling 3	SOCS3	Transcription factor E2F1	E2F1
O14544	reviewed	SOCS6_HUMAN	Suppressor of cytokine signaling 6	SOCS6	Transcription factor E2F2	E2F2
O14556	reviewed	G3PT_HUMAN	Glyceraldehyde-3-phosphate dehydrogenase, testis-specific	GAPDHS	Prostatic acid phosphatase	ACP3
O14558	reviewed	HSPB6_HUMAN	Heat shock protein beta-6	HSPB6	Cathepsin D	CTSD
O14559	reviewed	RHG33_HUMAN	Rho GTPase-activating protein 33	ARHGAP33	Insulin-like growth factor-binding protein 3	IGFBP3
O14561	reviewed	ACPM_HUMAN	Acyl carrier protein, mitochondrial	NDUFAB1	Insulin-like growth factor II	IGF2
O14569	reviewed	C56D2_HUMAN	Transmembrane reductase CYB561D2	CYB561D2	CD40 ligand	CD40LG
O14576	reviewed	DC1I1_HUMAN	Cytoplasmic dynein 1 intermediate chain 1	DYNC1I1	Interferon regulatory factor 1	IRF1
O14578	reviewed	CTRO_HUMAN	Citron Rho-interacting kinase	CIT	Receptor tyrosine-protein kinase erbB-3	ERBB3
O14579	reviewed	COPE_HUMAN	Coatomer subunit epsilon	COPE	Serum paraoxonase/arylesterase 1	PON1
O14593	reviewed	RFXK_HUMAN	DNA-binding protein RFXANK	RFXANK	Type I iodothyronine deiodinase	DIO1
O14594	reviewed	NCAN_HUMAN	Neurocan core protein	NCAN	Procollagen C-endopeptidase enhancer 1	PCOLCE
O14595	reviewed	CTDS2_HUMAN	Carboxy-terminal domain RNA polymerase II polypeptide A small phosphatase 2	CTDSP2	Puromycin-sensitive aminopeptidase	NPEPPS
O14607	reviewed	UTY_HUMAN	Histone demethylase UTY	UTY	Hexokinase-2	HK2
O14610	reviewed	GBGT2_HUMAN	Guanine nucleotide-binding protein G	GNGT2	Homeobox protein Nkx-3.1	NKX3-1
O14613	reviewed	BORG1_HUMAN	Cdc42 effector protein 2	CDC42EP2	Ras GTPase-activating protein 1	RASA1
O14617	reviewed	AP3D1_HUMAN	AP-3 complex subunit delta-1	AP3D1	Peroxidase C1A	#N/A
O14618	reviewed	CCS_HUMAN	Copper chaperone for superoxide dismutase	CCS	Glutathione S-transferase Mu 1	GSTM1
O14625	reviewed	CXL11_HUMAN	C-X-C motif chemokine 11	CXCL11	Glutathione S-transferase Mu 2	GSTM2
O14627	reviewed	CDX4_HUMAN	Homeobox protein CDX-4	CDX4	N/A	#N/A
O14628	reviewed	ZN195_HUMAN	Zinc finger protein 195	ZNF195	Muscarinic acetylcholine receptor M3	CHRM3
O14633	reviewed	LCE2B_HUMAN	Late cornified envelope protein 2B	LCE2B	Muscarinic acetylcholine receptor M1	CHRM1
O14638	reviewed	ENPP3_HUMAN	Ectonucleotide pyrophosphatase/phosphodiesterase family member 3	ENPP3	Sodium channel protein type 5 subunit alpha	SCN5A
O14639	reviewed	ABLM1_HUMAN	Actin-binding LIM protein 1	ABLIM1	Muscarinic acetylcholine receptor M5	CHRM5
O14640	reviewed	DVL1_HUMAN	Segment polarity protein dishevelled homolog DVL-1	DVL1	Prostaglandin G/H synthase 2	PTGS2
O14641	reviewed	DVL2_HUMAN	Segment polarity protein dishevelled homolog DVL-2	DVL2	Carbonic anhydrase II	#N/A
O14645	reviewed	IDLC_HUMAN	Axonemal dynein light intermediate polypeptide 1	DNALI1	Muscarinic acetylcholine receptor M4	CHRM4
O14646	reviewed	CHD1_HUMAN	Chromodomain-helicase-DNA-binding protein 1	CHD1	Delta-type opioid receptor	OPRD1
O14647	reviewed	CHD2_HUMAN	Chromodomain-helicase-DNA-binding protein 2	CHD2	Acetylcholinesterase	ACHE
O14649	reviewed	KCNK3_HUMAN	Potassium channel subfamily K member 3	KCNK3	Alpha-1A adrenergic receptor	ADRA1A
O14653	reviewed	GOSR2_HUMAN	Golgi SNAP receptor complex member 2	GOSR2	Muscarinic acetylcholine receptor M2	CHRM2
O14654	reviewed	IRS4_HUMAN	Insulin receptor substrate 4	IRS4	Alpha-1B adrenergic receptor	ADRA1B
O14656	reviewed	TOR1A_HUMAN	Torsin-1A	TOR1A	Beta-2 adrenergic receptor	ADRB2
O14657	reviewed	TOR1B_HUMAN	Torsin-1B	TOR1B	Alpha-1D adrenergic receptor	ADRA1D
O14662	reviewed	STX16_HUMAN	Syntaxin-16	STX16	D(2) dopamine receptor	#N/A
O14669	reviewed	TMG2_HUMAN	Transmembrane gamma-carboxyglutamic acid protein 2	PRRG2	Mu-type opioid receptor	OPRM1
O14672	reviewed	ADA10_HUMAN	Disintegrin and metalloproteinase domain-containing protein 10	ADAM10	Neuronal acetylcholine receptor protein, alpha-7 chain	#N/A
O14678	reviewed	ABCD4_HUMAN	Lysosomal cobalamin transporter ABCD4	ABCD4	Progesterone receptor	PGR
O14681	reviewed	EI24_HUMAN	Etoposide-induced protein 2.4 homolog	EI24	Nuclear receptor coactivator 2	NCOA2
O14682	reviewed	ENC1_HUMAN	Ectoderm-neural cortex protein 1	ENC1	Mineralocorticoid receptor	NR3C2
O14684	reviewed	PTGES_HUMAN	Prostaglandin E synthase	PTGES	N/A	#N/A
O14686	reviewed	KMT2D_HUMAN	Histone-lysine N-methyltransferase 2D	KMT2D	Mineralocorticoid receptor	NR3C2
O14713	reviewed	ITBP1_HUMAN	Integrin beta-1-binding protein 1	ITGB1BP1	N/A	#N/A
O14717	reviewed	TRDMT_HUMAN	tRNA	TRDMT1	N/A	#N/A
O14727	reviewed	APAF_HUMAN	Apoptotic protease-activating factor 1	APAF1	Thrombin	#N/A
O14730	reviewed	RIOK3_HUMAN	Serine/threonine-protein kinase RIO3	RIOK3	Estrogen receptor	ESR1
O14732	reviewed	IMPA2_HUMAN	Inositol monophosphatase 2	IMPA2	Carbonic anhydrase II	#N/A
O14733	reviewed	MP2K7_HUMAN	Dual specificity mitogen-activated protein kinase kinase 7	MAP2K7	Dipeptidyl peptidase IV	#N/A
O14734	reviewed	ACOT8_HUMAN	Acyl-coenzyme A thioesterase 8	ACOT8	Glycogen synthase kinase-3 beta	GSK3B
O14735	reviewed	CDIPT_HUMAN	CDP-diacylglycerol--inositol 3-phosphatidyltransferase	CDIPT	Cell division protein kinase 2	#N/A
O14737	reviewed	PDCD5_HUMAN	Programmed cell death protein 5	PDCD5	Beta-lactamase	#N/A
O14744	reviewed	ANM5_HUMAN	Protein arginine N-methyltransferase 5	PRMT5	Trypsin-1	#N/A
O14745	reviewed	NHRF1_HUMAN	Na	SLC9A3R1	Cyclin-A2	CCNA2
O14746	reviewed	TERT_HUMAN	Telomerase reverse transcriptase	TERT	Progesterone receptor	PGR
O14756	reviewed	H17B6_HUMAN	17-beta-hydroxysteroid dehydrogenase type 6	HSD17B6	Nuclear receptor coactivator 2	NCOA2
O14757	reviewed	CHK1_HUMAN	Serine/threonine-protein kinase Chk1	CHEK1	Prostaglandin G/H synthase 1	PTGS1
O14763	reviewed	TR10B_HUMAN	Tumor necrosis factor receptor superfamily member 10B	TNFRSF10B	Prostaglandin G/H synthase 2	PTGS2
O14764	reviewed	GBRD_HUMAN	Gamma-aminobutyric acid receptor subunit delta	GABRD	Heat shock protein HSP 90	#N/A
O14770	reviewed	MEIS2_HUMAN	Homeobox protein Meis2	MEIS2	Phosphatidylinositol-4,5-bisphosphate 3-kinase catalytic subunit, gamma isoform	#N/A
O14771	reviewed	ZN213_HUMAN	Zinc finger protein 213	ZNF213	Potassium voltage-gated channel subfamily H member 2	KCNH2
O14772	reviewed	FPGT_HUMAN	Fucose-1-phosphate guanylyltransferase	FPGT	mRNA of PKA Catalytic Subunit C-alpha	#N/A
O14773	reviewed	TPP1_HUMAN	Tripeptidyl-peptidase 1	TPP1	Dopamine D1 receptor	#N/A
O14775	reviewed	GNB5_HUMAN	Guanine nucleotide-binding protein subunit beta-5	GNB5	Muscarinic acetylcholine receptor M3	CHRM3
O14776	reviewed	TCRG1_HUMAN	Transcription elongation regulator 1	TCERG1	Muscarinic acetylcholine receptor M1	CHRM1
O14777	reviewed	NDC80_HUMAN	Kinetochore protein NDC80 homolog	NDC80	Sodium channel protein type 5 subunit alpha	SCN5A
O14782	reviewed	KIF3C_HUMAN	Kinesin-like protein KIF3C	KIF3C	Gamma-aminobutyric-acid receptor alpha-2 subunit	#N/A
O14786	reviewed	NRP1_HUMAN	Neuropilin-1	NRP1	Muscarinic acetylcholine receptor M4	CHRM4
O14787	reviewed	TNPO2_HUMAN	Transportin-2	TNPO2	CGMP-inhibited 3',5'-cyclic phosphodiesterase A	#N/A
O14788	reviewed	TNF11_HUMAN	Tumor necrosis factor ligand superfamily member 11	TNFSF11	5-hydroxytryptamine 2A receptor	#N/A
O14791	reviewed	APOL1_HUMAN	Apolipoprotein L1	APOL1	Gamma-aminobutyric-acid receptor alpha-5 subunit	#N/A
O14792	reviewed	HS3S1_HUMAN	Heparan sulfate glucosamine 3-O-sulfotransferase 1	HS3ST1	Alpha-1A adrenergic receptor	ADRA1A
O14793	reviewed	GDF8_HUMAN	Growth/differentiation factor 8	MSTN	Gamma-aminobutyric-acid receptor alpha-3 subunit	#N/A
O14795	reviewed	UN13B_HUMAN	Protein unc-13 homolog B	UNC13B	Muscarinic acetylcholine receptor M2	CHRM2
O14796	reviewed	SH21B_HUMAN	SH2 domain-containing protein 1B	SH2D1B	Alpha-1B adrenergic receptor	ADRA1B
O14798	reviewed	TR10C_HUMAN	Tumor necrosis factor receptor superfamily member 10C	TNFRSF10C	Beta-2 adrenergic receptor	ADRB2
O14802	reviewed	RPC1_HUMAN	DNA-directed RNA polymerase III subunit RPC1	POLR3A	Neuronal acetylcholine receptor subunit alpha-2	CHRNA2
O14807	reviewed	RASM_HUMAN	Ras-related protein M-Ras	MRAS	Sodium-dependent serotonin transporter	SLC6A4
O14810	reviewed	CPLX1_HUMAN	Complexin-1	CPLX1	Mu-type opioid receptor	OPRM1
O14813	reviewed	PHX2A_HUMAN	Paired mesoderm homeobox protein 2A	PHOX2A	Gamma-aminobutyric acid receptor subunit alpha-1	GABRA1
O14815	reviewed	CAN9_HUMAN	Calpain-9	CAPN9	Neuronal acetylcholine receptor protein, alpha-7 chain	#N/A
O14817	reviewed	TSN4_HUMAN	Tetraspanin-4	TSPAN4	Cytochrome P450-cam	#N/A
O14818	reviewed	PSA7_HUMAN	Proteasome subunit alpha type-7	PSMA7	Apoptosis regulator Bcl-2	BCL2
O14827	reviewed	RGRF2_HUMAN	Ras-specific guanine nucleotide-releasing factor 2	RASGRF2	Apoptosis regulator BAX	BAX
O14828	reviewed	SCAM3_HUMAN	Secretory carrier-associated membrane protein 3	SCAMP3	Caspase-9	CASP9
O14829	reviewed	PPE1_HUMAN	Serine/threonine-protein phosphatase with EF-hands 1	PPEF1	Transcription factor AP-1	#N/A
O14830	reviewed	PPE2_HUMAN	Serine/threonine-protein phosphatase with EF-hands 2	PPEF2	Caspase-3	CASP3
O14832	reviewed	PAHX_HUMAN	Phytanoyl-CoA dioxygenase, peroxisomal	PHYH	Caspase-8	CASP8
O14836	reviewed	TR13B_HUMAN	Tumor necrosis factor receptor superfamily member 13B	TNFRSF13B	Protein kinase C alpha type	PRKCA
O14841	reviewed	OPLA_HUMAN	5-oxoprolinase	OPLAH	Transforming growth factor beta-1	#N/A
O14842	reviewed	FFAR1_HUMAN	Free fatty acid receptor 1	FFAR1	Serum paraoxonase/arylesterase 1	PON1
O14843	reviewed	FFAR3_HUMAN	Free fatty acid receptor 3	FFAR3	Microtubule-associated protein 2	MAP2
O14862	reviewed	AIM2_HUMAN	Interferon-inducible protein AIM2	AIM2	Progesterone receptor	PGR
O14863	reviewed	ZNT4_HUMAN	Zinc transporter 4	SLC30A4	Mineralocorticoid receptor	NR3C2
O14867	reviewed	BACH1_HUMAN	Transcription regulator protein BACH1	BACH1	Nuclear receptor coactivator 2	NCOA2
O14874	reviewed	BCKD_HUMAN		BCKDK	Alcohol dehydrogenase 1C	ADH1C
O14879	reviewed	IFIT3_HUMAN	Interferon-induced protein with tetratricopeptide repeats 3	IFIT3	Ig gamma-1 chain C region	#N/A
O14880	reviewed	MGST3_HUMAN	Microsomal glutathione S-transferase 3	MGST3	Retinoic acid receptor RXR-alpha	RXRA
O14893	reviewed	GEMI2_HUMAN	Gem-associated protein 2	GEMIN2	Nuclear receptor coactivator 1	NCOA1
O14894	reviewed	T4S5_HUMAN	Transmembrane 4 L6 family member 5	TM4SF5	Prostaglandin G/H synthase 1	PTGS1
O14896	reviewed	IRF6_HUMAN	Interferon regulatory factor 6	IRF6	Prostaglandin G/H synthase 2	PTGS2
O14901	reviewed	KLF11_HUMAN	Krueppel-like factor 11	KLF11	Alpha-2A adrenergic receptor	ADRA2A
O14904	reviewed	WNT9A_HUMAN	Protein Wnt-9a	WNT9A	Sodium-dependent noradrenaline transporter	SLC6A2
O14905	reviewed	WNT9B_HUMAN	Protein Wnt-9b	WNT9B	Sodium-dependent dopamine transporter	SLC6A3
O14907	reviewed	TX1B3_HUMAN	Tax1-binding protein 3	TAX1BP3	Beta-2 adrenergic receptor	ADRB2
O14908	reviewed	GIPC1_HUMAN	PDZ domain-containing protein GIPC1	GIPC1	Aldose reductase	#N/A
O14910	reviewed	LIN7A_HUMAN	Protein lin-7 homolog A	LIN7A	Urokinase-type plasminogen activator	PLAU
O14917	reviewed	PCD17_HUMAN	Protocadherin-17	PCDH17	Leukotriene A-4 hydrolase	LTA4H
O14920	reviewed	IKKB_HUMAN	Inhibitor of nuclear factor kappa-B kinase subunit beta	IKBKB	Amine oxidase [flavin-containing] B	#N/A
O14924	reviewed	RGS12_HUMAN	Regulator of G-protein signaling 12	RGS12	Amine oxidase [flavin-containing] A	#N/A
O14925	reviewed	TIM23_HUMAN	Mitochondrial import inner membrane translocase subunit Tim23	TIMM23	mRNA of PKA Catalytic Subunit C-alpha	#N/A
O14926	reviewed	FSCN2_HUMAN	Fascin-2	FSCN2	Chymotrypsinogen B	CTRB1
O14929	reviewed	HAT1_HUMAN	Histone acetyltransferase type B catalytic subunit	HAT1	Muscarinic acetylcholine receptor M3	CHRM3
O14931	reviewed	NCTR3_HUMAN	Natural cytotoxicity triggering receptor 3	NCR3	Muscarinic acetylcholine receptor M1	CHRM1
O14933	reviewed	UB2L6_HUMAN	Ubiquitin/ISG15-conjugating enzyme E2 L6	UBE2L6	Beta-1 adrenergic receptor	ADRB1
O14936	reviewed	CSKP_HUMAN	Peripheral plasma membrane protein CASK	CASK	Sodium channel protein type 5 subunit alpha	SCN5A
O14939	reviewed	PLD2_HUMAN	Phospholipase D2	PLD2	5-hydroxytryptamine 2A receptor	#N/A
O14944	reviewed	EREG_HUMAN	Proepiregulin	EREG	Alpha-1A adrenergic receptor	ADRA1A
O14948	reviewed	TFEC_HUMAN	Transcription factor EC	TFEC	Gamma-aminobutyric-acid receptor alpha-3 subunit	#N/A
O14949	reviewed	QCR8_HUMAN	Cytochrome b-c1 complex subunit 8	UQCRQ	Muscarinic acetylcholine receptor M2	CHRM2
O14950	reviewed	ML12B_HUMAN	Myosin regulatory light chain 12B	MYL12B	Alpha-1B adrenergic receptor	ADRA1B
O14957	reviewed	QCR10_HUMAN	Cytochrome b-c1 complex subunit 10	UQCR11	Gamma-aminobutyric acid receptor subunit alpha-1	GABRA1
O14958	reviewed	CASQ2_HUMAN	Calsequestrin-2	CASQ2	Neuronal acetylcholine receptor protein, alpha-7 chain	#N/A
O14960	reviewed	LECT2_HUMAN	Leukocyte cell-derived chemotaxin-2	LECT2	Prostaglandin G/H synthase 1	PTGS1
O14964	reviewed	HGS_HUMAN	Hepatocyte growth factor-regulated tyrosine kinase substrate	HGS	Muscarinic acetylcholine receptor M3	CHRM3
O14965	reviewed	AURKA_HUMAN	Aurora kinase A	AURKA	Sodium channel protein type 5 subunit alpha	SCN5A
O14966	reviewed	RAB7L_HUMAN	Ras-related protein Rab-7L1	RAB29	Prostaglandin G/H synthase 2	PTGS2
O14967	reviewed	CLGN_HUMAN	Calmegin	CLGN	5-hydroxytryptamine receptor 3A	HTR3A
O14972	reviewed	VP26C_HUMAN	Vacuolar protein sorting-associated protein 26C	VPS26C	Retinoic acid receptor RXR-alpha	RXRA
O14974	reviewed	MYPT1_HUMAN	Protein phosphatase 1 regulatory subunit 12A	PPP1R12A	Alpha-1B adrenergic receptor	ADRA1B
O14975	reviewed	S27A2_HUMAN	Long-chain fatty acid transport protein 2	SLC27A2	Alpha-1D adrenergic receptor	ADRA1D
O14976	reviewed	GAK_HUMAN	Cyclin-G-associated kinase	GAK	Phosphatidylinositol-4,5-bisphosphate 3-kinase catalytic subunit, gamma isoform	#N/A
O14977	reviewed	AZIN1_HUMAN	Antizyme inhibitor 1	AZIN1	mRNA of PKA Catalytic Subunit C-alpha	#N/A
O14978	reviewed	ZN263_HUMAN	Zinc finger protein 263	ZNF263	Ig gamma-1 chain C region	#N/A
O14979	reviewed	HNRDL_HUMAN	Heterogeneous nuclear ribonucleoprotein D-like	HNRNPDL	Trypsin-1	#N/A
O14980	reviewed	XPO1_HUMAN	Exportin-1	XPO1	Calmodulin	#N/A
O14981	reviewed	BTAF1_HUMAN	TATA-binding protein-associated factor 172	BTAF1	Muscarinic acetylcholine receptor M1	CHRM1
O14983	reviewed	AT2A1_HUMAN	Sarcoplasmic/endoplasmic reticulum calcium ATPase 1	ATP2A1	Beta-2 adrenergic receptor	ADRB2
O14986	reviewed	PI51B_HUMAN	Phosphatidylinositol 4-phosphate 5-kinase type-1 beta	PIP5K1B	Mu-type opioid receptor	OPRM1
O14994	reviewed	SYN3_HUMAN	Synapsin-3	SYN3	Heat shock protein HSP 90	#N/A
O15013	reviewed	ARHGA_HUMAN	Rho guanine nucleotide exchange factor 10	ARHGEF10	Prostaglandin G/H synthase 1	PTGS1
O15014	reviewed	ZN609_HUMAN	Zinc finger protein 609	ZNF609	Estrogen receptor	ESR1
O15015	reviewed	ZN646_HUMAN	Zinc finger protein 646	ZNF646	Prostaglandin G/H synthase 2	PTGS2
O15018	reviewed	PDZD2_HUMAN	PDZ domain-containing protein 2	PDZD2	Retinoic acid receptor RXR-alpha	RXRA
O15020	reviewed	SPTN2_HUMAN	Spectrin beta chain, non-erythrocytic 2	SPTBN2	Beta-2 adrenergic receptor	ADRB2
O15021	reviewed	MAST4_HUMAN	Microtubule-associated serine/threonine-protein kinase 4	MAST4	Heat shock protein HSP 90	#N/A
O15027	reviewed	SC16A_HUMAN	Protein transport protein Sec16A	SEC16A	Phosphatidylinositol-4,5-bisphosphate 3-kinase catalytic subunit, gamma isoform	#N/A
O15031	reviewed	PLXB2_HUMAN	Plexin-B2	PLXNB2	mRNA of PKA Catalytic Subunit C-alpha	#N/A
O15033	reviewed	AREL1_HUMAN	Apoptosis-resistant E3 ubiquitin protein ligase 1	AREL1	Beta-lactamase	#N/A
O15040	reviewed	TCPR2_HUMAN	Tectonin beta-propeller repeat-containing protein 2	TECPR2	Amine oxidase [flavin-containing] B	#N/A
O15041	reviewed	SEM3E_HUMAN	Semaphorin-3E	SEMA3E	Sodium-dependent serotonin transporter	SLC6A4
O15042	reviewed	SR140_HUMAN	U2 snRNP-associated SURP motif-containing protein	U2SURP	cAMP-dependent protein kinase inhibitor alpha	PKIA
O15047	reviewed	SET1A_HUMAN	Histone-lysine N-methyltransferase SETD1A	SETD1A	Progesterone receptor	PGR
O15049	reviewed	N4BP3_HUMAN	NEDD4-binding protein 3	N4BP3	Nitric oxide synthase, inducible	NOS2
O15054	reviewed	KDM6B_HUMAN	Lysine-specific demethylase 6B	KDM6B	Estrogen receptor	ESR1
O15055	reviewed	PER2_HUMAN	Period circadian protein homolog 2	PER2	Peroxisome proliferator activated receptor gamma	#N/A
O15056	reviewed	SYNJ2_HUMAN	Synaptojanin-2	SYNJ2	Prostaglandin G/H synthase 2	PTGS2
O15060	reviewed	ZBT39_HUMAN	Zinc finger and BTB domain-containing protein 39	ZBTB39	Vascular endothelial growth factor receptor 2	KDR
O15061	reviewed	SYNEM_HUMAN	Synemin	SYNM	Mitogen-activated protein kinase 14	MAPK14
O15062	reviewed	ZBTB5_HUMAN	Zinc finger and BTB domain-containing protein 5	ZBTB5	Glycogen synthase kinase-3 beta	GSK3B
O15066	reviewed	KIF3B_HUMAN	Kinesin-like protein KIF3B	KIF3B	Serine/threonine-protein kinase Chk1	CHEK1
O15067	reviewed	PUR4_HUMAN	Phosphoribosylformylglycinamidine synthase	PFAS	Proto-oncogene serine/threonine-protein kinase Pim-1	#N/A
O15068	reviewed	MCF2L_HUMAN	Guanine nucleotide exchange factor DBS	MCF2L	Cyclin-A2	CCNA2
O15072	reviewed	ATS3_HUMAN	A disintegrin and metalloproteinase with thrombospondin motifs 3	ADAMTS3	Thrombin	#N/A
O15075	reviewed	DCLK1_HUMAN	Serine/threonine-protein kinase DCLK1	DCLK1	Nitric oxide synthase, inducible	NOS2
O15078	reviewed	CE290_HUMAN	Centrosomal protein of 290 kDa	CEP290	Prostaglandin G/H synthase 1	PTGS1
O15079	reviewed	SNPH_HUMAN	Syntaphilin	SNPH	Androgen receptor	AR
O15083	reviewed	ERC2_HUMAN	ERC protein 2	ERC2	Sodium channel protein type 5 subunit alpha	SCN5A
O15084	reviewed	ANR28_HUMAN	Serine/threonine-protein phosphatase 6 regulatory ankyrin repeat subunit A	ANKRD28	Prostaglandin G/H synthase 2	PTGS2
O15085	reviewed	ARHGB_HUMAN	Rho guanine nucleotide exchange factor 11	ARHGEF11	Estrogen receptor beta	ESR2
O15091	reviewed	MRPP3_HUMAN	Mitochondrial ribonuclease P catalytic subunit	PRORP	Dipeptidyl peptidase IV	#N/A
O15105	reviewed	SMAD7_HUMAN	Mothers against decapentaplegic homolog 7	SMAD7	Heat shock protein HSP 90	#N/A
O15111	reviewed	IKKA_HUMAN	Inhibitor of nuclear factor kappa-B kinase subunit alpha	CHUK	Cell division protein kinase 2	#N/A
O15116	reviewed	LSM1_HUMAN	U6 snRNA-associated Sm-like protein LSm1	LSM1	Serine/threonine-protein kinase Chk1	CHEK1
O15117	reviewed	FYB1_HUMAN	FYN-binding protein 1	FYB1	Trypsin-1	#N/A
O15118	reviewed	NPC1_HUMAN	NPC intracellular cholesterol transporter 1	NPC1	Nuclear receptor coactivator 2	NCOA2
O15119	reviewed	TBX3_HUMAN	T-box transcription factor TBX3	TBX3	Calmodulin	#N/A
O15120	reviewed	PLCB_HUMAN	1-acyl-sn-glycerol-3-phosphate acyltransferase beta	AGPAT2	Nitric oxide synthase, inducible	NOS2
O15121	reviewed	DEGS1_HUMAN	Sphingolipid delta	DEGS1	Prostaglandin G/H synthase 1	PTGS1
O15123	reviewed	ANGP2_HUMAN	Angiopoietin-2	ANGPT2	Dopamine D1 receptor	#N/A
O15126	reviewed	SCAM1_HUMAN	Secretory carrier-associated membrane protein 1	SCAMP1	Muscarinic acetylcholine receptor M3	CHRM3
O15127	reviewed	SCAM2_HUMAN	Secretory carrier-associated membrane protein 2	SCAMP2	Muscarinic acetylcholine receptor M1	CHRM1
O15130	reviewed	NPFF_HUMAN	Pro-FMRFamide-related neuropeptide FF	NPFF	Estrogen receptor	ESR1
O15131	reviewed	IMA6_HUMAN	Importin subunit alpha-6	KPNA5	Sodium channel protein type 5 subunit alpha	SCN5A
O15143	reviewed	ARC1B_HUMAN	Actin-related protein 2/3 complex subunit 1B	ARPC1B	Muscarinic acetylcholine receptor M5	CHRM5
O15144	reviewed	ARPC2_HUMAN	Actin-related protein 2/3 complex subunit 2	ARPC2	Prostaglandin G/H synthase 2	PTGS2
O15145	reviewed	ARPC3_HUMAN	Actin-related protein 2/3 complex subunit 3	ARPC3	Muscarinic acetylcholine receptor M4	CHRM4
O15146	reviewed	MUSK_HUMAN	Muscle, skeletal receptor tyrosine-protein kinase	MUSK	Retinoic acid receptor RXR-alpha	RXRA
O15151	reviewed	MDM4_HUMAN	Protein Mdm4	MDM4	5-hydroxytryptamine 2A receptor	#N/A
O15155	reviewed	BET1_HUMAN	BET1 homolog	BET1	Alpha-1A adrenergic receptor	ADRA1A
O15156	reviewed	ZBT7B_HUMAN	Zinc finger and BTB domain-containing protein 7B	ZBTB7B	Muscarinic acetylcholine receptor M2	CHRM2
O15160	reviewed	RPAC1_HUMAN	DNA-directed RNA polymerases I and III subunit RPAC1	POLR1C	Alpha-1B adrenergic receptor	ADRA1B
O15162	reviewed	PLS1_HUMAN	Phospholipid scramblase 1	PLSCR1	Sodium-dependent dopamine transporter	SLC6A3
O15164	reviewed	TIF1A_HUMAN	Transcription intermediary factor 1-alpha	TRIM24	Beta-2 adrenergic receptor	ADRB2
O15165	reviewed	LRAD4_HUMAN	Low-density lipoprotein receptor class A domain-containing protein 4	LDLRAD4	Sodium-dependent serotonin transporter	SLC6A4
O15169	reviewed	AXIN1_HUMAN	Axin-1	AXIN1	Mu-type opioid receptor	OPRM1
O15173	reviewed	PGRC2_HUMAN	Membrane-associated progesterone receptor component 2	PGRMC2	Estrogen receptor beta	ESR2
O15178	reviewed	TBXT_HUMAN	T-box transcription factor T	TBXT	Dipeptidyl peptidase IV	#N/A
O15182	reviewed	CETN3_HUMAN	Centrin-3	CETN3	Mitogen-activated protein kinase 10	MAPK10
O15194	reviewed	CTDSL_HUMAN	CTD small phosphatase-like protein	CTDSPL	Heat shock protein HSP 90	#N/A
O15195	reviewed	VILL_HUMAN	Villin-like protein	VILL	Cell division protein kinase 2	#N/A
O15197	reviewed	EPHB6_HUMAN	Ephrin type-B receptor 6	EPHB6	Phosphatidylinositol-4,5-bisphosphate 3-kinase catalytic subunit, gamma isoform	#N/A
O15198	reviewed	SMAD9_HUMAN	Mothers against decapentaplegic homolog 9	SMAD9	Neuronal acetylcholine receptor protein, alpha-7 chain	#N/A
O15204	reviewed	ADEC1_HUMAN	ADAM DEC1	ADAMDEC1	mRNA of PKA Catalytic Subunit C-alpha	#N/A
O15205	reviewed	UBD_HUMAN	Ubiquitin D	UBD	Trypsin-1	#N/A
O15209	reviewed	ZBT22_HUMAN	Zinc finger and BTB domain-containing protein 22	ZBTB22	Proto-oncogene serine/threonine-protein kinase Pim-1	#N/A
O15211	reviewed	RGL2_HUMAN	Ral guanine nucleotide dissociation stimulator-like 2	RGL2	Cyclin-A2	CCNA2
O15212	reviewed	PFD6_HUMAN	Prefoldin subunit 6	PFDN6	Calmodulin	#N/A
O15217	reviewed	GSTA4_HUMAN	Glutathione S-transferase A4	GSTA4	Delta-type opioid receptor	OPRD1
O15226	reviewed	NKRF_HUMAN	NF-kappa-B-repressing factor	NKRF	CGMP-inhibited 3',5'-cyclic phosphodiesterase A	#N/A
O15228	reviewed	GNPAT_HUMAN	Dihydroxyacetone phosphate acyltransferase	GNPAT	Alpha-1D adrenergic receptor	ADRA1D
O15229	reviewed	KMO_HUMAN	Kynurenine 3-monooxygenase	KMO	Nitric oxide synthase, inducible	NOS2
O15230	reviewed	LAMA5_HUMAN	Laminin subunit alpha-5	LAMA5	Prostaglandin G/H synthase 1	PTGS1
O15231	reviewed	ZN185_HUMAN	Zinc finger protein 185	ZNF185	Estrogen receptor	ESR1
O15232	reviewed	MATN3_HUMAN	Matrilin-3	MATN3	Androgen receptor	AR
O15234	reviewed	CASC3_HUMAN	Protein CASC3	CASC3	Peroxisome proliferator activated receptor gamma	#N/A
O15239	reviewed	NDUA1_HUMAN	NADH dehydrogenase	NDUFA1	Prostaglandin G/H synthase 2	PTGS2
O15240	reviewed	VGF_HUMAN	Neurosecretory protein VGF	VGF	mRNA of Protein-tyrosine phosphatase, non-receptor type 1	#N/A
O15243	reviewed	OBRG_HUMAN	Leptin receptor gene-related protein	LEPROT	Estrogen receptor beta	ESR2
O15244	reviewed	S22A2_HUMAN	Solute carrier family 22 member 2	SLC22A2	Dipeptidyl peptidase IV	#N/A
O15245	reviewed	S22A1_HUMAN	Solute carrier family 22 member 1	SLC22A1	Mitogen-activated protein kinase 14	MAPK14
O15247	reviewed	CLIC2_HUMAN	Chloride intracellular channel protein 2	CLIC2	Glycogen synthase kinase-3 beta	GSK3B
O15254	reviewed	ACOX3_HUMAN	Peroxisomal acyl-coenzyme A oxidase 3	ACOX3	Heat shock protein HSP 90	#N/A
O15258	reviewed	RER1_HUMAN	Protein RER1	RER1	Cell division protein kinase 2	#N/A
O15259	reviewed	NPHP1_HUMAN	Nephrocystin-1	NPHP1	Phosphatidylinositol-4,5-bisphosphate 3-kinase catalytic subunit, gamma isoform	#N/A
O15260	reviewed	SURF4_HUMAN	Surfeit locus protein 4	SURF4	mRNA of PKA Catalytic Subunit C-alpha	#N/A
O15263	reviewed	DFB4A_HUMAN	Defensin beta 4A	DEFB4A	Trypsin-1	#N/A
O15264	reviewed	MK13_HUMAN	Mitogen-activated protein kinase 13	MAPK13	Proto-oncogene serine/threonine-protein kinase Pim-1	#N/A
O15265	reviewed	ATX7_HUMAN	Ataxin-7	ATXN7	Cyclin-A2	CCNA2
O15266	reviewed	SHOX_HUMAN	Short stature homeobox protein	SHOX	Nuclear receptor coactivator 2	NCOA2
O15269	reviewed	SPTC1_HUMAN	Serine palmitoyltransferase 1	SPTLC1	Calmodulin	#N/A
O15270	reviewed	SPTC2_HUMAN	Serine palmitoyltransferase 2	SPTLC2	Glycogen phosphorylase, muscle form	PYGM
O15273	reviewed	TELT_HUMAN	Telethonin	TCAP	Peroxisome proliferator activated receptor delta	#N/A
O15287	reviewed	FANCG_HUMAN	Fanconi anemia group G protein	FANCG	Serine/threonine-protein kinase Chk1	CHEK1
O15294	reviewed	OGT1_HUMAN	UDP-N-acetylglucosamine--peptide N-acetylglucosaminyltransferase 110 kDa subunit	OGT	Aldose reductase	#N/A
O15296	reviewed	LX15B_HUMAN	Polyunsaturated fatty acid lipoxygenase ALOX15B	ALOX15B	Nuclear receptor coactivator 1	NCOA1
O15297	reviewed	PPM1D_HUMAN	Protein phosphatase 1D	PPM1D	Coagulation factor VII	F7
O15303	reviewed	GRM6_HUMAN	Metabotropic glutamate receptor 6	GRM6	Thrombin	#N/A
O15304	reviewed	SIVA_HUMAN	Apoptosis regulatory protein Siva	SIVA1	Nitric-oxide synthase, endothelial	#N/A
O15305	reviewed	PMM2_HUMAN	Phosphomannomutase 2	PMM2	Acetylcholinesterase	ACHE
O15315	reviewed	RA51B_HUMAN	DNA repair protein RAD51 homolog 2	RAD51B	Gamma-aminobutyric acid receptor subunit alpha-1	GABRA1
O15318	reviewed	RPC7_HUMAN	DNA-directed RNA polymerase III subunit RPC7	POLR3G	Amine oxidase [flavin-containing] B	#N/A
O15327	reviewed	INP4B_HUMAN	Inositol polyphosphate 4-phosphatase type II	INPP4B	Glutamate receptor 2	GRIA2
O15342	reviewed	VA0E1_HUMAN	V-type proton ATPase subunit e 1	ATP6V0E1	Cytochrome P450-cam	#N/A
O15344	reviewed	TRI18_HUMAN	E3 ubiquitin-protein ligase Midline-1	MID1	Transcription factor p65	RELA
O15347	reviewed	HMGB3_HUMAN	High mobility group protein B3	HMGB3	Xanthine dehydrogenase/oxidase	XDH
O15350	reviewed	P73_HUMAN	Tumor protein p73	TP73	Neutrophil cytosol factor 1	NCF1
O15353	reviewed	FOXN1_HUMAN	Forkhead box protein N1	FOXN1	Oxidized low-density lipoprotein receptor 1	OLR1
O15354	reviewed	GPR37_HUMAN	Prosaposin receptor GPR37	GPR37	Nitric oxide synthase, inducible	NOS2
O15355	reviewed	PPM1G_HUMAN	Protein phosphatase 1G	PPM1G	Thrombin	#N/A
O15357	reviewed	SHIP2_HUMAN	Phosphatidylinositol 3,4,5-trisphosphate 5-phosphatase 2	INPPL1	Estrogen receptor	ESR1
O15360	reviewed	FANCA_HUMAN	Fanconi anemia group A protein	FANCA	Androgen receptor	AR
O15370	reviewed	SOX12_HUMAN	Transcription factor SOX-12	SOX12	Sodium channel protein type 5 subunit alpha	SCN5A
O15371	reviewed	EIF3D_HUMAN	Eukaryotic translation initiation factor 3 subunit D	EIF3D	Peroxisome proliferator activated receptor gamma	#N/A
O15372	reviewed	EIF3H_HUMAN	Eukaryotic translation initiation factor 3 subunit H	EIF3H	Coagulation factor Xa	#N/A
O15374	reviewed	MOT5_HUMAN	Monocarboxylate transporter 5	SLC16A4	Prostaglandin G/H synthase 2	PTGS2
O15379	reviewed	HDAC3_HUMAN	Histone deacetylase 3	HDAC3	DNA topoisomerase II	#N/A
O15381	reviewed	NVL_HUMAN	Nuclear valosin-containing protein-like	NVL	Estrogen receptor beta	ESR2
O15382	reviewed	BCAT2_HUMAN	Branched-chain-amino-acid aminotransferase, mitochondrial	BCAT2	Dipeptidyl peptidase IV	#N/A
O15389	reviewed	SIGL5_HUMAN	Sialic acid-binding Ig-like lectin 5	SIGLEC5	Mitogen-activated protein kinase 14	MAPK14
O15391	reviewed	TYY2_HUMAN	Transcription factor YY2	YY2	Glycogen synthase kinase-3 beta	GSK3B
O15392	reviewed	BIRC5_HUMAN	Baculoviral IAP repeat-containing protein 5	BIRC5	Heat shock protein HSP 90	#N/A
O15393	reviewed	TMPS2_HUMAN	Transmembrane protease serine 2	TMPRSS2	Cell division protein kinase 2	#N/A
O15394	reviewed	NCAM2_HUMAN	Neural cell adhesion molecule 2	NCAM2	Serine/threonine-protein kinase Chk1	CHEK1
O15397	reviewed	IPO8_HUMAN	Importin-8	IPO8	Trypsin-1	#N/A
O15399	reviewed	NMDE4_HUMAN	Glutamate receptor ionotropic, NMDA 2D	GRIN2D	Proto-oncogene serine/threonine-protein kinase Pim-1	#N/A
O15400	reviewed	STX7_HUMAN	Syntaxin-7	STX7	Cyclin-A2	CCNA2
O15405	reviewed	TOX3_HUMAN	TOX high mobility group box family member 3	TOX3	Nuclear receptor coactivator 2	NCOA2
O15409	reviewed	FOXP2_HUMAN	Forkhead box protein P2	FOXP2	Calmodulin	#N/A
O15427	reviewed	MOT4_HUMAN	Monocarboxylate transporter 4	SLC16A3	Nitric oxide synthase, inducible	NOS2
O15431	reviewed	COPT1_HUMAN	High affinity copper uptake protein 1	SLC31A1	Prostaglandin G/H synthase 1	PTGS1
O15438	reviewed	MRP3_HUMAN	ATP-binding cassette sub-family C member 3	ABCC3	Dopamine D1 receptor	#N/A
O15439	reviewed	MRP4_HUMAN	ATP-binding cassette sub-family C member 4	ABCC4	Muscarinic acetylcholine receptor M3	CHRM3
O15440	reviewed	MRP5_HUMAN	ATP-binding cassette sub-family C member 5	ABCC5	Thrombin	#N/A
O15444	reviewed	CCL25_HUMAN	C-C motif chemokine 25	CCL25	Muscarinic acetylcholine receptor M1	CHRM1
O15446	reviewed	RPA34_HUMAN	DNA-directed RNA polymerase I subunit RPA34	POLR1G	Estrogen receptor	ESR1
O15455	reviewed	TLR3_HUMAN	Toll-like receptor 3	TLR3	Androgen receptor	AR
O15457	reviewed	MSH4_HUMAN	MutS protein homolog 4	MSH4	Beta-1 adrenergic receptor	ADRB1
O15460	reviewed	P4HA2_HUMAN	Prolyl 4-hydroxylase subunit alpha-2	P4HA2	Sodium channel protein type 5 subunit alpha	SCN5A
O15466	reviewed	SIA8E_HUMAN	Alpha-2,8-sialyltransferase 8E	ST8SIA5	Peroxisome proliferator activated receptor gamma	#N/A
O15467	reviewed	CCL16_HUMAN	C-C motif chemokine 16	CCL16	Prostaglandin G/H synthase 2	PTGS2
O15479	reviewed	MAGB2_HUMAN	Melanoma-associated antigen B2	MAGEB2	Retinoic acid receptor RXR-alpha	RXRA
O15481	reviewed	MAGB4_HUMAN	Melanoma-associated antigen B4	MAGEB4	Acetylcholinesterase	ACHE
O15484	reviewed	CAN5_HUMAN	Calpain-5	CAPN5	CGMP-inhibited 3',5'-cyclic phosphodiesterase A	#N/A
O15488	reviewed	GLYG2_HUMAN	Glycogenin-2	GYG2	Alpha-1B adrenergic receptor	ADRA1B
O15492	reviewed	RGS16_HUMAN	Regulator of G-protein signaling 16	RGS16	Sodium-dependent dopamine transporter	SLC6A3
O15496	reviewed	PA2GX_HUMAN	Group 10 secretory phospholipase A2	PLA2G10	Beta-2 adrenergic receptor	ADRB2
O15498	reviewed	YKT6_HUMAN	Synaptobrevin homolog YKT6	YKT6	Alpha-1D adrenergic receptor	ADRA1D
O15499	reviewed	GSC2_HUMAN	Homeobox protein goosecoid-2	GSC2	Sodium-dependent serotonin transporter	SLC6A4
O15503	reviewed	INSI1_HUMAN	Insulin-induced gene 1 protein	INSIG1	Estrogen receptor beta	ESR2
O15504	reviewed	NUP42_HUMAN	Nucleoporin NUP42	NUP42	Gamma-aminobutyric acid receptor subunit alpha-1	GABRA1
O15511	reviewed	ARPC5_HUMAN	Actin-related protein 2/3 complex subunit 5	ARPC5	Dipeptidyl peptidase IV	#N/A
O15514	reviewed	RPB4_HUMAN	DNA-directed RNA polymerase II subunit RPB4	POLR2D	Mitogen-activated protein kinase 14	MAPK14
O15516	reviewed	CLOCK_HUMAN	Circadian locomoter output cycles protein kaput	CLOCK	Glycogen synthase kinase-3 beta	GSK3B
O15519	reviewed	CFLAR_HUMAN	CASP8 and FADD-like apoptosis regulator	CFLAR	Heat shock protein HSP 90	#N/A
O15520	reviewed	FGF10_HUMAN	Fibroblast growth factor 10	FGF10	Cell division protein kinase 2	#N/A
O15522	reviewed	NKX28_HUMAN	Homeobox protein Nkx-2.8	NKX2-8	Leukotriene A-4 hydrolase	LTA4H
O15523	reviewed	DDX3Y_HUMAN	ATP-dependent RNA helicase DDX3Y	DDX3Y	Amine oxidase [flavin-containing] B	#N/A
O15524	reviewed	SOCS1_HUMAN	Suppressor of cytokine signaling 1	SOCS1	Neuronal acetylcholine receptor protein, alpha-7 chain	#N/A
O15525	reviewed	MAFG_HUMAN	Transcription factor MafG	MAFG	Serine/threonine-protein kinase Chk1	CHEK1
O15527	reviewed	OGG1_HUMAN	N-glycosylase/DNA lyase	OGG1	mRNA of PKA Catalytic Subunit C-alpha	#N/A
O15528	reviewed	CP27B_HUMAN	25-hydroxyvitamin D-1 alpha hydroxylase, mitochondrial	CYP27B1	Ig gamma-1 chain C region	#N/A
O15529	reviewed	GPR42_HUMAN	G-protein coupled receptor 42	GPR42	Trypsin-1	#N/A
O15530	reviewed	PDPK1_HUMAN	3-phosphoinositide-dependent protein kinase 1	PDPK1	Proto-oncogene serine/threonine-protein kinase Pim-1	#N/A
O15533	reviewed	TPSN_HUMAN	Tapasin	TAPBP	Cyclin-A2	CCNA2
O15534	reviewed	PER1_HUMAN	Period circadian protein homolog 1	PER1	Nuclear receptor coactivator 1	NCOA1
O15535	reviewed	ZSC9_HUMAN	Zinc finger and SCAN domain-containing protein 9	ZSCAN9	cAMP-dependent protein kinase inhibitor alpha	PKIA
O15537	reviewed	XLRS1_HUMAN	Retinoschisin	RS1	Calmodulin	#N/A
O15540	reviewed	FABP7_HUMAN	Fatty acid-binding protein, brain	FABP7	Muscarinic acetylcholine receptor M5	CHRM5
O15541	reviewed	R113A_HUMAN	E3 ubiquitin-protein ligase RNF113A	RNF113A	Nitric-oxide synthase, endothelial	#N/A
O15547	reviewed	P2RX6_HUMAN	P2X purinoceptor 6	P2RX6	Mu-type opioid receptor	OPRM1
O15550	reviewed	KDM6A_HUMAN	Lysine-specific demethylase 6A	KDM6A	Nuclear receptor coactivator 2	NCOA2
O15551	reviewed	CLD3_HUMAN	Claudin-3	CLDN3	Nitric oxide synthase, inducible	NOS2
O15552	reviewed	FFAR2_HUMAN	Free fatty acid receptor 2	FFAR2	Prostaglandin G/H synthase 1	PTGS1
O15553	reviewed	MEFV_HUMAN	Pyrin	MEFV	Muscarinic acetylcholine receptor M1	CHRM1
O15554	reviewed	KCNN4_HUMAN	Intermediate conductance calcium-activated potassium channel protein 4	KCNN4	Estrogen receptor	ESR1
O42043	reviewed	ENK18_HUMAN	Endogenous retrovirus group K member 18 Env polyprotein	ERVK-18	Androgen receptor	AR
O43143	reviewed	DHX15_HUMAN	ATP-dependent RNA helicase DHX15	DHX15	Peroxisome proliferator activated receptor gamma	#N/A
O43147	reviewed	SGSM2_HUMAN	Small G protein signaling modulator 2	SGSM2	Prostaglandin G/H synthase 2	PTGS2
O43148	reviewed	MCES_HUMAN	mRNA cap guanine-N7 methyltransferase	RNMT	Retinoic acid receptor RXR-alpha	RXRA
O43149	reviewed	ZZEF1_HUMAN	Zinc finger ZZ-type and EF-hand domain-containing protein 1	ZZEF1	CGMP-inhibited 3',5'-cyclic phosphodiesterase A	#N/A
O43150	reviewed	ASAP2_HUMAN	Arf-GAP with SH3 domain, ANK repeat and PH domain-containing protein 2	ASAP2	Alpha-1A adrenergic receptor	ADRA1A
O43151	reviewed	TET3_HUMAN	Methylcytosine dioxygenase TET3	TET3	Sodium-dependent dopamine transporter	SLC6A3
O43155	reviewed	FLRT2_HUMAN	Leucine-rich repeat transmembrane protein FLRT2	FLRT2	Beta-2 adrenergic receptor	ADRB2
O43156	reviewed	TTI1_HUMAN	TELO2-interacting protein 1 homolog	TTI1	Sodium-dependent serotonin transporter	SLC6A4
O43157	reviewed	PLXB1_HUMAN	Plexin-B1	PLXNB1	Estrogen receptor beta	ESR2
O43159	reviewed	RRP8_HUMAN	Ribosomal RNA-processing protein 8	RRP8	Dipeptidyl peptidase IV	#N/A
O43164	reviewed	PJA2_HUMAN	E3 ubiquitin-protein ligase Praja-2	PJA2	Mitogen-activated protein kinase 14	MAPK14
O43166	reviewed	SI1L1_HUMAN	Signal-induced proliferation-associated 1-like protein 1	SIPA1L1	Glycogen synthase kinase-3 beta	GSK3B
O43167	reviewed	ZBT24_HUMAN	Zinc finger and BTB domain-containing protein 24	ZBTB24	Heat shock protein HSP 90	#N/A
O43169	reviewed	CYB5B_HUMAN	Cytochrome b5 type B	CYB5B	Cell division protein kinase 2	#N/A
O43172	reviewed	PRP4_HUMAN	U4/U6 small nuclear ribonucleoprotein Prp4	PRPF4	Amine oxidase [flavin-containing] B	#N/A
O43173	reviewed	SIA8C_HUMAN	Sia-alpha-2,3-Gal-beta-1,4-GlcNAc-R:alpha 2,8-sialyltransferase	ST8SIA3	Serine/threonine-protein kinase Chk1	CHEK1
O43174	reviewed	CP26A_HUMAN	Cytochrome P450 26A1	CYP26A1	mRNA of PKA Catalytic Subunit C-alpha	#N/A
O43175	reviewed	SERA_HUMAN	D-3-phosphoglycerate dehydrogenase	PHGDH	Trypsin-1	#N/A
O43181	reviewed	NDUS4_HUMAN	NADH dehydrogenase	NDUFS4	Proto-oncogene serine/threonine-protein kinase Pim-1	#N/A
O43182	reviewed	RHG06_HUMAN	Rho GTPase-activating protein 6	ARHGAP6	Cyclin-A2	CCNA2
O43184	reviewed	ADA12_HUMAN	Disintegrin and metalloproteinase domain-containing protein 12	ADAM12	Calmodulin	#N/A
O43186	reviewed	CRX_HUMAN	Cone-rod homeobox protein	CRX	cAMP-dependent protein kinase inhibitor alpha	PKIA
O43187	reviewed	IRAK2_HUMAN	Interleukin-1 receptor-associated kinase-like 2	IRAK2	Thrombin	#N/A
O43189	reviewed	PHF1_HUMAN	PHD finger protein 1	PHF1	Nitric-oxide synthase, endothelial	#N/A
O43193	reviewed	MTLR_HUMAN	Motilin receptor	MLNR	Acetylcholinesterase	ACHE
O43194	reviewed	GPR39_HUMAN	G-protein coupled receptor 39	GPR39	Beta-lactamase	#N/A
O43196	reviewed	MSH5_HUMAN	MutS protein homolog 5	MSH5	Transcription factor AP-1	#N/A
O43236	reviewed	SEPT4_HUMAN	Septin-4	SEPTIN4	Peroxisome proliferator-activated receptor gamma	PPARG
O43237	reviewed	DC1L2_HUMAN	Cytoplasmic dynein 1 light intermediate chain 2	DYNC1LI2	Interleukin-4	IL4
O43240	reviewed	KLK10_HUMAN	Kallikrein-10	KLK10	NAD-dependent deacetylase sirtuin-1	#N/A
O43242	reviewed	PSMD3_HUMAN	26S proteasome non-ATPase regulatory subunit 3	PSMD3	ATP synthase subunit beta, mitochondrial	ATP5F1B
O43248	reviewed	HXC11_HUMAN	Homeobox protein Hox-C11	HOXC11	NADH-ubiquinone oxidoreductase chain 6	MT-ND6
O43251	reviewed	RFOX2_HUMAN	RNA binding protein fox-1 homolog 2	RBFOX2	3 beta-hydroxysteroid dehydrogenase/Delta 5-->4-isomerase type 2	HSD3B2
O43252	reviewed	PAPS1_HUMAN	Bifunctional 3'-phosphoadenosine 5'-phosphosulfate synthase 1	PAPSS1	3 beta-hydroxysteroid dehydrogenase/Delta 5-->4-isomerase type 1	HSD3B1
O43255	reviewed	SIAH2_HUMAN	E3 ubiquitin-protein ligase SIAH2	SIAH2	Nitric oxide synthase, inducible	NOS2
O43257	reviewed	ZNHI1_HUMAN	Zinc finger HIT domain-containing protein 1	ZNHIT1	Prostaglandin G/H synthase 1	PTGS1
O43264	reviewed	ZW10_HUMAN	Centromere/kinetochore protein zw10 homolog	ZW10	Estrogen receptor	ESR1
O43272	reviewed	PROD_HUMAN	Proline dehydrogenase 1, mitochondrial	PRODH	Androgen receptor	AR
O43278	reviewed	SPIT1_HUMAN	Kunitz-type protease inhibitor 1	SPINT1	Peroxisome proliferator activated receptor gamma	#N/A
O43280	reviewed	TREA_HUMAN	Trehalase	TREH	Prostaglandin G/H synthase 2	PTGS2
O43281	reviewed	EFS_HUMAN	Embryonal Fyn-associated substrate	EFS	Retinoic acid receptor RXR-alpha	RXRA
O43283	reviewed	M3K13_HUMAN	Mitogen-activated protein kinase kinase kinase 13	MAP3K13	CGMP-inhibited 3',5'-cyclic phosphodiesterase A	#N/A
O43286	reviewed	B4GT5_HUMAN	Beta-1,4-galactosyltransferase 5	B4GALT5	Estrogen receptor beta	ESR2
O43290	reviewed	SNUT1_HUMAN	U4/U6.U5 tri-snRNP-associated protein 1	SART1	Dipeptidyl peptidase IV	#N/A
O43291	reviewed	SPIT2_HUMAN	Kunitz-type protease inhibitor 2	SPINT2	Mitogen-activated protein kinase 14	MAPK14
O43292	reviewed	GPAA1_HUMAN	Glycosylphosphatidylinositol anchor attachment 1 protein	GPAA1	Glycogen synthase kinase-3 beta	GSK3B
O43293	reviewed	DAPK3_HUMAN	Death-associated protein kinase 3	DAPK3	Heat shock protein HSP 90	#N/A
O43294	reviewed	TGFI1_HUMAN	Transforming growth factor beta-1-induced transcript 1 protein	TGFB1I1	Cell division protein kinase 2	#N/A
O43295	reviewed	SRGP3_HUMAN	SLIT-ROBO Rho GTPase-activating protein 3	SRGAP3	Serine/threonine-protein kinase Chk1	CHEK1
O43296	reviewed	ZN264_HUMAN	Zinc finger protein 264	ZNF264	mRNA of PKA Catalytic Subunit C-alpha	#N/A
O43298	reviewed	ZBT43_HUMAN	Zinc finger and BTB domain-containing protein 43	ZBTB43	Trypsin-1	#N/A
O43299	reviewed	AP5Z1_HUMAN	AP-5 complex subunit zeta-1	AP5Z1	Proto-oncogene serine/threonine-protein kinase Pim-1	#N/A
O43300	reviewed	LRRT2_HUMAN	Leucine-rich repeat transmembrane neuronal protein 2	LRRTM2	Cyclin-A2	CCNA2
O43303	reviewed	CP110_HUMAN	Centriolar coiled-coil protein of 110 kDa	CCP110	Nuclear receptor coactivator 2	NCOA2
O43306	reviewed	ADCY6_HUMAN	Adenylate cyclase type 6	ADCY6	Calmodulin	#N/A
O43307	reviewed	ARHG9_HUMAN	Rho guanine nucleotide exchange factor 9	ARHGEF9	Beta-2 adrenergic receptor	ADRB2
O43309	reviewed	ZSC12_HUMAN	Zinc finger and SCAN domain-containing protein 12	ZSCAN12	Prostaglandin G/H synthase 1	PTGS1
O43310	reviewed	CTIF_HUMAN	CBP80/20-dependent translation initiation factor	CTIF	Estrogen receptor	ESR1
O43312	reviewed	MTSS1_HUMAN	Protein MTSS 1	MTSS1	Prostaglandin G/H synthase 2	PTGS2
O43313	reviewed	ATMIN_HUMAN	ATM interactor	ATMIN	Heat shock protein HSP 90	#N/A
O43314	reviewed	VIP2_HUMAN	Inositol hexakisphosphate and diphosphoinositol-pentakisphosphate kinase 2	PPIP5K2	Beta-lactamase	#N/A
O43315	reviewed	AQP9_HUMAN	Aquaporin-9	AQP9	mRNA of PKA Catalytic Subunit C-alpha	#N/A
O43316	reviewed	PAX4_HUMAN	Paired box protein Pax-4	PAX4	Phosphatidylinositol-4,5-bisphosphate 3-kinase catalytic subunit, gamma isoform	#N/A
O43318	reviewed	M3K7_HUMAN	Mitogen-activated protein kinase kinase kinase 7	MAP3K7	Transcription factor p65	RELA
O43320	reviewed	FGF16_HUMAN	Fibroblast growth factor 16	FGF16	RAC-alpha serine/threonine-protein kinase	AKT1
O43323	reviewed	DHH_HUMAN	Desert hedgehog protein	DHH	Apoptosis regulator Bcl-2	BCL2
O43324	reviewed	MCA3_HUMAN	Eukaryotic translation elongation factor 1 epsilon-1	EEF1E1	Mitogen-activated protein kinase 3	MAPK3
O43353	reviewed	RIPK2_HUMAN	Receptor-interacting serine/threonine-protein kinase 2	RIPK2	Mitogen-activated protein kinase 1	MAPK1
O43364	reviewed	HXA2_HUMAN	Homeobox protein Hox-A2	HOXA2	Caspase-3	CASP3
O43365	reviewed	HXA3_HUMAN	Homeobox protein Hox-A3	HOXA3	Fatty acid synthase	FASN
O43374	reviewed	RASL2_HUMAN	Ras GTPase-activating protein 4	RASA4	Low-density lipoprotein receptor	LDLR
O43379	reviewed	WDR62_HUMAN	WD repeat-containing protein 62	WDR62	Bcl2 antagonist of cell death	#N/A
O43390	reviewed	HNRPR_HUMAN	Heterogeneous nuclear ribonucleoprotein R	HNRNPR	Superoxide dismutase [Cu-Zn]	#N/A
O43395	reviewed	PRPF3_HUMAN	U4/U6 small nuclear ribonucleoprotein Prp3	PRPF3	Catalase	CAT
O43396	reviewed	TXNL1_HUMAN	Thioredoxin-like protein 1	TXNL1	Peroxisome proliferator-activated receptor gamma	PPARG
O43399	reviewed	TPD54_HUMAN	Tumor protein D54	TPD52L2	Microsomal triglyceride transfer protein large subunit	MTTP
O43402	reviewed	EMC8_HUMAN	ER membrane protein complex subunit 8	EMC8	Apolipoprotein B-100	APOB
O43405	reviewed	COCH_HUMAN	Cochlin	COCH	Phospholipase B1, membrane-associated	PLB1
O43422	reviewed	P52K_HUMAN	52 kDa repressor of the inhibitor of the protein kinase	THAP12	3-hydroxy-3-methylglutaryl-coenzyme A reductase	HMGCR
O43424	reviewed	GRID2_HUMAN	Glutamate receptor ionotropic, delta-2	GRID2	Cytochrome P450 19A1	#N/A
O43426	reviewed	SYNJ1_HUMAN	Synaptojanin-1	SYNJ1	Glutathione S-transferase P	GSTP1
O43427	reviewed	FIBP_HUMAN	Acidic fibroblast growth factor intracellular-binding protein	FIBP	UDP-glucuronosyltransferase 1-1	#N/A
O43432	reviewed	IF4G3_HUMAN	Eukaryotic translation initiation factor 4 gamma 3	EIF4G3	Peroxisome proliferator-activated receptor alpha	PPARA
O43435	reviewed	TBX1_HUMAN	T-box transcription factor TBX1	TBX1	Sterol regulatory element-binding protein 1	SREBF1
O43439	reviewed	MTG8R_HUMAN	Protein CBFA2T2	CBFA2T2	Glutathione reductase, mitochondrial	GSR
O43447	reviewed	PPIH_HUMAN	Peptidyl-prolyl cis-trans isomerase H	PPIH	Multidrug resistance-associated protein 1	ABCC1
O43451	reviewed	MGA_HUMAN	Maltase-glucoamylase	MGAM	Adiponectin	ADIPOQ
O43462	reviewed	MBTP2_HUMAN	Membrane-bound transcription factor site-2 protease	MBTPS2	Sterol O-acyltransferase 2	SOAT2
O43463	reviewed	SUV91_HUMAN	Histone-lysine N-methyltransferase SUV39H1	SUV39H1	Aldo-keto reductase family 1 member C1	AKR1C1
O43464	reviewed	HTRA2_HUMAN	Serine protease HTRA2, mitochondrial	HTRA2	Aspartate aminotransferase, cytoplasmic	GOT1
O43474	reviewed	KLF4_HUMAN	Krueppel-like factor 4	KLF4	4-aminobutyrate aminotransferase, mitochondrial	ABAT
O43482	reviewed	MS18B_HUMAN	Protein Mis18-beta	OIP5	Liver carboxylesterase 1	CES1
O43488	reviewed	ARK72_HUMAN	Aflatoxin B1 aldehyde reductase member 2	AKR7A2	Sterol O-acyltransferase 1	SOAT1
O43490	reviewed	PROM1_HUMAN	Prominin-1	PROM1	Nitric oxide synthase, inducible	NOS2
O43491	reviewed	E41L2_HUMAN	Band 4.1-like protein 2	EPB41L2	Potassium voltage-gated channel subfamily H member 2	KCNH2
O43493	reviewed	TGON2_HUMAN	Trans-Golgi network integral membrane protein 2	TGOLN2	Estrogen receptor	ESR1
O43497	reviewed	CAC1G_HUMAN	Voltage-dependent T-type calcium channel subunit alpha-1G	CACNA1G	Androgen receptor	AR
O43502	reviewed	RA51C_HUMAN	DNA repair protein RAD51 homolog 3	RAD51C	Peroxisome proliferator activated receptor gamma	#N/A
O43504	reviewed	LTOR5_HUMAN	Ragulator complex protein LAMTOR5	LAMTOR5	Coagulation factor Xa	#N/A
O43505	reviewed	B4GA1_HUMAN	Beta-1,4-glucuronyltransferase 1	B4GAT1	Prostaglandin G/H synthase 2	PTGS2
O43506	reviewed	ADA20_HUMAN	Disintegrin and metalloproteinase domain-containing protein 20	ADAM20	Estrogen receptor beta	ESR2
O43508	reviewed	TNF12_HUMAN	Tumor necrosis factor ligand superfamily member 12	TNFSF12	Mitogen-activated protein kinase 14	MAPK14
O43511	reviewed	S26A4_HUMAN	Pendrin	SLC26A4	Glycogen synthase kinase-3 beta	GSK3B
O43513	reviewed	MED7_HUMAN	Mediator of RNA polymerase II transcription subunit 7	MED7	Proto-oncogene serine/threonine-protein kinase Pim-1	#N/A
O43516	reviewed	WIPF1_HUMAN	WAS/WASL-interacting protein family member 1	WIPF1	Calmodulin	#N/A
O43520	reviewed	AT8B1_HUMAN	Phospholipid-transporting ATPase IC	ATP8B1	Nitric oxide synthase, inducible	NOS2
O43521	reviewed	B2L11_HUMAN	Bcl-2-like protein 11	BCL2L11	Potassium voltage-gated channel subfamily H member 2	KCNH2
O43524	reviewed	FOXO3_HUMAN	Forkhead box protein O3	FOXO3	Estrogen receptor	ESR1
O43525	reviewed	KCNQ3_HUMAN	Potassium voltage-gated channel subfamily KQT member 3	KCNQ3	Sodium channel protein type 5 subunit alpha	SCN5A
O43526	reviewed	KCNQ2_HUMAN	Potassium voltage-gated channel subfamily KQT member 2	KCNQ2	Coagulation factor Xa	#N/A
O43529	reviewed	CHSTA_HUMAN	Carbohydrate sulfotransferase 10	CHST10	Prostaglandin G/H synthase 2	PTGS2
O43541	reviewed	SMAD6_HUMAN	Mothers against decapentaplegic homolog 6	SMAD6	Estrogen receptor beta	ESR2
O43542	reviewed	XRCC3_HUMAN	DNA repair protein XRCC3	XRCC3	Beta-secretase	#N/A
O43543	reviewed	XRCC2_HUMAN	DNA repair protein XRCC2	XRCC2	Proto-oncogene serine/threonine-protein kinase Pim-1	#N/A
O43548	reviewed	TGM5_HUMAN	Protein-glutamine gamma-glutamyltransferase 5	TGM5	Calmodulin	#N/A
O43556	reviewed	SGCE_HUMAN	Epsilon-sarcoglycan	SGCE	Nitric oxide synthase, inducible	NOS2
O43557	reviewed	TNF14_HUMAN	Tumor necrosis factor ligand superfamily member 14	TNFSF14	Thrombin	#N/A
O43559	reviewed	FRS3_HUMAN	Fibroblast growth factor receptor substrate 3	FRS3	Estrogen receptor	ESR1
O43561	reviewed	LAT_HUMAN	Linker for activation of T-cells family member 1	LAT	Androgen receptor	AR
O43566	reviewed	RGS14_HUMAN	Regulator of G-protein signaling 14	RGS14	Peroxisome proliferator activated receptor gamma	#N/A
O43567	reviewed	RNF13_HUMAN	E3 ubiquitin-protein ligase RNF13	RNF13	Coagulation factor Xa	#N/A
O43570	reviewed	CAH12_HUMAN	Carbonic anhydrase 12	CA12	Prostaglandin G/H synthase 2	PTGS2
O43572	reviewed	AKA10_HUMAN	A-kinase anchor protein 10, mitochondrial	AKAP10	Coagulation factor VII	F7
O43581	reviewed	SYT7_HUMAN	Synaptotagmin-7	SYT7	Vascular endothelial growth factor receptor 2	KDR
O43583	reviewed	DENR_HUMAN	Density-regulated protein	DENR	Acetylcholinesterase	ACHE
O43586	reviewed	PPIP1_HUMAN	Proline-serine-threonine phosphatase-interacting protein 1	PSTPIP1	DNA topoisomerase II	#N/A
O43592	reviewed	XPOT_HUMAN	Exportin-T	XPOT	Estrogen receptor beta	ESR2
O43593	reviewed	HAIR_HUMAN	Lysine-specific demethylase hairless	HR	Dipeptidyl peptidase IV	#N/A
O43597	reviewed	SPY2_HUMAN	Protein sprouty homolog 2	SPRY2	Glycogen synthase kinase-3 beta	GSK3B
O43598	reviewed	DNPH1_HUMAN	2'-deoxynucleoside 5'-phosphate N-hydrolase 1	DNPH1	Heat shock protein HSP 90	#N/A
O43602	reviewed	DCX_HUMAN	Neuronal migration protein doublecortin	DCX	Cell division protein kinase 2	#N/A
O43603	reviewed	GALR2_HUMAN	Galanin receptor type 2	GALR2	Trypsin-1	#N/A
O43609	reviewed	SPY1_HUMAN	Protein sprouty homolog 1	SPRY1	Proto-oncogene serine/threonine-protein kinase Pim-1	#N/A
O43610	reviewed	SPY3_HUMAN	Protein sprouty homolog 3	SPRY3	Cyclin-A2	CCNA2
O43612	reviewed	OREX_HUMAN	Orexin	HCRT	Nuclear receptor coactivator 2	NCOA2
O43613	reviewed	OX1R_HUMAN	Orexin/Hypocretin receptor type 1	HCRTR1	Calmodulin	#N/A
O43614	reviewed	OX2R_HUMAN	Orexin receptor type 2	HCRTR2	Nitric oxide synthase, inducible	NOS2
O43615	reviewed	TIM44_HUMAN	Mitochondrial import inner membrane translocase subunit TIM44	TIMM44	Prostaglandin G/H synthase 1	PTGS1
O43617	reviewed	TPPC3_HUMAN	Trafficking protein particle complex subunit 3	TRAPPC3	Estrogen receptor	ESR1
O43623	reviewed	SNAI2_HUMAN	Zinc finger protein SNAI2	SNAI2	Androgen receptor	AR
O43633	reviewed	CHM2A_HUMAN	Charged multivesicular body protein 2a	CHMP2A	Sodium channel protein type 5 subunit alpha	SCN5A
O43639	reviewed	NCK2_HUMAN	Cytoplasmic protein NCK2	NCK2	Peroxisome proliferator activated receptor gamma	#N/A
O43653	reviewed	PSCA_HUMAN	Prostate stem cell antigen	PSCA	Coagulation factor Xa	#N/A
O43660	reviewed	PLRG1_HUMAN	Pleiotropic regulator 1	PLRG1	Prostaglandin G/H synthase 2	PTGS2
O43663	reviewed	PRC1_HUMAN	Protein regulator of cytokinesis 1	PRC1	DNA topoisomerase II	#N/A
O43665	reviewed	RGS10_HUMAN	Regulator of G-protein signaling 10	RGS10	Estrogen receptor beta	ESR2
O43670	reviewed	ZN207_HUMAN	BUB3-interacting and GLEBS motif-containing protein ZNF207	ZNF207	Mitogen-activated protein kinase 14	MAPK14
O43674	reviewed	NDUB5_HUMAN	NADH dehydrogenase	NDUFB5	Glycogen synthase kinase-3 beta	GSK3B
O43676	reviewed	NDUB3_HUMAN	NADH dehydrogenase	NDUFB3	Heat shock protein HSP 90	#N/A
O43678	reviewed	NDUA2_HUMAN	NADH dehydrogenase	NDUFA2	Cell division protein kinase 2	#N/A
O43679	reviewed	LDB2_HUMAN	LIM domain-binding protein 2	LDB2	Trypsin-1	#N/A
O43680	reviewed	TCF21_HUMAN	Transcription factor 21	TCF21	Proto-oncogene serine/threonine-protein kinase Pim-1	#N/A
O43681	reviewed	GET3_HUMAN	ATPase GET3	GET3	Cyclin-A2	CCNA2
O43683	reviewed	BUB1_HUMAN	Mitotic checkpoint serine/threonine-protein kinase BUB1	BUB1	Calmodulin	#N/A
O43684	reviewed	BUB3_HUMAN	Mitotic checkpoint protein BUB3	BUB3	Nitric oxide synthase, inducible	NOS2
O43687	reviewed	AKA7A_HUMAN	A-kinase anchor protein 7 isoforms alpha and beta	AKAP7	Thrombin	#N/A
O43688	reviewed	PLPP2_HUMAN	Phospholipid phosphatase 2	PLPP2	Potassium voltage-gated channel subfamily H member 2	KCNH2
O43699	reviewed	SIGL6_HUMAN	Sialic acid-binding Ig-like lectin 6	SIGLEC6	Estrogen receptor	ESR1
O43704	reviewed	ST1B1_HUMAN	Sulfotransferase 1B1	SULT1B1	Androgen receptor	AR
O43707	reviewed	ACTN4_HUMAN	Alpha-actinin-4	ACTN4	Sodium channel protein type 5 subunit alpha	SCN5A
O43708	reviewed	MAAI_HUMAN	Maleylacetoacetate isomerase	GSTZ1	Peroxisome proliferator activated receptor gamma	#N/A
O43709	reviewed	BUD23_HUMAN	Probable 18S rRNA	BUD23	Coagulation factor Xa	#N/A
O43711	reviewed	TLX3_HUMAN	T-cell leukemia homeobox protein 3	TLX3	Prostaglandin G/H synthase 2	PTGS2
O43715	reviewed	TRIA1_HUMAN	TP53-regulated inhibitor of apoptosis 1	TRIAP1	Retinoic acid receptor RXR-alpha	RXRA
O43716	reviewed	GATC_HUMAN	Glutamyl-tRNA	GATC	Acetylcholinesterase	ACHE
O43719	reviewed	HTSF1_HUMAN	HIV Tat-specific factor 1	HTATSF1	DNA topoisomerase II	#N/A
O43731	reviewed	ERD23_HUMAN	ER lumen protein-retaining receptor 3	KDELR3	Estrogen receptor beta	ESR2
O43734	reviewed	CIKS_HUMAN	E3 ubiquitin ligase TRAF3IP2	TRAF3IP2	Dipeptidyl peptidase IV	#N/A
O43739	reviewed	CYH3_HUMAN	Cytohesin-3	CYTH3	Mitogen-activated protein kinase 14	MAPK14
O43741	reviewed	AAKB2_HUMAN	5'-AMP-activated protein kinase subunit beta-2	PRKAB2	Glycogen synthase kinase-3 beta	GSK3B
O43745	reviewed	CHP2_HUMAN	Calcineurin B homologous protein 2	CHP2	Heat shock protein HSP 90	#N/A
O43747	reviewed	AP1G1_HUMAN	AP-1 complex subunit gamma-1	AP1G1	Cell division protein kinase 2	#N/A
O43749	reviewed	OR1F1_HUMAN	Olfactory receptor 1F1	OR1F1	Serine/threonine-protein kinase Chk1	CHEK1
O43752	reviewed	STX6_HUMAN	Syntaxin-6	STX6	Trypsin-1	#N/A
O43759	reviewed	SNG1_HUMAN	Synaptogyrin-1	SYNGR1	Proto-oncogene serine/threonine-protein kinase Pim-1	#N/A
O43760	reviewed	SNG2_HUMAN	Synaptogyrin-2	SYNGR2	Cyclin-A2	CCNA2
O43761	reviewed	SNG3_HUMAN	Synaptogyrin-3	SYNGR3	Nuclear receptor coactivator 2	NCOA2
O43763	reviewed	TLX2_HUMAN	T-cell leukemia homeobox protein 2	TLX2	Calmodulin	#N/A
O43765	reviewed	SGTA_HUMAN	Small glutamine-rich tetratricopeptide repeat-containing protein alpha	SGTA	Nitric oxide synthase, inducible	NOS2
O43766	reviewed	LIAS_HUMAN	Lipoyl synthase, mitochondrial	LIAS	Estrogen receptor	ESR1
O43768	reviewed	ENSA_HUMAN	Alpha-endosulfine	ENSA	Androgen receptor	AR
O43772	reviewed	MCAT_HUMAN	Mitochondrial carnitine/acylcarnitine carrier protein	SLC25A20	Prostaglandin G/H synthase 2	PTGS2
O43776	reviewed	SYNC_HUMAN	Asparagine--tRNA ligase, cytoplasmic	NARS1	Estrogen receptor beta	ESR2
O43781	reviewed	DYRK3_HUMAN	Dual specificity tyrosine-phosphorylation-regulated kinase 3	DYRK3	Mitogen-activated protein kinase 14	MAPK14
O43790	reviewed	KRT86_HUMAN	Keratin, type II cuticular Hb6	KRT86	Glycogen synthase kinase-3 beta	GSK3B
O43791	reviewed	SPOP_HUMAN	Speckle-type POZ protein	SPOP	Heat shock protein HSP 90	#N/A
O43795	reviewed	MYO1B_HUMAN	Unconventional myosin-Ib	MYO1B	Cell division protein kinase 2	#N/A
O43805	reviewed	SSNA1_HUMAN	Microtubule nucleation factor SSNA1	SSNA1	Phosphatidylinositol-4,5-bisphosphate 3-kinase catalytic subunit, gamma isoform	#N/A
O43808	reviewed	PM34_HUMAN	Peroxisomal membrane protein PMP34	SLC25A17	Serine/threonine-protein kinase Chk1	CHEK1
O43809	reviewed	CPSF5_HUMAN	Cleavage and polyadenylation specificity factor subunit 5	NUDT21	mRNA of PKA Catalytic Subunit C-alpha	#N/A
O43813	reviewed	LANC1_HUMAN	Glutathione S-transferase LANCL1	LANCL1	Proto-oncogene serine/threonine-protein kinase Pim-1	#N/A
O43815	reviewed	STRN_HUMAN	Striatin	STRN	Cyclin-A2	CCNA2
O43818	reviewed	U3IP2_HUMAN	U3 small nucleolar RNA-interacting protein 2	RRP9	Nitric oxide synthase, inducible	NOS2
O43819	reviewed	SCO2_HUMAN	Protein SCO2 homolog, mitochondrial	SCO2	Prostaglandin G/H synthase 1	PTGS1
O43820	reviewed	HYAL3_HUMAN	Hyaluronidase-3	HYAL3	Estrogen receptor	ESR1
O43822	reviewed	CF410_HUMAN	Cilia- and flagella-associated protein 410	CFAP410	Androgen receptor	AR
O43823	reviewed	AKAP8_HUMAN	A-kinase anchor protein 8	AKAP8	Sodium channel protein type 5 subunit alpha	SCN5A
O43825	reviewed	B3GT2_HUMAN	Beta-1,3-galactosyltransferase 2	B3GALT2	Peroxisome proliferator activated receptor gamma	#N/A
O43826	reviewed	G6PT1_HUMAN	Glucose-6-phosphate exchanger SLC37A4	SLC37A4	Coagulation factor Xa	#N/A
O43827	reviewed	ANGL7_HUMAN	Angiopoietin-related protein 7	ANGPTL7	Prostaglandin G/H synthase 2	PTGS2
O43829	reviewed	ZBT14_HUMAN	Zinc finger and BTB domain-containing protein 14	ZBTB14	Carbonic anhydrase II	#N/A
O43837	reviewed	IDH3B_HUMAN	Isocitrate dehydrogenase	IDH3B	Retinoic acid receptor RXR-alpha	RXRA
O43847	reviewed	NRDC_HUMAN	Nardilysin	NRDC	Alpha-1B adrenergic receptor	ADRA1B
O43852	reviewed	CALU_HUMAN	Calumenin	CALU	Estrogen receptor beta	ESR2
O43854	reviewed	EDIL3_HUMAN	EGF-like repeat and discoidin I-like domain-containing protein 3	EDIL3	Mitogen-activated protein kinase 14	MAPK14
O43861	reviewed	ATP9B_HUMAN	Probable phospholipid-transporting ATPase IIB	ATP9B	Glycogen synthase kinase-3 beta	GSK3B
O43865	reviewed	SAHH2_HUMAN	S-adenosylhomocysteine hydrolase-like protein 1	AHCYL1	Cell division protein kinase 2	#N/A
O43866	reviewed	CD5L_HUMAN	CD5 antigen-like	CD5L	Serine/threonine-protein kinase Chk1	CHEK1
O43868	reviewed	S28A2_HUMAN	Sodium/nucleoside cotransporter 2	SLC28A2	Proto-oncogene serine/threonine-protein kinase Pim-1	#N/A
O43889	reviewed	CREB3_HUMAN	Cyclic AMP-responsive element-binding protein 3	CREB3	Cyclin-A2	CCNA2
O43895	reviewed	XPP2_HUMAN	Xaa-Pro aminopeptidase 2	XPNPEP2	Nuclear receptor coactivator 2	NCOA2
O43896	reviewed	KIF1C_HUMAN	Kinesin-like protein KIF1C	KIF1C	Calmodulin	#N/A
O43897	reviewed	TLL1_HUMAN	Tolloid-like protein 1	TLL1	Nitric oxide synthase, inducible	NOS2
O43900	reviewed	PRIC3_HUMAN	Prickle planar cell polarity protein 3	PRICKLE3	Prostaglandin G/H synthase 1	PTGS1
O43903	reviewed	GAS2_HUMAN	Growth arrest-specific protein 2	GAS2	Estrogen receptor	ESR1
O43909	reviewed	EXTL3_HUMAN	Exostosin-like 3	EXTL3	Androgen receptor	AR
O43913	reviewed	ORC5_HUMAN	Origin recognition complex subunit 5	ORC5	Sodium channel protein type 5 subunit alpha	SCN5A
O43914	reviewed	TYOBP_HUMAN	TYRO protein tyrosine kinase-binding protein	TYROBP	Peroxisome proliferator activated receptor gamma	#N/A
O43915	reviewed	VEGFD_HUMAN	Vascular endothelial growth factor D	VEGFD	Coagulation factor Xa	#N/A
O43916	reviewed	CHST1_HUMAN	Carbohydrate sulfotransferase 1	CHST1	Prostaglandin G/H synthase 2	PTGS2
O43918	reviewed	AIRE_HUMAN	Autoimmune regulator	AIRE	Retinoic acid receptor RXR-alpha	RXRA
O43920	reviewed	NDUS5_HUMAN	NADH dehydrogenase	NDUFS5	DNA topoisomerase II	#N/A
O43921	reviewed	EFNA2_HUMAN	Ephrin-A2	EFNA2	Estrogen receptor beta	ESR2
O43924	reviewed	PDE6D_HUMAN	Retinal rod rhodopsin-sensitive cGMP 3',5'-cyclic phosphodiesterase subunit delta	PDE6D	Mitogen-activated protein kinase 14	MAPK14
O43927	reviewed	CXL13_HUMAN	C-X-C motif chemokine 13	CXCL13	Glycogen synthase kinase-3 beta	GSK3B
O43929	reviewed	ORC4_HUMAN	Origin recognition complex subunit 4	ORC4	Cell division protein kinase 2	#N/A
O43933	reviewed	PEX1_HUMAN	Peroxisome biogenesis factor 1	PEX1	Serine/threonine-protein kinase Chk1	CHEK1
O60216	reviewed	RAD21_HUMAN	Double-strand-break repair protein rad21 homolog	RAD21	Trypsin-1	#N/A
O60218	reviewed	AK1BA_HUMAN	Aldo-keto reductase family 1 member B10	AKR1B10	Proto-oncogene serine/threonine-protein kinase Pim-1	#N/A
O60220	reviewed	TIM8A_HUMAN	Mitochondrial import inner membrane translocase subunit Tim8 A	TIMM8A	Cyclin-A2	CCNA2
O60229	reviewed	KALRN_HUMAN	Kalirin	KALRN	Nuclear receptor coactivator 2	NCOA2
O60231	reviewed	DHX16_HUMAN	Pre-mRNA-splicing factor ATP-dependent RNA helicase DHX16	DHX16	Nuclear receptor coactivator 1	NCOA1
O60232	reviewed	ZNRD2_HUMAN	Protein ZNRD2	ZNRD2	Calmodulin	#N/A
O60235	reviewed	TM11D_HUMAN	Transmembrane protease serine 11D	TMPRSS11D	Nitric oxide synthase, inducible	NOS2
O60237	reviewed	MYPT2_HUMAN	Protein phosphatase 1 regulatory subunit 12B	PPP1R12B	Thrombin	#N/A
O60238	reviewed	BNI3L_HUMAN	BCL2/adenovirus E1B 19 kDa protein-interacting protein 3-like	BNIP3L	Estrogen receptor	ESR1
O60239	reviewed	3BP5_HUMAN	SH3 domain-binding protein 5	SH3BP5	Androgen receptor	AR
O60240	reviewed	PLIN1_HUMAN	Perilipin-1	PLIN1	Peroxisome proliferator activated receptor gamma	#N/A
O60241	reviewed	AGRB2_HUMAN	Adhesion G protein-coupled receptor B2	ADGRB2	Coagulation factor Xa	#N/A
O60242	reviewed	AGRB3_HUMAN	Adhesion G protein-coupled receptor B3	ADGRB3	Prostaglandin G/H synthase 2	PTGS2
O60243	reviewed	H6ST1_HUMAN	Heparan-sulfate 6-O-sulfotransferase 1	HS6ST1	Coagulation factor VII	F7
O60244	reviewed	MED14_HUMAN	Mediator of RNA polymerase II transcription subunit 14	MED14	Vascular endothelial growth factor receptor 2	KDR
O60248	reviewed	SOX15_HUMAN	Protein SOX-15	SOX15	Acetylcholinesterase	ACHE
O60256	reviewed	KPRB_HUMAN	Phosphoribosyl pyrophosphate synthase-associated protein 2	PRPSAP2	DNA topoisomerase II	#N/A
O60258	reviewed	FGF17_HUMAN	Fibroblast growth factor 17	FGF17	Estrogen receptor beta	ESR2
O60259	reviewed	KLK8_HUMAN	Kallikrein-8	KLK8	Dipeptidyl peptidase IV	#N/A
O60260	reviewed	PRKN_HUMAN	E3 ubiquitin-protein ligase parkin	PRKN	Mitogen-activated protein kinase 14	MAPK14
O60264	reviewed	SMCA5_HUMAN	SWI/SNF-related matrix-associated actin-dependent regulator of chromatin subfamily A member 5	SMARCA5	Glycogen synthase kinase-3 beta	GSK3B
O60266	reviewed	ADCY3_HUMAN	Adenylate cyclase type 3	ADCY3	Cell division protein kinase 2	#N/A
O60269	reviewed	GRIN2_HUMAN	G protein-regulated inducer of neurite outgrowth 2	GPRIN2	Serine/threonine-protein kinase Chk1	CHEK1
O60271	reviewed	JIP4_HUMAN	C-Jun-amino-terminal kinase-interacting protein 4	SPAG9	Trypsin-1	#N/A
O60281	reviewed	ZN292_HUMAN	Zinc finger protein 292	ZNF292	Proto-oncogene serine/threonine-protein kinase Pim-1	#N/A
O60282	reviewed	KIF5C_HUMAN	Kinesin heavy chain isoform 5C	KIF5C	Cyclin-A2	CCNA2
O60284	reviewed	ST18_HUMAN	Suppression of tumorigenicity 18 protein	ST18	Calmodulin	#N/A
O60285	reviewed	NUAK1_HUMAN	NUAK family SNF1-like kinase 1	NUAK1	Nitric oxide synthase, inducible	NOS2
O60291	reviewed	MGRN1_HUMAN	E3 ubiquitin-protein ligase MGRN1	MGRN1	Thrombin	#N/A
O60292	reviewed	SI1L3_HUMAN	Signal-induced proliferation-associated 1-like protein 3	SIPA1L3	Estrogen receptor	ESR1
O60293	reviewed	ZC3H1_HUMAN	Zinc finger C3H1 domain-containing protein	ZFC3H1	Androgen receptor	AR
O60294	reviewed	TYW4_HUMAN	tRNA wybutosine-synthesizing protein 4	LCMT2	Sodium channel protein type 5 subunit alpha	SCN5A
O60296	reviewed	TRAK2_HUMAN	Trafficking kinesin-binding protein 2	TRAK2	Peroxisome proliferator activated receptor gamma	#N/A
O60303	reviewed	KATIP_HUMAN	Katanin-interacting protein	KATNIP	Coagulation factor Xa	#N/A
O60304	reviewed	ZN500_HUMAN	Zinc finger protein 500	ZNF500	Prostaglandin G/H synthase 2	PTGS2
O60306	reviewed	AQR_HUMAN	RNA helicase aquarius	AQR	Coagulation factor VII	F7
O60307	reviewed	MAST3_HUMAN	Microtubule-associated serine/threonine-protein kinase 3	MAST3	Acetylcholinesterase	ACHE
O60308	reviewed	CE104_HUMAN	Centrosomal protein of 104 kDa	CEP104	DNA topoisomerase II	#N/A
O60312	reviewed	AT10A_HUMAN	Phospholipid-transporting ATPase VA	ATP10A	Glycogen synthase kinase-3 beta	GSK3B
O60313	reviewed	OPA1_HUMAN	Dynamin-like 120 kDa protein, mitochondrial	OPA1	Heat shock protein HSP 90	#N/A
O60315	reviewed	ZEB2_HUMAN	Zinc finger E-box-binding homeobox 2	ZEB2	Cell division protein kinase 2	#N/A
O60318	reviewed	GANP_HUMAN	Germinal-center associated nuclear protein	MCM3AP	Serine/threonine-protein kinase Chk1	CHEK1
O60331	reviewed	PI51C_HUMAN	Phosphatidylinositol 4-phosphate 5-kinase type-1 gamma	PIP5K1C	Trypsin-1	#N/A
O60333	reviewed	KIF1B_HUMAN	Kinesin-like protein KIF1B	KIF1B	Calmodulin	#N/A
O60336	reviewed	MABP1_HUMAN	Mitogen-activated protein kinase-binding protein 1	MAPKBP1	Nitric oxide synthase, inducible	NOS2
O60337	reviewed	MARH6_HUMAN	E3 ubiquitin-protein ligase MARCHF6	MARCHF6	Prostaglandin G/H synthase 1	PTGS1
O60341	reviewed	KDM1A_HUMAN	Lysine-specific histone demethylase 1A	KDM1A	Thrombin	#N/A
O60343	reviewed	TBCD4_HUMAN	TBC1 domain family member 4	TBC1D4	Estrogen receptor	ESR1
O60346	reviewed	PHLP1_HUMAN	PH domain leucine-rich repeat-containing protein phosphatase 1	PHLPP1	Androgen receptor	AR
O60353	reviewed	FZD6_HUMAN	Frizzled-6	FZD6	Sodium channel protein type 5 subunit alpha	SCN5A
O60356	reviewed	NUPR1_HUMAN	Nuclear protein 1	NUPR1	Peroxisome proliferator activated receptor gamma	#N/A
O60359	reviewed	CCG3_HUMAN	Voltage-dependent calcium channel gamma-3 subunit	CACNG3	Coagulation factor Xa	#N/A
O60381	reviewed	HBP1_HUMAN	HMG box-containing protein 1	HBP1	Prostaglandin G/H synthase 2	PTGS2
O60383	reviewed	GDF9_HUMAN	Growth/differentiation factor 9	GDF9	Nitric-oxide synthase, endothelial	#N/A
O60391	reviewed	NMD3B_HUMAN	Glutamate receptor ionotropic, NMDA 3B	GRIN3B	Coagulation factor VII	F7
O60393	reviewed	NOBOX_HUMAN	Homeobox protein NOBOX	NOBOX	Vascular endothelial growth factor receptor 2	KDR
O60423	reviewed	AT8B3_HUMAN	Phospholipid-transporting ATPase IK	ATP8B3	Retinoic acid receptor RXR-alpha	RXRA
O60427	reviewed	FADS1_HUMAN	Acyl-CoA	FADS1	CGMP-inhibited 3',5'-cyclic phosphodiesterase A	#N/A
O60437	reviewed	PEPL_HUMAN	Periplakin	PPL	DNA topoisomerase II	#N/A
O60443	reviewed	GSDME_HUMAN	Gasdermin-E	GSDME	Dipeptidyl peptidase IV	#N/A
O60447	reviewed	EVI5_HUMAN	Ecotropic viral integration site 5 protein homolog	EVI5	Mitogen-activated protein kinase 14	MAPK14
O60449	reviewed	LY75_HUMAN	Lymphocyte antigen 75	LY75	Glycogen synthase kinase-3 beta	GSK3B
O60462	reviewed	NRP2_HUMAN	Neuropilin-2	NRP2	Heat shock protein HSP 90	#N/A
O60469	reviewed	DSCAM_HUMAN	Cell adhesion molecule DSCAM	DSCAM	Cell division protein kinase 2	#N/A
O60476	reviewed	MA1A2_HUMAN	Mannosyl-oligosaccharide 1,2-alpha-mannosidase IB	MAN1A2	Serine/threonine-protein kinase Chk1	CHEK1
O60477	reviewed	BRNP1_HUMAN	BMP/retinoic acid-inducible neural-specific protein 1	BRINP1	Ig gamma-1 chain C region	#N/A
O60478	reviewed	G137B_HUMAN	Integral membrane protein GPR137B	GPR137B	Trypsin-1	#N/A
O60479	reviewed	DLX3_HUMAN	Homeobox protein DLX-3	DLX3	Proto-oncogene serine/threonine-protein kinase Pim-1	#N/A
O60481	reviewed	ZIC3_HUMAN	Zinc finger protein ZIC 3	ZIC3	Cyclin-A2	CCNA2
O60486	reviewed	PLXC1_HUMAN	Plexin-C1	PLXNC1	Calmodulin	#N/A
O60487	reviewed	MPZL2_HUMAN	Myelin protein zero-like protein 2	MPZL2	Prostaglandin G/H synthase 1	PTGS1
O60488	reviewed	ACSL4_HUMAN	Long-chain-fatty-acid--CoA ligase 4	ACSL4	Estrogen receptor	ESR1
O60493	reviewed	SNX3_HUMAN	Sorting nexin-3	SNX3	Sodium channel protein type 5 subunit alpha	SCN5A
O60494	reviewed	CUBN_HUMAN	Cubilin	CUBN	Coagulation factor Xa	#N/A
O60496	reviewed	DOK2_HUMAN	Docking protein 2	DOK2	Prostaglandin G/H synthase 2	PTGS2
O60499	reviewed	STX10_HUMAN	Syntaxin-10	STX10	Nitric-oxide synthase, endothelial	#N/A
O60500	reviewed	NPHN_HUMAN	Nephrin	NPHS1	Coagulation factor VII	F7
O60502	reviewed	OGA_HUMAN	Protein O-GlcNAcase	OGA	Retinoic acid receptor RXR-alpha	RXRA
O60503	reviewed	ADCY9_HUMAN	Adenylate cyclase type 9	ADCY9	CGMP-inhibited 3',5'-cyclic phosphodiesterase A	#N/A
O60504	reviewed	VINEX_HUMAN	Vinexin	SORBS3	Alpha-1B adrenergic receptor	ADRA1B
O60506	reviewed	HNRPQ_HUMAN	Heterogeneous nuclear ribonucleoprotein Q	SYNCRIP	DNA topoisomerase II	#N/A
O60507	reviewed	TPST1_HUMAN	Protein-tyrosine sulfotransferase 1	TPST1	Heat shock protein HSP 90	#N/A
O60508	reviewed	PRP17_HUMAN	Pre-mRNA-processing factor 17	CDC40	Ig gamma-1 chain C region	#N/A
O60512	reviewed	B4GT3_HUMAN	Beta-1,4-galactosyltransferase 3	B4GALT3	Nuclear receptor coactivator 1	NCOA1
O60513	reviewed	B4GT4_HUMAN	Beta-1,4-galactosyltransferase 4	B4GALT4	Calmodulin	#N/A
O60519	reviewed	CRBL2_HUMAN	cAMP-responsive element-binding protein-like 2	CREBL2	Nitric oxide synthase, inducible	NOS2
O60524	reviewed	NEMF_HUMAN	Ribosome quality control complex subunit NEMF	NEMF	Muscarinic acetylcholine receptor M1	CHRM1
O60543	reviewed	CIDEA_HUMAN	Cell death activator CIDE-A	CIDEA	Estrogen receptor	ESR1
O60547	reviewed	GMDS_HUMAN	GDP-mannose 4,6 dehydratase	GMDS	Androgen receptor	AR
O60548	reviewed	FOXD2_HUMAN	Forkhead box protein D2	FOXD2	Sodium channel protein type 5 subunit alpha	SCN5A
O60551	reviewed	NMT2_HUMAN	Glycylpeptide N-tetradecanoyltransferase 2	NMT2	Peroxisome proliferator activated receptor gamma	#N/A
O60563	reviewed	CCNT1_HUMAN	Cyclin-T1	CCNT1	Coagulation factor Xa	#N/A
O60565	reviewed	GREM1_HUMAN	Gremlin-1	GREM1	Prostaglandin G/H synthase 2	PTGS2
O60566	reviewed	BUB1B_HUMAN	Mitotic checkpoint serine/threonine-protein kinase BUB1 beta	BUB1B	Retinoic acid receptor RXR-alpha	RXRA
O60568	reviewed	PLOD3_HUMAN	Multifunctional procollagen lysine hydroxylase and glycosyltransferase LH3	PLOD3	Acetylcholinesterase	ACHE
O60573	reviewed	IF4E2_HUMAN	Eukaryotic translation initiation factor 4E type 2	EIF4E2	Alpha-1B adrenergic receptor	ADRA1B
O60583	reviewed	CCNT2_HUMAN	Cyclin-T2	CCNT2	Beta-2 adrenergic receptor	ADRB2
O60602	reviewed	TLR5_HUMAN	Toll-like receptor 5	TLR5	Estrogen receptor beta	ESR2
O60603	reviewed	TLR2_HUMAN	Toll-like receptor 2	TLR2	Mitogen-activated protein kinase 14	MAPK14
O60609	reviewed	GFRA3_HUMAN	GDNF family receptor alpha-3	GFRA3	Glycogen synthase kinase-3 beta	GSK3B
O60610	reviewed	DIAP1_HUMAN	Protein diaphanous homolog 1	DIAPH1	Cell division protein kinase 2	#N/A
O60613	reviewed	SEP15_HUMAN	Selenoprotein F	SELENOF	Serine/threonine-protein kinase Chk1	CHEK1
O60635	reviewed	TSN1_HUMAN	Tetraspanin-1	TSPAN1	Trypsin-1	#N/A
O60636	reviewed	TSN2_HUMAN	Tetraspanin-2	TSPAN2	Proto-oncogene serine/threonine-protein kinase Pim-1	#N/A
O60641	reviewed	AP180_HUMAN	Clathrin coat assembly protein AP180	SNAP91	Cyclin-A2	CCNA2
O60645	reviewed	EXOC3_HUMAN	Exocyst complex component 3	EXOC3	Nuclear receptor coactivator 1	NCOA1
O60656	reviewed	UD19_HUMAN	UDP-glucuronosyltransferase 1A9	UGT1A9	Calmodulin	#N/A
O60658	reviewed	PDE8A_HUMAN	High affinity cAMP-specific and IBMX-insensitive 3',5'-cyclic phosphodiesterase 8A	PDE8A	Nitric oxide synthase, inducible	NOS2
O60662	reviewed	KLH41_HUMAN	Kelch-like protein 41	KLHL41	Prostaglandin G/H synthase 1	PTGS1
O60663	reviewed	LMX1B_HUMAN	LIM homeobox transcription factor 1-beta	LMX1B	Muscarinic acetylcholine receptor M1	CHRM1
O60664	reviewed	PLIN3_HUMAN	Perilipin-3	PLIN3	Estrogen receptor	ESR1
O60667	reviewed	FAIM3_HUMAN	Fas apoptotic inhibitory molecule 3	FCMR	Androgen receptor	AR
O60669	reviewed	MOT2_HUMAN	Monocarboxylate transporter 2	SLC16A7	Sodium channel protein type 5 subunit alpha	SCN5A
O60671	reviewed	RAD1_HUMAN	Cell cycle checkpoint protein RAD1	RAD1	Peroxisome proliferator activated receptor gamma	#N/A
O60673	reviewed	REV3L_HUMAN	DNA polymerase zeta catalytic subunit	REV3L	Prostaglandin G/H synthase 2	PTGS2
O60674	reviewed	JAK2_HUMAN	Tyrosine-protein kinase JAK2	JAK2	Carbonic anhydrase II	#N/A
O60675	reviewed	MAFK_HUMAN	Transcription factor MafK	MAFK	CGMP-inhibited 3',5'-cyclic phosphodiesterase A	#N/A
O60678	reviewed	ANM3_HUMAN	Protein arginine N-methyltransferase 3	PRMT3	Alpha-1B adrenergic receptor	ADRA1B
O60682	reviewed	MUSC_HUMAN	Musculin	MSC	Sodium-dependent dopamine transporter	SLC6A3
O60683	reviewed	PEX10_HUMAN	Peroxisome biogenesis factor 10	PEX10	Beta-2 adrenergic receptor	ADRB2
O60684	reviewed	IMA7_HUMAN	Importin subunit alpha-7	KPNA6	Sodium-dependent serotonin transporter	SLC6A4
O60687	reviewed	SRPX2_HUMAN	Sushi repeat-containing protein SRPX2	SRPX2	Estrogen receptor beta	ESR2
O60701	reviewed	UGDH_HUMAN	UDP-glucose 6-dehydrogenase	UGDH	Mitogen-activated protein kinase 14	MAPK14
O60704	reviewed	TPST2_HUMAN	Protein-tyrosine sulfotransferase 2	TPST2	Glycogen synthase kinase-3 beta	GSK3B
O60706	reviewed	ABCC9_HUMAN	ATP-binding cassette sub-family C member 9	ABCC9	Heat shock protein HSP 90	#N/A
O60711	reviewed	LPXN_HUMAN	Leupaxin	LPXN	Cell division protein kinase 2	#N/A
O60716	reviewed	CTND1_HUMAN	Catenin delta-1	CTNND1	Leukotriene A-4 hydrolase	LTA4H
O60721	reviewed	NCKX1_HUMAN	Sodium/potassium/calcium exchanger 1	SLC24A1	Amine oxidase [flavin-containing] B	#N/A
O60725	reviewed	ICMT_HUMAN	Protein-S-isoprenylcysteine O-methyltransferase	ICMT	Serine/threonine-protein kinase Chk1	CHEK1
O60729	reviewed	CC14B_HUMAN	Dual specificity protein phosphatase CDC14B	CDC14B	mRNA of PKA Catalytic Subunit C-alpha	#N/A
O60733	reviewed	PLPL9_HUMAN	85/88 kDa calcium-independent phospholipase A2	PLA2G6	Cyclin-A2	CCNA2
O60741	reviewed	HCN1_HUMAN	Potassium/sodium hyperpolarization-activated cyclic nucleotide-gated channel 1	HCN1	Nuclear receptor coactivator 1	NCOA1
O60749	reviewed	SNX2_HUMAN	Sorting nexin-2	SNX2	cAMP-dependent protein kinase inhibitor alpha	PKIA
O60755	reviewed	GALR3_HUMAN	Galanin receptor type 3	GALR3	Calmodulin	#N/A
O60759	reviewed	CYTIP_HUMAN	Cytohesin-interacting protein	CYTIP	Nitric oxide synthase, inducible	NOS2
O60760	reviewed	HPGDS_HUMAN	Hematopoietic prostaglandin D synthase	HPGDS	Estrogen receptor	ESR1
O60762	reviewed	DPM1_HUMAN	Dolichol-phosphate mannosyltransferase subunit 1	DPM1	Prostaglandin G/H synthase 2	PTGS2
O60763	reviewed	USO1_HUMAN	General vesicular transport factor p115	USO1	Retinoic acid receptor RXR-alpha	RXRA
O60779	reviewed	S19A2_HUMAN	Thiamine transporter 1	SLC19A2	Heat shock protein HSP 90	#N/A
O60783	reviewed	RT14_HUMAN	28S ribosomal protein S14, mitochondrial	MRPS14	Phosphatidylinositol-4,5-bisphosphate 3-kinase catalytic subunit, gamma isoform	#N/A
O60784	reviewed	TOM1_HUMAN	Target of Myb protein 1	TOM1	Nitric oxide synthase, inducible	NOS2
O60806	reviewed	TBX19_HUMAN	T-box transcription factor TBX19	TBX19	Prostaglandin G/H synthase 1	PTGS1
O60812	reviewed	HNRC1_HUMAN	Heterogeneous nuclear ribonucleoprotein C-like 1	HNRNPCL1	Estrogen receptor	ESR1
O60814	reviewed	H2B1K_HUMAN	Histone H2B type 1-K	H2BC12	Androgen receptor	AR
O60825	reviewed	F262_HUMAN	6-phosphofructo-2-kinase/fructose-2,6-bisphosphatase 2	PFKFB2	Peroxisome proliferator activated receptor gamma	#N/A
O60826	reviewed	CCD22_HUMAN	Coiled-coil domain-containing protein 22	CCDC22	Prostaglandin G/H synthase 2	PTGS2
O60828	reviewed	PQBP1_HUMAN	Polyglutamine-binding protein 1	PQBP1	Carbonic anhydrase II	#N/A
O60829	reviewed	PAGE4_HUMAN	P antigen family member 4	PAGE4	CGMP-inhibited 3',5'-cyclic phosphodiesterase A	#N/A
O60830	reviewed	TI17B_HUMAN	Mitochondrial import inner membrane translocase subunit Tim17-B	TIMM17B	Beta-2 adrenergic receptor	ADRB2
O60831	reviewed	PRAF2_HUMAN	PRA1 family protein 2	PRAF2	Estrogen receptor beta	ESR2
O60832	reviewed	DKC1_HUMAN	H/ACA ribonucleoprotein complex subunit DKC1	DKC1	Mitogen-activated protein kinase 14	MAPK14
O60840	reviewed	CAC1F_HUMAN	Voltage-dependent L-type calcium channel subunit alpha-1F	CACNA1F	Glycogen synthase kinase-3 beta	GSK3B
O60841	reviewed	IF2P_HUMAN	Eukaryotic translation initiation factor 5B	EIF5B	Heat shock protein HSP 90	#N/A
O60844	reviewed	ZG16_HUMAN	Zymogen granule membrane protein 16	ZG16	Cell division protein kinase 2	#N/A
O60858	reviewed	TRI13_HUMAN	E3 ubiquitin-protein ligase TRIM13	TRIM13	Serine/threonine-protein kinase Chk1	CHEK1
O60861	reviewed	GAS7_HUMAN	Growth arrest-specific protein 7	GAS7	mRNA of PKA Catalytic Subunit C-alpha	#N/A
O60869	reviewed	EDF1_HUMAN	Endothelial differentiation-related factor 1	EDF1	Proto-oncogene serine/threonine-protein kinase Pim-1	#N/A
O60870	reviewed	KIN17_HUMAN	DNA/RNA-binding protein KIN17	KIN	Cyclin-A2	CCNA2
O60879	reviewed	DIAP2_HUMAN	Protein diaphanous homolog 2	DIAPH2	Calmodulin	#N/A
O60880	reviewed	SH21A_HUMAN	SH2 domain-containing protein 1A	SH2D1A	Nitric oxide synthase, inducible	NOS2
O60882	reviewed	MMP20_HUMAN	Matrix metalloproteinase-20	MMP20	Estrogen receptor	ESR1
O60883	reviewed	G37L1_HUMAN	G-protein coupled receptor 37-like 1	GPR37L1	Androgen receptor	AR
O60884	reviewed	DNJA2_HUMAN	DnaJ homolog subfamily A member 2	DNAJA2	Peroxisome proliferator activated receptor gamma	#N/A
O60885	reviewed	BRD4_HUMAN	Bromodomain-containing protein 4	BRD4	Coagulation factor Xa	#N/A
O60888	reviewed	CUTA_HUMAN	Protein CutA	CUTA	Prostaglandin G/H synthase 2	PTGS2
O60890	reviewed	OPHN1_HUMAN	Oligophrenin-1	OPHN1	Vascular endothelial growth factor receptor 2	KDR
O60894	reviewed	RAMP1_HUMAN	Receptor activity-modifying protein 1	RAMP1	Estrogen receptor beta	ESR2
O60895	reviewed	RAMP2_HUMAN	Receptor activity-modifying protein 2	RAMP2	Mitogen-activated protein kinase 14	MAPK14
O60896	reviewed	RAMP3_HUMAN	Receptor activity-modifying protein 3	RAMP3	Glycogen synthase kinase-3 beta	GSK3B
O60902	reviewed	SHOX2_HUMAN	Short stature homeobox protein 2	SHOX2	Heat shock protein HSP 90	#N/A
O60906	reviewed	NSMA_HUMAN	Sphingomyelin phosphodiesterase 2	SMPD2	Cell division protein kinase 2	#N/A
O60907	reviewed	TBL1X_HUMAN	F-box-like/WD repeat-containing protein TBL1X	TBL1X	Ig gamma-1 chain C region	#N/A
O60909	reviewed	B4GT2_HUMAN	Beta-1,4-galactosyltransferase 2	B4GALT2	Proto-oncogene serine/threonine-protein kinase Pim-1	#N/A
O60911	reviewed	CATL2_HUMAN	Cathepsin L2	CTSV	Cyclin-A2	CCNA2
O60921	reviewed	HUS1_HUMAN	Checkpoint protein HUS1	HUS1	Nuclear receptor coactivator 2	NCOA2
O60925	reviewed	PFD1_HUMAN	Prefoldin subunit 1	PFDN1	Calmodulin	#N/A
O60927	reviewed	PP1RB_HUMAN	E3 ubiquitin-protein ligase PPP1R11	PPP1R11	Nitric oxide synthase, inducible	NOS2
O60928	reviewed	KCJ13_HUMAN	Inward rectifier potassium channel 13	KCNJ13	Thrombin	#N/A
O60930	reviewed	RNH1_HUMAN	Ribonuclease H1	RNASEH1	Potassium voltage-gated channel subfamily H member 2	KCNH2
O60931	reviewed	CTNS_HUMAN	Cystinosin	CTNS	Estrogen receptor	ESR1
O60934	reviewed	NBN_HUMAN	Nibrin	NBN	Androgen receptor	AR
O60936	reviewed	NOL3_HUMAN	Nucleolar protein 3	NOL3	Peroxisome proliferator activated receptor gamma	#N/A
O60938	reviewed	KERA_HUMAN	Keratocan	KERA	Coagulation factor Xa	#N/A
O60939	reviewed	SCN2B_HUMAN	Sodium channel subunit beta-2	SCN2B	Prostaglandin G/H synthase 2	PTGS2
O60941	reviewed	DTNB_HUMAN	Dystrobrevin beta	DTNB	Coagulation factor VII	F7
O60942	reviewed	MCE1_HUMAN	mRNA-capping enzyme	RNGTT	Vascular endothelial growth factor receptor 2	KDR
O75015	reviewed	FCG3B_HUMAN	Low affinity immunoglobulin gamma Fc region receptor III-B	FCGR3B	DNA topoisomerase II	#N/A
O75019	reviewed	LIRA1_HUMAN	Leukocyte immunoglobulin-like receptor subfamily A member 1	LILRA1	Estrogen receptor beta	ESR2
O75022	reviewed	LIRB3_HUMAN	Leukocyte immunoglobulin-like receptor subfamily B member 3	LILRB3	Dipeptidyl peptidase IV	#N/A
O75023	reviewed	LIRB5_HUMAN	Leukocyte immunoglobulin-like receptor subfamily B member 5	LILRB5	Mitogen-activated protein kinase 14	MAPK14
O75027	reviewed	ABCB7_HUMAN	Iron-sulfur clusters transporter ABCB7, mitochondrial	ABCB7	Glycogen synthase kinase-3 beta	GSK3B
O75030	reviewed	MITF_HUMAN	Microphthalmia-associated transcription factor	MITF	Heat shock protein HSP 90	#N/A
O75031	reviewed	HSF2B_HUMAN	Heat shock factor 2-binding protein	HSF2BP	Cell division protein kinase 2	#N/A
O75037	reviewed	KI21B_HUMAN	Kinesin-like protein KIF21B	KIF21B	Serine/threonine-protein kinase Chk1	CHEK1
O75038	reviewed	PLCH2_HUMAN	1-phosphatidylinositol 4,5-bisphosphate phosphodiesterase eta-2	PLCH2	Trypsin-1	#N/A
O75044	reviewed	SRGP2_HUMAN	SLIT-ROBO Rho GTPase-activating protein 2	SRGAP2	Proto-oncogene serine/threonine-protein kinase Pim-1	#N/A
O75051	reviewed	PLXA2_HUMAN	Plexin-A2	PLXNA2	Nuclear receptor coactivator 2	NCOA2
O75052	reviewed	CAPON_HUMAN	Carboxyl-terminal PDZ ligand of neuronal nitric oxide synthase protein	NOS1AP	Nuclear receptor coactivator 1	NCOA1
O75054	reviewed	IGSF3_HUMAN	Immunoglobulin superfamily member 3	IGSF3	Calmodulin	#N/A
O75056	reviewed	SDC3_HUMAN	Syndecan-3	SDC3	Nitric oxide synthase, inducible	NOS2
O75061	reviewed	AUXI_HUMAN	Putative tyrosine-protein phosphatase auxilin	DNAJC6	Thrombin	#N/A
O75063	reviewed	XYLK_HUMAN	Glycosaminoglycan xylosylkinase	FAM20B	Potassium voltage-gated channel subfamily H member 2	KCNH2
O75069	reviewed	TMCC2_HUMAN	Transmembrane and coiled-coil domains protein 2	TMCC2	Estrogen receptor	ESR1
O75072	reviewed	FKTN_HUMAN	Ribitol-5-phosphate transferase FKTN	FKTN	Androgen receptor	AR
O75074	reviewed	LRP3_HUMAN	Low-density lipoprotein receptor-related protein 3	LRP3	Peroxisome proliferator activated receptor gamma	#N/A
O75077	reviewed	ADA23_HUMAN	Disintegrin and metalloproteinase domain-containing protein 23	ADAM23	Coagulation factor Xa	#N/A
O75078	reviewed	ADA11_HUMAN	Disintegrin and metalloproteinase domain-containing protein 11	ADAM11	Prostaglandin G/H synthase 2	PTGS2
O75081	reviewed	MTG16_HUMAN	Protein CBFA2T3	CBFA2T3	Vascular endothelial growth factor receptor 2	KDR
O75083	reviewed	WDR1_HUMAN	WD repeat-containing protein 1	WDR1	DNA topoisomerase II	#N/A
O75084	reviewed	FZD7_HUMAN	Frizzled-7	FZD7	Serine/threonine-protein kinase Chk1	CHEK1
O75093	reviewed	SLIT1_HUMAN	Slit homolog 1 protein	SLIT1	Trypsin-1	#N/A
O75094	reviewed	SLIT3_HUMAN	Slit homolog 3 protein	SLIT3	Proto-oncogene serine/threonine-protein kinase Pim-1	#N/A
O75096	reviewed	LRP4_HUMAN	Low-density lipoprotein receptor-related protein 4	LRP4	Nuclear receptor coactivator 2	NCOA2
O75106	reviewed	AOC2_HUMAN	Retina-specific copper amine oxidase	AOC2	Calmodulin	#N/A
O75110	reviewed	ATP9A_HUMAN	Probable phospholipid-transporting ATPase IIA	ATP9A	Nitric oxide synthase, inducible	NOS2
O75112	reviewed	LDB3_HUMAN	LIM domain-binding protein 3	LDB3	Thrombin	#N/A
O75113	reviewed	N4BP1_HUMAN	NEDD4-binding protein 1	N4BP1	Estrogen receptor	ESR1
O75116	reviewed	ROCK2_HUMAN	Rho-associated protein kinase 2	ROCK2	Androgen receptor	AR
O75121	reviewed	MFA3L_HUMAN	Microfibrillar-associated protein 3-like	MFAP3L	Sodium channel protein type 5 subunit alpha	SCN5A
O75122	reviewed	CLAP2_HUMAN	CLIP-associating protein 2	CLASP2	Peroxisome proliferator activated receptor gamma	#N/A
O75127	reviewed	PTCD1_HUMAN	Pentatricopeptide repeat-containing protein 1, mitochondrial	PTCD1	Coagulation factor Xa	#N/A
O75128	reviewed	COBL_HUMAN	Protein cordon-bleu	COBL	Prostaglandin G/H synthase 2	PTGS2
O75129	reviewed	ASTN2_HUMAN	Astrotactin-2	ASTN2	Acetylcholinesterase	ACHE
O75131	reviewed	CPNE3_HUMAN	Copine-3	CPNE3	DNA topoisomerase II	#N/A
O75132	reviewed	ZBED4_HUMAN	Zinc finger BED domain-containing protein 4	ZBED4	Estrogen receptor beta	ESR2
O75140	reviewed	DEPD5_HUMAN	GATOR complex protein DEPDC5	DEPDC5	Dipeptidyl peptidase IV	#N/A
O75143	reviewed	ATG13_HUMAN	Autophagy-related protein 13	ATG13	Glycogen synthase kinase-3 beta	GSK3B
O75144	reviewed	ICOSL_HUMAN	ICOS ligand	ICOSLG	Heat shock protein HSP 90	#N/A
O75145	reviewed	LIPA3_HUMAN	Liprin-alpha-3	PPFIA3	Serine/threonine-protein kinase Chk1	CHEK1
O75146	reviewed	HIP1R_HUMAN	Huntingtin-interacting protein 1-related protein	HIP1R	Trypsin-1	#N/A
O75147	reviewed	OBSL1_HUMAN	Obscurin-like protein 1	OBSL1	Proto-oncogene serine/threonine-protein kinase Pim-1	#N/A
O75150	reviewed	BRE1B_HUMAN	E3 ubiquitin-protein ligase BRE1B	RNF40	Cyclin-A2	CCNA2
O75151	reviewed	PHF2_HUMAN	Lysine-specific demethylase PHF2	PHF2	Nuclear receptor coactivator 2	NCOA2
O75152	reviewed	ZC11A_HUMAN	Zinc finger CCCH domain-containing protein 11A	ZC3H11A	Calmodulin	#N/A
O75154	reviewed	RFIP3_HUMAN	Rab11 family-interacting protein 3	RAB11FIP3	Nitric oxide synthase, inducible	NOS2
O75155	reviewed	CAND2_HUMAN	Cullin-associated NEDD8-dissociated protein 2	CAND2	Thrombin	#N/A
O75159	reviewed	SOCS5_HUMAN	Suppressor of cytokine signaling 5	SOCS5	Estrogen receptor	ESR1
O75161	reviewed	NPHP4_HUMAN	Nephrocystin-4	NPHP4	Androgen receptor	AR
O75164	reviewed	KDM4A_HUMAN	Lysine-specific demethylase 4A	KDM4A	Peroxisome proliferator activated receptor gamma	#N/A
O75165	reviewed	DJC13_HUMAN	DnaJ homolog subfamily C member 13	DNAJC13	Coagulation factor Xa	#N/A
O75167	reviewed	PHAR2_HUMAN	Phosphatase and actin regulator 2	PHACTR2	Prostaglandin G/H synthase 2	PTGS2
O75170	reviewed	PP6R2_HUMAN	Serine/threonine-protein phosphatase 6 regulatory subunit 2	PPP6R2	Coagulation factor VII	F7
O75173	reviewed	ATS4_HUMAN	A disintegrin and metalloproteinase with thrombospondin motifs 4	ADAMTS4	Vascular endothelial growth factor receptor 2	KDR
O75175	reviewed	CNOT3_HUMAN	CCR4-NOT transcription complex subunit 3	CNOT3	Alpha-1B adrenergic receptor	ADRA1B
O75177	reviewed	CREST_HUMAN	Calcium-responsive transactivator	SS18L1	Beta-2 adrenergic receptor	ADRB2
O75179	reviewed	ANR17_HUMAN	Ankyrin repeat domain-containing protein 17	ANKRD17	DNA topoisomerase II	#N/A
O75182	reviewed	SIN3B_HUMAN	Paired amphipathic helix protein Sin3b	SIN3B	Estrogen receptor beta	ESR2
O75185	reviewed	AT2C2_HUMAN	Calcium-transporting ATPase type 2C member 2	ATP2C2	Dipeptidyl peptidase IV	#N/A
O75190	reviewed	DNJB6_HUMAN	DnaJ homolog subfamily B member 6	DNAJB6	Glycogen synthase kinase-3 beta	GSK3B
O75191	reviewed	XYLB_HUMAN	Xylulose kinase	XYLB	Heat shock protein HSP 90	#N/A
O75192	reviewed	PX11A_HUMAN	Peroxisomal membrane protein 11A	PEX11A	Serine/threonine-protein kinase Chk1	CHEK1
O75197	reviewed	LRP5_HUMAN	Low-density lipoprotein receptor-related protein 5	LRP5	Trypsin-1	#N/A
O75204	reviewed	TM127_HUMAN	Transmembrane protein 127	TMEM127	Proto-oncogene serine/threonine-protein kinase Pim-1	#N/A
O75208	reviewed	COQ9_HUMAN	Ubiquinone biosynthesis protein COQ9, mitochondrial	COQ9	Cyclin-A2	CCNA2
O75223	reviewed	GGCT_HUMAN	Gamma-glutamylcyclotransferase	GGCT	Nuclear receptor coactivator 2	NCOA2
O75251	reviewed	NDUS7_HUMAN	NADH dehydrogenase	NDUFS7	Calmodulin	#N/A
O75293	reviewed	GA45B_HUMAN	Growth arrest and DNA damage-inducible protein GADD45 beta	GADD45B	N/A	#N/A
O75298	reviewed	RTN2_HUMAN	Reticulon-2	RTN2	Nitric oxide synthase, inducible	NOS2
O75306	reviewed	NDUS2_HUMAN	NADH dehydrogenase	NDUFS2	Thrombin	#N/A
O75309	reviewed	CAD16_HUMAN	Cadherin-16	CDH16	Estrogen receptor	ESR1
O75310	reviewed	UDB11_HUMAN	UDP-glucuronosyltransferase 2B11	UGT2B11	Androgen receptor	AR
O75311	reviewed	GLRA3_HUMAN	Glycine receptor subunit alpha-3	GLRA3	Peroxisome proliferator activated receptor gamma	#N/A
O75312	reviewed	ZPR1_HUMAN	Zinc finger protein ZPR1	ZPR1	Coagulation factor Xa	#N/A
O75317	reviewed	UBP12_HUMAN	Ubiquitin carboxyl-terminal hydrolase 12	USP12	Prostaglandin G/H synthase 2	PTGS2
O75319	reviewed	DUS11_HUMAN	RNA/RNP complex-1-interacting phosphatase	DUSP11	mRNA of Protein-tyrosine phosphatase, non-receptor type 1	#N/A
O75323	reviewed	NIPS2_HUMAN	Protein NipSnap homolog 2	NIPSNAP2	Mitogen-activated protein kinase 14	MAPK14
O75324	reviewed	SNN_HUMAN	Stannin	SNN	Glycogen synthase kinase-3 beta	GSK3B
O75326	reviewed	SEM7A_HUMAN	Semaphorin-7A	SEMA7A	Heat shock protein HSP 90	#N/A
O75330	reviewed	HMMR_HUMAN	Hyaluronan mediated motility receptor	HMMR	Cell division protein kinase 2	#N/A
O75334	reviewed	LIPA2_HUMAN	Liprin-alpha-2	PPFIA2	Serine/threonine-protein kinase Chk1	CHEK1
O75339	reviewed	CILP1_HUMAN	Cartilage intermediate layer protein 1	CILP	Trypsin-1	#N/A
O75340	reviewed	PDCD6_HUMAN	Programmed cell death protein 6	PDCD6	Proto-oncogene serine/threonine-protein kinase Pim-1	#N/A
O75342	reviewed	LX12B_HUMAN	Arachidonate 12-lipoxygenase, 12R-type	ALOX12B	Cyclin-A2	CCNA2
O75343	reviewed	GCYB2_HUMAN	Guanylate cyclase soluble subunit beta-2	GUCY1B2	Nuclear receptor coactivator 2	NCOA2
O75344	reviewed	FKBP6_HUMAN	Inactive peptidyl-prolyl cis-trans isomerase FKBP6	FKBP6	Calmodulin	#N/A
O75347	reviewed	TBCA_HUMAN	Tubulin-specific chaperone A	TBCA	Nitric oxide synthase, inducible	NOS2
O75348	reviewed	VATG1_HUMAN	V-type proton ATPase subunit G 1	ATP6V1G1	Potassium voltage-gated channel subfamily H member 2	KCNH2
O75351	reviewed	VPS4B_HUMAN	Vacuolar protein sorting-associated protein 4B	VPS4B	Estrogen receptor	ESR1
O75354	reviewed	ENTP6_HUMAN	Ectonucleoside triphosphate diphosphohydrolase 6	ENTPD6	Androgen receptor	AR
O75355	reviewed	ENTP3_HUMAN	Ectonucleoside triphosphate diphosphohydrolase 3	ENTPD3	Peroxisome proliferator activated receptor gamma	#N/A
O75356	reviewed	ENTP5_HUMAN	Nucleoside diphosphate phosphatase ENTPD5	ENTPD5	Coagulation factor Xa	#N/A
O75360	reviewed	PROP1_HUMAN	Homeobox protein prophet of Pit-1	PROP1	Prostaglandin G/H synthase 2	PTGS2
O75362	reviewed	ZN217_HUMAN	Zinc finger protein 217	ZNF217	DNA topoisomerase II	#N/A
O75364	reviewed	PITX3_HUMAN	Pituitary homeobox 3	PITX3	Estrogen receptor beta	ESR2
O75365	reviewed	TP4A3_HUMAN	Protein tyrosine phosphatase type IVA 3	PTP4A3	Dipeptidyl peptidase IV	#N/A
O75366	reviewed	AVIL_HUMAN	Advillin	AVIL	Mitogen-activated protein kinase 14	MAPK14
O75367	reviewed	H2AY_HUMAN	Core histone macro-H2A.1	MACROH2A1	Glycogen synthase kinase-3 beta	GSK3B
O75369	reviewed	FLNB_HUMAN	Filamin-B	FLNB	Heat shock protein HSP 90	#N/A
O75376	reviewed	NCOR1_HUMAN	Nuclear receptor corepressor 1	NCOR1	Cell division protein kinase 2	#N/A
O75379	reviewed	VAMP4_HUMAN	Vesicle-associated membrane protein 4	VAMP4	Serine/threonine-protein kinase Chk1	CHEK1
O75380	reviewed	NDUS6_HUMAN	NADH dehydrogenase	NDUFS6	Trypsin-1	#N/A
O75381	reviewed	PEX14_HUMAN	Peroxisomal membrane protein PEX14	PEX14	Proto-oncogene serine/threonine-protein kinase Pim-1	#N/A
O75382	reviewed	TRIM3_HUMAN	Tripartite motif-containing protein 3	TRIM3	Cyclin-A2	CCNA2
O75385	reviewed	ULK1_HUMAN	Serine/threonine-protein kinase ULK1	ULK1	Nuclear receptor coactivator 2	NCOA2
O75386	reviewed	TULP3_HUMAN	Tubby-related protein 3	TULP3	Calmodulin	#N/A
O75387	reviewed	LAT3_HUMAN	Large neutral amino acids transporter small subunit 3	SLC43A1	Thrombin	#N/A
O75390	reviewed	CISY_HUMAN	Citrate synthase, mitochondrial	CS	Androgen receptor	AR
O75396	reviewed	SC22B_HUMAN	Vesicle-trafficking protein SEC22b	SEC22B	Sodium channel protein type 5 subunit alpha	SCN5A
O75398	reviewed	DEAF1_HUMAN	Deformed epidermal autoregulatory factor 1 homolog	DEAF1	Peroxisome proliferator activated receptor gamma	#N/A
O75400	reviewed	PR40A_HUMAN	Pre-mRNA-processing factor 40 homolog A	PRPF40A	Coagulation factor Xa	#N/A
O75409	reviewed	HYPM_HUMAN	Huntingtin-interacting protein M	H2AP	Prostaglandin G/H synthase 2	PTGS2
O75410	reviewed	TACC1_HUMAN	Transforming acidic coiled-coil-containing protein 1	TACC1	Coagulation factor VII	F7
O75414	reviewed	NDK6_HUMAN	Nucleoside diphosphate kinase 6	NME6	Beta-2 adrenergic receptor	ADRB2
O75417	reviewed	DPOLQ_HUMAN	DNA polymerase theta	POLQ	Dipeptidyl peptidase IV	#N/A
O75419	reviewed	CDC45_HUMAN	Cell division control protein 45 homolog	CDC45	Heat shock protein HSP 90	#N/A
O75420	reviewed	GGYF1_HUMAN	GRB10-interacting GYF protein 1	GIGYF1	Cell division protein kinase 2	#N/A
O75425	reviewed	MSPD3_HUMAN	Motile sperm domain-containing protein 3	MOSPD3	Serine/threonine-protein kinase Chk1	CHEK1
O75427	reviewed	LRCH4_HUMAN	Leucine-rich repeat and calponin homology domain-containing protein 4	LRCH4	Trypsin-1	#N/A
O75431	reviewed	MTX2_HUMAN	Metaxin-2	MTX2	Proto-oncogene serine/threonine-protein kinase Pim-1	#N/A
O75436	reviewed	VP26A_HUMAN	Vacuolar protein sorting-associated protein 26A	VPS26A	Cyclin-A2	CCNA2
O75438	reviewed	NDUB1_HUMAN	NADH dehydrogenase	NDUFB1	Calmodulin	#N/A
O75439	reviewed	MPPB_HUMAN	Mitochondrial-processing peptidase subunit beta	PMPCB	Nitric oxide synthase, inducible	NOS2
O75443	reviewed	TECTA_HUMAN	Alpha-tectorin	TECTA	Thrombin	#N/A
O75444	reviewed	MAF_HUMAN	Transcription factor Maf	MAF	Potassium voltage-gated channel subfamily H member 2	KCNH2
O75445	reviewed	USH2A_HUMAN	Usherin	USH2A	Estrogen receptor	ESR1
O75446	reviewed	SAP30_HUMAN	Histone deacetylase complex subunit SAP30	SAP30	Androgen receptor	AR
O75448	reviewed	MED24_HUMAN	Mediator of RNA polymerase II transcription subunit 24	MED24	Peroxisome proliferator activated receptor gamma	#N/A
O75449	reviewed	KTNA1_HUMAN	Katanin p60 ATPase-containing subunit A1	KATNA1	Coagulation factor Xa	#N/A
O75452	reviewed	RDH16_HUMAN	Retinol dehydrogenase 16	RDH16	Prostaglandin G/H synthase 2	PTGS2
O75460	reviewed	ERN1_HUMAN	Serine/threonine-protein kinase/endoribonuclease IRE1	ERN1	Vascular endothelial growth factor receptor 2	KDR
O75461	reviewed	E2F6_HUMAN	Transcription factor E2F6	E2F6	DNA topoisomerase II	#N/A
O75462	reviewed	CRLF1_HUMAN	Cytokine receptor-like factor 1	CRLF1	Estrogen receptor beta	ESR2
O75469	reviewed	NR1I2_HUMAN	Nuclear receptor subfamily 1 group I member 2	NR1I2	Dipeptidyl peptidase IV	#N/A
O75473	reviewed	LGR5_HUMAN	Leucine-rich repeat-containing G-protein coupled receptor 5	LGR5	Serine/threonine-protein kinase Chk1	CHEK1
O75475	reviewed	PSIP1_HUMAN	PC4 and SFRS1-interacting protein	PSIP1	Trypsin-1	#N/A
O75477	reviewed	ERLN1_HUMAN	Erlin-1	ERLIN1	Proto-oncogene serine/threonine-protein kinase Pim-1	#N/A
O75478	reviewed	TAD2A_HUMAN	Transcriptional adapter 2-alpha	TADA2A	Nuclear receptor coactivator 2	NCOA2
O75486	reviewed	SUPT3_HUMAN	Transcription initiation protein SPT3 homolog	SUPT3H	Calmodulin	#N/A
O75487	reviewed	GPC4_HUMAN	Glypican-4	GPC4	Estrogen receptor	ESR1
O75489	reviewed	NDUS3_HUMAN	NADH dehydrogenase	NDUFS3	Androgen receptor	AR
O75494	reviewed	SRS10_HUMAN	Serine/arginine-rich splicing factor 10	SRSF10	Estrogen receptor beta	ESR2
O75496	reviewed	GEMI_HUMAN	Geminin	GMNN	Glycogen synthase kinase-3 beta	GSK3B
O75503	reviewed	CLN5_HUMAN	Ceroid-lipofuscinosis neuronal protein 5	CLN5	Heat shock protein HSP 90	#N/A
O75506	reviewed	HSBP1_HUMAN	Heat shock factor-binding protein 1	HSBP1	Cell division protein kinase 2	#N/A
O75508	reviewed	CLD11_HUMAN	Claudin-11	CLDN11	Cyclin-A2	CCNA2
O75509	reviewed	TNR21_HUMAN	Tumor necrosis factor receptor superfamily member 21	TNFRSF21	Nitric oxide synthase, inducible	NOS2
O75521	reviewed	ECI2_HUMAN	Enoyl-CoA delta isomerase 2	ECI2	Thrombin	#N/A
O75525	reviewed	KHDR3_HUMAN	KH domain-containing, RNA-binding, signal transduction-associated protein 3	KHDRBS3	Estrogen receptor	ESR1
O75528	reviewed	TADA3_HUMAN	Transcriptional adapter 3	TADA3	Androgen receptor	AR
O75529	reviewed	TAF5L_HUMAN	TAF5-like RNA polymerase II p300/CBP-associated factor-associated factor 65 kDa subunit 5L	TAF5L	Peroxisome proliferator activated receptor gamma	#N/A
O75530	reviewed	EED_HUMAN	Polycomb protein EED	EED	Coagulation factor Xa	#N/A
O75531	reviewed	BAF_HUMAN	Barrier-to-autointegration factor	BANF1	Prostaglandin G/H synthase 2	PTGS2
O75533	reviewed	SF3B1_HUMAN	Splicing factor 3B subunit 1	SF3B1	Vascular endothelial growth factor receptor 2	KDR
O75534	reviewed	CSDE1_HUMAN	Cold shock domain-containing protein E1	CSDE1	DNA topoisomerase II	#N/A
O75553	reviewed	DAB1_HUMAN	Disabled homolog 1	DAB1	Dipeptidyl peptidase IV	#N/A
O75554	reviewed	WBP4_HUMAN	WW domain-binding protein 4	WBP4	Mitogen-activated protein kinase 14	MAPK14
O75556	reviewed	SG2A1_HUMAN	Mammaglobin-B	SCGB2A1	Heat shock protein HSP 90	#N/A
O75558	reviewed	STX11_HUMAN	Syntaxin-11	STX11	Cell division protein kinase 2	#N/A
O75563	reviewed	SKAP2_HUMAN	Src kinase-associated phosphoprotein 2	SKAP2	Serine/threonine-protein kinase Chk1	CHEK1
O75564	reviewed	JERKY_HUMAN	Jerky protein homolog	JRK	Trypsin-1	#N/A
O75569	reviewed	PRKRA_HUMAN	Interferon-inducible double-stranded RNA-dependent protein kinase activator A	PRKRA	Proto-oncogene serine/threonine-protein kinase Pim-1	#N/A
O75575	reviewed	RPC9_HUMAN	DNA-directed RNA polymerase III subunit RPC9	CRCP	Cyclin-A2	CCNA2
O75578	reviewed	ITA10_HUMAN	Integrin alpha-10	ITGA10	Nuclear receptor coactivator 2	NCOA2
O75581	reviewed	LRP6_HUMAN	Low-density lipoprotein receptor-related protein 6	LRP6	Calmodulin	#N/A
O75582	reviewed	KS6A5_HUMAN	Ribosomal protein S6 kinase alpha-5	RPS6KA5	Nitric oxide synthase, inducible	NOS2
O75586	reviewed	MED6_HUMAN	Mediator of RNA polymerase II transcription subunit 6	MED6	Thrombin	#N/A
O75592	reviewed	MYCB2_HUMAN	E3 ubiquitin-protein ligase MYCBP2	MYCBP2	Estrogen receptor	ESR1
O75593	reviewed	FOXH1_HUMAN	Forkhead box protein H1	FOXH1	Androgen receptor	AR
O75594	reviewed	PGRP1_HUMAN	Peptidoglycan recognition protein 1	PGLYRP1	Peroxisome proliferator activated receptor gamma	#N/A
O75600	reviewed	KBL_HUMAN	2-amino-3-ketobutyrate coenzyme A ligase, mitochondrial	GCAT	Coagulation factor Xa	#N/A
O75602	reviewed	SPAG6_HUMAN	Sperm-associated antigen 6	SPAG6	Prostaglandin G/H synthase 2	PTGS2
O75603	reviewed	GCM2_HUMAN	Chorion-specific transcription factor GCMb	GCM2	Acetylcholinesterase	ACHE
O75604	reviewed	UBP2_HUMAN	Ubiquitin carboxyl-terminal hydrolase 2	USP2	DNA topoisomerase II	#N/A
O75607	reviewed	NPM3_HUMAN	Nucleoplasmin-3	NPM3	Estrogen receptor beta	ESR2
O75608	reviewed	LYPA1_HUMAN	Acyl-protein thioesterase 1	LYPLA1	Glycogen synthase kinase-3 beta	GSK3B
O75610	reviewed	LFTY1_HUMAN	Left-right determination factor 1	LEFTY1	Cell division protein kinase 2	#N/A
O75616	reviewed	ERAL1_HUMAN	GTPase Era, mitochondrial	ERAL1	Serine/threonine-protein kinase Chk1	CHEK1
O75618	reviewed	DEDD_HUMAN	Death effector domain-containing protein	DEDD	Trypsin-1	#N/A
O75626	reviewed	PRDM1_HUMAN	PR domain zinc finger protein 1	PRDM1	Proto-oncogene serine/threonine-protein kinase Pim-1	#N/A
O75629	reviewed	CREG1_HUMAN	Protein CREG1	CREG1	Cyclin-A2	CCNA2
O75631	reviewed	UPK3A_HUMAN	Uroplakin-3a	UPK3A	Calmodulin	#N/A
O75636	reviewed	FCN3_HUMAN	Ficolin-3	FCN3	Nitric oxide synthase, inducible	NOS2
O75638	reviewed	CTAG2_HUMAN	Cancer/testis antigen 2	CTAG2	Prostaglandin G/H synthase 1	PTGS1
O75643	reviewed	U520_HUMAN	U5 small nuclear ribonucleoprotein 200 kDa helicase	SNRNP200	Estrogen receptor	ESR1
O75648	reviewed	MTU1_HUMAN	Mitochondrial tRNA-specific 2-thiouridylase 1	TRMU	Androgen receptor	AR
O75663	reviewed	TIPRL_HUMAN	TIP41-like protein	TIPRL	Sodium channel protein type 5 subunit alpha	SCN5A
O75665	reviewed	OFD1_HUMAN	Centriole and centriolar satellite protein OFD1	OFD1	Peroxisome proliferator activated receptor gamma	#N/A
O75674	reviewed	TM1L1_HUMAN	TOM1-like protein 1	TOM1L1	Coagulation factor Xa	#N/A
O75676	reviewed	KS6A4_HUMAN	Ribosomal protein S6 kinase alpha-4	RPS6KA4	Prostaglandin G/H synthase 2	PTGS2
O75677	reviewed	RFPL1_HUMAN	Ret finger protein-like 1	RFPL1	Coagulation factor VII	F7
O75679	reviewed	RFPL3_HUMAN	Ret finger protein-like 3	RFPL3	Acetylcholinesterase	ACHE
O75688	reviewed	PPM1B_HUMAN	Protein phosphatase 1B	PPM1B	DNA topoisomerase II	#N/A
O75689	reviewed	ADAP1_HUMAN	Arf-GAP with dual PH domain-containing protein 1	ADAP1	Estrogen receptor beta	ESR2
O75691	reviewed	UTP20_HUMAN	Small subunit processome component 20 homolog	UTP20	Glycogen synthase kinase-3 beta	GSK3B
O75694	reviewed	NU155_HUMAN	Nuclear pore complex protein Nup155	NUP155	Heat shock protein HSP 90	#N/A
O75695	reviewed	XRP2_HUMAN	Protein XRP2	RP2	Cell division protein kinase 2	#N/A
O75712	reviewed	CXB3_HUMAN	Gap junction beta-3 protein	GJB3	Trypsin-1	#N/A
O75716	reviewed	STK16_HUMAN	Serine/threonine-protein kinase 16	STK16	Proto-oncogene serine/threonine-protein kinase Pim-1	#N/A
O75717	reviewed	WDHD1_HUMAN	WD repeat and HMG-box DNA-binding protein 1	WDHD1	Cyclin-A2	CCNA2
O75718	reviewed	CRTAP_HUMAN	Cartilage-associated protein	CRTAP	Nuclear receptor coactivator 1	NCOA1
O75746	reviewed	S2512_HUMAN	Electrogenic aspartate/glutamate antiporter SLC25A12, mitochondrial	SLC25A12	Calmodulin	#N/A
O75747	reviewed	P3C2G_HUMAN	Phosphatidylinositol 3-kinase C2 domain-containing subunit gamma	PIK3C2G	Nitric oxide synthase, inducible	NOS2
O75751	reviewed	S22A3_HUMAN	Solute carrier family 22 member 3	SLC22A3	Prostaglandin G/H synthase 1	PTGS1
O75752	reviewed	B3GL1_HUMAN	UDP-GalNAc:beta-1,3-N-acetylgalactosaminyltransferase 1	B3GALNT1	Muscarinic acetylcholine receptor M3	CHRM3
O75762	reviewed	TRPA1_HUMAN	Transient receptor potential cation channel subfamily A member 1	TRPA1	Potassium voltage-gated channel subfamily H member 2	KCNH2
O75771	reviewed	RA51D_HUMAN	DNA repair protein RAD51 homolog 4	RAD51D	Muscarinic acetylcholine receptor M1	CHRM1
O75781	reviewed	PALM_HUMAN	Paralemmin-1	PALM	Estrogen receptor	ESR1
O75783	reviewed	RHBL1_HUMAN	Rhomboid-related protein 1	RHBDL1	Androgen receptor	AR
O75787	reviewed	RENR_HUMAN	Renin receptor	ATP6AP2	Sodium channel protein type 5 subunit alpha	SCN5A
O75791	reviewed	GRAP2_HUMAN	GRB2-related adapter protein 2	GRAP2	Peroxisome proliferator activated receptor gamma	#N/A
O75792	reviewed	RNH2A_HUMAN	Ribonuclease H2 subunit A	RNASEH2A	Prostaglandin G/H synthase 2	PTGS2
O75795	reviewed	UDB17_HUMAN	UDP-glucuronosyltransferase 2B17	UGT2B17	5-hydroxytryptamine receptor 3A	HTR3A
O75800	reviewed	ZMY10_HUMAN	Zinc finger MYND domain-containing protein 10	ZMYND10	Retinoic acid receptor RXR-alpha	RXRA
O75807	reviewed	PR15A_HUMAN	Protein phosphatase 1 regulatory subunit 15A	PPP1R15A	Delta-type opioid receptor	OPRD1
O75808	reviewed	CAN15_HUMAN	Calpain-15	CAPN15	Alpha-1B adrenergic receptor	ADRA1B
O75815	reviewed	BCAR3_HUMAN	Breast cancer anti-estrogen resistance protein 3	BCAR3	Beta-2 adrenergic receptor	ADRB2
O75817	reviewed	POP7_HUMAN	Ribonuclease P protein subunit p20	POP7	Alpha-1D adrenergic receptor	ADRA1D
O75818	reviewed	RPP40_HUMAN	Ribonuclease P protein subunit p40	RPP40	Mu-type opioid receptor	OPRM1
O75821	reviewed	EIF3G_HUMAN	Eukaryotic translation initiation factor 3 subunit G	EIF3G	Estrogen receptor beta	ESR2
O75822	reviewed	EIF3J_HUMAN	Eukaryotic translation initiation factor 3 subunit J	EIF3J	Mitogen-activated protein kinase 14	MAPK14
O75828	reviewed	CBR3_HUMAN	Carbonyl reductase	CBR3	Glycogen synthase kinase-3 beta	GSK3B
O75829	reviewed	CNMD_HUMAN	Leukocyte cell-derived chemotaxin 1	CNMD	Cell division protein kinase 2	#N/A
O75832	reviewed	PSD10_HUMAN	26S proteasome non-ATPase regulatory subunit 10	PSMD10	Phosphatidylinositol-4,5-bisphosphate 3-kinase catalytic subunit, gamma isoform	#N/A
O75838	reviewed	CIB2_HUMAN	Calcium and integrin-binding family member 2	CIB2	Neuronal acetylcholine receptor protein, alpha-7 chain	#N/A
O75840	reviewed	KLF7_HUMAN	Krueppel-like factor 7	KLF7	mRNA of PKA Catalytic Subunit C-alpha	#N/A
O75841	reviewed	UPK1B_HUMAN	Uroplakin-1b	UPK1B	Retinoic acid receptor RXR-beta	RXRB
O75843	reviewed	AP1G2_HUMAN	AP-1 complex subunit gamma-like 2	AP1G2	Trypsin-1	#N/A
O75844	reviewed	FACE1_HUMAN	CAAX prenyl protease 1 homolog	ZMPSTE24	Proto-oncogene serine/threonine-protein kinase Pim-1	#N/A
O75845	reviewed	SC5D_HUMAN	Lathosterol oxidase	SC5D	Cyclin-A2	CCNA2
O75864	reviewed	PPR37_HUMAN	Protein phosphatase 1 regulatory subunit 37	PPP1R37	Nuclear receptor coactivator 1	NCOA1
O75865	reviewed	TPC6A_HUMAN	Trafficking protein particle complex subunit 6A	TRAPPC6A	Calmodulin	#N/A
O75871	reviewed	CEAM4_HUMAN	Carcinoembryonic antigen-related cell adhesion molecule 4	CEACAM4	Estrogen receptor	ESR1
O75874	reviewed	IDHC_HUMAN	Isocitrate dehydrogenase	IDH1	Androgen receptor	AR
O75879	reviewed	GATB_HUMAN	Glutamyl-tRNA	GATB	Peroxisome proliferator activated receptor gamma	#N/A
O75880	reviewed	SCO1_HUMAN	Protein SCO1 homolog, mitochondrial	SCO1	Prostaglandin G/H synthase 2	PTGS2
O75881	reviewed	CP7B1_HUMAN	Cytochrome P450 7B1	CYP7B1	Mitogen-activated protein kinase 14	MAPK14
O75882	reviewed	ATRN_HUMAN	Attractin	ATRN	Glycogen synthase kinase-3 beta	GSK3B
O75884	reviewed	RBBP9_HUMAN	Serine hydrolase RBBP9	RBBP9	Heat shock protein HSP 90	#N/A
O75886	reviewed	STAM2_HUMAN	Signal transducing adapter molecule 2	STAM2	Cell division protein kinase 2	#N/A
O75888	reviewed	TNF13_HUMAN	Tumor necrosis factor ligand superfamily member 13	TNFSF13	Proto-oncogene serine/threonine-protein kinase Pim-1	#N/A
O75891	reviewed	AL1L1_HUMAN	Cytosolic 10-formyltetrahydrofolate dehydrogenase	ALDH1L1	Cyclin-A2	CCNA2
O75896	reviewed	TUSC2_HUMAN	Tumor suppressor candidate 2	TUSC2	Nuclear receptor coactivator 2	NCOA2
O75897	reviewed	ST1C4_HUMAN	Sulfotransferase 1C4	SULT1C4	Calmodulin	#N/A
O75899	reviewed	GABR2_HUMAN	Gamma-aminobutyric acid type B receptor subunit 2	GABBR2	Coagulation factor Xa	#N/A
O75900	reviewed	MMP23_HUMAN	Matrix metalloproteinase-23	MMP23B	Coagulation factor VII	F7
O75907	reviewed	DGAT1_HUMAN	Diacylglycerol O-acyltransferase 1	DGAT1	Calmodulin	#N/A
O75908	reviewed	SOAT2_HUMAN	Sterol O-acyltransferase 2	SOAT2	Prostaglandin G/H synthase 2	PTGS2
O75909	reviewed	CCNK_HUMAN	Cyclin-K	CCNK	Vascular endothelial growth factor receptor 2	KDR
O75911	reviewed	DHRS3_HUMAN	Short-chain dehydrogenase/reductase 3	DHRS3	Superoxide dismutase [Cu-Zn]	#N/A
O75912	reviewed	DGKI_HUMAN	Diacylglycerol kinase iota	DGKI	Nitric oxide synthase, inducible	NOS2
O75914	reviewed	PAK3_HUMAN	Serine/threonine-protein kinase PAK 3	PAK3	Thrombin	#N/A
O75915	reviewed	PRAF3_HUMAN	PRA1 family protein 3	ARL6IP5	Estrogen receptor	ESR1
O75916	reviewed	RGS9_HUMAN	Regulator of G-protein signaling 9	RGS9	Androgen receptor	AR
O75920	reviewed	SERF1_HUMAN	Small EDRK-rich factor 1	SERF1A	Peroxisome proliferator activated receptor gamma	#N/A
O75923	reviewed	DYSF_HUMAN	Dysferlin	DYSF	Coagulation factor Xa	#N/A
O75925	reviewed	PIAS1_HUMAN	E3 SUMO-protein ligase PIAS1	PIAS1	Prostaglandin G/H synthase 2	PTGS2
O75928	reviewed	PIAS2_HUMAN	E3 SUMO-protein ligase PIAS2	PIAS2	Coagulation factor VII	F7
O75934	reviewed	SPF27_HUMAN	Pre-mRNA-splicing factor SPF27	BCAS2	Vascular endothelial growth factor receptor 2	KDR
O75935	reviewed	DCTN3_HUMAN	Dynactin subunit 3	DCTN3	Acetylcholinesterase	ACHE
O75936	reviewed	BODG_HUMAN	Gamma-butyrobetaine dioxygenase	BBOX1	DNA topoisomerase II	#N/A
O75937	reviewed	DNJC8_HUMAN	DnaJ homolog subfamily C member 8	DNAJC8	Cell division protein kinase 2	#N/A
O75940	reviewed	SPF30_HUMAN	Survival of motor neuron-related-splicing factor 30	SMNDC1	Trypsin-1	#N/A
O75943	reviewed	RAD17_HUMAN	Cell cycle checkpoint protein RAD17	RAD17	Proto-oncogene serine/threonine-protein kinase Pim-1	#N/A
O75951	reviewed	LYZL6_HUMAN	Lysozyme-like protein 6	LYZL6	Cyclin-A2	CCNA2
O75952	reviewed	CABYR_HUMAN	Calcium-binding tyrosine phosphorylation-regulated protein	CABYR	Calmodulin	#N/A
O75955	reviewed	FLOT1_HUMAN	Flotillin-1	FLOT1	N/A	#N/A
O75962	reviewed	TRIO_HUMAN	Triple functional domain protein	TRIO	Nitric oxide synthase, inducible	NOS2
O75969	reviewed	AKAP3_HUMAN	A-kinase anchor protein 3	AKAP3	Prostaglandin G/H synthase 1	PTGS1
O75970	reviewed	MPDZ_HUMAN	Multiple PDZ domain protein	MPDZ	Estrogen receptor	ESR1
O75971	reviewed	SNPC5_HUMAN	snRNA-activating protein complex subunit 5	SNAPC5	Androgen receptor	AR
O75976	reviewed	CBPD_HUMAN	Carboxypeptidase D	CPD	Peroxisome proliferator activated receptor gamma	#N/A
O76003	reviewed	GLRX3_HUMAN	Glutaredoxin-3	GLRX3	Prostaglandin G/H synthase 2	PTGS2
O76011	reviewed	KRT34_HUMAN	Keratin, type I cuticular Ha4	KRT34	Estrogen receptor beta	ESR2
O76013	reviewed	KRT36_HUMAN	Keratin, type I cuticular Ha6	KRT36	Dipeptidyl peptidase IV	#N/A
O76014	reviewed	KRT37_HUMAN	Keratin, type I cuticular Ha7	KRT37	Mitogen-activated protein kinase 14	MAPK14
O76015	reviewed	KRT38_HUMAN	Keratin, type I cuticular Ha8	KRT38	Glycogen synthase kinase-3 beta	GSK3B
O76021	reviewed	RL1D1_HUMAN	Ribosomal L1 domain-containing protein 1	RSL1D1	Heat shock protein HSP 90	#N/A
O76024	reviewed	WFS1_HUMAN	Wolframin	WFS1	Cell division protein kinase 2	#N/A
O76027	reviewed	ANXA9_HUMAN	Annexin A9	ANXA9	Phosphatidylinositol-4,5-bisphosphate 3-kinase catalytic subunit, gamma isoform	#N/A
O76031	reviewed	CLPX_HUMAN	ATP-dependent Clp protease ATP-binding subunit clpX-like, mitochondrial	CLPX	Serine/threonine-protein kinase Chk1	CHEK1
O76036	reviewed	NCTR1_HUMAN	Natural cytotoxicity triggering receptor 1	NCR1	mRNA of PKA Catalytic Subunit C-alpha	#N/A
O76039	reviewed	CDKL5_HUMAN	Cyclin-dependent kinase-like 5	CDKL5	Trypsin-1	#N/A
O76041	reviewed	NEBL_HUMAN	Nebulette	NEBL	Proto-oncogene serine/threonine-protein kinase Pim-1	#N/A
O76050	reviewed	NEUL1_HUMAN	E3 ubiquitin-protein ligase NEURL1	NEURL1	Cyclin-A2	CCNA2
O76054	reviewed	S14L2_HUMAN	SEC14-like protein 2	SEC14L2	Nitric oxide synthase, inducible	NOS2
O76061	reviewed	STC2_HUMAN	Stanniocalcin-2	STC2	Muscarinic acetylcholine receptor M1	CHRM1
O76062	reviewed	ERG24_HUMAN	Delta	TM7SF2	Estrogen receptor	ESR1
O76064	reviewed	RNF8_HUMAN	E3 ubiquitin-protein ligase RNF8	RNF8	Androgen receptor	AR
O76070	reviewed	SYUG_HUMAN	Gamma-synuclein	SNCG	Sodium channel protein type 5 subunit alpha	SCN5A
O76071	reviewed	CIAO1_HUMAN	Probable cytosolic iron-sulfur protein assembly protein CIAO1	CIAO1	Peroxisome proliferator activated receptor gamma	#N/A
O76074	reviewed	PDE5A_HUMAN	cGMP-specific 3',5'-cyclic phosphodiesterase	PDE5A	Prostaglandin G/H synthase 2	PTGS2
O76075	reviewed	DFFB_HUMAN	DNA fragmentation factor subunit beta	DFFB	Retinoic acid receptor RXR-alpha	RXRA
O76076	reviewed	CCN5_HUMAN	CCN family member 5	CCN5	Acetylcholinesterase	ACHE
O76080	reviewed	ZFAN5_HUMAN	AN1-type zinc finger protein 5	ZFAND5	Alpha-1B adrenergic receptor	ADRA1B
O76081	reviewed	RGS20_HUMAN	Regulator of G-protein signaling 20	RGS20	Beta-2 adrenergic receptor	ADRB2
O76082	reviewed	S22A5_HUMAN	Solute carrier family 22 member 5	SLC22A5	Estrogen receptor beta	ESR2
O76083	reviewed	PDE9A_HUMAN	High affinity cGMP-specific 3',5'-cyclic phosphodiesterase 9A	PDE9A	Mitogen-activated protein kinase 14	MAPK14
O76090	reviewed	BEST1_HUMAN	Bestrophin-1	BEST1	Glycogen synthase kinase-3 beta	GSK3B
O76093	reviewed	FGF18_HUMAN	Fibroblast growth factor 18	FGF18	Cell division protein kinase 2	#N/A
O76094	reviewed	SRP72_HUMAN	Signal recognition particle subunit SRP72	SRP72	Serine/threonine-protein kinase Chk1	CHEK1
O76095	reviewed	JTB_HUMAN	Protein JTB	JTB	mRNA of PKA Catalytic Subunit C-alpha	#N/A
O76096	reviewed	CYTF_HUMAN	Cystatin-F	CST7	Retinoic acid receptor RXR-beta	RXRB
O77932	reviewed	DXO_HUMAN	Decapping and exoribonuclease protein	DXO	Ig gamma-1 chain C region	#N/A
O94759	reviewed	TRPM2_HUMAN	Transient receptor potential cation channel subfamily M member 2	TRPM2	Trypsin-1	#N/A
O94760	reviewed	DDAH1_HUMAN	N	DDAH1	Proto-oncogene serine/threonine-protein kinase Pim-1	#N/A
O94761	reviewed	RECQ4_HUMAN	ATP-dependent DNA helicase Q4	RECQL4	Cyclin-A2	CCNA2
O94762	reviewed	RECQ5_HUMAN	ATP-dependent DNA helicase Q5	RECQL5	Nuclear receptor coactivator 2	NCOA2
O94763	reviewed	RMP_HUMAN	Unconventional prefoldin RPB5 interactor 1	URI1	Nuclear receptor coactivator 1	NCOA1
O94766	reviewed	B3GA3_HUMAN	Galactosylgalactosylxylosylprotein 3-beta-glucuronosyltransferase 3	B3GAT3	Calmodulin	#N/A
O94768	reviewed	ST17B_HUMAN	Serine/threonine-protein kinase 17B	STK17B	Nitric oxide synthase, inducible	NOS2
O94769	reviewed	ECM2_HUMAN	Extracellular matrix protein 2	ECM2	Prostaglandin G/H synthase 1	PTGS1
O94776	reviewed	MTA2_HUMAN	Metastasis-associated protein MTA2	MTA2	Estrogen receptor	ESR1
O94777	reviewed	DPM2_HUMAN	Dolichol phosphate-mannose biosynthesis regulatory protein	DPM2	Sodium channel protein type 5 subunit alpha	SCN5A
O94778	reviewed	AQP8_HUMAN	Aquaporin-8	AQP8	Coagulation factor Xa	#N/A
O94779	reviewed	CNTN5_HUMAN	Contactin-5	CNTN5	Prostaglandin G/H synthase 2	PTGS2
O94782	reviewed	UBP1_HUMAN	Ubiquitin carboxyl-terminal hydrolase 1	USP1	Nitric-oxide synthase, endothelial	#N/A
O94788	reviewed	AL1A2_HUMAN	Retinal dehydrogenase 2	ALDH1A2	CGMP-inhibited 3',5'-cyclic phosphodiesterase A	#N/A
O94804	reviewed	STK10_HUMAN	Serine/threonine-protein kinase 10	STK10	Heat shock protein HSP 90	#N/A
O94805	reviewed	ACL6B_HUMAN	Actin-like protein 6B	ACTL6B	mRNA of PKA Catalytic Subunit C-alpha	#N/A
O94806	reviewed	KPCD3_HUMAN	Serine/threonine-protein kinase D3	PRKD3	Calmodulin	#N/A
O94808	reviewed	GFPT2_HUMAN	Glutamine--fructose-6-phosphate aminotransferase	GFPT2	Nitric oxide synthase, inducible	NOS2
O94810	reviewed	RGS11_HUMAN	Regulator of G-protein signaling 11	RGS11	Prostaglandin G/H synthase 1	PTGS1
O94811	reviewed	TPPP_HUMAN	Tubulin polymerization-promoting protein	TPPP	Estrogen receptor	ESR1
O94812	reviewed	BAIP3_HUMAN	BAI1-associated protein 3	BAIAP3	Androgen receptor	AR
O94813	reviewed	SLIT2_HUMAN	Slit homolog 2 protein	SLIT2	Sodium channel protein type 5 subunit alpha	SCN5A
O94817	reviewed	ATG12_HUMAN	Ubiquitin-like protein ATG12	ATG12	Peroxisome proliferator activated receptor gamma	#N/A
O94818	reviewed	NOL4_HUMAN	Nucleolar protein 4	NOL4	Coagulation factor Xa	#N/A
O94822	reviewed	LTN1_HUMAN	E3 ubiquitin-protein ligase listerin	LTN1	Prostaglandin G/H synthase 2	PTGS2
O94823	reviewed	AT10B_HUMAN	Phospholipid-transporting ATPase VB	ATP10B	Retinoic acid receptor RXR-alpha	RXRA
O94826	reviewed	TOM70_HUMAN	Mitochondrial import receptor subunit TOM70	TOMM70	Beta-2 adrenergic receptor	ADRB2
O94827	reviewed	PKHG5_HUMAN	Pleckstrin homology domain-containing family G member 5	PLEKHG5	Estrogen receptor beta	ESR2
O94829	reviewed	IPO13_HUMAN	Importin-13	IPO13	Mitogen-activated protein kinase 14	MAPK14
O94830	reviewed	DDHD2_HUMAN	Phospholipase DDHD2	DDHD2	Glycogen synthase kinase-3 beta	GSK3B
O94832	reviewed	MYO1D_HUMAN	Unconventional myosin-Id	MYO1D	Heat shock protein HSP 90	#N/A
O94842	reviewed	TOX4_HUMAN	TOX high mobility group box family member 4	TOX4	Cell division protein kinase 2	#N/A
O94844	reviewed	RHBT1_HUMAN	Rho-related BTB domain-containing protein 1	RHOBTB1	Trypsin-1	#N/A
O94850	reviewed	DEND_HUMAN	Dendrin	DDN	Proto-oncogene serine/threonine-protein kinase Pim-1	#N/A
O94851	reviewed	MICA2_HUMAN		MICAL2	Nuclear receptor coactivator 2	NCOA2
O94855	reviewed	SC24D_HUMAN	Protein transport protein Sec24D	SEC24D	Calmodulin	#N/A
O94856	reviewed	NFASC_HUMAN	Neurofascin	NFASC	Nitric oxide synthase, inducible	NOS2
O94864	reviewed	ST65G_HUMAN	STAGA complex 65 subunit gamma	SUPT7L	Prostaglandin G/H synthase 1	PTGS1
O94868	reviewed	FCSD2_HUMAN	F-BAR and double SH3 domains protein 2	FCHSD2	Thrombin	#N/A
O94874	reviewed	UFL1_HUMAN	E3 UFM1-protein ligase 1	UFL1	Estrogen receptor	ESR1
O94875	reviewed	SRBS2_HUMAN	Sorbin and SH3 domain-containing protein 2	SORBS2	Androgen receptor	AR
O94876	reviewed	TMCC1_HUMAN	Transmembrane and coiled-coil domains protein 1	TMCC1	Sodium channel protein type 5 subunit alpha	SCN5A
O94885	reviewed	SASH1_HUMAN	SAM and SH3 domain-containing protein 1	SASH1	Peroxisome proliferator activated receptor gamma	#N/A
O94886	reviewed	CSCL1_HUMAN	CSC1-like protein 1	TMEM63A	Coagulation factor Xa	#N/A
O94887	reviewed	FARP2_HUMAN	FERM, ARHGEF and pleckstrin domain-containing protein 2	FARP2	Prostaglandin G/H synthase 2	PTGS2
O94888	reviewed	UBXN7_HUMAN	UBX domain-containing protein 7	UBXN7	Retinoic acid receptor RXR-alpha	RXRA
O94898	reviewed	LRIG2_HUMAN	Leucine-rich repeats and immunoglobulin-like domains protein 2	LRIG2	Acetylcholinesterase	ACHE
O94900	reviewed	TOX_HUMAN	Thymocyte selection-associated high mobility group box protein TOX	TOX	Estrogen receptor beta	ESR2
O94901	reviewed	SUN1_HUMAN	SUN domain-containing protein 1	SUN1	Dipeptidyl peptidase IV	#N/A
O94905	reviewed	ERLN2_HUMAN	Erlin-2	ERLIN2	Mitogen-activated protein kinase 14	MAPK14
O94906	reviewed	PRP6_HUMAN	Pre-mRNA-processing factor 6	PRPF6	Glycogen synthase kinase-3 beta	GSK3B
O94907	reviewed	DKK1_HUMAN	Dickkopf-related protein 1	DKK1	Cell division protein kinase 2	#N/A
O94910	reviewed	AGRL1_HUMAN	Adhesion G protein-coupled receptor L1	ADGRL1	Serine/threonine-protein kinase Chk1	CHEK1
O94911	reviewed	ABCA8_HUMAN	ABC-type organic anion transporter ABCA8	ABCA8	Trypsin-1	#N/A
O94915	reviewed	FRYL_HUMAN	Protein furry homolog-like	FRYL	Proto-oncogene serine/threonine-protein kinase Pim-1	#N/A
O94916	reviewed	NFAT5_HUMAN	Nuclear factor of activated T-cells 5	NFAT5	Cyclin-A2	CCNA2
O94919	reviewed	ENDD1_HUMAN	Endonuclease domain-containing 1 protein	ENDOD1	Calmodulin	#N/A
O94921	reviewed	CDK14_HUMAN	Cyclin-dependent kinase 14	CDK14	Estrogen receptor	ESR1
O94923	reviewed	GLCE_HUMAN	D-glucuronyl C5-epimerase	GLCE	Peroxisome proliferator activated receptor gamma	#N/A
O94925	reviewed	GLSK_HUMAN	Glutaminase kidney isoform, mitochondrial	GLS	Estrogen receptor beta	ESR2
O94927	reviewed	HAUS5_HUMAN	HAUS augmin-like complex subunit 5	HAUS5	Mitogen-activated protein kinase 14	MAPK14
O94929	reviewed	ABLM3_HUMAN	Actin-binding LIM protein 3	ABLIM3	Glycogen synthase kinase-3 beta	GSK3B
O94933	reviewed	SLIK3_HUMAN	SLIT and NTRK-like protein 3	SLITRK3	Heat shock protein HSP 90	#N/A
O94941	reviewed	RNF37_HUMAN	RING finger protein 37	UBOX5	Cell division protein kinase 2	#N/A
O94953	reviewed	KDM4B_HUMAN	Lysine-specific demethylase 4B	KDM4B	Serine/threonine-protein kinase Chk1	CHEK1
O94955	reviewed	RHBT3_HUMAN	Rho-related BTB domain-containing protein 3	RHOBTB3	mRNA of PKA Catalytic Subunit C-alpha	#N/A
O94956	reviewed	SO2B1_HUMAN	Solute carrier organic anion transporter family member 2B1	SLCO2B1	Cyclin-A2	CCNA2
O94964	reviewed	SOGA1_HUMAN	Protein SOGA1	SOGA1	Estrogen receptor	ESR1
O94966	reviewed	UBP19_HUMAN	Ubiquitin carboxyl-terminal hydrolase 19	USP19	Androgen receptor	AR
O94972	reviewed	TRI37_HUMAN	E3 ubiquitin-protein ligase TRIM37	TRIM37	Peroxisome proliferator activated receptor gamma	#N/A
O94973	reviewed	AP2A2_HUMAN	AP-2 complex subunit alpha-2	AP2A2	Mitogen-activated protein kinase 14	MAPK14
O94979	reviewed	SC31A_HUMAN	Protein transport protein Sec31A	SEC31A	Glycogen synthase kinase-3 beta	GSK3B
O94983	reviewed	CMTA2_HUMAN	Calmodulin-binding transcription activator 2	CAMTA2	Heat shock protein HSP 90	#N/A
O94985	reviewed	CSTN1_HUMAN	Calsyntenin-1	CLSTN1	Cell division protein kinase 2	#N/A
O94986	reviewed	CE152_HUMAN	Centrosomal protein of 152 kDa	CEP152	Serine/threonine-protein kinase Chk1	CHEK1
O94989	reviewed	ARHGF_HUMAN	Rho guanine nucleotide exchange factor 15	ARHGEF15	mRNA of PKA Catalytic Subunit C-alpha	#N/A
O94991	reviewed	SLIK5_HUMAN	SLIT and NTRK-like protein 5	SLITRK5	Nitric oxide synthase, inducible	NOS2
O94992	reviewed	HEXI1_HUMAN	Protein HEXIM1	HEXIM1	Thrombin	#N/A
O94993	reviewed	SOX30_HUMAN	Transcription factor SOX-30	SOX30	Estrogen receptor	ESR1
O95045	reviewed	UPP2_HUMAN	Uridine phosphorylase 2	UPP2	Androgen receptor	AR
O95047	reviewed	OR2A4_HUMAN	Olfactory receptor 2A4	OR2A4	Sodium channel protein type 5 subunit alpha	SCN5A
O95049	reviewed	ZO3_HUMAN	Tight junction protein ZO-3	TJP3	Peroxisome proliferator activated receptor gamma	#N/A
O95050	reviewed	INMT_HUMAN	Indolethylamine N-methyltransferase	INMT	Coagulation factor Xa	#N/A
O95057	reviewed	DIRA1_HUMAN	GTP-binding protein Di-Ras1	DIRAS1	Prostaglandin G/H synthase 2	PTGS2
O95059	reviewed	RPP14_HUMAN	Ribonuclease P protein subunit p14	RPP14	Estrogen receptor beta	ESR2
O95067	reviewed	CCNB2_HUMAN	G2/mitotic-specific cyclin-B2	CCNB2	Dipeptidyl peptidase IV	#N/A
O95069	reviewed	KCNK2_HUMAN	Potassium channel subfamily K member 2	KCNK2	Mitogen-activated protein kinase 14	MAPK14
O95070	reviewed	YIF1A_HUMAN	Protein YIF1A	YIF1A	Glycogen synthase kinase-3 beta	GSK3B
O95071	reviewed	UBR5_HUMAN	E3 ubiquitin-protein ligase UBR5	UBR5	Heat shock protein HSP 90	#N/A
O95072	reviewed	REC8_HUMAN	Meiotic recombination protein REC8 homolog	REC8	Cell division protein kinase 2	#N/A
O95073	reviewed	FSBP_HUMAN	Fibrinogen silencer-binding protein	FSBP	Serine/threonine-protein kinase Chk1	CHEK1
O95096	reviewed	NKX22_HUMAN	Homeobox protein Nkx-2.2	NKX2-2	Trypsin-1	#N/A
O95104	reviewed	SCAF4_HUMAN	SR-related and CTD-associated factor 4	SCAF4	Proto-oncogene serine/threonine-protein kinase Pim-1	#N/A
O95125	reviewed	ZN202_HUMAN	Zinc finger protein 202	ZNF202	Cyclin-A2	CCNA2
O95136	reviewed	S1PR2_HUMAN	Sphingosine 1-phosphate receptor 2	S1PR2	Calmodulin	#N/A
O95139	reviewed	NDUB6_HUMAN	NADH dehydrogenase	NDUFB6	N/A	#N/A
O95140	reviewed	MFN2_HUMAN	Mitofusin-2	MFN2	Prostaglandin G/H synthase 2	PTGS2
O95147	reviewed	DUS14_HUMAN	Dual specificity protein phosphatase 14	DUSP14	Acetylcholinesterase	ACHE
O95149	reviewed	SPN1_HUMAN	Snurportin-1	SNUPN	Estrogen receptor	ESR1
O95150	reviewed	TNF15_HUMAN	Tumor necrosis factor ligand superfamily member 15	TNFSF15	Coagulation factor Xa	#N/A
O95153	reviewed	RIMB1_HUMAN	Peripheral-type benzodiazepine receptor-associated protein 1	TSPOAP1	Prostaglandin G/H synthase 2	PTGS2
O95154	reviewed	ARK73_HUMAN	Aflatoxin B1 aldehyde reductase member 3	AKR7A3	Vascular endothelial growth factor receptor 2	KDR
O95155	reviewed	UBE4B_HUMAN	Ubiquitin conjugation factor E4 B	UBE4B	Heat shock protein HSP 90	#N/A
O95159	reviewed	ZFPL1_HUMAN	Zinc finger protein-like 1	ZFPL1	Calmodulin	#N/A
O95163	reviewed	ELP1_HUMAN	Elongator complex protein 1	ELP1	Prostaglandin G/H synthase 1	PTGS1
O95166	reviewed	GBRAP_HUMAN	Gamma-aminobutyric acid receptor-associated protein	GABARAP	Estrogen receptor	ESR1
O95167	reviewed	NDUA3_HUMAN	NADH dehydrogenase	NDUFA3	Prostaglandin G/H synthase 2	PTGS2
O95168	reviewed	NDUB4_HUMAN	NADH dehydrogenase	NDUFB4	Retinoic acid receptor RXR-alpha	RXRA
O95169	reviewed	NDUB8_HUMAN	NADH dehydrogenase	NDUFB8	CGMP-inhibited 3',5'-cyclic phosphodiesterase A	#N/A
O95171	reviewed	SCEL_HUMAN	Sciellin	SCEL	Beta-2 adrenergic receptor	ADRB2
O95178	reviewed	NDUB2_HUMAN	NADH dehydrogenase	NDUFB2	Heat shock protein HSP 90	#N/A
O95180	reviewed	CAC1H_HUMAN	Voltage-dependent T-type calcium channel subunit alpha-1H	CACNA1H	Phosphatidylinositol-4,5-bisphosphate 3-kinase catalytic subunit, gamma isoform	#N/A
O95182	reviewed	NDUA7_HUMAN	NADH dehydrogenase	NDUFA7	Beta-lactamase	#N/A
O95183	reviewed	VAMP5_HUMAN	Vesicle-associated membrane protein 5	VAMP5	Amine oxidase [flavin-containing] B	#N/A
O95185	reviewed	UNC5C_HUMAN	Netrin receptor UNC5C	UNC5C	mRNA of PKA Catalytic Subunit C-alpha	#N/A
O95196	reviewed	CSPG5_HUMAN	Chondroitin sulfate proteoglycan 5	CSPG5	cAMP-dependent protein kinase inhibitor alpha	PKIA
O95197	reviewed	RTN3_HUMAN	Reticulon-3	RTN3	Calmodulin	#N/A
O95198	reviewed	KLHL2_HUMAN	Kelch-like protein 2	KLHL2	Gamma-aminobutyric acid receptor subunit alpha-1	GABRA1
O95201	reviewed	ZN205_HUMAN	Zinc finger protein 205	ZNF205	Sodium-dependent serotonin transporter	SLC6A4
O95202	reviewed	LETM1_HUMAN	Mitochondrial proton/calcium exchanger protein	LETM1	Nitric oxide synthase, inducible	NOS2
O95206	reviewed	PCDH8_HUMAN	Protocadherin-8	PCDH8	Prostaglandin G/H synthase 1	PTGS1
O95208	reviewed	EPN2_HUMAN	Epsin-2	EPN2	Estrogen receptor	ESR1
O95210	reviewed	STBD1_HUMAN	Starch-binding domain-containing protein 1	STBD1	Sodium channel protein type 5 subunit alpha	SCN5A
O95214	reviewed	LERL1_HUMAN	Leptin receptor overlapping transcript-like 1	LEPROTL1	Coagulation factor Xa	#N/A
O95218	reviewed	ZRAB2_HUMAN	Zinc finger Ran-binding domain-containing protein 2	ZRANB2	Prostaglandin G/H synthase 2	PTGS2
O95219	reviewed	SNX4_HUMAN	Sorting nexin-4	SNX4	CGMP-inhibited 3',5'-cyclic phosphodiesterase A	#N/A
O95229	reviewed	ZWINT_HUMAN	ZW10 interactor	ZWINT	Alpha-1B adrenergic receptor	ADRA1B
O95231	reviewed	VENTX_HUMAN	Homeobox protein VENTX	VENTX	Beta-2 adrenergic receptor	ADRB2
O95232	reviewed	LC7L3_HUMAN	Luc7-like protein 3	LUC7L3	Estrogen receptor beta	ESR2
O95235	reviewed	KI20A_HUMAN	Kinesin-like protein KIF20A	KIF20A	Heat shock protein HSP 90	#N/A
O95236	reviewed	APOL3_HUMAN	Apolipoprotein L3	APOL3	Calmodulin	#N/A
O95237	reviewed	LRAT_HUMAN	Lecithin retinol acyltransferase	LRAT	Nitric oxide synthase, inducible	NOS2
O95238	reviewed	SPDEF_HUMAN	SAM pointed domain-containing Ets transcription factor	SPDEF	Estrogen receptor	ESR1
O95239	reviewed	KIF4A_HUMAN	Chromosome-associated kinesin KIF4A	KIF4A	Androgen receptor	AR
O95243	reviewed	MBD4_HUMAN	Methyl-CpG-binding domain protein 4	MBD4	Prostaglandin G/H synthase 2	PTGS2
O95248	reviewed	MTMR5_HUMAN	Myotubularin-related protein 5	SBF1	Dipeptidyl peptidase IV	#N/A
O95249	reviewed	GOSR1_HUMAN	Golgi SNAP receptor complex member 1	GOSR1	Glycogen synthase kinase-3 beta	GSK3B
O95251	reviewed	KAT7_HUMAN	Histone acetyltransferase KAT7	KAT7	Proto-oncogene serine/threonine-protein kinase Pim-1	#N/A
O95255	reviewed	MRP6_HUMAN	ATP-binding cassette sub-family C member 6	ABCC6	Nitric oxide synthase, inducible	NOS2
O95256	reviewed	I18RA_HUMAN	Interleukin-18 receptor accessory protein	IL18RAP	Thrombin	#N/A
O95257	reviewed	GA45G_HUMAN	Growth arrest and DNA damage-inducible protein GADD45 gamma	GADD45G	Estrogen receptor	ESR1
O95258	reviewed	UCP5_HUMAN	Brain mitochondrial carrier protein 1	SLC25A14	Androgen receptor	AR
O95259	reviewed	KCNH1_HUMAN	Potassium voltage-gated channel subfamily H member 1	KCNH1	Peroxisome proliferator activated receptor gamma	#N/A
O95263	reviewed	PDE8B_HUMAN	High affinity cAMP-specific and IBMX-insensitive 3',5'-cyclic phosphodiesterase 8B	PDE8B	Coagulation factor Xa	#N/A
O95264	reviewed	5HT3B_HUMAN	5-hydroxytryptamine receptor 3B	HTR3B	Prostaglandin G/H synthase 2	PTGS2
O95267	reviewed	GRP1_HUMAN	RAS guanyl-releasing protein 1	RASGRP1	Glycogen synthase kinase-3 beta	GSK3B
O95271	reviewed	TNKS1_HUMAN	Poly	TNKS	Heat shock protein HSP 90	#N/A
O95273	reviewed	CCDB1_HUMAN	Cyclin-D1-binding protein 1	CCNDBP1	Cell division protein kinase 2	#N/A
O95274	reviewed	LYPD3_HUMAN	Ly6/PLAUR domain-containing protein 3	LYPD3	Trypsin-1	#N/A
O95278	reviewed	EPM2A_HUMAN	Laforin	EPM2A	Proto-oncogene serine/threonine-protein kinase Pim-1	#N/A
O95279	reviewed	KCNK5_HUMAN	Potassium channel subfamily K member 5	KCNK5	Cyclin-A2	CCNA2
O95292	reviewed	VAPB_HUMAN	Vesicle-associated membrane protein-associated protein B/C	VAPB	Nuclear receptor coactivator 2	NCOA2
O95294	reviewed	RASL1_HUMAN	RasGAP-activating-like protein 1	RASAL1	Calmodulin	#N/A
O95295	reviewed	SNAPN_HUMAN	SNARE-associated protein Snapin	SNAPIN	Nitric oxide synthase, inducible	NOS2
O95297	reviewed	MPZL1_HUMAN	Myelin protein zero-like protein 1	MPZL1	Prostaglandin G/H synthase 1	PTGS1
O95298	reviewed	NDUC2_HUMAN	NADH dehydrogenase	NDUFC2	Muscarinic acetylcholine receptor M1	CHRM1
O95299	reviewed	NDUAA_HUMAN	NADH dehydrogenase	NDUFA10	Estrogen receptor	ESR1
O95302	reviewed	FKBP9_HUMAN	Peptidyl-prolyl cis-trans isomerase FKBP9	FKBP9	Androgen receptor	AR
O95319	reviewed	CELF2_HUMAN	CUGBP Elav-like family member 2	CELF2	Sodium channel protein type 5 subunit alpha	SCN5A
O95340	reviewed	PAPS2_HUMAN	Bifunctional 3'-phosphoadenosine 5'-phosphosulfate synthase 2	PAPSS2	Peroxisome proliferator activated receptor gamma	#N/A
O95342	reviewed	ABCBB_HUMAN	Bile salt export pump	ABCB11	Prostaglandin G/H synthase 2	PTGS2
O95343	reviewed	SIX3_HUMAN	Homeobox protein SIX3	SIX3	Retinoic acid receptor RXR-alpha	RXRA
O95347	reviewed	SMC2_HUMAN	Structural maintenance of chromosomes protein 2	SMC2	CGMP-inhibited 3',5'-cyclic phosphodiesterase A	#N/A
O95352	reviewed	ATG7_HUMAN	Ubiquitin-like modifier-activating enzyme ATG7	ATG7	Sodium-dependent dopamine transporter	SLC6A3
O95359	reviewed	TACC2_HUMAN	Transforming acidic coiled-coil-containing protein 2	TACC2	Beta-2 adrenergic receptor	ADRB2
O95361	reviewed	TRI16_HUMAN	Tripartite motif-containing protein 16	TRIM16	Sodium-dependent serotonin transporter	SLC6A4
O95363	reviewed	SYFM_HUMAN	Phenylalanine--tRNA ligase, mitochondrial	FARS2	Estrogen receptor beta	ESR2
O95365	reviewed	ZBT7A_HUMAN	Zinc finger and BTB domain-containing protein 7A	ZBTB7A	Dipeptidyl peptidase IV	#N/A
O95372	reviewed	LYPA2_HUMAN	Acyl-protein thioesterase 2	LYPLA2	Mitogen-activated protein kinase 14	MAPK14
O95373	reviewed	IPO7_HUMAN	Importin-7	IPO7	Glycogen synthase kinase-3 beta	GSK3B
O95376	reviewed	ARI2_HUMAN	E3 ubiquitin-protein ligase ARIH2	ARIH2	Cell division protein kinase 2	#N/A
O95377	reviewed	CXB5_HUMAN	Gap junction beta-5 protein	GJB5	Amine oxidase [flavin-containing] B	#N/A
O95379	reviewed	TFIP8_HUMAN	Tumor necrosis factor alpha-induced protein 8	TNFAIP8	Serine/threonine-protein kinase Chk1	CHEK1
O95382	reviewed	M3K6_HUMAN	Mitogen-activated protein kinase kinase kinase 6	MAP3K6	mRNA of PKA Catalytic Subunit C-alpha	#N/A
O95388	reviewed	CCN4_HUMAN	CCN family member 4	CCN4	Ig gamma-1 chain C region	#N/A
O95389	reviewed	CCN6_HUMAN	Cellular communication network factor 6	CCN6	Trypsin-1	#N/A
O95390	reviewed	GDF11_HUMAN	Growth/differentiation factor 11	GDF11	Proto-oncogene serine/threonine-protein kinase Pim-1	#N/A
O95391	reviewed	SLU7_HUMAN	Pre-mRNA-splicing factor SLU7	SLU7	Cyclin-A2	CCNA2
O95393	reviewed	BMP10_HUMAN	Bone morphogenetic protein 10	BMP10	cAMP-dependent protein kinase inhibitor alpha	PKIA
O95394	reviewed	AGM1_HUMAN	Phosphoacetylglucosamine mutase	PGM3	Calmodulin	#N/A
O95395	reviewed	GCNT3_HUMAN	Beta-1,3-galactosyl-O-glycosyl-glycoprotein beta-1,6-N-acetylglucosaminyltransferase 3	GCNT3	Nitric oxide synthase, inducible	NOS2
O95396	reviewed	MOCS3_HUMAN	Adenylyltransferase and sulfurtransferase MOCS3	MOCS3	Prostaglandin G/H synthase 1	PTGS1
O95398	reviewed	RPGF3_HUMAN	Rap guanine nucleotide exchange factor 3	RAPGEF3	Thrombin	#N/A
O95399	reviewed	UTS2_HUMAN	Urotensin-2	UTS2	Potassium voltage-gated channel subfamily H member 2	KCNH2
O95400	reviewed	CD2B2_HUMAN	CD2 antigen cytoplasmic tail-binding protein 2	CD2BP2	Estrogen receptor	ESR1
O95402	reviewed	MED26_HUMAN	Mediator of RNA polymerase II transcription subunit 26	MED26	Androgen receptor	AR
O95405	reviewed	ZFYV9_HUMAN	Zinc finger FYVE domain-containing protein 9	ZFYVE9	Sodium channel protein type 5 subunit alpha	SCN5A
O95406	reviewed	CNIH1_HUMAN	Protein cornichon homolog 1	CNIH1	Peroxisome proliferator activated receptor gamma	#N/A
O95407	reviewed	TNF6B_HUMAN	Tumor necrosis factor receptor superfamily member 6B	TNFRSF6B	Coagulation factor Xa	#N/A
O95409	reviewed	ZIC2_HUMAN	Zinc finger protein ZIC 2	ZIC2	Prostaglandin G/H synthase 2	PTGS2
O95415	reviewed	BRI3_HUMAN	Brain protein I3	BRI3	Nitric-oxide synthase, endothelial	#N/A
O95416	reviewed	SOX14_HUMAN	Transcription factor SOX-14	SOX14	Vascular endothelial growth factor receptor 2	KDR
O95425	reviewed	SVIL_HUMAN	Supervillin	SVIL	Retinoic acid receptor RXR-alpha	RXRA
O95427	reviewed	PIGN_HUMAN	GPI ethanolamine phosphate transferase 1	PIGN	Alpha-1B adrenergic receptor	ADRA1B
O95428	reviewed	PPN_HUMAN	Papilin	PAPLN	Beta-2 adrenergic receptor	ADRB2
O95429	reviewed	BAG4_HUMAN	BAG family molecular chaperone regulator 4	BAG4	Alpha-1D adrenergic receptor	ADRA1D
O95433	reviewed	AHSA1_HUMAN	Activator of 90 kDa heat shock protein ATPase homolog 1	AHSA1	DNA topoisomerase II	#N/A
O95436	reviewed	NPT2B_HUMAN	Sodium-dependent phosphate transport protein 2B	SLC34A2	Estrogen receptor beta	ESR2
O95445	reviewed	APOM_HUMAN	Apolipoprotein M	APOM	Mitogen-activated protein kinase 14	MAPK14
O95447	reviewed	LCA5L_HUMAN	Lebercilin-like protein	LCA5L	Glycogen synthase kinase-3 beta	GSK3B
O95450	reviewed	ATS2_HUMAN	A disintegrin and metalloproteinase with thrombospondin motifs 2	ADAMTS2	Heat shock protein HSP 90	#N/A
O95452	reviewed	CXB6_HUMAN	Gap junction beta-6 protein	GJB6	Cell division protein kinase 2	#N/A
O95453	reviewed	PARN_HUMAN	Poly	PARN	Phosphatidylinositol-4,5-bisphosphate 3-kinase catalytic subunit, gamma isoform	#N/A
O95456	reviewed	PSMG1_HUMAN	Proteasome assembly chaperone 1	PSMG1	Trypsin-1	#N/A
O95460	reviewed	MATN4_HUMAN	Matrilin-4	MATN4	Proto-oncogene serine/threonine-protein kinase Pim-1	#N/A
O95461	reviewed	LARG1_HUMAN	Xylosyl- and glucuronyltransferase LARGE1	LARGE1	Cyclin-A2	CCNA2
O95466	reviewed	FMNL1_HUMAN	Formin-like protein 1	FMNL1	Nuclear receptor coactivator 2	NCOA2
O95467	reviewed	GNAS3_HUMAN	Neuroendocrine secretory protein 55	GNAS	Nuclear receptor coactivator 1	NCOA1
O95470	reviewed	SGPL1_HUMAN	Sphingosine-1-phosphate lyase 1	SGPL1	Calmodulin	#N/A
O95471	reviewed	CLD7_HUMAN	Claudin-7	CLDN7	Nitric oxide synthase, inducible	NOS2
O95475	reviewed	SIX6_HUMAN	Homeobox protein SIX6	SIX6	Prostaglandin G/H synthase 1	PTGS1
O95476	reviewed	CNEP1_HUMAN	CTD nuclear envelope phosphatase 1	CTDNEP1	Estrogen receptor	ESR1
O95477	reviewed	ABCA1_HUMAN	Phospholipid-transporting ATPase ABCA1	ABCA1	Androgen receptor	AR
O95479	reviewed	G6PE_HUMAN	GDH/6PGL endoplasmic bifunctional protein	H6PD	Sodium channel protein type 5 subunit alpha	SCN5A
O95484	reviewed	CLD9_HUMAN	Claudin-9	CLDN9	Peroxisome proliferator activated receptor gamma	#N/A
O95486	reviewed	SC24A_HUMAN	Protein transport protein Sec24A	SEC24A	Prostaglandin G/H synthase 2	PTGS2
O95487	reviewed	SC24B_HUMAN	Protein transport protein Sec24B	SEC24B	mRNA of Protein-tyrosine phosphatase, non-receptor type 1	#N/A
O95490	reviewed	AGRL2_HUMAN	Adhesion G protein-coupled receptor L2	ADGRL2	Estrogen receptor beta	ESR2
O95497	reviewed	VNN1_HUMAN	Pantetheinase	VNN1	Dipeptidyl peptidase IV	#N/A
O95498	reviewed	VNN2_HUMAN	Pantetheine hydrolase VNN2	VNN2	Mitogen-activated protein kinase 14	MAPK14
O95500	reviewed	CLD14_HUMAN	Claudin-14	CLDN14	Glycogen synthase kinase-3 beta	GSK3B
O95503	reviewed	CBX6_HUMAN	Chromobox protein homolog 6	CBX6	Heat shock protein HSP 90	#N/A
O95528	reviewed	GTR10_HUMAN	Solute carrier family 2, facilitated glucose transporter member 10	SLC2A10	Cell division protein kinase 2	#N/A
O95544	reviewed	NADK_HUMAN	NAD kinase	NADK	Trypsin-1	#N/A
O95551	reviewed	TYDP2_HUMAN	Tyrosyl-DNA phosphodiesterase 2	TDP2	Nuclear receptor coactivator 2	NCOA2
O95562	reviewed	SFT2B_HUMAN	Vesicle transport protein SFT2B	SFT2D2	Calmodulin	#N/A
O95563	reviewed	MPC2_HUMAN	Mitochondrial pyruvate carrier 2	MPC2	Nitric oxide synthase, inducible	NOS2
O95568	reviewed	MET18_HUMAN	Histidine protein methyltransferase 1 homolog	METTL18	Prostaglandin G/H synthase 1	PTGS1
O95571	reviewed	ETHE1_HUMAN	Persulfide dioxygenase ETHE1, mitochondrial	ETHE1	Potassium voltage-gated channel subfamily H member 2	KCNH2
O95573	reviewed	ACSL3_HUMAN	Fatty acid CoA ligase Acsl3	ACSL3	Estrogen receptor	ESR1
O95600	reviewed	KLF8_HUMAN	Krueppel-like factor 8	KLF8	Androgen receptor	AR
O95602	reviewed	RPA1_HUMAN	DNA-directed RNA polymerase I subunit RPA1	POLR1A	Sodium channel protein type 5 subunit alpha	SCN5A
O95613	reviewed	PCNT_HUMAN	Pericentrin	PCNT	Peroxisome proliferator activated receptor gamma	#N/A
O95619	reviewed	YETS4_HUMAN	YEATS domain-containing protein 4	YEATS4	Coagulation factor Xa	#N/A
O95622	reviewed	ADCY5_HUMAN	Adenylate cyclase type 5	ADCY5	Prostaglandin G/H synthase 2	PTGS2
O95628	reviewed	CNOT4_HUMAN	CCR4-NOT transcription complex subunit 4	CNOT4	Coagulation factor VII	F7
O95630	reviewed	STABP_HUMAN	STAM-binding protein	STAMBP	Vascular endothelial growth factor receptor 2	KDR
O95631	reviewed	NET1_HUMAN	Netrin-1	NTN1	Alpha-1B adrenergic receptor	ADRA1B
O95633	reviewed	FSTL3_HUMAN	Follistatin-related protein 3	FSTL3	Beta-2 adrenergic receptor	ADRB2
O95639	reviewed	CPSF4_HUMAN	Cleavage and polyadenylation specificity factor subunit 4	CPSF4	DNA topoisomerase II	#N/A
O95644	reviewed	NFAC1_HUMAN	Nuclear factor of activated T-cells, cytoplasmic 1	NFATC1	Estrogen receptor beta	ESR2
O95665	reviewed	NTR2_HUMAN	Neurotensin receptor type 2	NTSR2	Mitogen-activated protein kinase 14	MAPK14
O95670	reviewed	VATG2_HUMAN	V-type proton ATPase subunit G 2	ATP6V1G2	Glycogen synthase kinase-3 beta	GSK3B
O95671	reviewed	ASML_HUMAN	Probable bifunctional dTTP/UTP pyrophosphatase/methyltransferase protein	ASMTL	Heat shock protein HSP 90	#N/A
O95672	reviewed	ECEL1_HUMAN	Endothelin-converting enzyme-like 1	ECEL1	Cell division protein kinase 2	#N/A
O95674	reviewed	CDS2_HUMAN	Phosphatidate cytidylyltransferase 2	CDS2	Serine/threonine-protein kinase Chk1	CHEK1
O95677	reviewed	EYA4_HUMAN	Eyes absent homolog 4	EYA4	mRNA of PKA Catalytic Subunit C-alpha	#N/A
O95678	reviewed	K2C75_HUMAN	Keratin, type II cytoskeletal 75	KRT75	Trypsin-1	#N/A
O95684	reviewed	CEP43_HUMAN	Centrosomal protein 43	CEP43	Proto-oncogene serine/threonine-protein kinase Pim-1	#N/A
O95696	reviewed	BRD1_HUMAN	Bromodomain-containing protein 1	BRD1	Cyclin-A2	CCNA2
O95704	reviewed	APBB3_HUMAN	Amyloid-beta A4 precursor protein-binding family B member 3	APBB3	Nuclear receptor coactivator 2	NCOA2
O95707	reviewed	RPP29_HUMAN	Ribonuclease P protein subunit p29	POP4	Nuclear receptor coactivator 1	NCOA1
O95711	reviewed	LY86_HUMAN	Lymphocyte antigen 86	LY86	Calcium-activated potassium channel subunit alpha 1	#N/A
O95714	reviewed	HERC2_HUMAN	E3 ubiquitin-protein ligase HERC2	HERC2	Calmodulin	#N/A
O95715	reviewed	CXL14_HUMAN	C-X-C motif chemokine 14	CXCL14	Nitric oxide synthase, inducible	NOS2
O95716	reviewed	RAB3D_HUMAN	Ras-related protein Rab-3D	RAB3D	Prostaglandin G/H synthase 1	PTGS1
O95718	reviewed	ERR2_HUMAN	Steroid hormone receptor ERR2	ESRRB	Muscarinic acetylcholine receptor M1	CHRM1
O95721	reviewed	SNP29_HUMAN	Synaptosomal-associated protein 29	SNAP29	Estrogen receptor	ESR1
O95727	reviewed	CRTAM_HUMAN	Cytotoxic and regulatory T-cell molecule	CRTAM	Androgen receptor	AR
O95741	reviewed	CPNE6_HUMAN	Copine-6	CPNE6	Sodium channel protein type 5 subunit alpha	SCN5A
O95747	reviewed	OXSR1_HUMAN	Serine/threonine-protein kinase OSR1	OXSR1	Peroxisome proliferator activated receptor gamma	#N/A
O95749	reviewed	GGPPS_HUMAN	Geranylgeranyl pyrophosphate synthase	GGPS1	Coagulation factor Xa	#N/A
O95750	reviewed	FGF19_HUMAN	Fibroblast growth factor 19	FGF19	Prostaglandin G/H synthase 2	PTGS2
O95751	reviewed	LDOC1_HUMAN	Protein LDOC1	LDOC1	Carbonic anhydrase II	#N/A
O95754	reviewed	SEM4F_HUMAN	Semaphorin-4F	SEMA4F	Alpha-1B adrenergic receptor	ADRA1B
O95758	reviewed	PTBP3_HUMAN	Polypyrimidine tract-binding protein 3	PTBP3	Sodium-dependent dopamine transporter	SLC6A3
O95760	reviewed	IL33_HUMAN	Interleukin-33	IL33	Estrogen receptor beta	ESR2
O95772	reviewed	STR3N_HUMAN	STARD3 N-terminal-like protein	STARD3NL	Mitogen-activated protein kinase 14	MAPK14
O95777	reviewed	LSM8_HUMAN	U6 snRNA-associated Sm-like protein LSm8	LSM8	Glycogen synthase kinase-3 beta	GSK3B
O95782	reviewed	AP2A1_HUMAN	AP-2 complex subunit alpha-1	AP2A1	Heat shock protein HSP 90	#N/A
O95785	reviewed	WIZ_HUMAN	Protein Wiz	WIZ	Cell division protein kinase 2	#N/A
O95786	reviewed	DDX58_HUMAN	Antiviral innate immune response receptor RIG-I	DDX58	Serine/threonine-protein kinase Chk1	CHEK1
O95789	reviewed	ZMYM6_HUMAN	Zinc finger MYM-type protein 6	ZMYM6	Proto-oncogene serine/threonine-protein kinase Pim-1	#N/A
O95793	reviewed	STAU1_HUMAN	Double-stranded RNA-binding protein Staufen homolog 1	STAU1	Cyclin-A2	CCNA2
O95801	reviewed	TTC4_HUMAN	Tetratricopeptide repeat protein 4	TTC4	Calmodulin	#N/A
O95803	reviewed	NDST3_HUMAN	Bifunctional heparan sulfate N-deacetylase/N-sulfotransferase 3	NDST3	Beta-2 adrenergic receptor	ADRB2
O95807	reviewed	TM50A_HUMAN	Transmembrane protein 50A	TMEM50A	Nuclear receptor coactivator 2	NCOA2
O95810	reviewed	CAVN2_HUMAN	Caveolae-associated protein 2	CAVIN2	Transcription factor p65	RELA
O95813	reviewed	CER1_HUMAN	Cerberus	CER1	Signal transducer and activator of transcription 3	STAT3
O95816	reviewed	BAG2_HUMAN	BAG family molecular chaperone regulator 2	BAG2	G1/S-specific cyclin-D1	CCND1
O95817	reviewed	BAG3_HUMAN	BAG family molecular chaperone regulator 3	BAG3	Apoptosis regulator Bcl-2	BCL2
O95819	reviewed	M4K4_HUMAN	Mitogen-activated protein kinase kinase kinase kinase 4	MAP4K4	Eukaryotic translation initiation factor 6	EIF6
O95822	reviewed	DCMC_HUMAN	Malonyl-CoA decarboxylase, mitochondrial	MLYCD	Mitogen-activated protein kinase 1	MAPK1
O95831	reviewed	AIFM1_HUMAN	Apoptosis-inducing factor 1, mitochondrial	AIFM1	Retinoblastoma-associated protein	RB1
O95832	reviewed	CLD1_HUMAN	Claudin-1	CLDN1	Cell division protein kinase 4	#N/A
O95833	reviewed	CLIC3_HUMAN	Chloride intracellular channel protein 3	CLIC3	Fos-related antigen 2	FOSL2
O95834	reviewed	EMAL2_HUMAN	Echinoderm microtubule-associated protein-like 2	EML2	Nitric oxide synthase, inducible	NOS2
O95835	reviewed	LATS1_HUMAN	Serine/threonine-protein kinase LATS1	LATS1	Prostaglandin G/H synthase 1	PTGS1
O95837	reviewed	GNA14_HUMAN	Guanine nucleotide-binding protein subunit alpha-14	GNA14	Potassium voltage-gated channel subfamily H member 2	KCNH2
O95843	reviewed	GUC1C_HUMAN	Guanylyl cyclase-activating protein 3	GUCA1C	Estrogen receptor	ESR1
O95848	reviewed	NUD14_HUMAN	Uridine diphosphate glucose pyrophosphatase NUDT14	NUDT14	Androgen receptor	AR
O95858	reviewed	TSN15_HUMAN	Tetraspanin-15	TSPAN15	Sodium channel protein type 5 subunit alpha	SCN5A
O95859	reviewed	TSN12_HUMAN	Tetraspanin-12	TSPAN12	Peroxisome proliferator activated receptor gamma	#N/A
O95861	reviewed	BPNT1_HUMAN	3'	BPNT1	Coagulation factor Xa	#N/A
O95863	reviewed	SNAI1_HUMAN	Zinc finger protein SNAI1	SNAI1	Prostaglandin G/H synthase 2	PTGS2
O95864	reviewed	FADS2_HUMAN	Acyl-CoA 6-desaturase	FADS2	Coagulation factor VII	F7
O95865	reviewed	DDAH2_HUMAN	N	DDAH2	Retinoic acid receptor RXR-alpha	RXRA
O95866	reviewed	G6B_HUMAN	Megakaryocyte and platelet inhibitory receptor G6b	MPIG6B	Acetylcholinesterase	ACHE
O95867	reviewed	LY66C_HUMAN	Lymphocyte antigen 6 complex locus protein G6c	LY6G6C	Alpha-1B adrenergic receptor	ADRA1B
O95868	reviewed	LY66D_HUMAN	Lymphocyte antigen 6 complex locus protein G6d	LY6G6D	Beta-2 adrenergic receptor	ADRB2
O95870	reviewed	ABHGA_HUMAN	Phosphatidylserine lipase ABHD16A	ABHD16A	DNA topoisomerase II	#N/A
O95872	reviewed	GPAN1_HUMAN	G patch domain and ankyrin repeat-containing protein 1	GPANK1	Estrogen receptor beta	ESR2
O95876	reviewed	FRITZ_HUMAN	WD repeat-containing and planar cell polarity effector protein fritz homolog	WDPCP	Mitogen-activated protein kinase 14	MAPK14
O95881	reviewed	TXD12_HUMAN	Thioredoxin domain-containing protein 12	TXNDC12	Glycogen synthase kinase-3 beta	GSK3B
O95886	reviewed	DLGP3_HUMAN	Disks large-associated protein 3	DLGAP3	Heat shock protein HSP 90	#N/A
O95897	reviewed	NOE2_HUMAN	Noelin-2	OLFM2	Cell division protein kinase 2	#N/A
O95900	reviewed	TRUB2_HUMAN	Pseudouridylate synthase TRUB2, mitochondrial	TRUB2	Serine/threonine-protein kinase Chk1	CHEK1
O95905	reviewed	ECD_HUMAN	Protein ecdysoneless homolog	ECD	Trypsin-1	#N/A
O95907	reviewed	MOT3_HUMAN	Monocarboxylate transporter 3	SLC16A8	Proto-oncogene serine/threonine-protein kinase Pim-1	#N/A
O95922	reviewed	TTLL1_HUMAN	Polyglutamylase complex subunit TTLL1	TTLL1	Cyclin-A2	CCNA2
O95925	reviewed	EPPI_HUMAN	Eppin	EPPIN	Nuclear receptor coactivator 2	NCOA2
O95926	reviewed	SYF2_HUMAN	Pre-mRNA-splicing factor SYF2	SYF2	Nuclear receptor coactivator 1	NCOA1
O95931	reviewed	CBX7_HUMAN	Chromobox protein homolog 7	CBX7	Calcium-activated potassium channel subunit alpha 1	#N/A
O95932	reviewed	TGM3L_HUMAN	Protein-glutamine gamma-glutamyltransferase 6	TGM6	Calmodulin	#N/A
O95935	reviewed	TBX18_HUMAN	T-box transcription factor TBX18	TBX18	Nitric oxide synthase, inducible	NOS2
O95936	reviewed	EOMES_HUMAN	Eomesodermin homolog	EOMES	Prostaglandin G/H synthase 1	PTGS1
O95944	reviewed	NCTR2_HUMAN	Natural cytotoxicity triggering receptor 2	NCR2	Muscarinic acetylcholine receptor M3	CHRM3
O95947	reviewed	TBX6_HUMAN	T-box transcription factor TBX6	TBX6	Potassium voltage-gated channel subfamily H member 2	KCNH2
O95948	reviewed	ONEC2_HUMAN	One cut domain family member 2	ONECUT2	Muscarinic acetylcholine receptor M1	CHRM1
O95954	reviewed	FTCD_HUMAN	Formimidoyltransferase-cyclodeaminase	FTCD	Estrogen receptor	ESR1
O95967	reviewed	FBLN4_HUMAN	EGF-containing fibulin-like extracellular matrix protein 2	EFEMP2	Androgen receptor	AR
O95968	reviewed	SG1D1_HUMAN	Secretoglobin family 1D member 1	SCGB1D1	Sodium channel protein type 5 subunit alpha	SCN5A
O95970	reviewed	LGI1_HUMAN	Leucine-rich glioma-inactivated protein 1	LGI1	Peroxisome proliferator activated receptor gamma	#N/A
O95971	reviewed	BY55_HUMAN	CD160 antigen	CD160	Coagulation factor Xa	#N/A
O95972	reviewed	BMP15_HUMAN	Bone morphogenetic protein 15	BMP15	Prostaglandin G/H synthase 2	PTGS2
O95977	reviewed	S1PR4_HUMAN	Sphingosine 1-phosphate receptor 4	S1PR4	Nitric-oxide synthase, endothelial	#N/A
O95980	reviewed	RECK_HUMAN	Reversion-inducing cysteine-rich protein with Kazal motifs	RECK	Retinoic acid receptor RXR-alpha	RXRA
O95983	reviewed	MBD3_HUMAN	Methyl-CpG-binding domain protein 3	MBD3	Acetylcholinesterase	ACHE
O95985	reviewed	TOP3B_HUMAN	DNA topoisomerase 3-beta-1	TOP3B	Alpha-1B adrenergic receptor	ADRA1B
O95988	reviewed	TCL1B_HUMAN	T-cell leukemia/lymphoma protein 1B	TCL1B	Sodium-dependent dopamine transporter	SLC6A3
O95989	reviewed	NUDT3_HUMAN	Diphosphoinositol polyphosphate phosphohydrolase 1	NUDT3	Beta-2 adrenergic receptor	ADRB2
O95990	reviewed	F107A_HUMAN	Actin-associated protein FAM107A	FAM107A	Estrogen receptor beta	ESR2
O95992	reviewed	CH25H_HUMAN	Cholesterol 25-hydroxylase	CH25H	Mitogen-activated protein kinase 14	MAPK14
O95994	reviewed	AGR2_HUMAN	Anterior gradient protein 2 homolog	AGR2	Glycogen synthase kinase-3 beta	GSK3B
O95995	reviewed	DRC4_HUMAN	Dynein regulatory complex subunit 4	GAS8	Cell division protein kinase 2	#N/A
O95996	reviewed	APCL_HUMAN	Adenomatous polyposis coli protein 2	APC2	Serine/threonine-protein kinase Chk1	CHEK1
O95997	reviewed	PTTG1_HUMAN	Securin	PTTG1	mRNA of PKA Catalytic Subunit C-alpha	#N/A
O95998	reviewed	I18BP_HUMAN	Interleukin-18-binding protein	IL18BP	Retinoic acid receptor RXR-beta	RXRB
O95999	reviewed	BCL10_HUMAN	B-cell lymphoma/leukemia 10	BCL10	Trypsin-1	#N/A
O96000	reviewed	NDUBA_HUMAN	NADH dehydrogenase	NDUFB10	Proto-oncogene serine/threonine-protein kinase Pim-1	#N/A
O96004	reviewed	HAND1_HUMAN	Heart- and neural crest derivatives-expressed protein 1	HAND1	Cyclin-A2	CCNA2
O96005	reviewed	CLPT1_HUMAN	Putative lipid scramblase CLPTM1	CLPTM1	Nuclear receptor coactivator 2	NCOA2
O96006	reviewed	ZBED1_HUMAN	E3 SUMO-protein ligase ZBED1	ZBED1	Nuclear receptor coactivator 1	NCOA1
O96007	reviewed	MOC2B_HUMAN	Molybdopterin synthase catalytic subunit	MOCS2	Calcium-activated potassium channel subunit alpha 1	#N/A
O96008	reviewed	TOM40_HUMAN	Mitochondrial import receptor subunit TOM40 homolog	TOMM40	Calmodulin	#N/A
O96009	reviewed	NAPSA_HUMAN	Napsin-A	NAPSA	Thrombin	#N/A
O96011	reviewed	PX11B_HUMAN	Peroxisomal membrane protein 11B	PEX11B	Estrogen receptor	ESR1
O96013	reviewed	PAK4_HUMAN	Serine/threonine-protein kinase PAK 4	PAK4	Androgen receptor	AR
O96014	reviewed	WNT11_HUMAN	Protein Wnt-11	WNT11	Peroxisome proliferator activated receptor gamma	#N/A
O96015	reviewed	DNAL4_HUMAN	Dynein axonemal light chain 4	DNAL4	Coagulation factor Xa	#N/A
O96017	reviewed	CHK2_HUMAN	Serine/threonine-protein kinase Chk2	CHEK2	Prostaglandin G/H synthase 2	PTGS2
O96018	reviewed	APBA3_HUMAN	Amyloid-beta A4 precursor protein-binding family A member 3	APBA3	Beta-2 adrenergic receptor	ADRB2
O96019	reviewed	ACL6A_HUMAN	Actin-like protein 6A	ACTL6A	Dipeptidyl peptidase IV	#N/A
O96020	reviewed	CCNE2_HUMAN	G1/S-specific cyclin-E2	CCNE2	Heat shock protein HSP 90	#N/A
O96024	reviewed	B3GT4_HUMAN	Beta-1,3-galactosyltransferase 4	B3GALT4	Trypsin-1	#N/A
O96028	reviewed	NSD2_HUMAN	Histone-lysine N-methyltransferase NSD2	NSD2	Proto-oncogene serine/threonine-protein kinase Pim-1	#N/A
O96033	reviewed	MOC2A_HUMAN	Molybdopterin synthase sulfur carrier subunit	MOCS2	Nuclear receptor coactivator 2	NCOA2
O97980	reviewed	HMHB1_HUMAN	Minor histocompatibility protein HB-1	HMHB1	Calmodulin	#N/A
P00156	reviewed	CYB_HUMAN	Cytochrome b	MT-CYB	Prostaglandin G/H synthase 1	PTGS1
P00167	reviewed	CYB5_HUMAN	Cytochrome b5	CYB5A	Sodium channel protein type 5 subunit alpha	SCN5A
P00325	reviewed	ADH1B_HUMAN	All-trans-retinol dehydrogenase	ADH1B	Nuclear receptor coactivator 2	NCOA2
P00326	reviewed	ADH1G_HUMAN	Alcohol dehydrogenase 1C	ADH1C	Estrogen receptor	ESR1
P00338	reviewed	LDHA_HUMAN	L-lactate dehydrogenase A chain	LDHA	Androgen receptor	AR
P00352	reviewed	AL1A1_HUMAN	Aldehyde dehydrogenase 1A1	ALDH1A1	Coagulation factor Xa	#N/A
P00367	reviewed	DHE3_HUMAN	Glutamate dehydrogenase 1, mitochondrial	GLUD1	Prostaglandin G/H synthase 2	PTGS2
P00374	reviewed	DYR_HUMAN	Dihydrofolate reductase	DHFR	Estrogen receptor beta	ESR2
P00387	reviewed	NB5R3_HUMAN	NADH-cytochrome b5 reductase 3	CYB5R3	Proto-oncogene serine/threonine-protein kinase Pim-1	#N/A
P00390	reviewed	GSHR_HUMAN	Glutathione reductase, mitochondrial	GSR	Nuclear receptor coactivator 2	NCOA2
P00395	reviewed	COX1_HUMAN	Cytochrome c oxidase subunit 1	MT-CO1	Calmodulin	#N/A
P00403	reviewed	COX2_HUMAN	Cytochrome c oxidase subunit 2	MT-CO2	Nitric oxide synthase, inducible	NOS2
P00414	reviewed	COX3_HUMAN	Cytochrome c oxidase subunit 3	MT-CO3	Estrogen receptor	ESR1
P00439	reviewed	PH4H_HUMAN	Phenylalanine-4-hydroxylase	PAH	Sodium channel protein type 5 subunit alpha	SCN5A
P00441	reviewed	SODC_HUMAN	Superoxide dismutase	SOD1	Coagulation factor Xa	#N/A
P00450	reviewed	CERU_HUMAN	Ceruloplasmin	CP	Prostaglandin G/H synthase 2	PTGS2
P00451	reviewed	FA8_HUMAN	Coagulation factor VIII	F8	Coagulation factor VII	F7
P00480	reviewed	OTC_HUMAN	Ornithine transcarbamylase, mitochondrial	OTC	Heat shock protein HSP 90	#N/A
P00488	reviewed	F13A_HUMAN	Coagulation factor XIII A chain	F13A1	Calmodulin	#N/A
P00491	reviewed	PNPH_HUMAN	Purine nucleoside phosphorylase	PNP	Nitric oxide synthase, inducible	NOS2
P00492	reviewed	HPRT_HUMAN	Hypoxanthine-guanine phosphoribosyltransferase	HPRT1	Prostaglandin G/H synthase 1	PTGS1
P00505	reviewed	AATM_HUMAN	Aspartate aminotransferase, mitochondrial	GOT2	Estrogen receptor	ESR1
P00519	reviewed	ABL1_HUMAN	Tyrosine-protein kinase ABL1	ABL1	Androgen receptor	AR
P00533	reviewed	EGFR_HUMAN	Epidermal growth factor receptor	EGFR	Peroxisome proliferator activated receptor gamma	#N/A
P00540	reviewed	MOS_HUMAN	Proto-oncogene serine/threonine-protein kinase mos	MOS	Prostaglandin G/H synthase 2	PTGS2
P00558	reviewed	PGK1_HUMAN	Phosphoglycerate kinase 1	PGK1	Estrogen receptor beta	ESR2
P00568	reviewed	KAD1_HUMAN	Adenylate kinase isoenzyme 1	AK1	Dipeptidyl peptidase IV	#N/A
P00709	reviewed	LALBA_HUMAN	Alpha-lactalbumin	LALBA	Mitogen-activated protein kinase 14	MAPK14
P00734	reviewed	THRB_HUMAN	Prothrombin	F2	Glycogen synthase kinase-3 beta	GSK3B
P00736	reviewed	C1R_HUMAN	Complement C1r subcomponent	C1R	Heat shock protein HSP 90	#N/A
P00738	reviewed	HPT_HUMAN	Haptoglobin	HP	Cell division protein kinase 2	#N/A
P00739	reviewed	HPTR_HUMAN	Haptoglobin-related protein	HPR	Serine/threonine-protein kinase Chk1	CHEK1
P00740	reviewed	FA9_HUMAN	Coagulation factor IX	F9	mRNA of PKA Catalytic Subunit C-alpha	#N/A
P00742	reviewed	FA10_HUMAN	Coagulation factor X	F10	Proto-oncogene serine/threonine-protein kinase Pim-1	#N/A
P00746	reviewed	CFAD_HUMAN	Complement factor D	CFD	Nitric oxide synthase, inducible	NOS2
P00747	reviewed	PLMN_HUMAN	Plasminogen	PLG	Prostaglandin G/H synthase 1	PTGS1
P00748	reviewed	FA12_HUMAN	Coagulation factor XII	F12	Thrombin	#N/A
P00749	reviewed	UROK_HUMAN	Urokinase-type plasminogen activator	PLAU	Estrogen receptor	ESR1
P00750	reviewed	TPA_HUMAN	Tissue-type plasminogen activator	PLAT	Androgen receptor	AR
P00751	reviewed	CFAB_HUMAN	Complement factor B	CFB	Sodium channel protein type 5 subunit alpha	SCN5A
P00797	reviewed	RENI_HUMAN	Renin	REN	Peroxisome proliferator activated receptor gamma	#N/A
P00813	reviewed	ADA_HUMAN	Adenosine deaminase	ADA	Prostaglandin G/H synthase 2	PTGS2
P00846	reviewed	ATP6_HUMAN	ATP synthase subunit a	MT-ATP6	Nitric-oxide synthase, endothelial	#N/A
P00915	reviewed	CAH1_HUMAN	Carbonic anhydrase 1	CA1	Retinoic acid receptor RXR-alpha	RXRA
P00918	reviewed	CAH2_HUMAN	Carbonic anhydrase 2	CA2	Acetylcholinesterase	ACHE
P00966	reviewed	ASSY_HUMAN	Argininosuccinate synthase	ASS1	CGMP-inhibited 3',5'-cyclic phosphodiesterase A	#N/A
P00973	reviewed	OAS1_HUMAN	2'-5'-oligoadenylate synthase 1	OAS1	Alpha-1B adrenergic receptor	ADRA1B
P00995	reviewed	ISK1_HUMAN	Serine protease inhibitor Kazal-type 1	SPINK1	Beta-2 adrenergic receptor	ADRB2
P01008	reviewed	ANT3_HUMAN	Antithrombin-III	SERPINC1	Alpha-1D adrenergic receptor	ADRA1D
P01009	reviewed	A1AT_HUMAN	Alpha-1-antitrypsin	SERPINA1	Gamma-aminobutyric acid receptor subunit alpha-1	GABRA1
P01011	reviewed	AACT_HUMAN	Alpha-1-antichymotrypsin	SERPINA3	Dipeptidyl peptidase IV	#N/A
P01019	reviewed	ANGT_HUMAN	Angiotensinogen	AGT	Mitogen-activated protein kinase 14	MAPK14
P01023	reviewed	A2MG_HUMAN	Alpha-2-macroglobulin	A2M	Glycogen synthase kinase-3 beta	GSK3B
P01024	reviewed	CO3_HUMAN	Complement C3	C3	Heat shock protein HSP 90	#N/A
P01031	reviewed	CO5_HUMAN	Complement C5	C5	Cell division protein kinase 2	#N/A
P01033	reviewed	TIMP1_HUMAN	Metalloproteinase inhibitor 1	TIMP1	Serine/threonine-protein kinase Chk1	CHEK1
P01034	reviewed	CYTC_HUMAN	Cystatin-C	CST3	Trypsin-1	#N/A
P01036	reviewed	CYTS_HUMAN	Cystatin-S	CST4	Nuclear receptor coactivator 2	NCOA2
P01037	reviewed	CYTN_HUMAN	Cystatin-SN	CST1	Calmodulin	#N/A
P01040	reviewed	CYTA_HUMAN	Cystatin-A	CSTA	Estrogen receptor	ESR1
P01042	reviewed	KNG1_HUMAN	Kininogen-1	KNG1	Sodium channel protein type 5 subunit alpha	SCN5A
P01100	reviewed	FOS_HUMAN	Protein c-Fos	FOS	Coagulation factor Xa	#N/A
P01106	reviewed	MYC_HUMAN	Myc proto-oncogene protein	MYC	Prostaglandin G/H synthase 2	PTGS2
P01111	reviewed	RASN_HUMAN	GTPase NRas	NRAS	Coagulation factor VII	F7
P01112	reviewed	RASH_HUMAN	GTPase HRas	HRAS	Heat shock protein HSP 90	#N/A
P01116	reviewed	RASK_HUMAN	GTPase KRas	KRAS	Nuclear receptor coactivator 1	NCOA1
P01127	reviewed	PDGFB_HUMAN	Platelet-derived growth factor subunit B	PDGFB	Calmodulin	#N/A
P01130	reviewed	LDLR_HUMAN	Low-density lipoprotein receptor	LDLR	Nuclear receptor coactivator 2	NCOA2
P01133	reviewed	EGF_HUMAN	Pro-epidermal growth factor	EGF	Nitric oxide synthase, inducible	NOS2
P01135	reviewed	TGFA_HUMAN	Protransforming growth factor alpha	TGFA	Prostaglandin G/H synthase 1	PTGS1
P01137	reviewed	TGFB1_HUMAN	Transforming growth factor beta-1 proprotein	TGFB1	Muscarinic acetylcholine receptor M1	CHRM1
P01138	reviewed	NGF_HUMAN	Beta-nerve growth factor	NGF	Estrogen receptor	ESR1
P01148	reviewed	GON1_HUMAN	Progonadoliberin-1	GNRH1	Androgen receptor	AR
P01160	reviewed	ANF_HUMAN	Natriuretic peptides A	NPPA	Sodium channel protein type 5 subunit alpha	SCN5A
P01178	reviewed	NEU1_HUMAN	Oxytocin-neurophysin 1	OXT	Peroxisome proliferator activated receptor gamma	#N/A
P01185	reviewed	NEU2_HUMAN	Vasopressin-neurophysin 2-copeptin	AVP	Prostaglandin G/H synthase 2	PTGS2
P01189	reviewed	COLI_HUMAN	Pro-opiomelanocortin	POMC	Muscarinic acetylcholine receptor M4	CHRM4
P01210	reviewed	PENK_HUMAN	Proenkephalin-A	PENK	Retinoic acid receptor RXR-alpha	RXRA
P01213	reviewed	PDYN_HUMAN	Proenkephalin-B	PDYN	CGMP-inhibited 3',5'-cyclic phosphodiesterase A	#N/A
P01215	reviewed	GLHA_HUMAN	Glycoprotein hormones alpha chain	CGA	5-hydroxytryptamine 2A receptor	#N/A
P01222	reviewed	TSHB_HUMAN	Thyrotropin subunit beta	TSHB	Alpha-1A adrenergic receptor	ADRA1A
P01225	reviewed	FSHB_HUMAN	Follitropin subunit beta	FSHB	Alpha-1B adrenergic receptor	ADRA1B
P01229	reviewed	LSHB_HUMAN	Lutropin subunit beta	LHB	Sodium-dependent dopamine transporter	SLC6A3
P01236	reviewed	PRL_HUMAN	Prolactin	PRL	Beta-2 adrenergic receptor	ADRB2
P01241	reviewed	SOMA_HUMAN	Somatotropin	GH1	Sodium-dependent serotonin transporter	SLC6A4
P01242	reviewed	SOM2_HUMAN	Growth hormone variant	GH2	Estrogen receptor beta	ESR2
P01258	reviewed	CALC_HUMAN	Calcitonin	CALCA	Dipeptidyl peptidase IV	#N/A
P01266	reviewed	THYG_HUMAN	Thyroglobulin	TG	Mitogen-activated protein kinase 14	MAPK14
P01270	reviewed	PTHY_HUMAN	Parathyroid hormone	PTH	Glycogen synthase kinase-3 beta	GSK3B
P01275	reviewed	GLUC_HUMAN	Pro-glucagon	GCG	Heat shock protein HSP 90	#N/A
P01282	reviewed	VIP_HUMAN	VIP peptides	VIP	Cell division protein kinase 2	#N/A
P01286	reviewed	SLIB_HUMAN	Somatoliberin	GHRH	Serine/threonine-protein kinase Chk1	CHEK1
P01298	reviewed	PAHO_HUMAN	Pancreatic prohormone	PPY	mRNA of PKA Catalytic Subunit C-alpha	#N/A
P01303	reviewed	NPY_HUMAN	Pro-neuropeptide Y	NPY	Trypsin-1	#N/A
P01308	reviewed	INS_HUMAN	Insulin	INS	Proto-oncogene serine/threonine-protein kinase Pim-1	#N/A
P01344	reviewed	IGF2_HUMAN	Insulin-like growth factor II	IGF2	Cyclin-A2	CCNA2
P01350	reviewed	GAST_HUMAN	Gastrin	GAST	cAMP-dependent protein kinase inhibitor alpha	PKIA
P01374	reviewed	TNFB_HUMAN	Lymphotoxin-alpha	LTA	Calmodulin	#N/A
P01375	reviewed	TNFA_HUMAN	Tumor necrosis factor	TNF	Nitric oxide synthase, inducible	NOS2
P01562	reviewed	IFNA1_HUMAN	Interferon alpha-1/13	IFNA1;	Thrombin	#N/A
P01563	reviewed	IFNA2_HUMAN	Interferon alpha-2	IFNA2	Estrogen receptor	ESR1
P01566	reviewed	IFN10_HUMAN	Interferon alpha-10	IFNA10	Androgen receptor	AR
P01567	reviewed	IFNA7_HUMAN	Interferon alpha-7	IFNA7	Peroxisome proliferator activated receptor gamma	#N/A
P01568	reviewed	IFN21_HUMAN	Interferon alpha-21	IFNA21	Coagulation factor Xa	#N/A
P01569	reviewed	IFNA5_HUMAN	Interferon alpha-5	IFNA5	Prostaglandin G/H synthase 2	PTGS2
P01570	reviewed	IFN14_HUMAN	Interferon alpha-14	IFNA14	Nitric-oxide synthase, endothelial	#N/A
P01571	reviewed	IFN17_HUMAN	Interferon alpha-17	IFNA17	DNA topoisomerase II	#N/A
P01574	reviewed	IFNB_HUMAN	Interferon beta	IFNB1	Estrogen receptor beta	ESR2
P01579	reviewed	IFNG_HUMAN	Interferon gamma	IFNG	Dipeptidyl peptidase IV	#N/A
P01583	reviewed	IL1A_HUMAN	Interleukin-1 alpha	IL1A	Mitogen-activated protein kinase 14	MAPK14
P01584	reviewed	IL1B_HUMAN	Interleukin-1 beta	IL1B	Glycogen synthase kinase-3 beta	GSK3B
P01588	reviewed	EPO_HUMAN	Erythropoietin	EPO	Heat shock protein HSP 90	#N/A
P01589	reviewed	IL2RA_HUMAN	Interleukin-2 receptor subunit alpha	IL2RA	Serine/threonine-protein kinase Chk1	CHEK1
P01591	reviewed	IGJ_HUMAN	Immunoglobulin J chain	JCHAIN	Trypsin-1	#N/A
P01593	reviewed	KVD33_HUMAN	Immunoglobulin kappa variable 1D-33	IGKV1D-33	Proto-oncogene serine/threonine-protein kinase Pim-1	#N/A
P01594	reviewed	KV133_HUMAN	Immunoglobulin kappa variable 1-33	IGKV1-33	Cyclin-A2	CCNA2
P01597	reviewed	KV139_HUMAN	Immunoglobulin kappa variable 1-39	IGKV1-39	Nuclear receptor coactivator 2	NCOA2
P01602	reviewed	KV105_HUMAN	Immunoglobulin kappa variable 1-5	IGKV1-5	Calmodulin	#N/A
P01611	reviewed	KVD12_HUMAN	Immunoglobulin kappa variable 1D-12	IGKV1D-12	Estrogen receptor	ESR1
P01615	reviewed	KVD28_HUMAN	Immunoglobulin kappa variable 2D-28	IGKV2D-28	Androgen receptor	AR
P01619	reviewed	KV320_HUMAN	Immunoglobulin kappa variable 3-20	IGKV3-20	Coagulation factor Xa	#N/A
P01699	reviewed	LV144_HUMAN	Immunoglobulin lambda variable 1-44	IGLV1-44	Prostaglandin G/H synthase 2	PTGS2
P01700	reviewed	LV147_HUMAN	Immunoglobulin lambda variable 1-47	IGLV1-47	Vascular endothelial growth factor receptor 2	KDR
P01701	reviewed	LV151_HUMAN	Immunoglobulin lambda variable 1-51	IGLV1-51	DNA topoisomerase II	#N/A
P01704	reviewed	LV214_HUMAN	Immunoglobulin lambda variable 2-14	IGLV2-14	Heat shock protein HSP 90	#N/A
P01705	reviewed	LV223_HUMAN	Immunoglobulin lambda variable 2-23	IGLV2-23	Trypsin-1	#N/A
P01706	reviewed	LV211_HUMAN	Immunoglobulin lambda variable 2-11	IGLV2-11	Proto-oncogene serine/threonine-protein kinase Pim-1	#N/A
P01709	reviewed	LV208_HUMAN	Immunoglobulin lambda variable 2-8	IGLV2-8	Cyclin-A2	CCNA2
P01721	reviewed	LV657_HUMAN	Immunoglobulin lambda variable 6-57	IGLV6-57	Nuclear receptor coactivator 2	NCOA2
P01730	reviewed	CD4_HUMAN	T-cell surface glycoprotein CD4	CD4	Calmodulin	#N/A
P01732	reviewed	CD8A_HUMAN	T-cell surface glycoprotein CD8 alpha chain	CD8A	Nitric oxide synthase, inducible	NOS2
P01742	reviewed	HV169_HUMAN	Immunoglobulin heavy variable 1-69	IGHV1-69	Prostaglandin G/H synthase 1	PTGS1
P01743	reviewed	HV146_HUMAN	Immunoglobulin heavy variable 1-46	IGHV1-46	Muscarinic acetylcholine receptor M3	CHRM3
P01762	reviewed	HV311_HUMAN	Immunoglobulin heavy variable 3-11	IGHV3-11	Thrombin	#N/A
P01763	reviewed	HV348_HUMAN	Immunoglobulin heavy variable 3-48	IGHV3-48	Potassium voltage-gated channel subfamily H member 2	KCNH2
P01764	reviewed	HV323_HUMAN	Immunoglobulin heavy variable 3-23	IGHV3-23	Muscarinic acetylcholine receptor M1	CHRM1
P01766	reviewed	HV313_HUMAN	Immunoglobulin heavy variable 3-13	IGHV3-13	Estrogen receptor	ESR1
P01767	reviewed	HV353_HUMAN	Immunoglobulin heavy variable 3-53	IGHV3-53	Androgen receptor	AR
P01768	reviewed	HV330_HUMAN	Immunoglobulin heavy variable 3-30	IGHV3-30	Sodium channel protein type 5 subunit alpha	SCN5A
P01772	reviewed	HV333_HUMAN	Immunoglobulin heavy variable 3-33	IGHV3-33	Peroxisome proliferator activated receptor gamma	#N/A
P01780	reviewed	HV307_HUMAN	Immunoglobulin heavy variable 3-7	IGHV3-7	Coagulation factor Xa	#N/A
P01782	reviewed	HV309_HUMAN	Immunoglobulin heavy variable 3-9	IGHV3-9	Muscarinic acetylcholine receptor M5	CHRM5
P01814	reviewed	HV270_HUMAN	Immunoglobulin heavy variable 2-70	IGHV2-70	Prostaglandin G/H synthase 2	PTGS2
P01817	reviewed	HV205_HUMAN	Immunoglobulin heavy variable 2-5	IGHV2-5	Nitric-oxide synthase, endothelial	#N/A
P01824	reviewed	HV439_HUMAN	Immunoglobulin heavy variable 4-39	IGHV4-39	Retinoic acid receptor RXR-alpha	RXRA
P01825	reviewed	HV459_HUMAN	Immunoglobulin heavy variable 4-59	IGHV4-59	Acetylcholinesterase	ACHE
P01833	reviewed	PIGR_HUMAN	Polymeric immunoglobulin receptor	PIGR	Alpha-1B adrenergic receptor	ADRA1B
P01834	reviewed	IGKC_HUMAN	Immunoglobulin kappa constant	IGKC	Beta-2 adrenergic receptor	ADRB2
P01848	reviewed	TRAC_HUMAN	T cell receptor alpha chain constant	TRAC	Estrogen receptor beta	ESR2
P01850	reviewed	TRBC1_HUMAN	T cell receptor beta constant 1	TRBC1	Mitogen-activated protein kinase 14	MAPK14
P01854	reviewed	IGHE_HUMAN	Immunoglobulin heavy constant epsilon	IGHE	Glycogen synthase kinase-3 beta	GSK3B
P01857	reviewed	IGHG1_HUMAN	Immunoglobulin heavy constant gamma 1	IGHG1	Heat shock protein HSP 90	#N/A
P01859	reviewed	IGHG2_HUMAN	Immunoglobulin heavy constant gamma 2	IGHG2	Cell division protein kinase 2	#N/A
P01860	reviewed	IGHG3_HUMAN	Immunoglobulin heavy constant gamma 3	IGHG3	Retinoic acid receptor RXR-beta	RXRB
P01861	reviewed	IGHG4_HUMAN	Immunoglobulin heavy constant gamma 4	IGHG4	Trypsin-1	#N/A
P01871	reviewed	IGHM_HUMAN	Immunoglobulin heavy constant mu	IGHM	Proto-oncogene serine/threonine-protein kinase Pim-1	#N/A
P01876	reviewed	IGHA1_HUMAN	Immunoglobulin heavy constant alpha 1	IGHA1	Cyclin-A2	CCNA2
P01877	reviewed	IGHA2_HUMAN	Immunoglobulin heavy constant alpha 2	IGHA2	Nuclear receptor coactivator 2	NCOA2
P01880	reviewed	IGHD_HUMAN	Immunoglobulin heavy constant delta	IGHD	Calmodulin	#N/A
P01889	reviewed	HLAB_HUMAN	HLA class I histocompatibility antigen, B alpha chain	HLA-B	Nitric oxide synthase, inducible	NOS2
P01893	reviewed	HLAH_HUMAN	Putative HLA class I histocompatibility antigen, alpha chain H	HLA-H	Prostaglandin G/H synthase 1	PTGS1
P01903	reviewed	DRA_HUMAN	HLA class II histocompatibility antigen, DR alpha chain	HLA-DRA	Potassium voltage-gated channel subfamily H member 2	KCNH2
P01906	reviewed	DQA2_HUMAN	HLA class II histocompatibility antigen, DQ alpha 2 chain	HLA-DQA2	Estrogen receptor	ESR1
P01909	reviewed	DQA1_HUMAN	HLA class II histocompatibility antigen, DQ alpha 1 chain	HLA-DQA1	Androgen receptor	AR
P01911	reviewed	DRB1_HUMAN	HLA class II histocompatibility antigen, DRB1 beta chain	HLA-DRB1	Sodium channel protein type 5 subunit alpha	SCN5A
P01920	reviewed	DQB1_HUMAN	HLA class II histocompatibility antigen, DQ beta 1 chain	HLA-DQB1	Peroxisome proliferator activated receptor gamma	#N/A
P02008	reviewed	HBAZ_HUMAN	Hemoglobin subunit zeta	HBZ	Coagulation factor Xa	#N/A
P02042	reviewed	HBD_HUMAN	Hemoglobin subunit delta	HBD	Prostaglandin G/H synthase 2	PTGS2
P02100	reviewed	HBE_HUMAN	Hemoglobin subunit epsilon	HBE1	Coagulation factor VII	F7
P02144	reviewed	MYG_HUMAN	Myoglobin	MB	Vascular endothelial growth factor receptor 2	KDR
P02452	reviewed	CO1A1_HUMAN	Collagen alpha-1	COL1A1	Acetylcholinesterase	ACHE
P02458	reviewed	CO2A1_HUMAN	Collagen alpha-1	COL2A1	DNA topoisomerase II	#N/A
P02461	reviewed	CO3A1_HUMAN	Collagen alpha-1	COL3A1	Estrogen receptor beta	ESR2
P02462	reviewed	CO4A1_HUMAN	Collagen alpha-1	COL4A1	Peroxisome proliferator activated receptor delta	#N/A
P02489	reviewed	CRYAA_HUMAN	Alpha-crystallin A chain	CRYAA	Glycogen synthase kinase-3 beta	GSK3B
P02511	reviewed	CRYAB_HUMAN	Alpha-crystallin B chain	CRYAB	Heat shock protein HSP 90	#N/A
P02533	reviewed	K1C14_HUMAN	Keratin, type I cytoskeletal 14	KRT14	Cell division protein kinase 2	#N/A
P02538	reviewed	K2C6A_HUMAN	Keratin, type II cytoskeletal 6A	KRT6A	mRNA of PKA Catalytic Subunit C-alpha	#N/A
P02545	reviewed	LMNA_HUMAN	Prelamin-A/C	LMNA	Trypsin-1	#N/A
P02549	reviewed	SPTA1_HUMAN	Spectrin alpha chain, erythrocytic 1	SPTA1	Proto-oncogene serine/threonine-protein kinase Pim-1	#N/A
P02585	reviewed	TNNC2_HUMAN	Troponin C, skeletal muscle	TNNC2	Cyclin-A2	CCNA2
P02647	reviewed	APOA1_HUMAN	Apolipoprotein A-I	APOA1	Nuclear receptor coactivator 2	NCOA2
P02649	reviewed	APOE_HUMAN	Apolipoprotein E	APOE	Nuclear receptor coactivator 1	NCOA1
P02652	reviewed	APOA2_HUMAN	Apolipoprotein A-II	APOA2	Calcium-activated potassium channel subunit alpha 1	#N/A
P02654	reviewed	APOC1_HUMAN	Apolipoprotein C-I	APOC1	Calmodulin	#N/A
P02655	reviewed	APOC2_HUMAN	Apolipoprotein C-II	APOC2	Nitric oxide synthase, inducible	NOS2
P02656	reviewed	APOC3_HUMAN	Apolipoprotein C-III	APOC3	Estrogen receptor	ESR1
P02671	reviewed	FIBA_HUMAN	Fibrinogen alpha chain	FGA	Androgen receptor	AR
P02675	reviewed	FIBB_HUMAN	Fibrinogen beta chain	FGB	Coagulation factor Xa	#N/A
P02679	reviewed	FIBG_HUMAN	Fibrinogen gamma chain	FGG	Prostaglandin G/H synthase 2	PTGS2
P02686	reviewed	MBP_HUMAN	Myelin basic protein	MBP	Coagulation factor VII	F7
P02689	reviewed	MYP2_HUMAN	Myelin P2 protein	PMP2	Acetylcholinesterase	ACHE
P02708	reviewed	ACHA_HUMAN	Acetylcholine receptor subunit alpha	CHRNA1	DNA topoisomerase II	#N/A
P02724	reviewed	GLPA_HUMAN	Glycophorin-A	GYPA	Estrogen receptor beta	ESR2
P02730	reviewed	B3AT_HUMAN	Band 3 anion transport protein	SLC4A1	Dipeptidyl peptidase IV	#N/A
P02741	reviewed	CRP_HUMAN	C-reactive protein	CRP	Glycogen synthase kinase-3 beta	GSK3B
P02743	reviewed	SAMP_HUMAN	Serum amyloid P-component	APCS	Heat shock protein HSP 90	#N/A
P02745	reviewed	C1QA_HUMAN	Complement C1q subcomponent subunit A	C1QA	Cell division protein kinase 2	#N/A
P02746	reviewed	C1QB_HUMAN	Complement C1q subcomponent subunit B	C1QB	Trypsin-1	#N/A
P02747	reviewed	C1QC_HUMAN	Complement C1q subcomponent subunit C	C1QC	Proto-oncogene serine/threonine-protein kinase Pim-1	#N/A
P02748	reviewed	CO9_HUMAN	Complement component C9	C9	Cyclin-A2	CCNA2
P02749	reviewed	APOH_HUMAN	Beta-2-glycoprotein 1	APOH	Calmodulin	#N/A
P02750	reviewed	A2GL_HUMAN	Leucine-rich alpha-2-glycoprotein	LRG1	Nitric oxide synthase, inducible	NOS2
P02751	reviewed	FINC_HUMAN	Fibronectin	FN1	Thrombin	#N/A
P02753	reviewed	RET4_HUMAN	Retinol-binding protein 4	RBP4	Estrogen receptor	ESR1
P02760	reviewed	AMBP_HUMAN	Protein AMBP	AMBP	Androgen receptor	AR
P02763	reviewed	A1AG1_HUMAN	Alpha-1-acid glycoprotein 1	ORM1	Sodium channel protein type 5 subunit alpha	SCN5A
P02765	reviewed	FETUA_HUMAN	Alpha-2-HS-glycoprotein	AHSG	Peroxisome proliferator activated receptor gamma	#N/A
P02766	reviewed	TTHY_HUMAN	Transthyretin	TTR	Coagulation factor Xa	#N/A
P02768	reviewed	ALBU_HUMAN	Albumin	ALB	Prostaglandin G/H synthase 2	PTGS2
P02771	reviewed	FETA_HUMAN	Alpha-fetoprotein	AFP	Estrogen receptor beta	ESR2
P02774	reviewed	VTDB_HUMAN	Vitamin D-binding protein	GC	Dipeptidyl peptidase IV	#N/A
P02775	reviewed	CXCL7_HUMAN	Platelet basic protein	PPBP	Mitogen-activated protein kinase 14	MAPK14
P02776	reviewed	PLF4_HUMAN	Platelet factor 4	PF4	Glycogen synthase kinase-3 beta	GSK3B
P02778	reviewed	CXL10_HUMAN	C-X-C motif chemokine 10	CXCL10	Cell division protein kinase 2	#N/A
P02786	reviewed	TFR1_HUMAN	Transferrin receptor protein 1	TFRC	Serine/threonine-protein kinase Chk1	CHEK1
P02787	reviewed	TRFE_HUMAN	Serotransferrin	TF	Trypsin-1	#N/A
P02788	reviewed	TRFL_HUMAN	Lactotransferrin	LTF	Proto-oncogene serine/threonine-protein kinase Pim-1	#N/A
P02790	reviewed	HEMO_HUMAN	Hemopexin	HPX	Cyclin-A2	CCNA2
P02792	reviewed	FRIL_HUMAN	Ferritin light chain	FTL	Calmodulin	#N/A
P02794	reviewed	FRIH_HUMAN	Ferritin heavy chain	FTH1	N/A	#N/A
P02795	reviewed	MT2_HUMAN	Metallothionein-2	MT2A	Nitric oxide synthase, inducible	NOS2
P02808	reviewed	STAT_HUMAN	Statherin	STATH	Prostaglandin G/H synthase 1	PTGS1
P02810	reviewed	PRPC_HUMAN	Salivary acidic proline-rich phosphoprotein 1/2	PRH1;	Estrogen receptor	ESR1
P02812	reviewed	PRB2_HUMAN	Basic salivary proline-rich protein 2	PRB2	Androgen receptor	AR
P02814	reviewed	SMR3B_HUMAN	Submaxillary gland androgen-regulated protein 3B	SMR3B	Sodium channel protein type 5 subunit alpha	SCN5A
P02818	reviewed	OSTCN_HUMAN	Osteocalcin	BGLAP	Peroxisome proliferator activated receptor gamma	#N/A
P03372	reviewed	ESR1_HUMAN	Estrogen receptor	ESR1	Prostaglandin G/H synthase 2	PTGS2
P03886	reviewed	NU1M_HUMAN	NADH-ubiquinone oxidoreductase chain 1	MT-ND1	Retinoic acid receptor RXR-alpha	RXRA
P03891	reviewed	NU2M_HUMAN	NADH-ubiquinone oxidoreductase chain 2	MT-ND2	Estrogen receptor beta	ESR2
P03897	reviewed	NU3M_HUMAN	NADH-ubiquinone oxidoreductase chain 3	MT-ND3	Dipeptidyl peptidase IV	#N/A
P03901	reviewed	NU4LM_HUMAN	NADH-ubiquinone oxidoreductase chain 4L	MT-ND4L	Mitogen-activated protein kinase 14	MAPK14
P03905	reviewed	NU4M_HUMAN	NADH-ubiquinone oxidoreductase chain 4	MT-ND4	Glycogen synthase kinase-3 beta	GSK3B
P03915	reviewed	NU5M_HUMAN	NADH-ubiquinone oxidoreductase chain 5	MT-ND5	Heat shock protein HSP 90	#N/A
P03923	reviewed	NU6M_HUMAN	NADH-ubiquinone oxidoreductase chain 6	MT-ND6	Cell division protein kinase 2	#N/A
P03928	reviewed	ATP8_HUMAN	ATP synthase protein 8	MT-ATP8	Serine/threonine-protein kinase Chk1	CHEK1
P03950	reviewed	ANGI_HUMAN	Angiogenin	ANG	Trypsin-1	#N/A
P03951	reviewed	FA11_HUMAN	Coagulation factor XI	F11	Proto-oncogene serine/threonine-protein kinase Pim-1	#N/A
[truncated: 18,399 more rows]
[truncated: 95 more columns]
