# Supplementary material for: Exploration of Simiao-Yongan Decoction on knee osteoarthritis based on network pharmacology and molecular docking
Source: Medicine (Baltimore). 2023 Oct 6;102(40):e35193. doi: 10.1097/MD.0000000000035193 (PMC10552997; doi:10.1097/MD.0000000000035193)
Supplement: Supplementary file 3 [file medi-102-e35193-s003.xlsx]

## Sheet: CTD
Gene Symbol	Gene ID	Disease Name	Disease ID	Direct Evidence	Inference Network	Inference Score	Reference Count
WWP2	11060	Osteoarthritis, Knee	MESH:D020370	marker/mechanism	Resveratrol	3.4	2
SBNO1	55206	Osteoarthritis, Knee	MESH:D020370	marker/mechanism	Resveratrol	3.29	2
GDF5	8200	Osteoarthritis, Knee	MESH:D020370	marker/mechanism			1
LTBP1	4052	Osteoarthritis, Knee	MESH:D020370	marker/mechanism			1
SLC2A4	6517	Osteoarthritis, Knee	MESH:D020370		nimesulide|Resveratrol|rofecoxib|Tramadol	16.06	4
LHB	3972	Osteoarthritis, Knee	MESH:D020370		Iodoacetic Acid|nimesulide|Resveratrol|rofecoxib	15.05	4
CACNA2D1	781	Osteoarthritis, Knee	MESH:D020370		Iodoacetates|Pregabalin|Resveratrol	14.26	2
COL14A1	7373	Osteoarthritis, Knee	MESH:D020370		nimesulide|Resveratrol|rofecoxib	14.21	3
CEACAM1	634	Osteoarthritis, Knee	MESH:D020370		nimesulide|Resveratrol|rofecoxib	13.49	3
AGT	183	Osteoarthritis, Knee	MESH:D020370		nimesulide|Pregabalin|Resveratrol|rofecoxib	13.32	4
CAT	847	Osteoarthritis, Knee	MESH:D020370		argan oil|nimesulide|Resveratrol|rofecoxib|Tramadol	13.1	5
GPT	2875	Osteoarthritis, Knee	MESH:D020370		argan oil|nimesulide|Resveratrol|Tramadol	13.1	4
TYR	7299	Osteoarthritis, Knee	MESH:D020370		argan oil|nimesulide|Resveratrol	12.75	3
ANXA3	306	Osteoarthritis, Knee	MESH:D020370		nimesulide|Resveratrol|rofecoxib	12.51	3
SOD1	6647	Osteoarthritis, Knee	MESH:D020370		nimesulide|Resveratrol|rofecoxib|Tramadol	12.09	4
NCF1	653361	Osteoarthritis, Knee	MESH:D020370		nimesulide|Resveratrol|rofecoxib	11.67	3
TAC1	6863	Osteoarthritis, Knee	MESH:D020370		nimesulide|Pregabalin|rofecoxib	11.5	3
MMP3	4314	Osteoarthritis, Knee	MESH:D020370		nimesulide|Resveratrol|rofecoxib	11.45	3
SOD2	6648	Osteoarthritis, Knee	MESH:D020370		nimesulide|Resveratrol|rofecoxib|Tramadol	11.43	4
CDH2	1000	Osteoarthritis, Knee	MESH:D020370		nimesulide|Resveratrol|rofecoxib	11.33	3
GAPDH	2597	Osteoarthritis, Knee	MESH:D020370		Iodoacetates|Iodoacetic Acid|Resveratrol	11.33	3
HRAS	3265	Osteoarthritis, Knee	MESH:D020370		Iodoacetic Acid|nimesulide|Resveratrol	11.32	3
DRD2	1813	Osteoarthritis, Knee	MESH:D020370		Pregabalin|Resveratrol|Tramadol	11.22	3
NGF	4803	Osteoarthritis, Knee	MESH:D020370		nimesulide|Resveratrol|rofecoxib	11.2	3
CCL2	6347	Osteoarthritis, Knee	MESH:D020370		Iodoacetic Acid|nimesulide|Resveratrol|rofecoxib	10.9	4
TFRC	7037	Osteoarthritis, Knee	MESH:D020370		nimesulide|Resveratrol|rofecoxib	10.83	3
ALOX15B	247	Osteoarthritis, Knee	MESH:D020370		Resveratrol|rofecoxib	10.81	2
PGCP	100195413	Osteoarthritis, Knee	MESH:D020370		nimesulide|Resveratrol	10.79	2
NAALADL2	254827	Osteoarthritis, Knee	MESH:D020370		Resveratrol|rofecoxib	10.7	2
SLC2A1	6513	Osteoarthritis, Knee	MESH:D020370		nimesulide|Resveratrol|rofecoxib	10.67	3
PTGS1	5742	Osteoarthritis, Knee	MESH:D020370		nimesulide|Resveratrol|rofecoxib	10.63	3
TIMM29	90580	Osteoarthritis, Knee	MESH:D020370		nimesulide|Resveratrol	10.6	2
CASP3	836	Osteoarthritis, Knee	MESH:D020370		argan oil|nimesulide|Pregabalin|Resveratrol|Tramadol	10.59	5
GRK1	6011	Osteoarthritis, Knee	MESH:D020370		Iodoacetic Acid|Resveratrol	10.57	2
CYP17A1	1586	Osteoarthritis, Knee	MESH:D020370		Iodoacetic Acid|Resveratrol|Tramadol	10.54	3
CYP2D6	1565	Osteoarthritis, Knee	MESH:D020370		nimesulide|Resveratrol|Tramadol	10.51	3
CDSN	1041	Osteoarthritis, Knee	MESH:D020370		Resveratrol|rofecoxib	10.46	2
CCNA2	890	Osteoarthritis, Knee	MESH:D020370		Iodoacetic Acid|nimesulide|Resveratrol	10.4	3
TRIM17	51127	Osteoarthritis, Knee	MESH:D020370		Resveratrol|rofecoxib	10.37	2
GSTP3	225884	Osteoarthritis, Knee	MESH:D020370		nimesulide|Resveratrol	10.33	2
MKI67	4288	Osteoarthritis, Knee	MESH:D020370		Iodoacetic Acid|nimesulide|Resveratrol	10.33	3
TNF	7124	Osteoarthritis, Knee	MESH:D020370		nimesulide|Pregabalin|Resveratrol|rofecoxib|Tramadol	10.29	5
TPRG1L	127262	Osteoarthritis, Knee	MESH:D020370		nimesulide|Resveratrol	10.28	2
CYP19A1	1588	Osteoarthritis, Knee	MESH:D020370		Iodoacetic Acid|nimesulide|Resveratrol	10.19	3
FAM3A	60343	Osteoarthritis, Knee	MESH:D020370		nimesulide|Resveratrol	10.14	2
NPAS3	64067	Osteoarthritis, Knee	MESH:D020370		Resveratrol|rofecoxib	10.14	2
SERPINA3C	16625	Osteoarthritis, Knee	MESH:D020370		nimesulide|Resveratrol	10.05	2
TENT2	167153	Osteoarthritis, Knee	MESH:D020370		nimesulide|Resveratrol	10.05	2
GPX1	2876	Osteoarthritis, Knee	MESH:D020370		Iodoacetates|nimesulide|Resveratrol	9.94	3
INSM1	3642	Osteoarthritis, Knee	MESH:D020370		Resveratrol|rofecoxib	9.93	2
LMX1A	4009	Osteoarthritis, Knee	MESH:D020370		Resveratrol|rofecoxib	9.93	2
FCNA	14133	Osteoarthritis, Knee	MESH:D020370		nimesulide|Resveratrol	9.89	2
HYAL3	8372	Osteoarthritis, Knee	MESH:D020370		nimesulide|Resveratrol	9.85	2
MBTD1	54799	Osteoarthritis, Knee	MESH:D020370		nimesulide|rofecoxib	9.84	2
DESI1	27351	Osteoarthritis, Knee	MESH:D020370		nimesulide|Resveratrol	9.82	2
MTX1	4580	Osteoarthritis, Knee	MESH:D020370		nimesulide|Resveratrol	9.82	2
ZKSCAN3	80317	Osteoarthritis, Knee	MESH:D020370		nimesulide|Resveratrol	9.82	2
VIM	7431	Osteoarthritis, Knee	MESH:D020370		nimesulide|Resveratrol|Tramadol	9.8	3
CHCHD1	118487	Osteoarthritis, Knee	MESH:D020370		nimesulide|Resveratrol	9.78	2
CISD2	493856	Osteoarthritis, Knee	MESH:D020370		nimesulide|Resveratrol	9.78	2
TMEM126A	84233	Osteoarthritis, Knee	MESH:D020370		nimesulide|Resveratrol	9.78	2
INS1	16333	Osteoarthritis, Knee	MESH:D020370		argan oil|nimesulide|Resveratrol	9.77	3
MED29	55588	Osteoarthritis, Knee	MESH:D020370		nimesulide|Resveratrol	9.74	2
TATDN2	9797	Osteoarthritis, Knee	MESH:D020370		nimesulide|Resveratrol	9.74	2
SCAMP4	113178	Osteoarthritis, Knee	MESH:D020370		nimesulide|Resveratrol	9.71	2
SEC11A	23478	Osteoarthritis, Knee	MESH:D020370		nimesulide|Resveratrol	9.71	2
STARD3NL	83930	Osteoarthritis, Knee	MESH:D020370		nimesulide|Resveratrol	9.71	2
GTF3A	2971	Osteoarthritis, Knee	MESH:D020370		nimesulide|Resveratrol	9.68	2
TMEM258	746	Osteoarthritis, Knee	MESH:D020370		nimesulide|Resveratrol	9.68	2
TRABD	80305	Osteoarthritis, Knee	MESH:D020370		nimesulide|Resveratrol	9.68	2
PSENEN	55851	Osteoarthritis, Knee	MESH:D020370		nimesulide|Resveratrol	9.64	2
ITGBL1	9358	Osteoarthritis, Knee	MESH:D020370		Resveratrol|rofecoxib	9.61	2
RBIS	401466	Osteoarthritis, Knee	MESH:D020370		nimesulide|Resveratrol	9.61	2
COX19	90639	Osteoarthritis, Knee	MESH:D020370		nimesulide|Resveratrol	9.58	2
EMC8	10328	Osteoarthritis, Knee	MESH:D020370		nimesulide|Resveratrol	9.58	2
WASHC4	23325	Osteoarthritis, Knee	MESH:D020370		nimesulide|Resveratrol	9.58	2
EDEM2	55741	Osteoarthritis, Knee	MESH:D020370		nimesulide|Resveratrol	9.55	2
MRPS14	63931	Osteoarthritis, Knee	MESH:D020370		nimesulide|Resveratrol	9.55	2
POLR2G	5436	Osteoarthritis, Knee	MESH:D020370		nimesulide|Resveratrol	9.55	2
POLR2I	5438	Osteoarthritis, Knee	MESH:D020370		nimesulide|Resveratrol	9.55	2
TMEM150A	129303	Osteoarthritis, Knee	MESH:D020370		nimesulide|Resveratrol	9.55	2
BAX	581	Osteoarthritis, Knee	MESH:D020370		Iodoacetic Acid|nimesulide|Resveratrol|Tramadol	9.53	4
LCT	3938	Osteoarthritis, Knee	MESH:D020370		nimesulide|Resveratrol	9.52	2
MRPL34	64981	Osteoarthritis, Knee	MESH:D020370		nimesulide|Resveratrol	9.52	2
RNF7	9616	Osteoarthritis, Knee	MESH:D020370		nimesulide|Resveratrol	9.52	2
SLC34A1	6569	Osteoarthritis, Knee	MESH:D020370		nimesulide|Resveratrol	9.52	2
UBXN4	23190	Osteoarthritis, Knee	MESH:D020370		nimesulide|Resveratrol	9.52	2
MARCHF5	54708	Osteoarthritis, Knee	MESH:D020370		nimesulide|Resveratrol	9.49	2
MRPL22	29093	Osteoarthritis, Knee	MESH:D020370		nimesulide|Resveratrol	9.49	2
RABAC1	10567	Osteoarthritis, Knee	MESH:D020370		nimesulide|Resveratrol	9.49	2
STOML2	30968	Osteoarthritis, Knee	MESH:D020370		nimesulide|Resveratrol	9.49	2
YIF1A	10897	Osteoarthritis, Knee	MESH:D020370		nimesulide|Resveratrol	9.49	2
FOXD1	2297	Osteoarthritis, Knee	MESH:D020370		Resveratrol|rofecoxib	9.46	2
HINT2	84681	Osteoarthritis, Knee	MESH:D020370		nimesulide|Resveratrol	9.46	2
NSMCE1	197370	Osteoarthritis, Knee	MESH:D020370		nimesulide|Resveratrol	9.46	2
NUBP2	10101	Osteoarthritis, Knee	MESH:D020370		nimesulide|Resveratrol	9.43	2
SF3B5	83443	Osteoarthritis, Knee	MESH:D020370		nimesulide|Resveratrol	9.43	2
TMEM62	80021	Osteoarthritis, Knee	MESH:D020370		nimesulide|Resveratrol	9.43	2
USP39	10713	Osteoarthritis, Knee	MESH:D020370		nimesulide|Resveratrol	9.43	2
FAIM2	23017	Osteoarthritis, Knee	MESH:D020370		Resveratrol|rofecoxib	9.41	2
MRPL24	79590	Osteoarthritis, Knee	MESH:D020370		nimesulide|Resveratrol	9.4	2
SNX24	28966	Osteoarthritis, Knee	MESH:D020370		nimesulide|Resveratrol	9.4	2
IL1A	3552	Osteoarthritis, Knee	MESH:D020370		nimesulide|Resveratrol|rofecoxib	9.39	3
BCS1L	617	Osteoarthritis, Knee	MESH:D020370		nimesulide|Resveratrol	9.37	2
HIKESHI	51501	Osteoarthritis, Knee	MESH:D020370		nimesulide|Resveratrol	9.37	2
MRPS33	51650	Osteoarthritis, Knee	MESH:D020370		nimesulide|Resveratrol	9.37	2
POMP	51371	Osteoarthritis, Knee	MESH:D020370		nimesulide|Resveratrol	9.37	2
SLC35E3	55508	Osteoarthritis, Knee	MESH:D020370		nimesulide|Resveratrol	9.37	2
APOL3	80833	Osteoarthritis, Knee	MESH:D020370		nimesulide|Resveratrol	9.34	2
ATP6V1F	9296	Osteoarthritis, Knee	MESH:D020370		nimesulide|Resveratrol	9.34	2
TLE5	166	Osteoarthritis, Knee	MESH:D020370		nimesulide|Resveratrol	9.34	2
TUT7	79670	Osteoarthritis, Knee	MESH:D020370		nimesulide|Resveratrol	9.34	2
CHCHD2	51142	Osteoarthritis, Knee	MESH:D020370		nimesulide|Resveratrol	9.32	2
HOOK3	84376	Osteoarthritis, Knee	MESH:D020370		nimesulide|Resveratrol	9.32	2
LUC7L2	51631	Osteoarthritis, Knee	MESH:D020370		nimesulide|Resveratrol	9.32	2
MRPS18C	51023	Osteoarthritis, Knee	MESH:D020370		nimesulide|Resveratrol	9.32	2
MRPS7	51081	Osteoarthritis, Knee	MESH:D020370		nimesulide|Resveratrol	9.32	2
OSBPL11	114885	Osteoarthritis, Knee	MESH:D020370		nimesulide|Resveratrol	9.32	2
POP5	51367	Osteoarthritis, Knee	MESH:D020370		nimesulide|Resveratrol	9.32	2
SEC11C	90701	Osteoarthritis, Knee	MESH:D020370		nimesulide|Resveratrol	9.32	2
VPS26A	9559	Osteoarthritis, Knee	MESH:D020370		nimesulide|Resveratrol	9.32	2
CLDND1	56650	Osteoarthritis, Knee	MESH:D020370		nimesulide|Resveratrol	9.29	2
COPS5	10987	Osteoarthritis, Knee	MESH:D020370		nimesulide|Resveratrol	9.29	2
DERL1	79139	Osteoarthritis, Knee	MESH:D020370		nimesulide|Resveratrol	9.29	2
VPS29	51699	Osteoarthritis, Knee	MESH:D020370		nimesulide|Resveratrol	9.29	2
YIPF5	81555	Osteoarthritis, Knee	MESH:D020370		nimesulide|Resveratrol	9.29	2
TEAD4	7004	Osteoarthritis, Knee	MESH:D020370		Resveratrol|rofecoxib	9.28	2
ALG14	199857	Osteoarthritis, Knee	MESH:D020370		nimesulide|Resveratrol	9.26	2
MRPL49	740	Osteoarthritis, Knee	MESH:D020370		nimesulide|Resveratrol	9.26	2
RNF149	284996	Osteoarthritis, Knee	MESH:D020370		nimesulide|Resveratrol	9.26	2
SLC33A1	9197	Osteoarthritis, Knee	MESH:D020370		nimesulide|Resveratrol	9.26	2
UGGT1	56886	Osteoarthritis, Knee	MESH:D020370		nimesulide|Resveratrol	9.26	2
ARPC5L	81873	Osteoarthritis, Knee	MESH:D020370		nimesulide|Resveratrol	9.24	2
CLEC4F	165530	Osteoarthritis, Knee	MESH:D020370		nimesulide|Resveratrol	9.24	2
PHF5A	84844	Osteoarthritis, Knee	MESH:D020370		nimesulide|Resveratrol	9.24	2
PPP4R3B	57223	Osteoarthritis, Knee	MESH:D020370		nimesulide|Resveratrol	9.24	2
SMC6	79677	Osteoarthritis, Knee	MESH:D020370		nimesulide|Resveratrol	9.24	2
TRIM5	85363	Osteoarthritis, Knee	MESH:D020370		nimesulide|Resveratrol	9.24	2
ACOX3	8310	Osteoarthritis, Knee	MESH:D020370		nimesulide|Resveratrol	9.21	2
BET1	10282	Osteoarthritis, Knee	MESH:D020370		nimesulide|Resveratrol	9.21	2
FKBP3	2287	Osteoarthritis, Knee	MESH:D020370		nimesulide|Resveratrol	9.21	2
GPAT4	137964	Osteoarthritis, Knee	MESH:D020370		nimesulide|Resveratrol	9.21	2
RAB2A	5862	Osteoarthritis, Knee	MESH:D020370		nimesulide|Resveratrol	9.21	2
RABEP1	9135	Osteoarthritis, Knee	MESH:D020370		nimesulide|Resveratrol	9.21	2
SEZ6	124925	Osteoarthritis, Knee	MESH:D020370		nimesulide|Resveratrol	9.21	2
SLC17A2	10246	Osteoarthritis, Knee	MESH:D020370		nimesulide|Resveratrol	9.21	2
SRSF4	6429	Osteoarthritis, Knee	MESH:D020370		nimesulide|Resveratrol	9.21	2
TMEM38B	55151	Osteoarthritis, Knee	MESH:D020370		nimesulide|Resveratrol	9.21	2
BCCIP	56647	Osteoarthritis, Knee	MESH:D020370		nimesulide|Resveratrol	9.19	2
CDC5L	988	Osteoarthritis, Knee	MESH:D020370		nimesulide|Resveratrol	9.19	2
FITM2	128486	Osteoarthritis, Knee	MESH:D020370		nimesulide|Resveratrol	9.19	2
RNF26	79102	Osteoarthritis, Knee	MESH:D020370		nimesulide|Resveratrol	9.19	2
TIMM13	26517	Osteoarthritis, Knee	MESH:D020370		nimesulide|Resveratrol	9.19	2
MTF1	4520	Osteoarthritis, Knee	MESH:D020370		Iodoacetates|Resveratrol	9.18	2
BYSL	705	Osteoarthritis, Knee	MESH:D020370		nimesulide|Resveratrol	9.16	2
MRPS27	23107	Osteoarthritis, Knee	MESH:D020370		nimesulide|Resveratrol	9.16	2
ZPR1	8882	Osteoarthritis, Knee	MESH:D020370		nimesulide|Resveratrol	9.16	2
PPARA	5465	Osteoarthritis, Knee	MESH:D020370		argan oil|nimesulide|Resveratrol	9.15	3
KCTD5	54442	Osteoarthritis, Knee	MESH:D020370		nimesulide|Resveratrol	9.14	2
MRPL17	63875	Osteoarthritis, Knee	MESH:D020370		nimesulide|Resveratrol	9.14	2
ADAMTS7	11173	Osteoarthritis, Knee	MESH:D020370		nimesulide|Resveratrol	9.11	2
GNS	2799	Osteoarthritis, Knee	MESH:D020370		nimesulide|Resveratrol	9.11	2
WDR36	134430	Osteoarthritis, Knee	MESH:D020370		nimesulide|Resveratrol	9.11	2
AIMP2	7965	Osteoarthritis, Knee	MESH:D020370		nimesulide|Resveratrol	9.09	2
ECPAS	23392	Osteoarthritis, Knee	MESH:D020370		nimesulide|Resveratrol	9.09	2
GLRX2	51022	Osteoarthritis, Knee	MESH:D020370		nimesulide|Resveratrol	9.09	2
KCMF1	56888	Osteoarthritis, Knee	MESH:D020370		nimesulide|Resveratrol	9.09	2
MRPL20	55052	Osteoarthritis, Knee	MESH:D020370		nimesulide|Resveratrol	9.09	2
PPP2R5A	5525	Osteoarthritis, Knee	MESH:D020370		nimesulide|Resveratrol	9.09	2
SNRPD3	6634	Osteoarthritis, Knee	MESH:D020370		nimesulide|Resveratrol	9.09	2
TMX1	81542	Osteoarthritis, Knee	MESH:D020370		nimesulide|Resveratrol	9.09	2
MBD3	53615	Osteoarthritis, Knee	MESH:D020370		nimesulide|Resveratrol	9.07	2
MRTO4	51154	Osteoarthritis, Knee	MESH:D020370		nimesulide|Resveratrol	9.07	2
NHP2	55651	Osteoarthritis, Knee	MESH:D020370		nimesulide|Resveratrol	9.07	2
ATP5MC1	516	Osteoarthritis, Knee	MESH:D020370		nimesulide|Resveratrol	9.04	2
KISS1	3814	Osteoarthritis, Knee	MESH:D020370		Iodoacetic Acid|Resveratrol	9.04	2
MAGOH	4116	Osteoarthritis, Knee	MESH:D020370		nimesulide|Resveratrol	9.04	2
PREB	10113	Osteoarthritis, Knee	MESH:D020370		nimesulide|Resveratrol	9.04	2
PRR13	54458	Osteoarthritis, Knee	MESH:D020370		nimesulide|Resveratrol	9.04	2
C1GALT1C1	29071	Osteoarthritis, Knee	MESH:D020370		nimesulide|Resveratrol	9.02	2
FCHSD2	9873	Osteoarthritis, Knee	MESH:D020370		nimesulide|Resveratrol	9.02	2
MARCHF6	10299	Osteoarthritis, Knee	MESH:D020370		nimesulide|Resveratrol	9.02	2
MRPL19	9801	Osteoarthritis, Knee	MESH:D020370		nimesulide|Resveratrol	9.02	2
TMEM33	55161	Osteoarthritis, Knee	MESH:D020370		nimesulide|Resveratrol	9.02	2
DDOST	1650	Osteoarthritis, Knee	MESH:D020370		nimesulide|Resveratrol	9	2
RAB11A	8766	Osteoarthritis, Knee	MESH:D020370		nimesulide|Resveratrol	9	2
ATP6V0E2	155066	Osteoarthritis, Knee	MESH:D020370		nimesulide|Resveratrol	8.98	2
MLYCD	23417	Osteoarthritis, Knee	MESH:D020370		nimesulide|Resveratrol	8.98	2
NSUN2	54888	Osteoarthritis, Knee	MESH:D020370		nimesulide|Resveratrol	8.98	2
PSMD6	9861	Osteoarthritis, Knee	MESH:D020370		nimesulide|Resveratrol	8.98	2
RPL34	6164	Osteoarthritis, Knee	MESH:D020370		nimesulide|Resveratrol	8.98	2
RPS21	6227	Osteoarthritis, Knee	MESH:D020370		nimesulide|Resveratrol	8.98	2
ADSL	158	Osteoarthritis, Knee	MESH:D020370		nimesulide|Resveratrol	8.96	2
AQP8	343	Osteoarthritis, Knee	MESH:D020370		nimesulide|Resveratrol	8.96	2
ASPG	374569	Osteoarthritis, Knee	MESH:D020370		nimesulide|Resveratrol	8.96	2
ATPIF1	11983	Osteoarthritis, Knee	MESH:D020370		nimesulide|Resveratrol	8.96	2
DDHD1	80821	Osteoarthritis, Knee	MESH:D020370		nimesulide|Resveratrol	8.96	2
TM9SF3	56889	Osteoarthritis, Knee	MESH:D020370		nimesulide|Resveratrol	8.96	2
UFM1	51569	Osteoarthritis, Knee	MESH:D020370		nimesulide|Resveratrol	8.96	2
AOPEP	84909	Osteoarthritis, Knee	MESH:D020370		nimesulide|Resveratrol	8.93	2
EXOSC5	56915	Osteoarthritis, Knee	MESH:D020370		nimesulide|Resveratrol	8.93	2
HMGN1	3150	Osteoarthritis, Knee	MESH:D020370		nimesulide|Resveratrol	8.93	2
NDUFA7	4701	Osteoarthritis, Knee	MESH:D020370		nimesulide|Resveratrol	8.93	2
HBA-A1	15122	Osteoarthritis, Knee	MESH:D020370		nimesulide|Resveratrol	8.91	2
NUDC	10726	Osteoarthritis, Knee	MESH:D020370		nimesulide|Resveratrol	8.91	2
PI4K2B	55300	Osteoarthritis, Knee	MESH:D020370		nimesulide|Resveratrol	8.91	2
PLPP2	8612	Osteoarthritis, Knee	MESH:D020370		nimesulide|Resveratrol	8.91	2
RPN1	6184	Osteoarthritis, Knee	MESH:D020370		nimesulide|Resveratrol	8.91	2
SEC63	11231	Osteoarthritis, Knee	MESH:D020370		nimesulide|Resveratrol	8.91	2
TIMM10	26519	Osteoarthritis, Knee	MESH:D020370		nimesulide|Resveratrol	8.91	2
TMED3	23423	Osteoarthritis, Knee	MESH:D020370		nimesulide|Resveratrol	8.91	2
CLPX	10845	Osteoarthritis, Knee	MESH:D020370		nimesulide|Resveratrol	8.89	2
ELOC	6921	Osteoarthritis, Knee	MESH:D020370		nimesulide|Resveratrol	8.89	2
RAB38	23682	Osteoarthritis, Knee	MESH:D020370		nimesulide|Resveratrol	8.89	2
TIMM8B	26521	Osteoarthritis, Knee	MESH:D020370		nimesulide|Resveratrol	8.89	2
TOR1A	1861	Osteoarthritis, Knee	MESH:D020370		nimesulide|Resveratrol	8.89	2
CD5L	922	Osteoarthritis, Knee	MESH:D020370		nimesulide|Resveratrol	8.87	2
NIFK	84365	Osteoarthritis, Knee	MESH:D020370		nimesulide|Resveratrol	8.87	2
RNF128	79589	Osteoarthritis, Knee	MESH:D020370		nimesulide|Resveratrol	8.87	2
SLC17A1	6568	Osteoarthritis, Knee	MESH:D020370		nimesulide|Resveratrol	8.87	2
USP10	9100	Osteoarthritis, Knee	MESH:D020370		nimesulide|Resveratrol	8.87	2
DYNLT3	6990	Osteoarthritis, Knee	MESH:D020370		nimesulide|Resveratrol	8.85	2
GHITM	27069	Osteoarthritis, Knee	MESH:D020370		nimesulide|Resveratrol	8.85	2
IPO7	10527	Osteoarthritis, Knee	MESH:D020370		nimesulide|Resveratrol	8.85	2
SAR1B	51128	Osteoarthritis, Knee	MESH:D020370		nimesulide|Resveratrol	8.85	2
CYP2C23	226143	Osteoarthritis, Knee	MESH:D020370		nimesulide|Resveratrol	8.83	2
PKDCC	91461	Osteoarthritis, Knee	MESH:D020370		nimesulide|Resveratrol	8.83	2
RBM5	10181	Osteoarthritis, Knee	MESH:D020370		nimesulide|Resveratrol	8.83	2
RFC2	5982	Osteoarthritis, Knee	MESH:D020370		nimesulide|Resveratrol	8.83	2
TIMM17A	10440	Osteoarthritis, Knee	MESH:D020370		nimesulide|Resveratrol	8.83	2
EBNA1BP2	10969	Osteoarthritis, Knee	MESH:D020370		nimesulide|Resveratrol	8.81	2
PHF20L1	51105	Osteoarthritis, Knee	MESH:D020370		nimesulide|Resveratrol	8.81	2
SMARCE1	6605	Osteoarthritis, Knee	MESH:D020370		nimesulide|Resveratrol	8.81	2
TINF2	26277	Osteoarthritis, Knee	MESH:D020370		nimesulide|Resveratrol	8.81	2
MR1	3140	Osteoarthritis, Knee	MESH:D020370		Resveratrol|rofecoxib	8.8	2
ABCB1	5243	Osteoarthritis, Knee	MESH:D020370		Iodoacetates|nimesulide|Resveratrol	8.79	3
ATL2	64225	Osteoarthritis, Knee	MESH:D020370		nimesulide|Resveratrol	8.79	2
EEF1E1	9521	Osteoarthritis, Knee	MESH:D020370		nimesulide|Resveratrol	8.79	2
PPAN	56342	Osteoarthritis, Knee	MESH:D020370		nimesulide|Resveratrol	8.79	2
SLC28A2	9153	Osteoarthritis, Knee	MESH:D020370		nimesulide|Resveratrol	8.79	2
NDUFA5	4698	Osteoarthritis, Knee	MESH:D020370		nimesulide|Resveratrol	8.77	2
CCT4	10575	Osteoarthritis, Knee	MESH:D020370		nimesulide|Resveratrol	8.75	2
IFRD2	7866	Osteoarthritis, Knee	MESH:D020370		nimesulide|Resveratrol	8.75	2
PPA2	27068	Osteoarthritis, Knee	MESH:D020370		nimesulide|Resveratrol	8.75	2
PTGIS	5740	Osteoarthritis, Knee	MESH:D020370		Resveratrol|rofecoxib	8.75	2
SSX2IP	117178	Osteoarthritis, Knee	MESH:D020370		nimesulide|Resveratrol	8.75	2
GPLD1	2822	Osteoarthritis, Knee	MESH:D020370		nimesulide|Resveratrol	8.74	2
PLAA	9373	Osteoarthritis, Knee	MESH:D020370		nimesulide|Resveratrol	8.74	2
PPID	5481	Osteoarthritis, Knee	MESH:D020370		nimesulide|Resveratrol	8.74	2
PUS1	80324	Osteoarthritis, Knee	MESH:D020370		nimesulide|Resveratrol	8.74	2
TECR	9524	Osteoarthritis, Knee	MESH:D020370		nimesulide|Resveratrol	8.74	2
FUCA1	2517	Osteoarthritis, Knee	MESH:D020370		nimesulide|Resveratrol	8.72	2
GCAT	23464	Osteoarthritis, Knee	MESH:D020370		nimesulide|Resveratrol	8.72	2
SLC25A23	79085	Osteoarthritis, Knee	MESH:D020370		nimesulide|Resveratrol	8.72	2
HDGF	3068	Osteoarthritis, Knee	MESH:D020370		nimesulide|Resveratrol	8.7	2
HSD17B12	51144	Osteoarthritis, Knee	MESH:D020370		nimesulide|Resveratrol	8.7	2
MCCC2	64087	Osteoarthritis, Knee	MESH:D020370		nimesulide|Resveratrol	8.7	2
MRPL12	6182	Osteoarthritis, Knee	MESH:D020370		nimesulide|Resveratrol	8.7	2
SRR	63826	Osteoarthritis, Knee	MESH:D020370		nimesulide|Resveratrol	8.7	2
ACO2	50	Osteoarthritis, Knee	MESH:D020370		Iodoacetates|nimesulide	8.68	2
PSMA6	5687	Osteoarthritis, Knee	MESH:D020370		nimesulide|Resveratrol	8.68	2
RDH11	51109	Osteoarthritis, Knee	MESH:D020370		nimesulide|Resveratrol	8.68	2
PNPLA8	50640	Osteoarthritis, Knee	MESH:D020370		nimesulide|Resveratrol	8.66	2
PSMA7	5688	Osteoarthritis, Knee	MESH:D020370		nimesulide|Resveratrol	8.66	2
TMED2	10959	Osteoarthritis, Knee	MESH:D020370		nimesulide|Resveratrol	8.66	2
ADGRL2	23266	Osteoarthritis, Knee	MESH:D020370		nimesulide|Resveratrol	8.64	2
CHAT	1103	Osteoarthritis, Knee	MESH:D020370		Iodoacetates|Resveratrol	8.64	2
FXN	2395	Osteoarthritis, Knee	MESH:D020370		nimesulide|Resveratrol	8.64	2
CGA	1081	Osteoarthritis, Knee	MESH:D020370		Iodoacetic Acid|Resveratrol	8.63	2
PSMD14	10213	Osteoarthritis, Knee	MESH:D020370		nimesulide|Resveratrol	8.63	2
SDS	10993	Osteoarthritis, Knee	MESH:D020370		nimesulide|Resveratrol	8.63	2
EHBP1	23301	Osteoarthritis, Knee	MESH:D020370		nimesulide|Resveratrol	8.59	2
PSMA3	5684	Osteoarthritis, Knee	MESH:D020370		nimesulide|Resveratrol	8.59	2
SH3BGRL	6451	Osteoarthritis, Knee	MESH:D020370		nimesulide|Resveratrol	8.59	2
OPRD1	4985	Osteoarthritis, Knee	MESH:D020370		Resveratrol|Tramadol	8.58	2
PSEN2	5664	Osteoarthritis, Knee	MESH:D020370		nimesulide|Resveratrol	8.57	2
YPEL5	51646	Osteoarthritis, Knee	MESH:D020370		nimesulide|Resveratrol	8.57	2
COQ8A	56997	Osteoarthritis, Knee	MESH:D020370		nimesulide|Resveratrol	8.56	2
LTBR	4055	Osteoarthritis, Knee	MESH:D020370		nimesulide|Resveratrol	8.56	2
PHLDB2	90102	Osteoarthritis, Knee	MESH:D020370		nimesulide|Resveratrol	8.56	2
RHOU	58480	Osteoarthritis, Knee	MESH:D020370		nimesulide|Resveratrol	8.56	2
RPS3A	6189	Osteoarthritis, Knee	MESH:D020370		nimesulide|Resveratrol	8.56	2
ST13	6767	Osteoarthritis, Knee	MESH:D020370		nimesulide|Resveratrol	8.56	2
ABCD3	5825	Osteoarthritis, Knee	MESH:D020370		argan oil|Resveratrol	8.54	2
APRT	353	Osteoarthritis, Knee	MESH:D020370		nimesulide|Resveratrol	8.54	2
CORO1C	23603	Osteoarthritis, Knee	MESH:D020370		nimesulide|Resveratrol	8.54	2
PIM3	415116	Osteoarthritis, Knee	MESH:D020370		nimesulide|Resveratrol	8.54	2
AKT1S1	84335	Osteoarthritis, Knee	MESH:D020370		nimesulide|Resveratrol	8.52	2
CCT8	10694	Osteoarthritis, Knee	MESH:D020370		nimesulide|Resveratrol	8.52	2
FOXN3	1112	Osteoarthritis, Knee	MESH:D020370		nimesulide|Resveratrol	8.52	2
PSME4	23198	Osteoarthritis, Knee	MESH:D020370		nimesulide|Resveratrol	8.52	2
RSRC2	65117	Osteoarthritis, Knee	MESH:D020370		nimesulide|Resveratrol	8.52	2
COMTD1	118881	Osteoarthritis, Knee	MESH:D020370		nimesulide|Resveratrol	8.51	2
HBA1	3039	Osteoarthritis, Knee	MESH:D020370		nimesulide|Resveratrol	8.51	2
HIBCH	26275	Osteoarthritis, Knee	MESH:D020370		nimesulide|Resveratrol	8.51	2
PSMB7	5695	Osteoarthritis, Knee	MESH:D020370		nimesulide|Resveratrol	8.51	2
PSMC3	5702	Osteoarthritis, Knee	MESH:D020370		nimesulide|Resveratrol	8.51	2
STBD1	8987	Osteoarthritis, Knee	MESH:D020370		nimesulide|Resveratrol	8.51	2
CNDP2	55748	Osteoarthritis, Knee	MESH:D020370		nimesulide|Resveratrol	8.49	2
KMO	8564	Osteoarthritis, Knee	MESH:D020370		nimesulide|Resveratrol	8.49	2
NAT8	9027	Osteoarthritis, Knee	MESH:D020370		nimesulide|Resveratrol	8.49	2
SSR1	6745	Osteoarthritis, Knee	MESH:D020370		nimesulide|Resveratrol	8.49	2
MID1IP1	58526	Osteoarthritis, Knee	MESH:D020370		nimesulide|Resveratrol	8.48	2
PLAAT3	11145	Osteoarthritis, Knee	MESH:D020370		nimesulide|Resveratrol	8.48	2
AGTR1	185	Osteoarthritis, Knee	MESH:D020370		Pregabalin|Resveratrol	8.47	2
ETV5	2119	Osteoarthritis, Knee	MESH:D020370		Resveratrol|rofecoxib	8.46	2
GGH	8836	Osteoarthritis, Knee	MESH:D020370		nimesulide|Resveratrol	8.46	2
MRPS18B	28973	Osteoarthritis, Knee	MESH:D020370		nimesulide|Resveratrol	8.46	2
PSMD1	5707	Osteoarthritis, Knee	MESH:D020370		nimesulide|Resveratrol	8.46	2
SERPINA6	866	Osteoarthritis, Knee	MESH:D020370		nimesulide|Resveratrol	8.46	2
SERPIND1	3053	Osteoarthritis, Knee	MESH:D020370		nimesulide|Resveratrol	8.46	2
ACOT7	11332	Osteoarthritis, Knee	MESH:D020370		nimesulide|Resveratrol	8.44	2
CACNA1C	775	Osteoarthritis, Knee	MESH:D020370		Pregabalin|Resveratrol	8.44	2
RBM39	9584	Osteoarthritis, Knee	MESH:D020370		nimesulide|Resveratrol	8.44	2
CLIP1	6249	Osteoarthritis, Knee	MESH:D020370		nimesulide|Resveratrol	8.43	2
FTCD	10841	Osteoarthritis, Knee	MESH:D020370		nimesulide|Resveratrol	8.43	2
HSDL2	84263	Osteoarthritis, Knee	MESH:D020370		nimesulide|Resveratrol	8.43	2
PSMB6	5694	Osteoarthritis, Knee	MESH:D020370		nimesulide|Resveratrol	8.43	2
SARDH	1757	Osteoarthritis, Knee	MESH:D020370		nimesulide|Resveratrol	8.43	2
TP53I3	9540	Osteoarthritis, Knee	MESH:D020370		nimesulide|Resveratrol	8.43	2
IL10	3586	Osteoarthritis, Knee	MESH:D020370		nimesulide|Resveratrol|rofecoxib	8.42	3
GLS2	27165	Osteoarthritis, Knee	MESH:D020370		nimesulide|Resveratrol	8.41	2
IRF6	3664	Osteoarthritis, Knee	MESH:D020370		nimesulide|Resveratrol	8.41	2
NUDT7	283927	Osteoarthritis, Knee	MESH:D020370		nimesulide|Resveratrol	8.41	2
PPP1CB	5500	Osteoarthritis, Knee	MESH:D020370		nimesulide|Resveratrol	8.41	2
PTMS	5763	Osteoarthritis, Knee	MESH:D020370		nimesulide|Resveratrol	8.41	2
CCDC80	151887	Osteoarthritis, Knee	MESH:D020370		nimesulide|Resveratrol	8.4	2
DNAJB11	51726	Osteoarthritis, Knee	MESH:D020370		nimesulide|Resveratrol	8.4	2
IVD	3712	Osteoarthritis, Knee	MESH:D020370		nimesulide|Resveratrol	8.4	2
MARCKSL1	65108	Osteoarthritis, Knee	MESH:D020370		nimesulide|Resveratrol	8.4	2
MASP1	5648	Osteoarthritis, Knee	MESH:D020370		nimesulide|Resveratrol	8.4	2
NDUFS1	4719	Osteoarthritis, Knee	MESH:D020370		Resveratrol|Tramadol	8.39	2
PDYN	5173	Osteoarthritis, Knee	MESH:D020370		Resveratrol|Tramadol	8.39	2
APLP2	334	Osteoarthritis, Knee	MESH:D020370		nimesulide|Resveratrol	8.38	2
BBOX1	8424	Osteoarthritis, Knee	MESH:D020370		nimesulide|Resveratrol	8.38	2
PRKAR1A	5573	Osteoarthritis, Knee	MESH:D020370		nimesulide|Resveratrol	8.38	2
RPA1	6117	Osteoarthritis, Knee	MESH:D020370		nimesulide|Resveratrol	8.38	2
RPL23	9349	Osteoarthritis, Knee	MESH:D020370		nimesulide|Resveratrol	8.38	2
TOMM20	9804	Osteoarthritis, Knee	MESH:D020370		nimesulide|Resveratrol	8.38	2
ATOSA	56204	Osteoarthritis, Knee	MESH:D020370		nimesulide|Resveratrol	8.37	2
HACL1	26061	Osteoarthritis, Knee	MESH:D020370		nimesulide|Resveratrol	8.37	2
MITF	4286	Osteoarthritis, Knee	MESH:D020370		argan oil|Resveratrol	8.37	2
TBXA2R	6915	Osteoarthritis, Knee	MESH:D020370		nimesulide|Resveratrol	8.37	2
UMPS	7372	Osteoarthritis, Knee	MESH:D020370		nimesulide|Resveratrol	8.37	2
DHRS7	51635	Osteoarthritis, Knee	MESH:D020370		nimesulide|Resveratrol	8.35	2
RPL17	6139	Osteoarthritis, Knee	MESH:D020370		nimesulide|Resveratrol	8.35	2
TMSB4X	7114	Osteoarthritis, Knee	MESH:D020370		nimesulide|Resveratrol	8.35	2
ARPP19	10776	Osteoarthritis, Knee	MESH:D020370		nimesulide|Resveratrol	8.34	2
DAG1	1605	Osteoarthritis, Knee	MESH:D020370		nimesulide|Resveratrol	8.34	2
SCN5A	6331	Osteoarthritis, Knee	MESH:D020370		nimesulide|Resveratrol	8.34	2
ENPEP	2028	Osteoarthritis, Knee	MESH:D020370		nimesulide|Resveratrol	8.32	2
ENTPD5	957	Osteoarthritis, Knee	MESH:D020370		nimesulide|Resveratrol	8.32	2
IGFALS	3483	Osteoarthritis, Knee	MESH:D020370		nimesulide|Resveratrol	8.32	2
CALM2	805	Osteoarthritis, Knee	MESH:D020370		nimesulide|Resveratrol	8.31	2
FKBP11	51303	Osteoarthritis, Knee	MESH:D020370		nimesulide|Resveratrol	8.31	2
LRAT	9227	Osteoarthritis, Knee	MESH:D020370		nimesulide|Resveratrol	8.31	2
SMOC1	64093	Osteoarthritis, Knee	MESH:D020370		nimesulide|Resveratrol	8.31	2
CCT5	22948	Osteoarthritis, Knee	MESH:D020370		nimesulide|Resveratrol	8.29	2
CD81	975	Osteoarthritis, Knee	MESH:D020370		nimesulide|Resveratrol	8.29	2
CYB5B	80777	Osteoarthritis, Knee	MESH:D020370		nimesulide|Resveratrol	8.29	2
HIGD1A	25994	Osteoarthritis, Knee	MESH:D020370		nimesulide|Resveratrol	8.29	2
IMPDH2	3615	Osteoarthritis, Knee	MESH:D020370		nimesulide|Resveratrol	8.29	2
DHRS4	10901	Osteoarthritis, Knee	MESH:D020370		nimesulide|Resveratrol	8.28	2
PNRC1	10957	Osteoarthritis, Knee	MESH:D020370		nimesulide|Resveratrol	8.28	2
PRKAA2	5563	Osteoarthritis, Knee	MESH:D020370		Resveratrol|Tramadol	8.28	2
RPS19	6223	Osteoarthritis, Knee	MESH:D020370		nimesulide|Resveratrol	8.28	2
SLC1A1	6505	Osteoarthritis, Knee	MESH:D020370		Pregabalin|Resveratrol	8.28	2
TRAP1	10131	Osteoarthritis, Knee	MESH:D020370		nimesulide|Resveratrol	8.28	2
WSB1	26118	Osteoarthritis, Knee	MESH:D020370		nimesulide|Resveratrol	8.28	2
CARHSP1	23589	Osteoarthritis, Knee	MESH:D020370		nimesulide|Resveratrol	8.27	2
LRP5	4041	Osteoarthritis, Knee	MESH:D020370		nimesulide|Resveratrol	8.27	2
NPC2	10577	Osteoarthritis, Knee	MESH:D020370		nimesulide|Resveratrol	8.27	2
CCT2	10576	Osteoarthritis, Knee	MESH:D020370		nimesulide|Resveratrol	8.25	2
RORC	6097	Osteoarthritis, Knee	MESH:D020370		nimesulide|rofecoxib	8.25	2
MEF2C	4208	Osteoarthritis, Knee	MESH:D020370		Resveratrol|rofecoxib	8.24	2
MFGE8	4240	Osteoarthritis, Knee	MESH:D020370		nimesulide|Resveratrol	8.24	2
PRMT1	3276	Osteoarthritis, Knee	MESH:D020370		nimesulide|Resveratrol	8.24	2
STEAP4	79689	Osteoarthritis, Knee	MESH:D020370		nimesulide|Resveratrol	8.24	2
LIFR	3977	Osteoarthritis, Knee	MESH:D020370		Resveratrol|rofecoxib	8.23	2
DSC2	1824	Osteoarthritis, Knee	MESH:D020370		nimesulide|Resveratrol	8.22	2
FOS	2353	Osteoarthritis, Knee	MESH:D020370		Iodoacetates|Pregabalin|Resveratrol	8.22	2
TXNL1	9352	Osteoarthritis, Knee	MESH:D020370		nimesulide|Resveratrol	8.22	2
XPO1	7514	Osteoarthritis, Knee	MESH:D020370		nimesulide|Resveratrol	8.21	2
HSD17B1	3292	Osteoarthritis, Knee	MESH:D020370		Iodoacetic Acid|Resveratrol	8.2	2
NOP56	10528	Osteoarthritis, Knee	MESH:D020370		nimesulide|Resveratrol	8.2	2
PLXNA2	5362	Osteoarthritis, Knee	MESH:D020370		nimesulide|Resveratrol	8.2	2
PSMA2	5683	Osteoarthritis, Knee	MESH:D020370		nimesulide|Resveratrol	8.2	2
PSMB5	5693	Osteoarthritis, Knee	MESH:D020370		nimesulide|Resveratrol	8.2	2
SLCO2A1	6578	Osteoarthritis, Knee	MESH:D020370		nimesulide|Resveratrol	8.2	2
CACYBP	27101	Osteoarthritis, Knee	MESH:D020370		nimesulide|Resveratrol	8.18	2
PSMB1	5689	Osteoarthritis, Knee	MESH:D020370		nimesulide|Resveratrol	8.18	2
FSTL1	11167	Osteoarthritis, Knee	MESH:D020370		nimesulide|Resveratrol	8.17	2
PGRMC1	10857	Osteoarthritis, Knee	MESH:D020370		nimesulide|Resveratrol	8.17	2
PSMA5	5686	Osteoarthritis, Knee	MESH:D020370		nimesulide|Resveratrol	8.17	2
EIF4A1	1973	Osteoarthritis, Knee	MESH:D020370		nimesulide|Resveratrol	8.16	2
EIF4G1	1981	Osteoarthritis, Knee	MESH:D020370		nimesulide|Resveratrol	8.16	2
LY6E	4061	Osteoarthritis, Knee	MESH:D020370		nimesulide|Resveratrol	8.16	2
SCARB2	950	Osteoarthritis, Knee	MESH:D020370		nimesulide|Resveratrol	8.16	2
C1QC	714	Osteoarthritis, Knee	MESH:D020370		nimesulide|Resveratrol	8.14	2
CKS1B	1163	Osteoarthritis, Knee	MESH:D020370		nimesulide|Resveratrol	8.14	2
PRKACA	5566	Osteoarthritis, Knee	MESH:D020370		Pregabalin|Resveratrol	8.14	2
PSMC5	5705	Osteoarthritis, Knee	MESH:D020370		nimesulide|Resveratrol	8.14	2
ADIPOR2	79602	Osteoarthritis, Knee	MESH:D020370		nimesulide|Resveratrol	8.13	2
GDA	9615	Osteoarthritis, Knee	MESH:D020370		nimesulide|Resveratrol	8.13	2
GSTZ1	2954	Osteoarthritis, Knee	MESH:D020370		nimesulide|Resveratrol	8.13	2
PPP1R3B	79660	Osteoarthritis, Knee	MESH:D020370		nimesulide|Resveratrol	8.13	2
CMBL	134147	Osteoarthritis, Knee	MESH:D020370		nimesulide|Resveratrol	8.12	2
DES	1674	Osteoarthritis, Knee	MESH:D020370		Resveratrol|Tramadol	8.11	2
HADHB	3032	Osteoarthritis, Knee	MESH:D020370		nimesulide|Resveratrol	8.11	2
HYOU1	10525	Osteoarthritis, Knee	MESH:D020370		nimesulide|Resveratrol	8.11	2
PLA2G2A	5320	Osteoarthritis, Knee	MESH:D020370		Resveratrol|rofecoxib	8.11	2
PML	5371	Osteoarthritis, Knee	MESH:D020370		Resveratrol|rofecoxib	8.09	2
PAICS	10606	Osteoarthritis, Knee	MESH:D020370		nimesulide|Resveratrol	8.08	2
PEX11A	8800	Osteoarthritis, Knee	MESH:D020370		nimesulide|Resveratrol	8.07	2
SLPI	6590	Osteoarthritis, Knee	MESH:D020370		nimesulide|rofecoxib	8.07	2
EIF5A	1984	Osteoarthritis, Knee	MESH:D020370		nimesulide|Resveratrol	8.06	2
ISYNA1	51477	Osteoarthritis, Knee	MESH:D020370		nimesulide|Resveratrol	8.06	2
NOX1	27035	Osteoarthritis, Knee	MESH:D020370		Resveratrol|rofecoxib	8.05	2
BGN	633	Osteoarthritis, Knee	MESH:D020370		nimesulide|Resveratrol	8.04	2
CYP4A1	50549	Osteoarthritis, Knee	MESH:D020370		nimesulide|Resveratrol	8.04	2
ELOVL5	60481	Osteoarthritis, Knee	MESH:D020370		nimesulide|Resveratrol	8.04	2
CROT	54677	Osteoarthritis, Knee	MESH:D020370		nimesulide|Resveratrol	8.03	2
CHORDC1	26973	Osteoarthritis, Knee	MESH:D020370		nimesulide|Resveratrol	8.02	2
PDLIM1	9124	Osteoarthritis, Knee	MESH:D020370		nimesulide|Resveratrol	8.02	2
ACE2	59272	Osteoarthritis, Knee	MESH:D020370		nimesulide|Pregabalin	8.01	2
ALDH1B1	219	Osteoarthritis, Knee	MESH:D020370		nimesulide|Resveratrol	8.01	2
C1QA	712	Osteoarthritis, Knee	MESH:D020370		nimesulide|Resveratrol	8.01	2
DDX17	10521	Osteoarthritis, Knee	MESH:D020370		nimesulide|Resveratrol	8.01	2
TMEM97	27346	Osteoarthritis, Knee	MESH:D020370		nimesulide|Resveratrol	8.01	2
SLC39A8	64116	Osteoarthritis, Knee	MESH:D020370		nimesulide|Resveratrol	8	2
GLUD1	2746	Osteoarthritis, Knee	MESH:D020370		nimesulide|Resveratrol	7.98	2
IYD	389434	Osteoarthritis, Knee	MESH:D020370		nimesulide|Resveratrol	7.98	2
KLF9	687	Osteoarthritis, Knee	MESH:D020370		Iodoacetic Acid|Resveratrol	7.98	2
SDC2	6383	Osteoarthritis, Knee	MESH:D020370		nimesulide|Resveratrol	7.98	2
ECI1	1632	Osteoarthritis, Knee	MESH:D020370		nimesulide|Resveratrol	7.97	2
ID4	3400	Osteoarthritis, Knee	MESH:D020370		nimesulide|Resveratrol	7.97	2
NOTCH2	4853	Osteoarthritis, Knee	MESH:D020370		nimesulide|Resveratrol	7.97	2
PSMB8	5696	Osteoarthritis, Knee	MESH:D020370		nimesulide|Resveratrol	7.97	2
SDF2L1	23753	Osteoarthritis, Knee	MESH:D020370		nimesulide|Resveratrol	7.97	2
SELL	6402	Osteoarthritis, Knee	MESH:D020370		nimesulide|Resveratrol	7.97	2
BDH1	622	Osteoarthritis, Knee	MESH:D020370		nimesulide|Resveratrol	7.96	2
CAR3	12350	Osteoarthritis, Knee	MESH:D020370		nimesulide|Resveratrol	7.96	2
HDAC2	3066	Osteoarthritis, Knee	MESH:D020370		nimesulide|Resveratrol	7.96	2
PC	5091	Osteoarthritis, Knee	MESH:D020370		nimesulide|Resveratrol	7.96	2
JUP	3728	Osteoarthritis, Knee	MESH:D020370		nimesulide|Resveratrol	7.95	2
MAP2K3	5606	Osteoarthritis, Knee	MESH:D020370		nimesulide|Resveratrol	7.95	2
MYO1B	4430	Osteoarthritis, Knee	MESH:D020370		nimesulide|Resveratrol	7.95	2
NQO1	1728	Osteoarthritis, Knee	MESH:D020370		nimesulide|Resveratrol|rofecoxib	7.95	3
CTSH	1512	Osteoarthritis, Knee	MESH:D020370		nimesulide|Resveratrol	7.94	2
CCL6	20305	Osteoarthritis, Knee	MESH:D020370		nimesulide|Resveratrol	7.93	2
EIF5	1983	Osteoarthritis, Knee	MESH:D020370		nimesulide|Resveratrol	7.93	2
IFNG	3458	Osteoarthritis, Knee	MESH:D020370		nimesulide|Resveratrol|Tramadol	7.93	3
PNPLA2	57104	Osteoarthritis, Knee	MESH:D020370		nimesulide|Resveratrol	7.93	2
XPC	7508	Osteoarthritis, Knee	MESH:D020370		nimesulide|Resveratrol	7.91	2
SDC1	6382	Osteoarthritis, Knee	MESH:D020370		nimesulide|Resveratrol	7.9	2
CIDEA	1149	Osteoarthritis, Knee	MESH:D020370		nimesulide|Resveratrol	7.89	2
CYP3A4	1576	Osteoarthritis, Knee	MESH:D020370		nimesulide|Resveratrol|Tramadol	7.89	3
MGST3	4259	Osteoarthritis, Knee	MESH:D020370		nimesulide|Resveratrol	7.89	2
RAC2	5880	Osteoarthritis, Knee	MESH:D020370		nimesulide|Resveratrol	7.89	2
TAGLN2	8407	Osteoarthritis, Knee	MESH:D020370		nimesulide|Resveratrol	7.89	2
ZWINT	11130	Osteoarthritis, Knee	MESH:D020370		nimesulide|Resveratrol	7.89	2
CX3CL1	6376	Osteoarthritis, Knee	MESH:D020370		Resveratrol|rofecoxib	7.88	2
CYP1A2	1544	Osteoarthritis, Knee	MESH:D020370		nimesulide|Resveratrol|rofecoxib	7.88	3
DECR1	1666	Osteoarthritis, Knee	MESH:D020370		nimesulide|Resveratrol	7.88	2
C1QB	713	Osteoarthritis, Knee	MESH:D020370		nimesulide|Resveratrol	7.87	2
CFH	3075	Osteoarthritis, Knee	MESH:D020370		nimesulide|Resveratrol	7.87	2
PTPRF	5792	Osteoarthritis, Knee	MESH:D020370		nimesulide|Resveratrol	7.87	2
HPGD	3248	Osteoarthritis, Knee	MESH:D020370		Resveratrol|rofecoxib	7.86	2
COL6A1	1291	Osteoarthritis, Knee	MESH:D020370		nimesulide|Resveratrol	7.85	2
IRAK1	3654	Osteoarthritis, Knee	MESH:D020370		nimesulide|Resveratrol	7.85	2
PRKAA1	5562	Osteoarthritis, Knee	MESH:D020370		Resveratrol|Tramadol	7.84	2
DIO1	1733	Osteoarthritis, Knee	MESH:D020370		Iodoacetates|Resveratrol	7.83	2
IFITM1	8519	Osteoarthritis, Knee	MESH:D020370		nimesulide|Resveratrol	7.83	2
NME1	4830	Osteoarthritis, Knee	MESH:D020370		nimesulide|Resveratrol	7.83	2
GATA3	2625	Osteoarthritis, Knee	MESH:D020370		Resveratrol|rofecoxib	7.82	2
RCAN1	1827	Osteoarthritis, Knee	MESH:D020370		nimesulide|Resveratrol	7.82	2
ACSL5	51703	Osteoarthritis, Knee	MESH:D020370		nimesulide|Resveratrol	7.81	2
CANX	821	Osteoarthritis, Knee	MESH:D020370		nimesulide|Resveratrol	7.81	2
ALCAM	214	Osteoarthritis, Knee	MESH:D020370		nimesulide|Resveratrol	7.8	2
IFNB1	3456	Osteoarthritis, Knee	MESH:D020370		nimesulide|Resveratrol	7.8	2
KYNU	8942	Osteoarthritis, Knee	MESH:D020370		nimesulide|Resveratrol	7.8	2
CSRP1	1465	Osteoarthritis, Knee	MESH:D020370		nimesulide|Resveratrol	7.77	2
EDNRB	1910	Osteoarthritis, Knee	MESH:D020370		nimesulide|rofecoxib	7.77	2
GK	2710	Osteoarthritis, Knee	MESH:D020370		nimesulide|Resveratrol	7.77	2
RGN	9104	Osteoarthritis, Knee	MESH:D020370		nimesulide|Resveratrol	7.75	2
PRSS23	11098	Osteoarthritis, Knee	MESH:D020370		nimesulide|Resveratrol	7.74	2
RAN	5901	Osteoarthritis, Knee	MESH:D020370		nimesulide|Resveratrol	7.74	2
FADS1	3992	Osteoarthritis, Knee	MESH:D020370		nimesulide|Resveratrol	7.73	2
GPX4	2879	Osteoarthritis, Knee	MESH:D020370		Iodoacetates|Resveratrol	7.72	2
AOX1	316	Osteoarthritis, Knee	MESH:D020370		Resveratrol|rofecoxib	7.71	2
PYGL	5836	Osteoarthritis, Knee	MESH:D020370		nimesulide|Resveratrol	7.71	2
VNN1	8876	Osteoarthritis, Knee	MESH:D020370		nimesulide|Resveratrol	7.71	2
GRN	2896	Osteoarthritis, Knee	MESH:D020370		nimesulide|Resveratrol	7.7	2
ACOT2	10965	Osteoarthritis, Knee	MESH:D020370		nimesulide|Resveratrol	7.69	2
C1S	716	Osteoarthritis, Knee	MESH:D020370		nimesulide|Resveratrol	7.69	2
IL23A	51561	Osteoarthritis, Knee	MESH:D020370		nimesulide|Resveratrol	7.69	2
MRC1	4360	Osteoarthritis, Knee	MESH:D020370		nimesulide|Resveratrol	7.69	2
RELN	5649	Osteoarthritis, Knee	MESH:D020370		nimesulide|Resveratrol	7.69	2
SFPQ	6421	Osteoarthritis, Knee	MESH:D020370		nimesulide|Resveratrol	7.69	2
BHMT	635	Osteoarthritis, Knee	MESH:D020370		nimesulide|Resveratrol	7.68	2
ID3	3399	Osteoarthritis, Knee	MESH:D020370		Iodoacetic Acid|Resveratrol	7.68	2
PDIA4	9601	Osteoarthritis, Knee	MESH:D020370		nimesulide|Resveratrol	7.68	2
TPM4	7171	Osteoarthritis, Knee	MESH:D020370		nimesulide|Resveratrol	7.68	2
DAPK1	1612	Osteoarthritis, Knee	MESH:D020370		nimesulide|Resveratrol	7.67	2
ACAA2	10449	Osteoarthritis, Knee	MESH:D020370		nimesulide|Resveratrol	7.66	2
COL18A1	80781	Osteoarthritis, Knee	MESH:D020370		nimesulide|Resveratrol	7.66	2
MCM7	4176	Osteoarthritis, Knee	MESH:D020370		nimesulide|Resveratrol	7.66	2
UNG	7374	Osteoarthritis, Knee	MESH:D020370		nimesulide|Resveratrol	7.66	2
CDKN1A	1026	Osteoarthritis, Knee	MESH:D020370		Iodoacetic Acid|nimesulide|Resveratrol	7.65	3
ACSL4	2182	Osteoarthritis, Knee	MESH:D020370		nimesulide|Resveratrol	7.64	2
GAS6	2621	Osteoarthritis, Knee	MESH:D020370		nimesulide|Resveratrol	7.63	2
STIP1	10963	Osteoarthritis, Knee	MESH:D020370		nimesulide|Resveratrol	7.63	2
ANXA4	307	Osteoarthritis, Knee	MESH:D020370		nimesulide|Resveratrol	7.62	2
CKS2	1164	Osteoarthritis, Knee	MESH:D020370		nimesulide|Resveratrol	7.62	2
GPAM	57678	Osteoarthritis, Knee	MESH:D020370		nimesulide|Resveratrol	7.62	2
CDKN2C	1031	Osteoarthritis, Knee	MESH:D020370		nimesulide|Resveratrol	7.6	2
CTSS	1520	Osteoarthritis, Knee	MESH:D020370		nimesulide|Resveratrol	7.6	2
PPP1R3C	5507	Osteoarthritis, Knee	MESH:D020370		nimesulide|Resveratrol	7.6	2
SLCO1A1	28248	Osteoarthritis, Knee	MESH:D020370		nimesulide|Resveratrol	7.6	2
HSD17B4	3295	Osteoarthritis, Knee	MESH:D020370		nimesulide|Resveratrol	7.58	2
HSPE1	3336	Osteoarthritis, Knee	MESH:D020370		nimesulide|Resveratrol	7.57	2
JAK1	3716	Osteoarthritis, Knee	MESH:D020370		nimesulide|Resveratrol	7.57	2
PLA2G4A	5321	Osteoarthritis, Knee	MESH:D020370		Resveratrol|rofecoxib	7.57	2
NREP	9315	Osteoarthritis, Knee	MESH:D020370		nimesulide|Resveratrol	7.56	2
PRDX6	9588	Osteoarthritis, Knee	MESH:D020370		nimesulide|Resveratrol	7.56	2
VEGFC	7424	Osteoarthritis, Knee	MESH:D020370		nimesulide|Resveratrol	7.56	2
CFL1	1072	Osteoarthritis, Knee	MESH:D020370		nimesulide|Resveratrol	7.55	2
GHR	2690	Osteoarthritis, Knee	MESH:D020370		nimesulide|Resveratrol	7.55	2
ATP1B1	481	Osteoarthritis, Knee	MESH:D020370		nimesulide|Resveratrol	7.54	2
BTG1	694	Osteoarthritis, Knee	MESH:D020370		nimesulide|Resveratrol	7.54	2
ECH1	1891	Osteoarthritis, Knee	MESH:D020370		nimesulide|Resveratrol	7.54	2
HSD3B1	3283	Osteoarthritis, Knee	MESH:D020370		Iodoacetic Acid|Resveratrol	7.54	2
MCM4	4173	Osteoarthritis, Knee	MESH:D020370		nimesulide|Resveratrol	7.54	2
TMPRSS2	7113	Osteoarthritis, Knee	MESH:D020370		nimesulide|Resveratrol	7.54	2
AIF1	199	Osteoarthritis, Knee	MESH:D020370		nimesulide|Resveratrol	7.53	2
CSF1R	1436	Osteoarthritis, Knee	MESH:D020370		nimesulide|Resveratrol	7.53	2
PARP1	142	Osteoarthritis, Knee	MESH:D020370		Iodoacetic Acid|nimesulide|Resveratrol	7.53	3
TGFBI	7045	Osteoarthritis, Knee	MESH:D020370		nimesulide|Resveratrol	7.52	2
IL24	11009	Osteoarthritis, Knee	MESH:D020370		nimesulide|Resveratrol	7.51	2
HSPB8	26353	Osteoarthritis, Knee	MESH:D020370		nimesulide|Resveratrol	7.5	2
HMGB2	3148	Osteoarthritis, Knee	MESH:D020370		nimesulide|Resveratrol	7.49	2
ORM1	5004	Osteoarthritis, Knee	MESH:D020370		nimesulide|Resveratrol	7.49	2
PDCD4	27250	Osteoarthritis, Knee	MESH:D020370		nimesulide|Resveratrol	7.49	2
B2M	567	Osteoarthritis, Knee	MESH:D020370		nimesulide|Resveratrol	7.47	2
CD74	972	Osteoarthritis, Knee	MESH:D020370		nimesulide|Resveratrol	7.47	2
DPYD	1806	Osteoarthritis, Knee	MESH:D020370		nimesulide|Resveratrol	7.47	2
GSS	2937	Osteoarthritis, Knee	MESH:D020370		nimesulide|Resveratrol	7.47	2
MT1	17748	Osteoarthritis, Knee	MESH:D020370		Iodoacetates|Resveratrol	7.46	2
CDKN3	1033	Osteoarthritis, Knee	MESH:D020370		nimesulide|Resveratrol	7.45	2
GNAS	2778	Osteoarthritis, Knee	MESH:D020370		nimesulide|Resveratrol	7.45	2
TIMP3	7078	Osteoarthritis, Knee	MESH:D020370		Resveratrol|rofecoxib	7.45	2
TPI1	7167	Osteoarthritis, Knee	MESH:D020370		nimesulide|Resveratrol	7.45	2
ENPP2	5168	Osteoarthritis, Knee	MESH:D020370		nimesulide|Resveratrol	7.43	2
FMO1	2326	Osteoarthritis, Knee	MESH:D020370		nimesulide|Resveratrol	7.43	2
NPPB	4879	Osteoarthritis, Knee	MESH:D020370		Pregabalin|Resveratrol	7.43	2
BMP6	654	Osteoarthritis, Knee	MESH:D020370		nimesulide|Resveratrol	7.42	2
CCL20	6364	Osteoarthritis, Knee	MESH:D020370		Resveratrol|rofecoxib	7.42	2
CREM	1390	Osteoarthritis, Knee	MESH:D020370		nimesulide|Resveratrol	7.42	2
CXCL8	3576	Osteoarthritis, Knee	MESH:D020370		nimesulide|Resveratrol|rofecoxib	7.42	3
CYB5A	1528	Osteoarthritis, Knee	MESH:D020370		nimesulide|Resveratrol	7.42	2
PTGES	9536	Osteoarthritis, Knee	MESH:D020370		nimesulide|Resveratrol	7.42	2
TFAM	7019	Osteoarthritis, Knee	MESH:D020370		nimesulide|Resveratrol	7.42	2
CBR1	873	Osteoarthritis, Knee	MESH:D020370		nimesulide|Resveratrol	7.39	2
CYP27A1	1593	Osteoarthritis, Knee	MESH:D020370		nimesulide|Resveratrol	7.39	2
GCH1	2643	Osteoarthritis, Knee	MESH:D020370		nimesulide|Resveratrol	7.39	2
PKLR	5313	Osteoarthritis, Knee	MESH:D020370		nimesulide|Resveratrol	7.39	2
UBE2C	11065	Osteoarthritis, Knee	MESH:D020370		nimesulide|Resveratrol	7.39	2
CXCL9	4283	Osteoarthritis, Knee	MESH:D020370		nimesulide|Resveratrol	7.38	2
ENC1	8507	Osteoarthritis, Knee	MESH:D020370		nimesulide|Resveratrol	7.38	2
CCND2	894	Osteoarthritis, Knee	MESH:D020370		Iodoacetic Acid|Resveratrol	7.37	2
ELOVL6	79071	Osteoarthritis, Knee	MESH:D020370		nimesulide|Resveratrol	7.37	2
SAT1	6303	Osteoarthritis, Knee	MESH:D020370		nimesulide|Resveratrol	7.37	2
SOD3	6649	Osteoarthritis, Knee	MESH:D020370		nimesulide|Resveratrol	7.37	2
HERPUD1	9709	Osteoarthritis, Knee	MESH:D020370		nimesulide|Resveratrol	7.35	2
PTTG1	9232	Osteoarthritis, Knee	MESH:D020370		nimesulide|Resveratrol	7.35	2
IFRD1	3475	Osteoarthritis, Knee	MESH:D020370		nimesulide|Resveratrol	7.34	2
THRSP	7069	Osteoarthritis, Knee	MESH:D020370		nimesulide|Resveratrol	7.34	2
CNR1	1268	Osteoarthritis, Knee	MESH:D020370		nimesulide|Pregabalin	7.33	2
DHFR	1719	Osteoarthritis, Knee	MESH:D020370		nimesulide|Resveratrol	7.33	2
APEX1	328	Osteoarthritis, Knee	MESH:D020370		nimesulide|Resveratrol	7.32	2
HPRT1	3251	Osteoarthritis, Knee	MESH:D020370		nimesulide|Resveratrol	7.32	2
MGLL	11343	Osteoarthritis, Knee	MESH:D020370		nimesulide|Resveratrol	7.32	2
LDHA	3939	Osteoarthritis, Knee	MESH:D020370		Resveratrol|Tramadol	7.31	2
IRF1	3659	Osteoarthritis, Knee	MESH:D020370		nimesulide|Resveratrol	7.3	2
ANXA1	301	Osteoarthritis, Knee	MESH:D020370		Resveratrol|rofecoxib	7.29	2
MCM6	4175	Osteoarthritis, Knee	MESH:D020370		nimesulide|Resveratrol	7.29	2
OAT	4942	Osteoarthritis, Knee	MESH:D020370		nimesulide|Resveratrol	7.29	2
AIFM1	9131	Osteoarthritis, Knee	MESH:D020370		Iodoacetic Acid|Resveratrol	7.28	2
DDC	1644	Osteoarthritis, Knee	MESH:D020370		nimesulide|Resveratrol	7.28	2
NAMPT	10135	Osteoarthritis, Knee	MESH:D020370		nimesulide|Resveratrol	7.27	2
DNAJB9	4189	Osteoarthritis, Knee	MESH:D020370		nimesulide|Resveratrol	7.26	2
SPARC	6678	Osteoarthritis, Knee	MESH:D020370		nimesulide|Resveratrol	7.24	2
ACLY	47	Osteoarthritis, Knee	MESH:D020370		nimesulide|Resveratrol	7.23	2
CALCA	796	Osteoarthritis, Knee	MESH:D020370		Resveratrol|rofecoxib	7.23	2
NOS2	4843	Osteoarthritis, Knee	MESH:D020370		nimesulide|Resveratrol|rofecoxib	7.23	3
ANXA5	308	Osteoarthritis, Knee	MESH:D020370		nimesulide|Resveratrol	7.22	2
CD68	968	Osteoarthritis, Knee	MESH:D020370		nimesulide|Resveratrol	7.22	2
INHBA	3624	Osteoarthritis, Knee	MESH:D020370		nimesulide|Resveratrol	7.22	2
ACE	1636	Osteoarthritis, Knee	MESH:D020370		Pregabalin|Resveratrol	7.21	2
SLC22A8	9376	Osteoarthritis, Knee	MESH:D020370		nimesulide|Resveratrol	7.21	2
SLC2A2	6514	Osteoarthritis, Knee	MESH:D020370		nimesulide|Resveratrol	7.21	2
HGF	3082	Osteoarthritis, Knee	MESH:D020370		Resveratrol|rofecoxib	7.2	2
SLC22A1	6580	Osteoarthritis, Knee	MESH:D020370		nimesulide|Resveratrol	7.2	2
DNAJB1	3337	Osteoarthritis, Knee	MESH:D020370		nimesulide|Resveratrol	7.19	2
NOS1	4842	Osteoarthritis, Knee	MESH:D020370		Resveratrol|rofecoxib	7.18	2
SESN2	83667	Osteoarthritis, Knee	MESH:D020370		nimesulide|Resveratrol	7.17	2
BHLHE40	8553	Osteoarthritis, Knee	MESH:D020370		nimesulide|Resveratrol	7.16	2
GADD45G	10912	Osteoarthritis, Knee	MESH:D020370		nimesulide|Resveratrol	7.16	2
SOCS3	9021	Osteoarthritis, Knee	MESH:D020370		Resveratrol|rofecoxib	7.15	2
C3	718	Osteoarthritis, Knee	MESH:D020370		Resveratrol|rofecoxib	7.14	2
HSPH1	10808	Osteoarthritis, Knee	MESH:D020370		nimesulide|Resveratrol	7.14	2
IL1RN	3557	Osteoarthritis, Knee	MESH:D020370		Resveratrol|rofecoxib	7.14	2
KLF4	9314	Osteoarthritis, Knee	MESH:D020370		nimesulide|Resveratrol	7.13	2
OGG1	4968	Osteoarthritis, Knee	MESH:D020370		nimesulide|Resveratrol	7.13	2
SCD	6319	Osteoarthritis, Knee	MESH:D020370		Resveratrol|rofecoxib	7.13	2
CHUK	1147	Osteoarthritis, Knee	MESH:D020370		nimesulide|Resveratrol	7.08	2
FSHB	2488	Osteoarthritis, Knee	MESH:D020370		Iodoacetic Acid|Resveratrol	7.08	2
HSP90AB1	3326	Osteoarthritis, Knee	MESH:D020370		nimesulide|Resveratrol	7.08	2
PLIN2	123	Osteoarthritis, Knee	MESH:D020370		nimesulide|Resveratrol	7	2
PPARD	5467	Osteoarthritis, Knee	MESH:D020370		nimesulide|Resveratrol	6.99	2
CCNB2	9133	Osteoarthritis, Knee	MESH:D020370		nimesulide|Resveratrol	6.97	2
TNFSF11	8600	Osteoarthritis, Knee	MESH:D020370		nimesulide|Resveratrol	6.95	2
AREG	374	Osteoarthritis, Knee	MESH:D020370		nimesulide|Resveratrol	6.94	2
CYP11A1	1583	Osteoarthritis, Knee	MESH:D020370		Iodoacetic Acid|Resveratrol	6.94	2
SELE	6401	Osteoarthritis, Knee	MESH:D020370		nimesulide|Resveratrol	6.93	2
CTH	1491	Osteoarthritis, Knee	MESH:D020370		nimesulide|Resveratrol	6.92	2
HSF1	3297	Osteoarthritis, Knee	MESH:D020370		nimesulide|Resveratrol	6.91	2
RRM2	6241	Osteoarthritis, Knee	MESH:D020370		nimesulide|Resveratrol	6.91	2
CLU	1191	Osteoarthritis, Knee	MESH:D020370		Resveratrol|rofecoxib	6.9	2
GLUL	2752	Osteoarthritis, Knee	MESH:D020370		nimesulide|Resveratrol	6.9	2
SLC3A2	6520	Osteoarthritis, Knee	MESH:D020370		nimesulide|Resveratrol	6.9	2
PLAT	5327	Osteoarthritis, Knee	MESH:D020370		Resveratrol|rofecoxib	6.88	2
F2	2147	Osteoarthritis, Knee	MESH:D020370		nimesulide|Resveratrol	6.84	2
ADIPOQ	9370	Osteoarthritis, Knee	MESH:D020370		argan oil|Resveratrol	6.83	2
CCNE1	898	Osteoarthritis, Knee	MESH:D020370		Iodoacetic Acid|Resveratrol	6.83	2
MMP1	4312	Osteoarthritis, Knee	MESH:D020370		Resveratrol|rofecoxib	6.82	2
PRDX1	5052	Osteoarthritis, Knee	MESH:D020370		nimesulide|Resveratrol	6.82	2
TH	7054	Osteoarthritis, Knee	MESH:D020370		Pregabalin|Resveratrol	6.82	2
ANGPTL4	51129	Osteoarthritis, Knee	MESH:D020370		nimesulide|Resveratrol	6.81	2
GSTA4	2941	Osteoarthritis, Knee	MESH:D020370		nimesulide|Resveratrol	6.81	2
CD14	929	Osteoarthritis, Knee	MESH:D020370		nimesulide|Resveratrol	6.8	2
CDK4	1019	Osteoarthritis, Knee	MESH:D020370		Iodoacetic Acid|Resveratrol	6.8	2
EIF2S1	1965	Osteoarthritis, Knee	MESH:D020370		nimesulide|Resveratrol	6.8	2
GJA1	2697	Osteoarthritis, Knee	MESH:D020370		Resveratrol|Tramadol	6.8	2
PTGS2	5743	Osteoarthritis, Knee	MESH:D020370		nimesulide|Resveratrol|rofecoxib	6.78	3
BAK1	578	Osteoarthritis, Knee	MESH:D020370		nimesulide|Resveratrol	6.77	2
FABP4	2167	Osteoarthritis, Knee	MESH:D020370		Resveratrol|rofecoxib	6.74	2
MET	4233	Osteoarthritis, Knee	MESH:D020370		nimesulide|Resveratrol	6.74	2
STAR	6770	Osteoarthritis, Knee	MESH:D020370		Iodoacetic Acid|Resveratrol	6.74	2
EIF4EBP1	1978	Osteoarthritis, Knee	MESH:D020370		nimesulide|Resveratrol	6.73	2
IGFBP3	3486	Osteoarthritis, Knee	MESH:D020370		nimesulide|Resveratrol	6.72	2
CAV1	857	Osteoarthritis, Knee	MESH:D020370		nimesulide|Resveratrol	6.71	2
CYBB	1536	Osteoarthritis, Knee	MESH:D020370		nimesulide|Resveratrol	6.69	2
NLF1	18097	Osteoarthritis, Knee	MESH:D020370		rofecoxib	6.69	1
HSP90AA1	3320	Osteoarthritis, Knee	MESH:D020370		nimesulide|Resveratrol	6.68	2
SCD1	20249	Osteoarthritis, Knee	MESH:D020370		nimesulide|Resveratrol	6.68	2
BCHE	590	Osteoarthritis, Knee	MESH:D020370		Resveratrol|Tramadol	6.67	2
COL3A1	1281	Osteoarthritis, Knee	MESH:D020370		nimesulide|Resveratrol	6.65	2
GSTA3	2940	Osteoarthritis, Knee	MESH:D020370		nimesulide|Resveratrol	6.63	2
HSPD1	3329	Osteoarthritis, Knee	MESH:D020370		nimesulide|Resveratrol	6.61	2
CCL3	6348	Osteoarthritis, Knee	MESH:D020370		Resveratrol|rofecoxib	6.6	2
CEBPA	1050	Osteoarthritis, Knee	MESH:D020370		nimesulide|Resveratrol	6.59	2
COL1A2	1278	Osteoarthritis, Knee	MESH:D020370		nimesulide|Resveratrol	6.59	2
F3	2152	Osteoarthritis, Knee	MESH:D020370		nimesulide|Resveratrol	6.59	2
CCN2	1490	Osteoarthritis, Knee	MESH:D020370		Resveratrol|rofecoxib	6.58	2
CXCL12	6387	Osteoarthritis, Knee	MESH:D020370		nimesulide|Resveratrol	6.58	2
LEP	3952	Osteoarthritis, Knee	MESH:D020370		argan oil|Resveratrol	6.57	2
SULT1A1	6817	Osteoarthritis, Knee	MESH:D020370		nimesulide|Resveratrol	6.56	2
ODC1	4953	Osteoarthritis, Knee	MESH:D020370		nimesulide|Resveratrol	6.53	2
TNFRSF1A	7132	Osteoarthritis, Knee	MESH:D020370		nimesulide|Resveratrol	6.53	2
BCL2	596	Osteoarthritis, Knee	MESH:D020370		Iodoacetic Acid|nimesulide|Resveratrol	6.51	3
MAPK3	5595	Osteoarthritis, Knee	MESH:D020370		argan oil|nimesulide|Resveratrol	6.48	3
ABCA1	19	Osteoarthritis, Knee	MESH:D020370		nimesulide|Resveratrol	6.47	2
GSTA2	2939	Osteoarthritis, Knee	MESH:D020370		nimesulide|Resveratrol	6.47	2
MAPK1	5594	Osteoarthritis, Knee	MESH:D020370		argan oil|nimesulide|Resveratrol	6.46	3
ACACA	31	Osteoarthritis, Knee	MESH:D020370		nimesulide|Resveratrol	6.43	2
HSPB1	3315	Osteoarthritis, Knee	MESH:D020370		nimesulide|Resveratrol	6.42	2
SPP1	6696	Osteoarthritis, Knee	MESH:D020370		Resveratrol|Tramadol	6.42	2
EGR1	1958	Osteoarthritis, Knee	MESH:D020370		Iodoacetates|Resveratrol	6.41	2
NR1H4	9971	Osteoarthritis, Knee	MESH:D020370		nimesulide|Resveratrol	6.41	2
APOE	348	Osteoarthritis, Knee	MESH:D020370		nimesulide|Resveratrol	6.39	2
ATF4	468	Osteoarthritis, Knee	MESH:D020370		nimesulide|Resveratrol	6.39	2
CCL5	6352	Osteoarthritis, Knee	MESH:D020370		Resveratrol|rofecoxib	6.38	2
CPT1A	1374	Osteoarthritis, Knee	MESH:D020370		nimesulide|Resveratrol	6.36	2
POMC	5443	Osteoarthritis, Knee	MESH:D020370		nimesulide|Resveratrol	6.31	2
POR	5447	Osteoarthritis, Knee	MESH:D020370		nimesulide|Resveratrol	6.31	2
CYP2C19	1557	Osteoarthritis, Knee	MESH:D020370		nimesulide|Resveratrol	6.3	2
MDM2	4193	Osteoarthritis, Knee	MESH:D020370		nimesulide|Resveratrol	6.29	2
ZNF676	163223	Osteoarthritis, Knee	MESH:D020370		Iodoacetic Acid	6.28	1
CCNB1	891	Osteoarthritis, Knee	MESH:D020370		Iodoacetic Acid|Resveratrol	6.27	2
CXCL1	2919	Osteoarthritis, Knee	MESH:D020370		Resveratrol|rofecoxib	6.27	2
ALDH1A1	216	Osteoarthritis, Knee	MESH:D020370		nimesulide|Resveratrol	6.25	2
ABCC3	8714	Osteoarthritis, Knee	MESH:D020370		nimesulide|Resveratrol	6.24	2
MAP1LC3B	81631	Osteoarthritis, Knee	MESH:D020370		nimesulide|Resveratrol	6.24	2
EPHX1	2052	Osteoarthritis, Knee	MESH:D020370		nimesulide|Resveratrol	6.23	2
BID	637	Osteoarthritis, Knee	MESH:D020370		nimesulide|Resveratrol	6.2	2
CXCL10	3627	Osteoarthritis, Knee	MESH:D020370		nimesulide|Resveratrol	6.19	2
SIRT1	23411	Osteoarthritis, Knee	MESH:D020370		nimesulide|Resveratrol	6.16	2
EGF	1950	Osteoarthritis, Knee	MESH:D020370		nimesulide|Resveratrol	6.15	2
ABCC1	4363	Osteoarthritis, Knee	MESH:D020370		nimesulide|Resveratrol	6.14	2
IL1B	3553	Osteoarthritis, Knee	MESH:D020370		nimesulide|Resveratrol|rofecoxib	6.14	3
CYP2C9	1559	Osteoarthritis, Knee	MESH:D020370		nimesulide|Resveratrol	6.13	2
TXNRD1	7296	Osteoarthritis, Knee	MESH:D020370		nimesulide|Resveratrol	6.08	2
ABCG2	9429	Osteoarthritis, Knee	MESH:D020370		nimesulide|Resveratrol	6.07	2
MAPK9	5601	Osteoarthritis, Knee	MESH:D020370		nimesulide|Resveratrol	6.03	2
HMGCR	3156	Osteoarthritis, Knee	MESH:D020370		nimesulide|Resveratrol	6.01	2
IL6	3569	Osteoarthritis, Knee	MESH:D020370		nimesulide|Resveratrol|rofecoxib	6.01	3
CDKN1B	1027	Osteoarthritis, Knee	MESH:D020370		nimesulide|Resveratrol	5.94	2
GSTM1	2944	Osteoarthritis, Knee	MESH:D020370		nimesulide|Resveratrol	5.94	2
FN1	2335	Osteoarthritis, Knee	MESH:D020370		nimesulide|Resveratrol	5.93	2
RB1	5925	Osteoarthritis, Knee	MESH:D020370		nimesulide|Resveratrol	5.92	2
GADD45A	1647	Osteoarthritis, Knee	MESH:D020370		nimesulide|Resveratrol	5.89	2
KCNH2	3757	Osteoarthritis, Knee	MESH:D020370		nimesulide|Resveratrol	5.88	2
SREBF1	6720	Osteoarthritis, Knee	MESH:D020370		nimesulide|Resveratrol	5.88	2
CDK1	983	Osteoarthritis, Knee	MESH:D020370		nimesulide|Resveratrol	5.86	2
GCLM	2730	Osteoarthritis, Knee	MESH:D020370		nimesulide|Resveratrol	5.85	2
NR3C1	2908	Osteoarthritis, Knee	MESH:D020370		nimesulide|Resveratrol	5.85	2
H2AX	3014	Osteoarthritis, Knee	MESH:D020370		nimesulide|Resveratrol	5.82	2
VCAM1	7412	Osteoarthritis, Knee	MESH:D020370		nimesulide|Resveratrol	5.8	2
BIRC5	332	Osteoarthritis, Knee	MESH:D020370		nimesulide|Resveratrol	5.79	2
EDN1	1906	Osteoarthritis, Knee	MESH:D020370		nimesulide|Resveratrol	5.79	2
FASN	2194	Osteoarthritis, Knee	MESH:D020370		nimesulide|Resveratrol	5.76	2
ABCD1	215	Osteoarthritis, Knee	MESH:D020370		argan oil	5.75	1
SLC5A6	8884	Osteoarthritis, Knee	MESH:D020370		Iodoacetates	5.75	1
IGF1	3479	Osteoarthritis, Knee	MESH:D020370		nimesulide|Resveratrol	5.74	2
ABCC2	1244	Osteoarthritis, Knee	MESH:D020370		nimesulide|Resveratrol	5.71	2
GSK3B	2932	Osteoarthritis, Knee	MESH:D020370		nimesulide|Resveratrol	5.7	2
ALB	213	Osteoarthritis, Knee	MESH:D020370		argan oil|Resveratrol	5.68	2
FUT8	2530	Osteoarthritis, Knee	MESH:D020370		Iodoacetates	5.67	1
CTNNB1	1499	Osteoarthritis, Knee	MESH:D020370		nimesulide|Resveratrol	5.66	2
STAT3	6774	Osteoarthritis, Knee	MESH:D020370		Resveratrol|rofecoxib	5.66	2
BCL2L10	10017	Osteoarthritis, Knee	MESH:D020370		Iodoacetic Acid	5.61	1
RGD1561636	502741	Osteoarthritis, Knee	MESH:D020370		nimesulide	5.61	1
SQSTM1	8878	Osteoarthritis, Knee	MESH:D020370		nimesulide|Resveratrol	5.61	2
SSTR1	6751	Osteoarthritis, Knee	MESH:D020370		Iodoacetic Acid	5.6	1
PCNA	5111	Osteoarthritis, Knee	MESH:D020370		nimesulide|Resveratrol	5.56	2
SLC39A10	57181	Osteoarthritis, Knee	MESH:D020370		Iodoacetates	5.56	1
HSPA5	3309	Osteoarthritis, Knee	MESH:D020370		nimesulide|Resveratrol	5.52	2
GCLC	2729	Osteoarthritis, Knee	MESH:D020370		nimesulide|Resveratrol	5.5	2
P2RX3	5024	Osteoarthritis, Knee	MESH:D020370		Pregabalin	5.49	1
BDKRB1	623	Osteoarthritis, Knee	MESH:D020370		argan oil	5.48	1
CRISP3	10321	Osteoarthritis, Knee	MESH:D020370		rofecoxib	5.47	1
DEFB4	56519	Osteoarthritis, Knee	MESH:D020370		rofecoxib	5.47	1
MAGMAS-PS1	287065	Osteoarthritis, Knee	MESH:D020370		nimesulide	5.47	1
GSTP1	2950	Osteoarthritis, Knee	MESH:D020370		nimesulide|Resveratrol	5.45	2
SH2D1A	4068	Osteoarthritis, Knee	MESH:D020370		rofecoxib	5.43	1
ABU-2	184695	Osteoarthritis, Knee	MESH:D020370		Resveratrol	5.41	1
PQN-76	190869	Osteoarthritis, Knee	MESH:D020370		Resveratrol	5.41	1
PQN-91	190672	Osteoarthritis, Knee	MESH:D020370		Resveratrol	5.41	1
MAS1	4142	Osteoarthritis, Knee	MESH:D020370		Pregabalin	5.38	1
BOLA2-PS4	367088	Osteoarthritis, Knee	MESH:D020370		nimesulide	5.36	1
RGS1	5996	Osteoarthritis, Knee	MESH:D020370		Iodoacetic Acid	5.35	1
MPO	4353	Osteoarthritis, Knee	MESH:D020370		nimesulide|Resveratrol	5.33	2
ESR1	2099	Osteoarthritis, Knee	MESH:D020370		Iodoacetic Acid|Resveratrol	5.29	2
CYP1B1	1545	Osteoarthritis, Knee	MESH:D020370		nimesulide|Resveratrol	5.28	2
STX1A	6804	Osteoarthritis, Knee	MESH:D020370		Pregabalin	5.28	1
GSR	2936	Osteoarthritis, Knee	MESH:D020370		nimesulide|Resveratrol	5.27	2
TGFB1	7040	Osteoarthritis, Knee	MESH:D020370		Pregabalin|Resveratrol	5.25	2
ICAM1	3383	Osteoarthritis, Knee	MESH:D020370		nimesulide|Resveratrol	5.22	2
ZNF559	84527	Osteoarthritis, Knee	MESH:D020370		rofecoxib	5.22	1
PTGES3L1	367808	Osteoarthritis, Knee	MESH:D020370		nimesulide	5.19	1
ADAMTS8	11095	Osteoarthritis, Knee	MESH:D020370		rofecoxib	5.15	1
DDIT3	1649	Osteoarthritis, Knee	MESH:D020370		nimesulide|Resveratrol	5.14	2
UCHL3-PS1	114094	Osteoarthritis, Knee	MESH:D020370		nimesulide	5.12	1
DSC1	1823	Osteoarthritis, Knee	MESH:D020370		rofecoxib	5.1	1
ADRA2A	150	Osteoarthritis, Knee	MESH:D020370		Pregabalin	5.09	1
TMPRSS4	56649	Osteoarthritis, Knee	MESH:D020370		rofecoxib	5.09	1
ABU-3	185133	Osteoarthritis, Knee	MESH:D020370		Resveratrol	5.07	1
ABU-5	190870	Osteoarthritis, Knee	MESH:D020370		Resveratrol	5.07	1
ADGRF1	266977	Osteoarthritis, Knee	MESH:D020370		rofecoxib	5.07	1
AKTS1	100380484	Osteoarthritis, Knee	MESH:D020370		Resveratrol	5.07	1
ATP6V0CP1	100132978	Osteoarthritis, Knee	MESH:D020370		Resveratrol	5.07	1
CYP-13A6	188357	Osteoarthritis, Knee	MESH:D020370		Resveratrol	5.07	1
FTH1P19	389844	Osteoarthritis, Knee	MESH:D020370		Resveratrol	5.07	1
ILP5	2768992	Osteoarthritis, Knee	MESH:D020370		Resveratrol	5.07	1
KCTD9P2	643535	Osteoarthritis, Knee	MESH:D020370		Resveratrol	5.07	1
LINC00315	246704	Osteoarthritis, Knee	MESH:D020370		Resveratrol	5.07	1
MIR105-1	406897	Osteoarthritis, Knee	MESH:D020370		Resveratrol	5.07	1
MIR569	693154	Osteoarthritis, Knee	MESH:D020370		Resveratrol	5.07	1
MIR639	693224	Osteoarthritis, Knee	MESH:D020370		Resveratrol	5.07	1
MIR657	724027	Osteoarthritis, Knee	MESH:D020370		Resveratrol	5.07	1
OR2T33	391195	Osteoarthritis, Knee	MESH:D020370		Resveratrol	5.07	1
OR7E19P	26651	Osteoarthritis, Knee	MESH:D020370		Resveratrol	5.07	1
PQN-78	190871	Osteoarthritis, Knee	MESH:D020370		Resveratrol	5.07	1
PRX2540-1	246663	Osteoarthritis, Knee	MESH:D020370		Resveratrol	5.07	1
PRX6005	33493	Osteoarthritis, Knee	MESH:D020370		Resveratrol	5.07	1
RPL10P12	645422	Osteoarthritis, Knee	MESH:D020370		Resveratrol	5.07	1
RPL27P2	646446	Osteoarthritis, Knee	MESH:D020370		Resveratrol	5.07	1
SLPR	44111	Osteoarthritis, Knee	MESH:D020370		Resveratrol	5.07	1
VN1R10P	387316	Osteoarthritis, Knee	MESH:D020370		Resveratrol	5.07	1
ABCG3L2	360910	Osteoarthritis, Knee	MESH:D020370		nimesulide	5.06	1
PDK3	5165	Osteoarthritis, Knee	MESH:D020370		Tramadol	5.06	1
AKT1	207	Osteoarthritis, Knee	MESH:D020370		argan oil|Resveratrol	5.01	2
ANGPTL1	9068	Osteoarthritis, Knee	MESH:D020370		rofecoxib	5.01	1
ANXA9	8416	Osteoarthritis, Knee	MESH:D020370		rofecoxib	5.01	1
RGD735065	294311	Osteoarthritis, Knee	MESH:D020370		nimesulide	5.01	1
SLC47A2	146802	Osteoarthritis, Knee	MESH:D020370		Tramadol	5	1
MTA2	9219	Osteoarthritis, Knee	MESH:D020370		rofecoxib	4.96	1
NFASC	23114	Osteoarthritis, Knee	MESH:D020370		rofecoxib	4.95	1
PI4KA	5297	Osteoarthritis, Knee	MESH:D020370		rofecoxib	4.92	1
CACNA2D3	55799	Osteoarthritis, Knee	MESH:D020370		rofecoxib	4.91	1
FAF1	11124	Osteoarthritis, Knee	MESH:D020370		rofecoxib	4.91	1
ID2	3398	Osteoarthritis, Knee	MESH:D020370		Iodoacetic Acid	4.91	1
MAPRE2	10982	Osteoarthritis, Knee	MESH:D020370		rofecoxib	4.91	1
MMP9	4318	Osteoarthritis, Knee	MESH:D020370		nimesulide|Resveratrol	4.91	2
TSPAN2	10100	Osteoarthritis, Knee	MESH:D020370		rofecoxib	4.91	1
EPHB6	2051	Osteoarthritis, Knee	MESH:D020370		rofecoxib	4.89	1
AFDN	4301	Osteoarthritis, Knee	MESH:D020370		rofecoxib	4.88	1
CASP8	841	Osteoarthritis, Knee	MESH:D020370		nimesulide|Resveratrol	4.88	2
ABHD17AP4	729495	Osteoarthritis, Knee	MESH:D020370		Resveratrol	4.86	1
CT47B1	643311	Osteoarthritis, Knee	MESH:D020370		Resveratrol	4.86	1
DLSTP1	1744	Osteoarthritis, Knee	MESH:D020370		Resveratrol	4.86	1
DPPA3P2	400206	Osteoarthritis, Knee	MESH:D020370		Resveratrol	4.86	1
FAM138D	677784	Osteoarthritis, Knee	MESH:D020370		Resveratrol	4.86	1
FAM87B	400728	Osteoarthritis, Knee	MESH:D020370		Resveratrol	4.86	1
FER1L6-AS2	157376	Osteoarthritis, Knee	MESH:D020370		Resveratrol	4.86	1
GAGE12B	729428	Osteoarthritis, Knee	MESH:D020370		Resveratrol	4.86	1
H2-M10.1	14985	Osteoarthritis, Knee	MESH:D020370		Resveratrol	4.86	1
KIRREL3-AS3	283165	Osteoarthritis, Knee	MESH:D020370		Resveratrol	4.86	1
LINC01620	140834	Osteoarthritis, Knee	MESH:D020370		Resveratrol	4.86	1
MIR507	574512	Osteoarthritis, Knee	MESH:D020370		Resveratrol	4.86	1
MIR518B	574474	Osteoarthritis, Knee	MESH:D020370		Resveratrol	4.86	1
MIR519B	574469	Osteoarthritis, Knee	MESH:D020370		Resveratrol	4.86	1
MIR525	574470	Osteoarthritis, Knee	MESH:D020370		Resveratrol	4.86	1
MIR548V	100422850	Osteoarthritis, Knee	MESH:D020370		Resveratrol	4.86	1
MIR631	693216	Osteoarthritis, Knee	MESH:D020370		Resveratrol	4.86	1
MIR645	693230	Osteoarthritis, Knee	MESH:D020370		Resveratrol	4.86	1
MUP14	100039116	Osteoarthritis, Knee	MESH:D020370		Resveratrol	4.86	1
OR2T2	401992	Osteoarthritis, Knee	MESH:D020370		Resveratrol	4.86	1
OR6J1	79549	Osteoarthritis, Knee	MESH:D020370		Resveratrol	4.86	1
OR7E125P	389616	Osteoarthritis, Knee	MESH:D020370		Resveratrol	4.86	1
PPY2P	23614	Osteoarthritis, Knee	MESH:D020370		Resveratrol	4.86	1
PRAMEF19	645414	Osteoarthritis, Knee	MESH:D020370		Resveratrol	4.86	1
PRR23E	285311	Osteoarthritis, Knee	MESH:D020370		Resveratrol	4.86	1
RPS2P35	100130980	Osteoarthritis, Knee	MESH:D020370		Resveratrol	4.86	1
SNORD103C	692200	Osteoarthritis, Knee	MESH:D020370		Resveratrol	4.86	1
SNORD14C	85389	Osteoarthritis, Knee	MESH:D020370		Resveratrol	4.86	1
WBP11P1	441818	Osteoarthritis, Knee	MESH:D020370		Resveratrol	4.86	1
ZNF6	30487	Osteoarthritis, Knee	MESH:D020370		Resveratrol	4.86	1
ADRA1A	148	Osteoarthritis, Knee	MESH:D020370		Tramadol	4.85	1
C18H18ORF32	498886	Osteoarthritis, Knee	MESH:D020370		nimesulide	4.84	1
ADGRG6	57211	Osteoarthritis, Knee	MESH:D020370		rofecoxib	4.82	1
MEOX2	4223	Osteoarthritis, Knee	MESH:D020370		rofecoxib	4.82	1
C10H17ORF58	498014	Osteoarthritis, Knee	MESH:D020370		nimesulide	4.81	1
CYP2B12	29295	Osteoarthritis, Knee	MESH:D020370		nimesulide	4.81	1
CKM	1158	Osteoarthritis, Knee	MESH:D020370		Tramadol	4.8	1
EPHA3	2042	Osteoarthritis, Knee	MESH:D020370		rofecoxib	4.8	1
PRRX1	5396	Osteoarthritis, Knee	MESH:D020370		rofecoxib	4.8	1
VEGFA	7422	Osteoarthritis, Knee	MESH:D020370		nimesulide|Resveratrol	4.8	2
OPRK1	4986	Osteoarthritis, Knee	MESH:D020370		Tramadol	4.79	1
TNNI3	7137	Osteoarthritis, Knee	MESH:D020370		Tramadol	4.79	1
DRD3	1814	Osteoarthritis, Knee	MESH:D020370		Tramadol	4.78	1
NPR2	4882	Osteoarthritis, Knee	MESH:D020370		rofecoxib	4.78	1
ARHGAP29	9411	Osteoarthritis, Knee	MESH:D020370		rofecoxib	4.77	1
C10H5ORF15	303122	Osteoarthritis, Knee	MESH:D020370		nimesulide	4.77	1
KLF12	11278	Osteoarthritis, Knee	MESH:D020370		rofecoxib	4.75	1
PPARG	5468	Osteoarthritis, Knee	MESH:D020370		nimesulide|Resveratrol	4.75	2
SLC47A1	55244	Osteoarthritis, Knee	MESH:D020370		Tramadol	4.75	1
COLEC12	81035	Osteoarthritis, Knee	MESH:D020370		rofecoxib	4.74	1
RNF144B	255488	Osteoarthritis, Knee	MESH:D020370		rofecoxib	4.74	1
CCND1	595	Osteoarthritis, Knee	MESH:D020370		nimesulide|Resveratrol	4.73	2
RASA1	5921	Osteoarthritis, Knee	MESH:D020370		rofecoxib	4.73	1
ABU-11	173404	Osteoarthritis, Knee	MESH:D020370		Resveratrol	4.72	1
ABU-15	182136	Osteoarthritis, Knee	MESH:D020370		Resveratrol	4.72	1
ABU-7	182139	Osteoarthritis, Knee	MESH:D020370		Resveratrol	4.72	1
ADH5P4	642443	Osteoarthritis, Knee	MESH:D020370		Resveratrol	4.72	1
C15ORF32	145858	Osteoarthritis, Knee	MESH:D020370		Resveratrol	4.72	1
CTAGE7P	119437	Osteoarthritis, Knee	MESH:D020370		Resveratrol	4.72	1
DEFB125	245938	Osteoarthritis, Knee	MESH:D020370		Resveratrol	4.72	1
DMBT1L1	375940	Osteoarthritis, Knee	MESH:D020370		Resveratrol	4.72	1
EGR	36054	Osteoarthritis, Knee	MESH:D020370		Resveratrol	4.72	1
FAM47A	158724	Osteoarthritis, Knee	MESH:D020370		Resveratrol	4.72	1
FAM83A-AS1	100131726	Osteoarthritis, Knee	MESH:D020370		Resveratrol	4.72	1
HSP90AB5P	442083	Osteoarthritis, Knee	MESH:D020370		Resveratrol	4.72	1
ILP3	39151	Osteoarthritis, Knee	MESH:D020370		Resveratrol	4.72	1
KRTAP12-4	386684	Osteoarthritis, Knee	MESH:D020370		Resveratrol	4.72	1
KRTAP5-11	440051	Osteoarthritis, Knee	MESH:D020370		Resveratrol	4.72	1
LINC00326	285735	Osteoarthritis, Knee	MESH:D020370		Resveratrol	4.72	1
MAGEB6B	392433	Osteoarthritis, Knee	MESH:D020370		Resveratrol	4.72	1
MIR103A1	406895	Osteoarthritis, Knee	MESH:D020370		Resveratrol	4.72	1
MIR1902	100316678	Osteoarthritis, Knee	MESH:D020370		Resveratrol	4.72	1
MIR196A1	406972	Osteoarthritis, Knee	MESH:D020370		Resveratrol	4.72	1
MIR218	387214	Osteoarthritis, Knee	MESH:D020370		Resveratrol	4.72	1
MIR584	693169	Osteoarthritis, Knee	MESH:D020370		Resveratrol	4.72	1
MIR888	100126306	Osteoarthritis, Knee	MESH:D020370		Resveratrol	4.72	1
NOS	34495	Osteoarthritis, Knee	MESH:D020370		Resveratrol	4.72	1
OR1K1	392392	Osteoarthritis, Knee	MESH:D020370		Resveratrol	4.72	1
OR2G6	391211	Osteoarthritis, Knee	MESH:D020370		Resveratrol	4.72	1
OR2T35	403244	Osteoarthritis, Knee	MESH:D020370		Resveratrol	4.72	1
OR3A4P	390756	Osteoarthritis, Knee	MESH:D020370		Resveratrol	4.72	1
OR4K17	390436	Osteoarthritis, Knee	MESH:D020370		Resveratrol	4.72	1
OR6Q1	219952	Osteoarthritis, Knee	MESH:D020370		Resveratrol	4.72	1
PAK6-AS1	644809	Osteoarthritis, Knee	MESH:D020370		Resveratrol	4.72	1
PRAMEF15	653619	Osteoarthritis, Knee	MESH:D020370		Resveratrol	4.72	1
PRAMEF22	653606	Osteoarthritis, Knee	MESH:D020370		Resveratrol	4.72	1
PRAMEF7	441871	Osteoarthritis, Knee	MESH:D020370		Resveratrol	4.72	1
PRR23B	389151	Osteoarthritis, Knee	MESH:D020370		Resveratrol	4.72	1
RGPD4	285190	Osteoarthritis, Knee	MESH:D020370		Resveratrol	4.72	1
RPL29P15	728820	Osteoarthritis, Knee	MESH:D020370		Resveratrol	4.72	1
TTTY13	83868	Osteoarthritis, Knee	MESH:D020370		Resveratrol	4.72	1
ULE-3	179497	Osteoarthritis, Knee	MESH:D020370		Resveratrol	4.72	1
FRZB	2487	Osteoarthritis, Knee	MESH:D020370		rofecoxib	4.71	1
INHCA	71775	Osteoarthritis, Knee	MESH:D020370		nimesulide	4.69	1
CDH3	1001	Osteoarthritis, Knee	MESH:D020370		rofecoxib	4.68	1
SERPINA3	12	Osteoarthritis, Knee	MESH:D020370		rofecoxib	4.68	1
GUCY1B1	2983	Osteoarthritis, Knee	MESH:D020370		rofecoxib	4.67	1
MAL	4118	Osteoarthritis, Knee	MESH:D020370		rofecoxib	4.67	1
RGD1309808	362951	Osteoarthritis, Knee	MESH:D020370		nimesulide	4.66	1
RGD1309350	293613	Osteoarthritis, Knee	MESH:D020370		nimesulide	4.64	1
PTGER3	5733	Osteoarthritis, Knee	MESH:D020370		rofecoxib	4.63	1
CKB	1152	Osteoarthritis, Knee	MESH:D020370		Tramadol	4.62	1
ABU-6	178903	Osteoarthritis, Knee	MESH:D020370		Resveratrol	4.61	1
ABU-8	178904	Osteoarthritis, Knee	MESH:D020370		Resveratrol	4.61	1
C10ORF120	399814	Osteoarthritis, Knee	MESH:D020370		Resveratrol	4.61	1
C20ORF181	100128998	Osteoarthritis, Knee	MESH:D020370		Resveratrol	4.61	1
CELF2-AS1	414196	Osteoarthritis, Knee	MESH:D020370		Resveratrol	4.61	1
CYP2C1	100346743	Osteoarthritis, Knee	MESH:D020370		Resveratrol	4.61	1
DEFB108B	245911	Osteoarthritis, Knee	MESH:D020370		Resveratrol	4.61	1
DULLARD	100303548	Osteoarthritis, Knee	MESH:D020370		Resveratrol	4.61	1
FLNB	2317	Osteoarthritis, Knee	MESH:D020370		rofecoxib	4.61	1
GPR148	344561	Osteoarthritis, Knee	MESH:D020370		Resveratrol	4.61	1
KHDC3L	154288	Osteoarthritis, Knee	MESH:D020370		Resveratrol	4.61	1
KRTAP10-1	386677	Osteoarthritis, Knee	MESH:D020370		Resveratrol	4.61	1
KRTAP10-12	386685	Osteoarthritis, Knee	MESH:D020370		Resveratrol	4.61	1
KRTAP10-2	386679	Osteoarthritis, Knee	MESH:D020370		Resveratrol	4.61	1
KRTAP13-3	337960	Osteoarthritis, Knee	MESH:D020370		Resveratrol	4.61	1
KRTAP4-11	653240	Osteoarthritis, Knee	MESH:D020370		Resveratrol	4.61	1
KRTAP4-5	85289	Osteoarthritis, Knee	MESH:D020370		Resveratrol	4.61	1
KRTAP5-7	440050	Osteoarthritis, Knee	MESH:D020370		Resveratrol	4.61	1
LCE5A	254910	Osteoarthritis, Knee	MESH:D020370		Resveratrol	4.61	1
LINC01555	439927	Osteoarthritis, Knee	MESH:D020370		Resveratrol	4.61	1
LINC01565	23434	Osteoarthritis, Knee	MESH:D020370		Resveratrol	4.61	1
LINC01600	154386	Osteoarthritis, Knee	MESH:D020370		Resveratrol	4.61	1
LRRC53	105378803	Osteoarthritis, Knee	MESH:D020370		Resveratrol	4.61	1
MIR103A2	406896	Osteoarthritis, Knee	MESH:D020370		Resveratrol	4.61	1
MIR124-3	406909	Osteoarthritis, Knee	MESH:D020370		Resveratrol	4.61	1
MIR518F	574472	Osteoarthritis, Knee	MESH:D020370		Resveratrol	4.61	1
MIR570	693155	Osteoarthritis, Knee	MESH:D020370		Resveratrol	4.61	1
MIR632	693217	Osteoarthritis, Knee	MESH:D020370		Resveratrol	4.61	1
MIR7-3	407045	Osteoarthritis, Knee	MESH:D020370		Resveratrol	4.61	1
OR2T3	343173	Osteoarthritis, Knee	MESH:D020370		Resveratrol	4.61	1
OR2T34	127068	Osteoarthritis, Knee	MESH:D020370		Resveratrol	4.61	1
OR52I2	143502	Osteoarthritis, Knee	MESH:D020370		Resveratrol	4.61	1
OR5H14	403273	Osteoarthritis, Knee	MESH:D020370		Resveratrol	4.61	1
OR5L1	219437	Osteoarthritis, Knee	MESH:D020370		Resveratrol	4.61	1
OR6C4	341418	Osteoarthritis, Knee	MESH:D020370		Resveratrol	4.61	1
POM121L10P	646074	Osteoarthritis, Knee	MESH:D020370		Resveratrol	4.61	1
PQN-54	187728	Osteoarthritis, Knee	MESH:D020370		Resveratrol	4.61	1
PRB2	653247	Osteoarthritis, Knee	MESH:D020370		Resveratrol	4.61	1
PRSS42P	339906	Osteoarthritis, Knee	MESH:D020370		Resveratrol	4.61	1
PRSS45P	377047	Osteoarthritis, Knee	MESH:D020370		Resveratrol	4.61	1
PRY	9081	Osteoarthritis, Knee	MESH:D020370		Resveratrol	4.61	1
REXO1L2P	100288527	Osteoarthritis, Knee	MESH:D020370		Resveratrol	4.61	1
RPL21P44	402176	Osteoarthritis, Knee	MESH:D020370		Resveratrol	4.61	1
RTP5	285093	Osteoarthritis, Knee	MESH:D020370		Resveratrol	4.61	1
SMIM45	339674	Osteoarthritis, Knee	MESH:D020370		Resveratrol	4.61	1
SPATA31D1	389763	Osteoarthritis, Knee	MESH:D020370		Resveratrol	4.61	1
SSBP3-AS1	619518	Osteoarthritis, Knee	MESH:D020370		Resveratrol	4.61	1
SYNJ2BP-COX16	100529257	Osteoarthritis, Knee	MESH:D020370		Resveratrol	4.61	1
TAAR8	83551	Osteoarthritis, Knee	MESH:D020370		Resveratrol	4.61	1
TBC1D28	254272	Osteoarthritis, Knee	MESH:D020370		Resveratrol	4.61	1
HTR2A	3356	Osteoarthritis, Knee	MESH:D020370		Tramadol	4.6	1
OPRM1	4988	Osteoarthritis, Knee	MESH:D020370		Tramadol	4.59	1
POSTN	10631	Osteoarthritis, Knee	MESH:D020370		rofecoxib	4.59	1
ZFP110	65020	Osteoarthritis, Knee	MESH:D020370		nimesulide	4.59	1
NFE2L2	4780	Osteoarthritis, Knee	MESH:D020370		nimesulide|Resveratrol	4.58	2
ANGPT1	284	Osteoarthritis, Knee	MESH:D020370		rofecoxib	4.57	1
SUPT20	56790	Osteoarthritis, Knee	MESH:D020370		nimesulide	4.57	1
RWDD4	201965	Osteoarthritis, Knee	MESH:D020370		nimesulide	4.55	1
UST4R	171397	Osteoarthritis, Knee	MESH:D020370		nimesulide	4.55	1
CYP4F6	266689	Osteoarthritis, Knee	MESH:D020370		nimesulide	4.53	1
AKR7A2P1	246182	Osteoarthritis, Knee	MESH:D020370		Resveratrol	4.52	1
C14ORF156	100173060	Osteoarthritis, Knee	MESH:D020370		Resveratrol	4.52	1
CDRT15P3	408029	Osteoarthritis, Knee	MESH:D020370		Resveratrol	4.52	1
CLCA3P	9629	Osteoarthritis, Knee	MESH:D020370		Resveratrol	4.52	1
CPS1-IT1	29034	Osteoarthritis, Knee	MESH:D020370		Resveratrol	4.52	1
CYORF15A	100270688	Osteoarthritis, Knee	MESH:D020370		Resveratrol	4.52	1
DSTNP2	171220	Osteoarthritis, Knee	MESH:D020370		Resveratrol	4.52	1
DUXA	503835	Osteoarthritis, Knee	MESH:D020370		Resveratrol	4.52	1
KCNQ1DN	55539	Osteoarthritis, Knee	MESH:D020370		Resveratrol	4.52	1
KIAA0087	9808	Osteoarthritis, Knee	MESH:D020370		Resveratrol	4.52	1
KRTAP10-4	386672	Osteoarthritis, Knee	MESH:D020370		Resveratrol	4.52	1
KRTAP12-3	386683	Osteoarthritis, Knee	MESH:D020370		Resveratrol	4.52	1
KRTAP13-4	284827	Osteoarthritis, Knee	MESH:D020370		Resveratrol	4.52	1
KRTAP20-4	100151643	Osteoarthritis, Knee	MESH:D020370		Resveratrol	4.52	1
KRTAP5-10	387273	Osteoarthritis, Knee	MESH:D020370		Resveratrol	4.52	1
KRTAP9-8	83901	Osteoarthritis, Knee	MESH:D020370		Resveratrol	4.52	1
LGALS9B	284194	Osteoarthritis, Knee	MESH:D020370		Resveratrol	4.52	1
LINC00242	401288	Osteoarthritis, Knee	MESH:D020370		Resveratrol	4.52	1
LINC00523	283601	Osteoarthritis, Knee	MESH:D020370		Resveratrol	4.52	1
LYPLA2P1	653639	Osteoarthritis, Knee	MESH:D020370		Resveratrol	4.52	1
MAS1L	116511	Osteoarthritis, Knee	MESH:D020370		Resveratrol	4.52	1
MIR1983	100316716	Osteoarthritis, Knee	MESH:D020370		Resveratrol	4.52	1
MIR323A	442897	Osteoarthritis, Knee	MESH:D020370		Resveratrol	4.52	1
MIR352	100313986	Osteoarthritis, Knee	MESH:D020370		Resveratrol	4.52	1
MIR3916	100500849	Osteoarthritis, Knee	MESH:D020370		Resveratrol	4.52	1
MIR466D	100124465	Osteoarthritis, Knee	MESH:D020370		Resveratrol	4.52	1
MIR517A	574479	Osteoarthritis, Knee	MESH:D020370		Resveratrol	4.52	1
MIR518C	574477	Osteoarthritis, Knee	MESH:D020370		Resveratrol	4.52	1
MIR571	693156	Osteoarthritis, Knee	MESH:D020370		Resveratrol	4.52	1
MIR601	693186	Osteoarthritis, Knee	MESH:D020370		Resveratrol	4.52	1
MIR92A2	407049	Osteoarthritis, Knee	MESH:D020370		Resveratrol	4.52	1
NFE4	58160	Osteoarthritis, Knee	MESH:D020370		Resveratrol	4.52	1
NLRP13	126204	Osteoarthritis, Knee	MESH:D020370		Resveratrol	4.52	1
NPBWR2	2832	Osteoarthritis, Knee	MESH:D020370		Resveratrol	4.52	1
OR10G7	390265	Osteoarthritis, Knee	MESH:D020370		Resveratrol	4.52	1
OR10H2	26538	Osteoarthritis, Knee	MESH:D020370		Resveratrol	4.52	1
OR10H5	284433	Osteoarthritis, Knee	MESH:D020370		Resveratrol	4.52	1
OR2M1P	388762	Osteoarthritis, Knee	MESH:D020370		Resveratrol	4.52	1
OR2S2	56656	Osteoarthritis, Knee	MESH:D020370		Resveratrol	4.52	1
OR52N1	79473	Osteoarthritis, Knee	MESH:D020370		Resveratrol	4.52	1
OR5M10	390167	Osteoarthritis, Knee	MESH:D020370		Resveratrol	4.52	1
OR6K3	391114	Osteoarthritis, Knee	MESH:D020370		Resveratrol	4.52	1
PDL1	100196322	Osteoarthritis, Knee	MESH:D020370		Resveratrol	4.52	1
POM121L12	285877	Osteoarthritis, Knee	MESH:D020370		Resveratrol	4.52	1
PRAMEF20	645425	Osteoarthritis, Knee	MESH:D020370		Resveratrol	4.52	1
PRX2540-2	36098	Osteoarthritis, Knee	MESH:D020370		Resveratrol	4.52	1
PVALEF	388428	Osteoarthritis, Knee	MESH:D020370		Resveratrol	4.52	1
RFPL4B	442247	Osteoarthritis, Knee	MESH:D020370		Resveratrol	4.52	1
RNF5P1	286140	Osteoarthritis, Knee	MESH:D020370		Resveratrol	4.52	1
SAA	111345	Osteoarthritis, Knee	MESH:D020370		Resveratrol	4.52	1
SNORA29	677812	Osteoarthritis, Knee	MESH:D020370		Resveratrol	4.52	1
SNORA38B	100124536	Osteoarthritis, Knee	MESH:D020370		Resveratrol	4.52	1
SNORA80A	677846	Osteoarthritis, Knee	MESH:D020370		Resveratrol	4.52	1
SNORD32B	692092	Osteoarthritis, Knee	MESH:D020370		Resveratrol	4.52	1
SNORD54	26795	Osteoarthritis, Knee	MESH:D020370		Resveratrol	4.52	1
SPATA8	145946	Osteoarthritis, Knee	MESH:D020370		Resveratrol	4.52	1
SSX8P	280659	Osteoarthritis, Knee	MESH:D020370		Resveratrol	4.52	1
TAK1	39659	Osteoarthritis, Knee	MESH:D020370		Resveratrol	4.52	1
TBC1D26	353149	Osteoarthritis, Knee	MESH:D020370		Resveratrol	4.52	1
VN1R3	317702	Osteoarthritis, Knee	MESH:D020370		Resveratrol	4.52	1
HIST1H4B	64627	Osteoarthritis, Knee	MESH:D020370		nimesulide	4.51	1
OVCA2	124641	Osteoarthritis, Knee	MESH:D020370		nimesulide	4.5	1
VCAN	1462	Osteoarthritis, Knee	MESH:D020370		rofecoxib	4.5	1
IGHA	238447	Osteoarthritis, Knee	MESH:D020370		nimesulide	4.46	1
SMIM26	388789	Osteoarthritis, Knee	MESH:D020370		nimesulide	4.46	1
SULT1C2A	316153	Osteoarthritis, Knee	MESH:D020370		nimesulide	4.46	1
ZFP386	56220	Osteoarthritis, Knee	MESH:D020370		nimesulide	4.46	1
APOL5	80831	Osteoarthritis, Knee	MESH:D020370		Resveratrol	4.44	1
APON	28194	Osteoarthritis, Knee	MESH:D020370		nimesulide	4.44	1
C11ORF16	56673	Osteoarthritis, Knee	MESH:D020370		Resveratrol	4.44	1
C12ORF50	160419	Osteoarthritis, Knee	MESH:D020370		Resveratrol	4.44	1
C16ORF92	146378	Osteoarthritis, Knee	MESH:D020370		Resveratrol	4.44	1
C19ORF67	646457	Osteoarthritis, Knee	MESH:D020370		Resveratrol	4.44	1
DDX53	168400	Osteoarthritis, Knee	MESH:D020370		Resveratrol	4.44	1
DEFB136	613210	Osteoarthritis, Knee	MESH:D020370		Resveratrol	4.44	1
DIAPH2-AS1	10824	Osteoarthritis, Knee	MESH:D020370		Resveratrol	4.44	1
ELOA3BP	728929	Osteoarthritis, Knee	MESH:D020370		Resveratrol	4.44	1
ELOA3P	162699	Osteoarthritis, Knee	MESH:D020370		Resveratrol	4.44	1
FAM215A	23591	Osteoarthritis, Knee	MESH:D020370		Resveratrol	4.44	1
GLYATL2	219970	Osteoarthritis, Knee	MESH:D020370		nimesulide	4.44	1
H2BW1	158983	Osteoarthritis, Knee	MESH:D020370		Resveratrol	4.44	1
HSP68	42852	Osteoarthritis, Knee	MESH:D020370		Resveratrol	4.44	1
HTR3E	285242	Osteoarthritis, Knee	MESH:D020370		Resveratrol	4.44	1
KRTAP4-12	83755	Osteoarthritis, Knee	MESH:D020370		Resveratrol	4.44	1
KRTAP4-2	85291	Osteoarthritis, Knee	MESH:D020370		Resveratrol	4.44	1
KRTAP4-4	84616	Osteoarthritis, Knee	MESH:D020370		Resveratrol	4.44	1
KRTAP4-8	728224	Osteoarthritis, Knee	MESH:D020370		Resveratrol	4.44	1
LINC00528	200298	Osteoarthritis, Knee	MESH:D020370		Resveratrol	4.44	1
LLCFC1	135927	Osteoarthritis, Knee	MESH:D020370		Resveratrol	4.44	1
MIR29B	100526320	Osteoarthritis, Knee	MESH:D020370		Resveratrol	4.44	1
MIR572	693157	Osteoarthritis, Knee	MESH:D020370		Resveratrol	4.44	1
MIR576	693161	Osteoarthritis, Knee	MESH:D020370		Resveratrol	4.44	1
MIR659	724029	Osteoarthritis, Knee	MESH:D020370		Resveratrol	4.44	1
MIRLET7C-1	387246	Osteoarthritis, Knee	MESH:D020370		Resveratrol	4.44	1
MRGPRX4	117196	Osteoarthritis, Knee	MESH:D020370		Resveratrol	4.44	1
NBPF15	284565	Osteoarthritis, Knee	MESH:D020370		Resveratrol	4.44	1
NUTM2F	54754	Osteoarthritis, Knee	MESH:D020370		Resveratrol	4.44	1
OR10K1	391109	Osteoarthritis, Knee	MESH:D020370		Resveratrol	4.44	1
OR1D4	653166	Osteoarthritis, Knee	MESH:D020370		Resveratrol	4.44	1
OR2A2	442361	Osteoarthritis, Knee	MESH:D020370		Resveratrol	4.44	1
OR2T11	127077	Osteoarthritis, Knee	MESH:D020370		Resveratrol	4.44	1
OR2Z1	284383	Osteoarthritis, Knee	MESH:D020370		Resveratrol	4.44	1
OR51V1	283111	Osteoarthritis, Knee	MESH:D020370		Resveratrol	4.44	1
OR56A1	120796	Osteoarthritis, Knee	MESH:D020370		Resveratrol	4.44	1
OR5K2	402135	Osteoarthritis, Knee	MESH:D020370		Resveratrol	4.44	1
OTOL1	131149	Osteoarthritis, Knee	MESH:D020370		Resveratrol	4.44	1
PAGE5	90737	Osteoarthritis, Knee	MESH:D020370		Resveratrol	4.44	1
PIWIL3	440822	Osteoarthritis, Knee	MESH:D020370		Resveratrol	4.44	1
PRAMEF5	343068	Osteoarthritis, Knee	MESH:D020370		Resveratrol	4.44	1
SCARNA16	677781	Osteoarthritis, Knee	MESH:D020370		Resveratrol	4.44	1
SKOR2	652991	Osteoarthritis, Knee	MESH:D020370		Resveratrol	4.44	1
SLC35G6	643664	Osteoarthritis, Knee	MESH:D020370		Resveratrol	4.44	1
SNORD38B	94163	Osteoarthritis, Knee	MESH:D020370		Resveratrol	4.44	1
SNORD61	26787	Osteoarthritis, Knee	MESH:D020370		Resveratrol	4.44	1
SNORD73A	8944	Osteoarthritis, Knee	MESH:D020370		Resveratrol	4.44	1
SPANXA2-OT1	619455	Osteoarthritis, Knee	MESH:D020370		Resveratrol	4.44	1
SPATA31E1	286234	Osteoarthritis, Knee	MESH:D020370		Resveratrol	4.44	1
TAS2R1	50834	Osteoarthritis, Knee	MESH:D020370		Resveratrol	4.44	1
TMEM132E-DT	400591	Osteoarthritis, Knee	MESH:D020370		Resveratrol	4.44	1
VCY	9084	Osteoarthritis, Knee	MESH:D020370		Resveratrol	4.44	1
KXD1	79036	Osteoarthritis, Knee	MESH:D020370		nimesulide	4.43	1
LAMTOR4	389541	Osteoarthritis, Knee	MESH:D020370		nimesulide	4.43	1
CASP9	842	Osteoarthritis, Knee	MESH:D020370		nimesulide|Resveratrol	4.42	2
EMC7	56851	Osteoarthritis, Knee	MESH:D020370		nimesulide	4.41	1
COX14	84987	Osteoarthritis, Knee	MESH:D020370		nimesulide	4.4	1
CYP2J3	313375	Osteoarthritis, Knee	MESH:D020370		nimesulide	4.4	1
SLC25A38	54977	Osteoarthritis, Knee	MESH:D020370		nimesulide	4.4	1
TMEM248	55069	Osteoarthritis, Knee	MESH:D020370		nimesulide	4.4	1
CISD3	284106	Osteoarthritis, Knee	MESH:D020370		nimesulide	4.38	1
EMC10	284361	Osteoarthritis, Knee	MESH:D020370		nimesulide	4.38	1
HIGD2A	192286	Osteoarthritis, Knee	MESH:D020370		nimesulide	4.38	1
RT1-BA	309621	Osteoarthritis, Knee	MESH:D020370		nimesulide	4.38	1
TVP23B	51030	Osteoarthritis, Knee	MESH:D020370		nimesulide	4.38	1
ASCL5	647219	Osteoarthritis, Knee	MESH:D020370		Resveratrol	4.37	1
BPESC1	60467	Osteoarthritis, Knee	MESH:D020370		Resveratrol	4.37	1
BTNL3	10917	Osteoarthritis, Knee	MESH:D020370		Resveratrol	4.37	1
CCT8L1	242891	Osteoarthritis, Knee	MESH:D020370		Resveratrol	4.37	1
CIR	191577	Osteoarthritis, Knee	MESH:D020370		Resveratrol	4.37	1
CSNK1G2-AS1	255193	Osteoarthritis, Knee	MESH:D020370		Resveratrol	4.37	1
DEFB123	245936	Osteoarthritis, Knee	MESH:D020370		Resveratrol	4.37	1
DIP2C-AS1	414235	Osteoarthritis, Knee	MESH:D020370		Resveratrol	4.37	1
DMRTC1	63947	Osteoarthritis, Knee	MESH:D020370		Resveratrol	4.37	1
FAM170A	340069	Osteoarthritis, Knee	MESH:D020370		Resveratrol	4.37	1
GPR142	350383	Osteoarthritis, Knee	MESH:D020370		Resveratrol	4.37	1
GPR89	67549	Osteoarthritis, Knee	MESH:D020370		Resveratrol	4.37	1
GSN-AS1	57000	Osteoarthritis, Knee	MESH:D020370		Resveratrol	4.37	1
HERC2P4	100289574	Osteoarthritis, Knee	MESH:D020370		Resveratrol	4.37	1
KRTAP10-10	353333	Osteoarthritis, Knee	MESH:D020370		Resveratrol	4.37	1
KRTAP10-6	386674	Osteoarthritis, Knee	MESH:D020370		Resveratrol	4.37	1
KRTAP10-7	386675	Osteoarthritis, Knee	MESH:D020370		Resveratrol	4.37	1
KRTAP10-8	386681	Osteoarthritis, Knee	MESH:D020370		Resveratrol	4.37	1
KRTAP4-3	85290	Osteoarthritis, Knee	MESH:D020370		Resveratrol	4.37	1
KRTAP4-9	100132386	Osteoarthritis, Knee	MESH:D020370		Resveratrol	4.37	1
KRTAP6-3	337968	Osteoarthritis, Knee	MESH:D020370		Resveratrol	4.37	1
KRTAP7-1	337878	Osteoarthritis, Knee	MESH:D020370		Resveratrol	4.37	1
KRTAP9-3	83900	Osteoarthritis, Knee	MESH:D020370		Resveratrol	4.37	1
LINC00474	58483	Osteoarthritis, Knee	MESH:D020370		Resveratrol	4.37	1
LINC00574	80069	Osteoarthritis, Knee	MESH:D020370		Resveratrol	4.37	1
MIR198	406975	Osteoarthritis, Knee	MESH:D020370		Resveratrol	4.37	1
NUTM2A	728118	Osteoarthritis, Knee	MESH:D020370		Resveratrol	4.37	1
OR10G2	26534	Osteoarthritis, Knee	MESH:D020370		Resveratrol	4.37	1
OR1I1	126370	Osteoarthritis, Knee	MESH:D020370		Resveratrol	4.37	1
OR51A7	119687	Osteoarthritis, Knee	MESH:D020370		Resveratrol	4.37	1
OR5AR1	219493	Osteoarthritis, Knee	MESH:D020370		Resveratrol	4.37	1
OR5T2	219464	Osteoarthritis, Knee	MESH:D020370		Resveratrol	4.37	1
PRR35	146325	Osteoarthritis, Knee	MESH:D020370		Resveratrol	4.37	1
PRSS58	136541	Osteoarthritis, Knee	MESH:D020370		Resveratrol	4.37	1
RAB40A	142684	Osteoarthritis, Knee	MESH:D020370		Resveratrol	4.37	1
RNF113B	140432	Osteoarthritis, Knee	MESH:D020370		Resveratrol	4.37	1
SIR-2.1	177924	Osteoarthritis, Knee	MESH:D020370		Resveratrol	4.37	1
SLC35G5	83650	Osteoarthritis, Knee	MESH:D020370		Resveratrol	4.37	1
SNORA38	677820	Osteoarthritis, Knee	MESH:D020370		Resveratrol	4.37	1
SNORA72	26775	Osteoarthritis, Knee	MESH:D020370		Resveratrol	4.37	1
SNORD38A	94162	Osteoarthritis, Knee	MESH:D020370		Resveratrol	4.37	1
SNORD4A	26773	Osteoarthritis, Knee	MESH:D020370		Resveratrol	4.37	1
TBC1D29P	26083	Osteoarthritis, Knee	MESH:D020370		Resveratrol	4.37	1
TEX28	1527	Osteoarthritis, Knee	MESH:D020370		Resveratrol	4.37	1
TEX55	152405	Osteoarthritis, Knee	MESH:D020370		Resveratrol	4.37	1
TP53TG5	27296	Osteoarthritis, Knee	MESH:D020370		Resveratrol	4.37	1
CYP4F1	56266	Osteoarthritis, Knee	MESH:D020370		nimesulide	4.36	1
KNG2	385643	Osteoarthritis, Knee	MESH:D020370		nimesulide	4.36	1
LAPTM4A	9741	Osteoarthritis, Knee	MESH:D020370		nimesulide	4.36	1
MALSU1	115416	Osteoarthritis, Knee	MESH:D020370		nimesulide	4.36	1
SWI5	375757	Osteoarthritis, Knee	MESH:D020370		nimesulide	4.36	1
TMEM50A	23585	Osteoarthritis, Knee	MESH:D020370		nimesulide	4.36	1
TNC	3371	Osteoarthritis, Knee	MESH:D020370		rofecoxib	4.36	1
TMEM9B	56674	Osteoarthritis, Knee	MESH:D020370		nimesulide	4.34	1
AMY1A	276	Osteoarthritis, Knee	MESH:D020370		nimesulide	4.33	1
IBA57	200205	Osteoarthritis, Knee	MESH:D020370		nimesulide	4.33	1
RBFA	79863	Osteoarthritis, Knee	MESH:D020370		nimesulide	4.33	1
TRMT112	51504	Osteoarthritis, Knee	MESH:D020370		nimesulide	4.33	1
DNLZ	728489	Osteoarthritis, Knee	MESH:D020370		nimesulide	4.32	1
AQP12A	375318	Osteoarthritis, Knee	MESH:D020370		Resveratrol	4.31	1
BANF2	140836	Osteoarthritis, Knee	MESH:D020370		Resveratrol	4.31	1
C11ORF42	160298	Osteoarthritis, Knee	MESH:D020370		Resveratrol	4.31	1
C1ORF68	100129271	Osteoarthritis, Knee	MESH:D020370		Resveratrol	4.31	1
C1QTNF8	390664	Osteoarthritis, Knee	MESH:D020370		Resveratrol	4.31	1
C8H11ORF54	363016	Osteoarthritis, Knee	MESH:D020370		nimesulide	4.31	1
CCND2A	799608	Osteoarthritis, Knee	MESH:D020370		Resveratrol	4.31	1
CEACAM10	26366	Osteoarthritis, Knee	MESH:D020370		nimesulide	4.31	1
CGB2	114336	Osteoarthritis, Knee	MESH:D020370		Resveratrol	4.31	1
CSAG2	102723547	Osteoarthritis, Knee	MESH:D020370		Resveratrol	4.31	1
CT55	54967	Osteoarthritis, Knee	MESH:D020370		Resveratrol	4.31	1
CTAG1A	246100	Osteoarthritis, Knee	MESH:D020370		Resveratrol	4.31	1
DEFB113	245927	Osteoarthritis, Knee	MESH:D020370		Resveratrol	4.31	1
DLEU2L	79469	Osteoarthritis, Knee	MESH:D020370		Resveratrol	4.31	1
DSCR10	259234	Osteoarthritis, Knee	MESH:D020370		Resveratrol	4.31	1
ECEL1P2	347694	Osteoarthritis, Knee	MESH:D020370		Resveratrol	4.31	1
EWSAT1	283673	Osteoarthritis, Knee	MESH:D020370		Resveratrol	4.31	1
GAS-1	181646	Osteoarthritis, Knee	MESH:D020370		Resveratrol	4.31	1
HGC6.3	100128124	Osteoarthritis, Knee	MESH:D020370		Resveratrol	4.31	1
HSP90B2P	7190	Osteoarthritis, Knee	MESH:D020370		Resveratrol	4.31	1
ITIH6	347365	Osteoarthritis, Knee	MESH:D020370		Resveratrol	4.31	1
KRTAP10-11	386678	Osteoarthritis, Knee	MESH:D020370		Resveratrol	4.31	1
KRTAP12-2	353323	Osteoarthritis, Knee	MESH:D020370		Resveratrol	4.31	1
KRTAP19-3	337970	Osteoarthritis, Knee	MESH:D020370		Resveratrol	4.31	1
LCE2A	353139	Osteoarthritis, Knee	MESH:D020370		Resveratrol	4.31	1
LCE4A	199834	Osteoarthritis, Knee	MESH:D020370		Resveratrol	4.31	1
LINC00319	284836	Osteoarthritis, Knee	MESH:D020370		Resveratrol	4.31	1
LINC00671	388387	Osteoarthritis, Knee	MESH:D020370		Resveratrol	4.31	1
LINC01121	400952	Osteoarthritis, Knee	MESH:D020370		Resveratrol	4.31	1
LINC02875	388407	Osteoarthritis, Knee	MESH:D020370		Resveratrol	4.31	1
MIR3911	100500872	Osteoarthritis, Knee	MESH:D020370		Resveratrol	4.31	1
OR1A2	26189	Osteoarthritis, Knee	MESH:D020370		Resveratrol	4.31	1
OR2T6	254879	Osteoarthritis, Knee	MESH:D020370		Resveratrol	4.31	1
OR4D11	219986	Osteoarthritis, Knee	MESH:D020370		Resveratrol	4.31	1
OR52L1	338751	Osteoarthritis, Knee	MESH:D020370		Resveratrol	4.31	1
OR5M11	219487	Osteoarthritis, Knee	MESH:D020370		Resveratrol	4.31	1
PRB3	5544	Osteoarthritis, Knee	MESH:D020370		Resveratrol	4.31	1
PYDC1	260434	Osteoarthritis, Knee	MESH:D020370		Resveratrol	4.31	1
PYY2	23615	Osteoarthritis, Knee	MESH:D020370		Resveratrol	4.31	1
RAB41	347517	Osteoarthritis, Knee	MESH:D020370		Resveratrol	4.31	1
REXO1L1P	254958	Osteoarthritis, Knee	MESH:D020370		Resveratrol	4.31	1
SCARNA12	677777	Osteoarthritis, Knee	MESH:D020370		Resveratrol	4.31	1
SCARNA9L	100158262	Osteoarthritis, Knee	MESH:D020370		Resveratrol	4.31	1
SNORD101	594837	Osteoarthritis, Knee	MESH:D020370		Resveratrol	4.31	1
SNORD34	26817	Osteoarthritis, Knee	MESH:D020370		Resveratrol	4.31	1
SNORD50A	26799	Osteoarthritis, Knee	MESH:D020370		Resveratrol	4.31	1
SNORD56	26793	Osteoarthritis, Knee	MESH:D020370		Resveratrol	4.31	1
SNORD59A	26789	Osteoarthritis, Knee	MESH:D020370		Resveratrol	4.31	1
SNORD87	641648	Osteoarthritis, Knee	MESH:D020370		Resveratrol	4.31	1
TDRG1	732253	Osteoarthritis, Knee	MESH:D020370		Resveratrol	4.31	1
TEX44	165100	Osteoarthritis, Knee	MESH:D020370		Resveratrol	4.31	1
ZNF137P	7696	Osteoarthritis, Knee	MESH:D020370		Resveratrol	4.31	1
ZNF577	84765	Osteoarthritis, Knee	MESH:D020370		Resveratrol	4.31	1
ZNF835	90485	Osteoarthritis, Knee	MESH:D020370		Resveratrol	4.31	1
CYP2B3	286953	Osteoarthritis, Knee	MESH:D020370		nimesulide	4.29	1
RNF139	11236	Osteoarthritis, Knee	MESH:D020370		nimesulide	4.29	1
SULT1C3	442038	Osteoarthritis, Knee	MESH:D020370		nimesulide	4.29	1
CCDC107	203260	Osteoarthritis, Knee	MESH:D020370		nimesulide	4.28	1
DHDDS	79947	Osteoarthritis, Knee	MESH:D020370		nimesulide	4.28	1
PCNX	54604	Osteoarthritis, Knee	MESH:D020370		nimesulide	4.28	1
PIGX	54965	Osteoarthritis, Knee	MESH:D020370		nimesulide	4.28	1
SECTM1B	58210	Osteoarthritis, Knee	MESH:D020370		nimesulide	4.28	1
TMEM60	85025	Osteoarthritis, Knee	MESH:D020370		nimesulide	4.28	1
TOMM6	100188893	Osteoarthritis, Knee	MESH:D020370		nimesulide	4.28	1
UBE2E3	10477	Osteoarthritis, Knee	MESH:D020370		nimesulide	4.28	1
VAMP7	6845	Osteoarthritis, Knee	MESH:D020370		nimesulide	4.28	1
AUP1	550	Osteoarthritis, Knee	MESH:D020370		nimesulide	4.27	1
CHRAC1	54108	Osteoarthritis, Knee	MESH:D020370		nimesulide	4.27	1
MRPL55	128308	Osteoarthritis, Knee	MESH:D020370		nimesulide	4.27	1
PEF1	553115	Osteoarthritis, Knee	MESH:D020370		nimesulide	4.27	1
PPP1R21	129285	Osteoarthritis, Knee	MESH:D020370		nimesulide	4.27	1
ANKRD60	140731	Osteoarthritis, Knee	MESH:D020370		Resveratrol	4.26	1
C11ORF91	100131378	Osteoarthritis, Knee	MESH:D020370		Resveratrol	4.26	1
C2ORF66	401027	Osteoarthritis, Knee	MESH:D020370		Resveratrol	4.26	1
C8ORF74	203076	Osteoarthritis, Knee	MESH:D020370		Resveratrol	4.26	1
CCDC105	126402	Osteoarthritis, Knee	MESH:D020370		Resveratrol	4.26	1
CDC14C	168448	Osteoarthritis, Knee	MESH:D020370		Resveratrol	4.26	1
CSAG1	158511	Osteoarthritis, Knee	MESH:D020370		Resveratrol	4.26	1
CTCFLOS	74161	Osteoarthritis, Knee	MESH:D020370		Resveratrol	4.26	1
CYLC1	1538	Osteoarthritis, Knee	MESH:D020370		Resveratrol	4.26	1
CYP2T1	171380	Osteoarthritis, Knee	MESH:D020370		nimesulide	4.26	1
DUSP21	63904	Osteoarthritis, Knee	MESH:D020370		Resveratrol	4.26	1
FAM182A	284800	Osteoarthritis, Knee	MESH:D020370		Resveratrol	4.26	1
FAM86JP	100125556	Osteoarthritis, Knee	MESH:D020370		Resveratrol	4.26	1
GLT6D1	360203	Osteoarthritis, Knee	MESH:D020370		Resveratrol	4.26	1
GOLT1A	127845	Osteoarthritis, Knee	MESH:D020370		nimesulide	4.26	1
IFNL2	282616	Osteoarthritis, Knee	MESH:D020370		Resveratrol	4.26	1
KRTAP1-1	81851	Osteoarthritis, Knee	MESH:D020370		Resveratrol	4.26	1
KRTAP2-1	81872	Osteoarthritis, Knee	MESH:D020370		Resveratrol	4.26	1
KRTAP4-1	85285	Osteoarthritis, Knee	MESH:D020370		Resveratrol	4.26	1
KRTAP5-1	387264	Osteoarthritis, Knee	MESH:D020370		Resveratrol	4.26	1
LAMTOR1	55004	Osteoarthritis, Knee	MESH:D020370		nimesulide	4.26	1
MIR26A1	407015	Osteoarthritis, Knee	MESH:D020370		Resveratrol	4.26	1
MIR450B	100126302	Osteoarthritis, Knee	MESH:D020370		Resveratrol	4.26	1
MIR687	751541	Osteoarthritis, Knee	MESH:D020370		Resveratrol	4.26	1
MROH5	389690	Osteoarthritis, Knee	MESH:D020370		Resveratrol	4.26	1
MRPL53	116540	Osteoarthritis, Knee	MESH:D020370		nimesulide	4.26	1
MRPS35	60488	Osteoarthritis, Knee	MESH:D020370		nimesulide	4.26	1
MTERF1A	545725	Osteoarthritis, Knee	MESH:D020370		Resveratrol	4.26	1
NCR2	9436	Osteoarthritis, Knee	MESH:D020370		Resveratrol	4.26	1
NPAP1	23742	Osteoarthritis, Knee	MESH:D020370		Resveratrol	4.26	1
NUTM2D	728130	Osteoarthritis, Knee	MESH:D020370		Resveratrol	4.26	1
OR51F2	119694	Osteoarthritis, Knee	MESH:D020370		Resveratrol	4.26	1
OR52W1	120787	Osteoarthritis, Knee	MESH:D020370		Resveratrol	4.26	1
RNA18SN4	109864273	Osteoarthritis, Knee	MESH:D020370		Resveratrol	4.26	1
SNORD46	94161	Osteoarthritis, Knee	MESH:D020370		Resveratrol	4.26	1
SPPL2C	162540	Osteoarthritis, Knee	MESH:D020370		Resveratrol	4.26	1
TDRD10	126668	Osteoarthritis, Knee	MESH:D020370		Resveratrol	4.26	1
TMEM41A	90407	Osteoarthritis, Knee	MESH:D020370		nimesulide	4.26	1
TPRXL	348825	Osteoarthritis, Knee	MESH:D020370		Resveratrol	4.26	1
UQCC	100159291	Osteoarthritis, Knee	MESH:D020370		Resveratrol	4.26	1
ZNF454	285676	Osteoarthritis, Knee	MESH:D020370		Resveratrol	4.26	1
ZNF479	90827	Osteoarthritis, Knee	MESH:D020370		Resveratrol	4.26	1
ZNF66	7617	Osteoarthritis, Knee	MESH:D020370		Resveratrol	4.26	1
ZNF843	283933	Osteoarthritis, Knee	MESH:D020370		Resveratrol	4.26	1
ADPRM	56985	Osteoarthritis, Knee	MESH:D020370		nimesulide	4.25	1
ARPIN	348110	Osteoarthritis, Knee	MESH:D020370		nimesulide	4.25	1
CIAO2A	84191	Osteoarthritis, Knee	MESH:D020370		nimesulide	4.25	1
COMMD5	28991	Osteoarthritis, Knee	MESH:D020370		nimesulide	4.25	1
COQ6	51004	Osteoarthritis, Knee	MESH:D020370		nimesulide	4.25	1
FDX2	112812	Osteoarthritis, Knee	MESH:D020370		nimesulide	4.25	1
PBLD1	68371	Osteoarthritis, Knee	MESH:D020370		nimesulide	4.25	1
PRDM15	63977	Osteoarthritis, Knee	MESH:D020370		nimesulide	4.25	1
TMEM259	91304	Osteoarthritis, Knee	MESH:D020370		nimesulide	4.25	1
PITHD1	57095	Osteoarthritis, Knee	MESH:D020370		nimesulide	4.24	1
RAB28	9364	Osteoarthritis, Knee	MESH:D020370		nimesulide	4.24	1
RAB5IF	55969	Osteoarthritis, Knee	MESH:D020370		nimesulide	4.24	1
RELA	5970	Osteoarthritis, Knee	MESH:D020370		nimesulide|Resveratrol	4.24	2
TM2D3	80213	Osteoarthritis, Knee	MESH:D020370		nimesulide	4.24	1
TMEM147	10430	Osteoarthritis, Knee	MESH:D020370		nimesulide	4.24	1
CHURC1	91612	Osteoarthritis, Knee	MESH:D020370		nimesulide	4.23	1
HMOX1	3162	Osteoarthritis, Knee	MESH:D020370		nimesulide|Resveratrol	4.23	2
SI	6476	Osteoarthritis, Knee	MESH:D020370		nimesulide	4.23	1
SPRYD7	57213	Osteoarthritis, Knee	MESH:D020370		nimesulide	4.23	1
TRAPPC2L	51693	Osteoarthritis, Knee	MESH:D020370		nimesulide	4.23	1
ADCK5	203054	Osteoarthritis, Knee	MESH:D020370		nimesulide	4.22	1
DTD1	92675	Osteoarthritis, Knee	MESH:D020370		nimesulide	4.22	1
EMC6	83460	Osteoarthritis, Knee	MESH:D020370		nimesulide	4.22	1
OXNAD1	92106	Osteoarthritis, Knee	MESH:D020370		nimesulide	4.22	1
SLC35B4	84912	Osteoarthritis, Knee	MESH:D020370		nimesulide	4.22	1
ALG12	79087	Osteoarthritis, Knee	MESH:D020370		nimesulide	4.21	1
C14ORF180	400258	Osteoarthritis, Knee	MESH:D020370		Resveratrol	4.21	1
C6ORF15	29113	Osteoarthritis, Knee	MESH:D020370		Resveratrol	4.21	1
CELP	1057	Osteoarthritis, Knee	MESH:D020370		Resveratrol	4.21	1
DIRC1	116093	Osteoarthritis, Knee	MESH:D020370		Resveratrol	4.21	1
DUX4	100288687	Osteoarthritis, Knee	MESH:D020370		Resveratrol	4.21	1
EGL-1	179943	Osteoarthritis, Knee	MESH:D020370		Resveratrol	4.21	1
FRMD1	79981	Osteoarthritis, Knee	MESH:D020370		Resveratrol	4.21	1
HARS	15115	Osteoarthritis, Knee	MESH:D020370		nimesulide	4.21	1
IMP4	92856	Osteoarthritis, Knee	MESH:D020370		nimesulide	4.21	1
KNCN	148930	Osteoarthritis, Knee	MESH:D020370		Resveratrol	4.21	1
LCE1A	353131	Osteoarthritis, Knee	MESH:D020370		Resveratrol	4.21	1
LCE2C	353140	Osteoarthritis, Knee	MESH:D020370		Resveratrol	4.21	1
LINC00477	144360	Osteoarthritis, Knee	MESH:D020370		Resveratrol	4.21	1
LINC00652	29075	Osteoarthritis, Knee	MESH:D020370		Resveratrol	4.21	1
LINC01558	26238	Osteoarthritis, Knee	MESH:D020370		Resveratrol	4.21	1
LINC02870	170393	Osteoarthritis, Knee	MESH:D020370		Resveratrol	4.21	1
MIR1-1HG	128826	Osteoarthritis, Knee	MESH:D020370		Resveratrol	4.21	1
MIR350	723921	Osteoarthritis, Knee	MESH:D020370		Resveratrol	4.21	1
MIR504	574507	Osteoarthritis, Knee	MESH:D020370		Resveratrol	4.21	1
MIR622	693207	Osteoarthritis, Knee	MESH:D020370		Resveratrol	4.21	1
MIR625	693210	Osteoarthritis, Knee	MESH:D020370		Resveratrol	4.21	1
MIX23	131076	Osteoarthritis, Knee	MESH:D020370		nimesulide	4.21	1
NAA20	51126	Osteoarthritis, Knee	MESH:D020370		nimesulide	4.21	1
PRSS54	221191	Osteoarthritis, Knee	MESH:D020370		Resveratrol	4.21	1
PSMG2	56984	Osteoarthritis, Knee	MESH:D020370		nimesulide	4.21	1
PTDSS2	81490	Osteoarthritis, Knee	MESH:D020370		nimesulide	4.21	1
RAET1G	353091	Osteoarthritis, Knee	MESH:D020370		Resveratrol	4.21	1
RNASE13	440163	Osteoarthritis, Knee	MESH:D020370		Resveratrol	4.21	1
RNF187	149603	Osteoarthritis, Knee	MESH:D020370		nimesulide	4.21	1
RNF222	643904	Osteoarthritis, Knee	MESH:D020370		Resveratrol	4.21	1
SCGB1D4	404552	Osteoarthritis, Knee	MESH:D020370		Resveratrol	4.21	1
SELENOV	348303	Osteoarthritis, Knee	MESH:D020370		Resveratrol	4.21	1
SHPK	23729	Osteoarthritis, Knee	MESH:D020370		nimesulide	4.21	1
SNORA20	677806	Osteoarthritis, Knee	MESH:D020370		Resveratrol	4.21	1
SNORA54	677833	Osteoarthritis, Knee	MESH:D020370		Resveratrol	4.21	1
SNORD21	6083	Osteoarthritis, Knee	MESH:D020370		Resveratrol	4.21	1
SNORD50B	692088	Osteoarthritis, Knee	MESH:D020370		Resveratrol	4.21	1
SPDYE4	388333	Osteoarthritis, Knee	MESH:D020370		Resveratrol	4.21	1
TEX261	113419	Osteoarthritis, Knee	MESH:D020370		nimesulide	4.21	1
TM2D1	83941	Osteoarthritis, Knee	MESH:D020370		nimesulide	4.21	1
TRGV9	6983	Osteoarthritis, Knee	MESH:D020370		Resveratrol	4.21	1
TRIM60	166655	Osteoarthritis, Knee	MESH:D020370		Resveratrol	4.21	1
WDR87	83889	Osteoarthritis, Knee	MESH:D020370		Resveratrol	4.21	1
ZNF446	55663	Osteoarthritis, Knee	MESH:D020370		Resveratrol	4.21	1
ATP6V0E1	8992	Osteoarthritis, Knee	MESH:D020370		nimesulide	4.2	1
CYP2A2	24895	Osteoarthritis, Knee	MESH:D020370		nimesulide	4.2	1
JAGN1	84522	Osteoarthritis, Knee	MESH:D020370		nimesulide	4.2	1
NOMO1	23420	Osteoarthritis, Knee	MESH:D020370		nimesulide	4.2	1
OTUB1	55611	Osteoarthritis, Knee	MESH:D020370		nimesulide	4.2	1
DAZAP1	26528	Osteoarthritis, Knee	MESH:D020370		nimesulide	4.19	1
RANGRF	29098	Osteoarthritis, Knee	MESH:D020370		nimesulide	4.19	1
ANKRD24	170961	Osteoarthritis, Knee	MESH:D020370		nimesulide	4.18	1
PRELID3B	51012	Osteoarthritis, Knee	MESH:D020370		nimesulide	4.18	1
TM2D2	83877	Osteoarthritis, Knee	MESH:D020370		nimesulide	4.18	1
TMEM69	51249	Osteoarthritis, Knee	MESH:D020370		nimesulide	4.18	1
TOMM5	401505	Osteoarthritis, Knee	MESH:D020370		nimesulide	4.18	1
ANKRD20A8P	729171	Osteoarthritis, Knee	MESH:D020370		Resveratrol	4.17	1
BHMT2	23743	Osteoarthritis, Knee	MESH:D020370		nimesulide	4.17	1
BOLA1	51027	Osteoarthritis, Knee	MESH:D020370		nimesulide	4.17	1
BPIFB3	359710	Osteoarthritis, Knee	MESH:D020370		Resveratrol	4.17	1
CD200R1L	344807	Osteoarthritis, Knee	MESH:D020370		Resveratrol	4.17	1
CED-4	175643	Osteoarthritis, Knee	MESH:D020370		Resveratrol	4.17	1
CES2H	436059	Osteoarthritis, Knee	MESH:D020370		Resveratrol	4.17	1
CFAP276	127003	Osteoarthritis, Knee	MESH:D020370		Resveratrol	4.17	1
CGB5	93659	Osteoarthritis, Knee	MESH:D020370		Resveratrol	4.17	1
CSHL1	1444	Osteoarthritis, Knee	MESH:D020370		Resveratrol	4.17	1
CYCSB	415158	Osteoarthritis, Knee	MESH:D020370		Resveratrol	4.17	1
DEFB132	400830	Osteoarthritis, Knee	MESH:D020370		Resveratrol	4.17	1
ESPNP	284729	Osteoarthritis, Knee	MESH:D020370		Resveratrol	4.17	1
FAM170B	170370	Osteoarthritis, Knee	MESH:D020370		Resveratrol	4.17	1
GPR139	124274	Osteoarthritis, Knee	MESH:D020370		Resveratrol	4.17	1
H1-8	132243	Osteoarthritis, Knee	MESH:D020370		Resveratrol	4.17	1
H1-9P	373861	Osteoarthritis, Knee	MESH:D020370		Resveratrol	4.17	1
KRTAP5-5	439915	Osteoarthritis, Knee	MESH:D020370		Resveratrol	4.17	1
KRTAP6-1	337966	Osteoarthritis, Knee	MESH:D020370		Resveratrol	4.17	1
KRTAP6-2	337967	Osteoarthritis, Knee	MESH:D020370		Resveratrol	4.17	1
LINC00460	728192	Osteoarthritis, Knee	MESH:D020370		Resveratrol	4.17	1
LINC00479	150135	Osteoarthritis, Knee	MESH:D020370		Resveratrol	4.17	1
MAK10	100117307	Osteoarthritis, Knee	MESH:D020370		Resveratrol	4.17	1
MS4A6BL	293749	Osteoarthritis, Knee	MESH:D020370		Resveratrol	4.17	1
MYCNOS	10408	Osteoarthritis, Knee	MESH:D020370		Resveratrol	4.17	1
MYDGF	56005	Osteoarthritis, Knee	MESH:D020370		nimesulide	4.17	1
NEDD8	4738	Osteoarthritis, Knee	MESH:D020370		nimesulide	4.17	1
OR13J1	392309	Osteoarthritis, Knee	MESH:D020370		Resveratrol	4.17	1
OR5AU1	390445	Osteoarthritis, Knee	MESH:D020370		Resveratrol	4.17	1
OR9G4	283189	Osteoarthritis, Knee	MESH:D020370		Resveratrol	4.17	1
PAOX	196743	Osteoarthritis, Knee	MESH:D020370		nimesulide	4.17	1
RAB6C	84084	Osteoarthritis, Knee	MESH:D020370		Resveratrol	4.17	1
RNU6ATAC	100151684	Osteoarthritis, Knee	MESH:D020370		Resveratrol	4.17	1
RT1-DA	294269	Osteoarthritis, Knee	MESH:D020370		nimesulide	4.17	1
SLC25A41	284427	Osteoarthritis, Knee	MESH:D020370		Resveratrol	4.17	1
SNORD15A	6079	Osteoarthritis, Knee	MESH:D020370		Resveratrol	4.17	1
TADA3L	334785	Osteoarthritis, Knee	MESH:D020370		Resveratrol	4.17	1
TMEM208	29100	Osteoarthritis, Knee	MESH:D020370		nimesulide	4.17	1
TTC35	100302468	Osteoarthritis, Knee	MESH:D020370		Resveratrol	4.17	1
UBL4B	164153	Osteoarthritis, Knee	MESH:D020370		Resveratrol	4.17	1
WWC3	55841	Osteoarthritis, Knee	MESH:D020370		nimesulide	4.17	1
ZNF81	347344	Osteoarthritis, Knee	MESH:D020370		Resveratrol	4.17	1
CNIH4	29097	Osteoarthritis, Knee	MESH:D020370		nimesulide	4.16	1
DHRS7B	25979	Osteoarthritis, Knee	MESH:D020370		nimesulide	4.16	1
LEPROTL1	23484	Osteoarthritis, Knee	MESH:D020370		nimesulide	4.16	1
MRPS34	65993	Osteoarthritis, Knee	MESH:D020370		nimesulide	4.16	1
OBP3	259247	Osteoarthritis, Knee	MESH:D020370		nimesulide	4.16	1
PPDPF	79144	Osteoarthritis, Knee	MESH:D020370		nimesulide	4.16	1
STK24	8428	Osteoarthritis, Knee	MESH:D020370		nimesulide	4.16	1
AVEN	57099	Osteoarthritis, Knee	MESH:D020370		nimesulide	4.15	1
GLYAT	10249	Osteoarthritis, Knee	MESH:D020370		nimesulide	4.15	1
SLC18B1	116843	Osteoarthritis, Knee	MESH:D020370		nimesulide	4.15	1
TIMM8A1	30058	Osteoarthritis, Knee	MESH:D020370		nimesulide	4.15	1
TMED7	51014	Osteoarthritis, Knee	MESH:D020370		nimesulide	4.15	1
CEP170	9859	Osteoarthritis, Knee	MESH:D020370		nimesulide	4.14	1
CHID1	66005	Osteoarthritis, Knee	MESH:D020370		nimesulide	4.14	1
JPT2	90861	Osteoarthritis, Knee	MESH:D020370		nimesulide	4.14	1
LCMT1	51451	Osteoarthritis, Knee	MESH:D020370		nimesulide	4.14	1
POLE4	56655	Osteoarthritis, Knee	MESH:D020370		nimesulide	4.14	1
SEPTIN7	989	Osteoarthritis, Knee	MESH:D020370		nimesulide	4.14	1
SUMO2	6613	Osteoarthritis, Knee	MESH:D020370		nimesulide	4.14	1
ACTL9	284382	Osteoarthritis, Knee	MESH:D020370		Resveratrol	4.13	1
BOLA3	388962	Osteoarthritis, Knee	MESH:D020370		nimesulide	4.13	1
C20ORF204	284739	Osteoarthritis, Knee	MESH:D020370		Resveratrol	4.13	1
C3ORF22	152065	Osteoarthritis, Knee	MESH:D020370		Resveratrol	4.13	1
CCDC27	148870	Osteoarthritis, Knee	MESH:D020370		Resveratrol	4.13	1
CED-9	3565776	Osteoarthritis, Knee	MESH:D020370		Resveratrol	4.13	1
CGB1	114335	Osteoarthritis, Knee	MESH:D020370		Resveratrol	4.13	1
CLPSL2	389383	Osteoarthritis, Knee	MESH:D020370		Resveratrol	4.13	1
CRELD1	78987	Osteoarthritis, Knee	MESH:D020370		nimesulide	4.13	1
DGAT2L6	347516	Osteoarthritis, Knee	MESH:D020370		Resveratrol	4.13	1
DPH3	285381	Osteoarthritis, Knee	MESH:D020370		nimesulide	4.13	1
GARIN5B	284418	Osteoarthritis, Knee	MESH:D020370		Resveratrol	4.13	1
GMPPA	29926	Osteoarthritis, Knee	MESH:D020370		nimesulide	4.13	1
HERC2P2	400322	Osteoarthritis, Knee	MESH:D020370		Resveratrol	4.13	1
INHBC	3626	Osteoarthritis, Knee	MESH:D020370		nimesulide	4.13	1
LCN10	414332	Osteoarthritis, Knee	MESH:D020370		Resveratrol	4.13	1
LELP1	149018	Osteoarthritis, Knee	MESH:D020370		Resveratrol	4.13	1
MAGEA4	4103	Osteoarthritis, Knee	MESH:D020370		Resveratrol	4.13	1
MIR133A1	406922	Osteoarthritis, Knee	MESH:D020370		Resveratrol	4.13	1
MIR302D	442896	Osteoarthritis, Knee	MESH:D020370		Resveratrol	4.13	1
MIR323	723839	Osteoarthritis, Knee	MESH:D020370		Resveratrol	4.13	1
MIR9-1	407046	Osteoarthritis, Knee	MESH:D020370		Resveratrol	4.13	1
MMGT1	93380	Osteoarthritis, Knee	MESH:D020370		nimesulide	4.13	1
OR11G2	390439	Osteoarthritis, Knee	MESH:D020370		Resveratrol	4.13	1
OR4F15	390649	Osteoarthritis, Knee	MESH:D020370		Resveratrol	4.13	1
OR51S1	119692	Osteoarthritis, Knee	MESH:D020370		Resveratrol	4.13	1
OR52E4	390081	Osteoarthritis, Knee	MESH:D020370		Resveratrol	4.13	1
OR6N1	128372	Osteoarthritis, Knee	MESH:D020370		Resveratrol	4.13	1
PCOTH	542767	Osteoarthritis, Knee	MESH:D020370		Resveratrol	4.13	1
PEX7	5191	Osteoarthritis, Knee	MESH:D020370		nimesulide	4.13	1
PFDN5	5204	Osteoarthritis, Knee	MESH:D020370		nimesulide	4.13	1
PRDM16-DT	440556	Osteoarthritis, Knee	MESH:D020370		Resveratrol	4.13	1
PTX4	390667	Osteoarthritis, Knee	MESH:D020370		Resveratrol	4.13	1
RAB34	83871	Osteoarthritis, Knee	MESH:D020370		nimesulide	4.13	1
RGPD3	653489	Osteoarthritis, Knee	MESH:D020370		Resveratrol	4.13	1
SLFN12L	100506736	Osteoarthritis, Knee	MESH:D020370		Resveratrol	4.13	1
SMCO3	440087	Osteoarthritis, Knee	MESH:D020370		Resveratrol	4.13	1
SS18L2	51188	Osteoarthritis, Knee	MESH:D020370		nimesulide	4.13	1
SSTR5-AS1	146336	Osteoarthritis, Knee	MESH:D020370		Resveratrol	4.13	1
SUZ12P1	440423	Osteoarthritis, Knee	MESH:D020370		Resveratrol	4.13	1
TAS2R38	5726	Osteoarthritis, Knee	MESH:D020370		Resveratrol	4.13	1
TBCE	6905	Osteoarthritis, Knee	MESH:D020370		nimesulide	4.13	1
TCEAL6	158931	Osteoarthritis, Knee	MESH:D020370		Resveratrol	4.13	1
TEX29	121793	Osteoarthritis, Knee	MESH:D020370		Resveratrol	4.13	1
THOC4	100170121	Osteoarthritis, Knee	MESH:D020370		Resveratrol	4.13	1
TMSB4Y	9087	Osteoarthritis, Knee	MESH:D020370		Resveratrol	4.13	1
UQCC2	84300	Osteoarthritis, Knee	MESH:D020370		nimesulide	4.13	1
AFM	173	Osteoarthritis, Knee	MESH:D020370		nimesulide	4.12	1
COQ10A	93058	Osteoarthritis, Knee	MESH:D020370		nimesulide	4.12	1
EIF3M	10480	Osteoarthritis, Knee	MESH:D020370		nimesulide	4.12	1
GMPR2	51292	Osteoarthritis, Knee	MESH:D020370		nimesulide	4.12	1
IMP3	55272	Osteoarthritis, Knee	MESH:D020370		nimesulide	4.12	1
LAPTM4B	55353	Osteoarthritis, Knee	MESH:D020370		nimesulide	4.12	1
SELENOK	58515	Osteoarthritis, Knee	MESH:D020370		nimesulide	4.12	1
UBE3C	9690	Osteoarthritis, Knee	MESH:D020370		nimesulide	4.12	1
DPY30	84661	Osteoarthritis, Knee	MESH:D020370		nimesulide	4.11	1
EBPL	84650	Osteoarthritis, Knee	MESH:D020370		nimesulide	4.11	1
GUK1	2987	Osteoarthritis, Knee	MESH:D020370		nimesulide	4.11	1
MYO1G	64005	Osteoarthritis, Knee	MESH:D020370		nimesulide	4.11	1
NUTF2	10204	Osteoarthritis, Knee	MESH:D020370		nimesulide	4.11	1
PPIL3	53938	Osteoarthritis, Knee	MESH:D020370		nimesulide	4.11	1
SYNJ2BP	55333	Osteoarthritis, Knee	MESH:D020370		nimesulide	4.11	1
EIF2AK1	27102	Osteoarthritis, Knee	MESH:D020370		nimesulide	4.1	1
HSPBP1	23640	Osteoarthritis, Knee	MESH:D020370		nimesulide	4.1	1
MIA3	375056	Osteoarthritis, Knee	MESH:D020370		nimesulide	4.1	1
MRPL14	64928	Osteoarthritis, Knee	MESH:D020370		nimesulide	4.1	1
MRPL23	6150	Osteoarthritis, Knee	MESH:D020370		nimesulide	4.1	1
PLPP5	84513	Osteoarthritis, Knee	MESH:D020370		nimesulide	4.1	1
SIGIRR	59307	Osteoarthritis, Knee	MESH:D020370		nimesulide	4.1	1
TAF13	6884	Osteoarthritis, Knee	MESH:D020370		nimesulide	4.1	1
ACCSL	390110	Osteoarthritis, Knee	MESH:D020370		Resveratrol	4.09	1
ADGRF2	222611	Osteoarthritis, Knee	MESH:D020370		Resveratrol	4.09	1
ANKRD33	341405	Osteoarthritis, Knee	MESH:D020370		Resveratrol	4.09	1
ATP11AUN	400165	Osteoarthritis, Knee	MESH:D020370		Resveratrol	4.09	1
C16ORF54	283897	Osteoarthritis, Knee	MESH:D020370		Resveratrol	4.09	1
C8ORF44	56260	Osteoarthritis, Knee	MESH:D020370		Resveratrol	4.09	1
CED-3	178272	Osteoarthritis, Knee	MESH:D020370		Resveratrol	4.09	1
CFAP107	93190	Osteoarthritis, Knee	MESH:D020370		Resveratrol	4.09	1
CLPP	8192	Osteoarthritis, Knee	MESH:D020370		nimesulide	4.09	1
CSNK1A1P1	161635	Osteoarthritis, Knee	MESH:D020370		Resveratrol	4.09	1
CTRB2	440387	Osteoarthritis, Knee	MESH:D020370		Resveratrol	4.09	1
DMRTC2	63946	Osteoarthritis, Knee	MESH:D020370		Resveratrol	4.09	1
DPM3	54344	Osteoarthritis, Knee	MESH:D020370		nimesulide	4.09	1
DUSP11	8446	Osteoarthritis, Knee	MESH:D020370		nimesulide	4.09	1
EXOC3L	277978	Osteoarthritis, Knee	MESH:D020370		Resveratrol	4.09	1
GPR152	390212	Osteoarthritis, Knee	MESH:D020370		Resveratrol	4.09	1
GPR78	27201	Osteoarthritis, Knee	MESH:D020370		Resveratrol	4.09	1
LCE3E	353145	Osteoarthritis, Knee	MESH:D020370		Resveratrol	4.09	1
LECT2	3950	Osteoarthritis, Knee	MESH:D020370		nimesulide	4.09	1
LINC00482	284185	Osteoarthritis, Knee	MESH:D020370		Resveratrol	4.09	1
MAGEB2	4113	Osteoarthritis, Knee	MESH:D020370		Resveratrol	4.09	1
MIR129-2	406918	Osteoarthritis, Knee	MESH:D020370		Resveratrol	4.09	1
MIR181A2	406954	Osteoarthritis, Knee	MESH:D020370		Resveratrol	4.09	1
MPC2	25874	Osteoarthritis, Knee	MESH:D020370		nimesulide	4.09	1
MRGPRX1	259249	Osteoarthritis, Knee	MESH:D020370		Resveratrol	4.09	1
MUC21	394263	Osteoarthritis, Knee	MESH:D020370		Resveratrol	4.09	1
MYL11	29895	Osteoarthritis, Knee	MESH:D020370		Resveratrol	4.09	1
OPN5	221391	Osteoarthritis, Knee	MESH:D020370		Resveratrol	4.09	1
OR10J3	441911	Osteoarthritis, Knee	MESH:D020370		Resveratrol	4.09	1
OR1D2	4991	Osteoarthritis, Knee	MESH:D020370		Resveratrol	4.09	1
POTEC	388468	Osteoarthritis, Knee	MESH:D020370		Resveratrol	4.09	1
RHBDD2	57414	Osteoarthritis, Knee	MESH:D020370		nimesulide	4.09	1
RT1-S3	294228	Osteoarthritis, Knee	MESH:D020370		nimesulide	4.09	1
SLC35G3	146861	Osteoarthritis, Knee	MESH:D020370		Resveratrol	4.09	1
SNORA64	26784	Osteoarthritis, Knee	MESH:D020370		Resveratrol	4.09	1
SPDYE8	728524	Osteoarthritis, Knee	MESH:D020370		Resveratrol	4.09	1
SUN5	140732	Osteoarthritis, Knee	MESH:D020370		Resveratrol	4.09	1
TCRA	21473	Osteoarthritis, Knee	MESH:D020370		Resveratrol	4.09	1
TMEM105	284186	Osteoarthritis, Knee	MESH:D020370		Resveratrol	4.09	1
TOB2P1	222699	Osteoarthritis, Knee	MESH:D020370		Resveratrol	4.09	1
TPST2	8459	Osteoarthritis, Knee	MESH:D020370		nimesulide	4.09	1
TUBB7P	56604	Osteoarthritis, Knee	MESH:D020370		Resveratrol	4.09	1
ULBP3	79465	Osteoarthritis, Knee	MESH:D020370		Resveratrol	4.09	1
URI1	8725	Osteoarthritis, Knee	MESH:D020370		nimesulide	4.09	1
ZFP740	68744	Osteoarthritis, Knee	MESH:D020370		Resveratrol	4.09	1
ZNF41	7592	Osteoarthritis, Knee	MESH:D020370		Resveratrol	4.09	1
CAR8	12319	Osteoarthritis, Knee	MESH:D020370		nimesulide	4.08	1
CGRRF1	10668	Osteoarthritis, Knee	MESH:D020370		nimesulide	4.08	1
COMP	1311	Osteoarthritis, Knee	MESH:D020370		nimesulide	4.08	1
CYP4A3	298423	Osteoarthritis, Knee	MESH:D020370		nimesulide	4.08	1
DESI2	51029	Osteoarthritis, Knee	MESH:D020370		nimesulide	4.08	1
HSD17B13	345275	Osteoarthritis, Knee	MESH:D020370		nimesulide	4.08	1
NDUFC2	4718	Osteoarthritis, Knee	MESH:D020370		nimesulide	4.08	1
PSMD5	5711	Osteoarthritis, Knee	MESH:D020370		nimesulide	4.08	1
REXO2	25996	Osteoarthritis, Knee	MESH:D020370		nimesulide	4.08	1
SLC30A5	64924	Osteoarthritis, Knee	MESH:D020370		nimesulide	4.08	1
TBCB	1155	Osteoarthritis, Knee	MESH:D020370		nimesulide	4.08	1
TFB2M	64216	Osteoarthritis, Knee	MESH:D020370		nimesulide	4.08	1
TMEM205	374882	Osteoarthritis, Knee	MESH:D020370		nimesulide	4.08	1
VKORC1L1	154807	Osteoarthritis, Knee	MESH:D020370		nimesulide	4.08	1
VWA8	23078	Osteoarthritis, Knee	MESH:D020370		nimesulide	4.08	1
MRPL38	64978	Osteoarthritis, Knee	MESH:D020370		nimesulide	4.07	1
TEX2	55852	Osteoarthritis, Knee	MESH:D020370		nimesulide	4.07	1
ANKRD34C	390616	Osteoarthritis, Knee	MESH:D020370		Resveratrol	4.06	1
ANKRD36BP1	84832	Osteoarthritis, Knee	MESH:D020370		Resveratrol	4.06	1
C16ORF86	388284	Osteoarthritis, Knee	MESH:D020370		Resveratrol	4.06	1
C16ORF89	146556	Osteoarthritis, Knee	MESH:D020370		Resveratrol	4.06	1
C6ORF52	347744	Osteoarthritis, Knee	MESH:D020370		Resveratrol	4.06	1
C9ORF50	375759	Osteoarthritis, Knee	MESH:D020370		Resveratrol	4.06	1
CHCT1	124773	Osteoarthritis, Knee	MESH:D020370		Resveratrol	4.06	1
CSH2	1443	Osteoarthritis, Knee	MESH:D020370		Resveratrol	4.06	1
CYP2A12	13085	Osteoarthritis, Knee	MESH:D020370		Resveratrol	4.06	1
DTR	318856	Osteoarthritis, Knee	MESH:D020370		Resveratrol	4.06	1
GZMH	2999	Osteoarthritis, Knee	MESH:D020370		Resveratrol	4.06	1
HMGB1P1	10357	Osteoarthritis, Knee	MESH:D020370		Resveratrol	4.06	1
HTR1E	3354	Osteoarthritis, Knee	MESH:D020370		Resveratrol	4.06	1
KRTAP19-1	337882	Osteoarthritis, Knee	MESH:D020370		Resveratrol	4.06	1
KRTAP2-4	85294	Osteoarthritis, Knee	MESH:D020370		Resveratrol	4.06	1
LAMTOR2	28956	Osteoarthritis, Knee	MESH:D020370		nimesulide	4.06	1
LGALS9C	654346	Osteoarthritis, Knee	MESH:D020370		Resveratrol	4.06	1
MAGEA12	4111	Osteoarthritis, Knee	MESH:D020370		Resveratrol	4.06	1
MIR208A	406990	Osteoarthritis, Knee	MESH:D020370		Resveratrol	4.06	1
MIR489	574442	Osteoarthritis, Knee	MESH:D020370		Resveratrol	4.06	1
NIT2	56954	Osteoarthritis, Knee	MESH:D020370		nimesulide	4.06	1
NT5DC4	284958	Osteoarthritis, Knee	MESH:D020370		Resveratrol	4.06	1
OR10Z1	128368	Osteoarthritis, Knee	MESH:D020370		Resveratrol	4.06	1
OR1F1	4992	Osteoarthritis, Knee	MESH:D020370		Resveratrol	4.06	1
OR4C3	256144	Osteoarthritis, Knee	MESH:D020370		Resveratrol	4.06	1
OR51G1	79324	Osteoarthritis, Knee	MESH:D020370		Resveratrol	4.06	1
OR5C1	392391	Osteoarthritis, Knee	MESH:D020370		Resveratrol	4.06	1
OSER1-DT	100505783	Osteoarthritis, Knee	MESH:D020370		Resveratrol	4.06	1
PALD1	27143	Osteoarthritis, Knee	MESH:D020370		nimesulide	4.06	1
POM121C	100101267	Osteoarthritis, Knee	MESH:D020370		Resveratrol	4.06	1
PXDNL	137902	Osteoarthritis, Knee	MESH:D020370		Resveratrol	4.06	1
RBM26	64062	Osteoarthritis, Knee	MESH:D020370		nimesulide	4.06	1
RDH2	107460	Osteoarthritis, Knee	MESH:D020370		Resveratrol	4.06	1
SCARNA9	619383	Osteoarthritis, Knee	MESH:D020370		Resveratrol	4.06	1
SFTA2	389376	Osteoarthritis, Knee	MESH:D020370		Resveratrol	4.06	1
SLC17A3	10786	Osteoarthritis, Knee	MESH:D020370		nimesulide	4.06	1
SNORA5A	654319	Osteoarthritis, Knee	MESH:D020370		Resveratrol	4.06	1
SPANXC	64663	Osteoarthritis, Knee	MESH:D020370		Resveratrol	4.06	1
SPANXD	64648	Osteoarthritis, Knee	MESH:D020370		Resveratrol	4.06	1
SSR2	6746	Osteoarthritis, Knee	MESH:D020370		nimesulide	4.06	1
SSR4	6748	Osteoarthritis, Knee	MESH:D020370		nimesulide	4.06	1
ST20	400410	Osteoarthritis, Knee	MESH:D020370		Resveratrol	4.06	1
SULT2A8	76971	Osteoarthritis, Knee	MESH:D020370		Resveratrol	4.06	1
TAAR5	9038	Osteoarthritis, Knee	MESH:D020370		Resveratrol	4.06	1
WDR88	126248	Osteoarthritis, Knee	MESH:D020370		Resveratrol	4.06	1
ZNF181	339318	Osteoarthritis, Knee	MESH:D020370		Resveratrol	4.06	1
ZNF497	162968	Osteoarthritis, Knee	MESH:D020370		Resveratrol	4.06	1
AGXT2	64902	Osteoarthritis, Knee	MESH:D020370		nimesulide	4.05	1
ATP6V1G1	9550	Osteoarthritis, Knee	MESH:D020370		nimesulide	4.05	1
FCGR2A	2212	Osteoarthritis, Knee	MESH:D020370		nimesulide	4.05	1
MGAT4B	11282	Osteoarthritis, Knee	MESH:D020370		nimesulide	4.05	1
MOCS2	4338	Osteoarthritis, Knee	MESH:D020370		nimesulide	4.05	1
MRPL50	54534	Osteoarthritis, Knee	MESH:D020370		nimesulide	4.05	1
NPLOC4	55666	Osteoarthritis, Knee	MESH:D020370		nimesulide	4.05	1
OSTC	58505	Osteoarthritis, Knee	MESH:D020370		nimesulide	4.05	1
POLE3	54107	Osteoarthritis, Knee	MESH:D020370		nimesulide	4.05	1
RPL35A	6165	Osteoarthritis, Knee	MESH:D020370		nimesulide	4.05	1
SETD4	54093	Osteoarthritis, Knee	MESH:D020370		nimesulide	4.05	1
SLC35B1	10237	Osteoarthritis, Knee	MESH:D020370		nimesulide	4.05	1
STAG1	10274	Osteoarthritis, Knee	MESH:D020370		nimesulide	4.05	1
TMEM14C	51522	Osteoarthritis, Knee	MESH:D020370		nimesulide	4.05	1
WDR45	11152	Osteoarthritis, Knee	MESH:D020370		nimesulide	4.05	1
CMTM6	54918	Osteoarthritis, Knee	MESH:D020370		nimesulide	4.04	1
LRRC28	123355	Osteoarthritis, Knee	MESH:D020370		nimesulide	4.04	1
MRPL18	29074	Osteoarthritis, Knee	MESH:D020370		nimesulide	4.04	1
MUG1	17836	Osteoarthritis, Knee	MESH:D020370		nimesulide	4.04	1
RAB29	8934	Osteoarthritis, Knee	MESH:D020370		nimesulide	4.04	1
SNX9	51429	Osteoarthritis, Knee	MESH:D020370		nimesulide	4.04	1
ASGR2	433	Osteoarthritis, Knee	MESH:D020370		nimesulide	4.03	1
C77080	97130	Osteoarthritis, Knee	MESH:D020370		Resveratrol	4.03	1
CIAPIN1	57019	Osteoarthritis, Knee	MESH:D020370		nimesulide	4.03	1
CP110	33136	Osteoarthritis, Knee	MESH:D020370		Resveratrol	4.03	1
CYP20A1	57404	Osteoarthritis, Knee	MESH:D020370		nimesulide	4.03	1
EPRS	107508	Osteoarthritis, Knee	MESH:D020370		nimesulide	4.03	1
EXOSC4	54512	Osteoarthritis, Knee	MESH:D020370		nimesulide	4.03	1
FAM27E3	100131997	Osteoarthritis, Knee	MESH:D020370		Resveratrol	4.03	1
FBXO31	79791	Osteoarthritis, Knee	MESH:D020370		nimesulide	4.03	1
GDE1	51573	Osteoarthritis, Knee	MESH:D020370		nimesulide	4.03	1
GJD4	219770	Osteoarthritis, Knee	MESH:D020370		Resveratrol	4.03	1
HLA-DMB	3109	Osteoarthritis, Knee	MESH:D020370		nimesulide	4.03	1
KCNA10	3744	Osteoarthritis, Knee	MESH:D020370		Resveratrol	4.03	1
LDLRAD2	401944	Osteoarthritis, Knee	MESH:D020370		Resveratrol	4.03	1
LINC01140	339524	Osteoarthritis, Knee	MESH:D020370		Resveratrol	4.03	1
LINC01587	10141	Osteoarthritis, Knee	MESH:D020370		Resveratrol	4.03	1
LRRC52	440699	Osteoarthritis, Knee	MESH:D020370		Resveratrol	4.03	1
MAGEA9	4108	Osteoarthritis, Knee	MESH:D020370		Resveratrol	4.03	1
MIR129-1	406917	Osteoarthritis, Knee	MESH:D020370		Resveratrol	4.03	1
MIR181B1	406955	Osteoarthritis, Knee	MESH:D020370		Resveratrol	4.03	1
MIR450A1	554214	Osteoarthritis, Knee	MESH:D020370		Resveratrol	4.03	1
MOGS	7841	Osteoarthritis, Knee	MESH:D020370		nimesulide	4.03	1
MUC12	10071	Osteoarthritis, Knee	MESH:D020370		Resveratrol	4.03	1
NAA50	80218	Osteoarthritis, Knee	MESH:D020370		nimesulide	4.03	1
NFE2L2B	100873093	Osteoarthritis, Knee	MESH:D020370		Resveratrol	4.03	1
NPHP1	4867	Osteoarthritis, Knee	MESH:D020370		nimesulide	4.03	1
PRKACG	5568	Osteoarthritis, Knee	MESH:D020370		Resveratrol	4.03	1
PRLH	51052	Osteoarthritis, Knee	MESH:D020370		Resveratrol	4.03	1
PRSS41	360226	Osteoarthritis, Knee	MESH:D020370		Resveratrol	4.03	1
PSORS1C1	170679	Osteoarthritis, Knee	MESH:D020370		Resveratrol	4.03	1
RABL2B	11158	Osteoarthritis, Knee	MESH:D020370		Resveratrol	4.03	1
RGPD5	84220	Osteoarthritis, Knee	MESH:D020370		Resveratrol	4.03	1
RPL36A	6173	Osteoarthritis, Knee	MESH:D020370		nimesulide	4.03	1
RSPO4	343637	Osteoarthritis, Knee	MESH:D020370		Resveratrol	4.03	1
SARAF	51669	Osteoarthritis, Knee	MESH:D020370		nimesulide	4.03	1
SECISBP2L	9728	Osteoarthritis, Knee	MESH:D020370		nimesulide	4.03	1
SIAE	54414	Osteoarthritis, Knee	MESH:D020370		nimesulide	4.03	1
SLFNL1	200172	Osteoarthritis, Knee	MESH:D020370		Resveratrol	4.03	1
SMCO1	255798	Osteoarthritis, Knee	MESH:D020370		Resveratrol	4.03	1
SNORA28	677811	Osteoarthritis, Knee	MESH:D020370		Resveratrol	4.03	1
SPATA3	130560	Osteoarthritis, Knee	MESH:D020370		Resveratrol	4.03	1
SPCS3	60559	Osteoarthritis, Knee	MESH:D020370		nimesulide	4.03	1
SPRR4	163778	Osteoarthritis, Knee	MESH:D020370		Resveratrol	4.03	1
SSPOP	23145	Osteoarthritis, Knee	MESH:D020370		Resveratrol	4.03	1
SUMO4	387082	Osteoarthritis, Knee	MESH:D020370		Resveratrol	4.03	1
TMED9	54732	Osteoarthritis, Knee	MESH:D020370		nimesulide	4.03	1
TTTY14	83869	Osteoarthritis, Knee	MESH:D020370		Resveratrol	4.03	1
XAGE2	9502	Osteoarthritis, Knee	MESH:D020370		Resveratrol	4.03	1
XCL1	6375	Osteoarthritis, Knee	MESH:D020370		nimesulide	4.03	1
ZNF135	7694	Osteoarthritis, Knee	MESH:D020370		Resveratrol	4.03	1
ZNF182	7569	Osteoarthritis, Knee	MESH:D020370		Resveratrol	4.03	1
ZNF322	79692	Osteoarthritis, Knee	MESH:D020370		Resveratrol	4.03	1
ZNF813	126017	Osteoarthritis, Knee	MESH:D020370		Resveratrol	4.03	1
ZNF841	284371	Osteoarthritis, Knee	MESH:D020370		Resveratrol	4.03	1
ZNG1A	55871	Osteoarthritis, Knee	MESH:D020370		Resveratrol	4.03	1
APMAP	57136	Osteoarthritis, Knee	MESH:D020370		nimesulide	4.02	1
ASAP2	8853	Osteoarthritis, Knee	MESH:D020370		nimesulide	4.02	1
ATP6V0B	533	Osteoarthritis, Knee	MESH:D020370		nimesulide	4.02	1
DNAJA3	9093	Osteoarthritis, Knee	MESH:D020370		nimesulide	4.02	1
ERP44	23071	Osteoarthritis, Knee	MESH:D020370		nimesulide	4.02	1
NPEPL1	79716	Osteoarthritis, Knee	MESH:D020370		nimesulide	4.02	1
RPL18A	6142	Osteoarthritis, Knee	MESH:D020370		nimesulide	4.02	1
RREB1	6239	Osteoarthritis, Knee	MESH:D020370		nimesulide	4.02	1
SGPP1	81537	Osteoarthritis, Knee	MESH:D020370		nimesulide	4.02	1
SPCS2	9789	Osteoarthritis, Knee	MESH:D020370		nimesulide	4.02	1
CCDC6	8030	Osteoarthritis, Knee	MESH:D020370		nimesulide	4.01	1
CD164	8763	Osteoarthritis, Knee	MESH:D020370		nimesulide	4.01	1
DNAJC15	29103	Osteoarthritis, Knee	MESH:D020370		nimesulide	4.01	1
FPGS	2356	Osteoarthritis, Knee	MESH:D020370		nimesulide	4.01	1
HSPA13	6782	Osteoarthritis, Knee	MESH:D020370		nimesulide	4.01	1
HYCC2	285172	Osteoarthritis, Knee	MESH:D020370		nimesulide	4.01	1
MCOLN1	57192	Osteoarthritis, Knee	MESH:D020370		nimesulide	4.01	1
NAA38	84316	Osteoarthritis, Knee	MESH:D020370		nimesulide	4.01	1
PPCS	79717	Osteoarthritis, Knee	MESH:D020370		nimesulide	4.01	1
PSMD13	5719	Osteoarthritis, Knee	MESH:D020370		nimesulide	4.01	1
PSMD2	5708	Osteoarthritis, Knee	MESH:D020370		nimesulide	4.01	1
SNU13	4809	Osteoarthritis, Knee	MESH:D020370		nimesulide	4.01	1
STAC3	246329	Osteoarthritis, Knee	MESH:D020370		nimesulide	4.01	1
UBE2K	3093	Osteoarthritis, Knee	MESH:D020370		nimesulide	4.01	1
UCHL5	51377	Osteoarthritis, Knee	MESH:D020370		nimesulide	4.01	1
ANKH	56172	Osteoarthritis, Knee	MESH:D020370		nimesulide	4	1
ASB15	142685	Osteoarthritis, Knee	MESH:D020370		Resveratrol	4	1
BSX	390259	Osteoarthritis, Knee	MESH:D020370		Resveratrol	4	1
C11ORF87	399947	Osteoarthritis, Knee	MESH:D020370		Resveratrol	4	1
C14ORF119	55017	Osteoarthritis, Knee	MESH:D020370		Resveratrol	4	1
CCDC70	83446	Osteoarthritis, Knee	MESH:D020370		Resveratrol	4	1
CST4	1472	Osteoarthritis, Knee	MESH:D020370		Resveratrol	4	1
EOLA1	91966	Osteoarthritis, Knee	MESH:D020370		Resveratrol	4	1
FAM86EP	348926	Osteoarthritis, Knee	MESH:D020370		Resveratrol	4	1
GARIN3	153745	Osteoarthritis, Knee	MESH:D020370		Resveratrol	4	1
GOLGA8IP	283796	Osteoarthritis, Knee	MESH:D020370		Resveratrol	4	1
GPR31	2853	Osteoarthritis, Knee	MESH:D020370		Resveratrol	4	1
GTF2IRD2B	389524	Osteoarthritis, Knee	MESH:D020370		Resveratrol	4	1
HELT	391723	Osteoarthritis, Knee	MESH:D020370		Resveratrol	4	1
HNRNPCL1	343069	Osteoarthritis, Knee	MESH:D020370		Resveratrol	4	1
HOGA1	112817	Osteoarthritis, Knee	MESH:D020370		nimesulide	4	1
IFNL3	282617	Osteoarthritis, Knee	MESH:D020370		Resveratrol	4	1
KLF14	136259	Osteoarthritis, Knee	MESH:D020370		Resveratrol	4	1
KRTAP5-4	387267	Osteoarthritis, Knee	MESH:D020370		Resveratrol	4	1
LCE2B	26239	Osteoarthritis, Knee	MESH:D020370		Resveratrol	4	1
LHPP	64077	Osteoarthritis, Knee	MESH:D020370		nimesulide	4	1
LINC00052	145978	Osteoarthritis, Knee	MESH:D020370		Resveratrol	4	1
LYVE1	10894	Osteoarthritis, Knee	MESH:D020370		nimesulide	4	1
MAGEA8	4107	Osteoarthritis, Knee	MESH:D020370		Resveratrol	4	1
MIR1	100314077	Osteoarthritis, Knee	MESH:D020370		Resveratrol	4	1
MIR155HG	114614	Osteoarthritis, Knee	MESH:D020370		Resveratrol	4	1
MIR539	664612	Osteoarthritis, Knee	MESH:D020370		Resveratrol	4	1
MIR590	693175	Osteoarthritis, Knee	MESH:D020370		Resveratrol	4	1
MOGAT3	346606	Osteoarthritis, Knee	MESH:D020370		Resveratrol	4	1
OR2B11	127623	Osteoarthritis, Knee	MESH:D020370		Resveratrol	4	1
OR51Q1	390061	Osteoarthritis, Knee	MESH:D020370		Resveratrol	4	1
PLA2G4D	283748	Osteoarthritis, Knee	MESH:D020370		Resveratrol	4	1
PMS2P5	5383	Osteoarthritis, Knee	MESH:D020370		Resveratrol	4	1
PPP3R2	5535	Osteoarthritis, Knee	MESH:D020370		Resveratrol	4	1
PRB1	5542	Osteoarthritis, Knee	MESH:D020370		Resveratrol	4	1
R3HDM2	22864	Osteoarthritis, Knee	MESH:D020370		nimesulide	4	1
RAX2	84839	Osteoarthritis, Knee	MESH:D020370		Resveratrol	4	1
RNU11	26824	Osteoarthritis, Knee	MESH:D020370		Resveratrol	4	1
RXFP4	339403	Osteoarthritis, Knee	MESH:D020370		Resveratrol	4	1
SCAND2P	54581	Osteoarthritis, Knee	MESH:D020370		Resveratrol	4	1
SDHAP1	255812	Osteoarthritis, Knee	MESH:D020370		Resveratrol	4	1
SEC1	56546	Osteoarthritis, Knee	MESH:D020370		Resveratrol	4	1
SEPTIN14	346288	Osteoarthritis, Knee	MESH:D020370		Resveratrol	4	1
SH2D4A	63898	Osteoarthritis, Knee	MESH:D020370		nimesulide	4	1
SLC48A1	55652	Osteoarthritis, Knee	MESH:D020370		nimesulide	4	1
SPEM1	374768	Osteoarthritis, Knee	MESH:D020370		Resveratrol	4	1
SRP54A	24067	Osteoarthritis, Knee	MESH:D020370		Resveratrol	4	1
TEX13B	56156	Osteoarthritis, Knee	MESH:D020370		Resveratrol	4	1
TSPO2	222642	Osteoarthritis, Knee	MESH:D020370		Resveratrol	4	1
TTYH2	94015	Osteoarthritis, Knee	MESH:D020370		nimesulide	4	1
WFDC13	164237	Osteoarthritis, Knee	MESH:D020370		Resveratrol	4	1
ZNF440	126070	Osteoarthritis, Knee	MESH:D020370		Resveratrol	4	1
ZNF445	353274	Osteoarthritis, Knee	MESH:D020370		Resveratrol	4	1
ZNF611	81856	Osteoarthritis, Knee	MESH:D020370		Resveratrol	4	1
ZNF626	199777	Osteoarthritis, Knee	MESH:D020370		Resveratrol	4	1
ARHGEF19	128272	Osteoarthritis, Knee	MESH:D020370		nimesulide	3.99	1
ATRN	8455	Osteoarthritis, Knee	MESH:D020370		nimesulide	3.99	1
CHCHD6	84303	Osteoarthritis, Knee	MESH:D020370		nimesulide	3.99	1
CYP3A9	171352	Osteoarthritis, Knee	MESH:D020370		nimesulide	3.99	1
EIF3I	8668	Osteoarthritis, Knee	MESH:D020370		nimesulide	3.99	1
MAN2B1	4125	Osteoarthritis, Knee	MESH:D020370		nimesulide	3.99	1
NUS1	116150	Osteoarthritis, Knee	MESH:D020370		nimesulide	3.99	1
PBXIP1	57326	Osteoarthritis, Knee	MESH:D020370		nimesulide	3.99	1
PCMTD1	115294	Osteoarthritis, Knee	MESH:D020370		nimesulide	3.99	1
RMDN2	151393	Osteoarthritis, Knee	MESH:D020370		nimesulide	3.99	1
SDHC	6391	Osteoarthritis, Knee	MESH:D020370		nimesulide	3.99	1
SNRPG	6637	Osteoarthritis, Knee	MESH:D020370		nimesulide	3.99	1
WSB2	55884	Osteoarthritis, Knee	MESH:D020370		nimesulide	3.99	1
ABCA8A	217258	Osteoarthritis, Knee	MESH:D020370		nimesulide	3.98	1
RPS9	6203	Osteoarthritis, Knee	MESH:D020370		nimesulide	3.98	1
SKI	6497	Osteoarthritis, Knee	MESH:D020370		nimesulide	3.98	1
AHSA1	10598	Osteoarthritis, Knee	MESH:D020370		nimesulide	3.97	1
BANF1	8815	Osteoarthritis, Knee	MESH:D020370		nimesulide	3.97	1
C11ORF86	254439	Osteoarthritis, Knee	MESH:D020370		Resveratrol	3.97	1
C18ORF21	83608	Osteoarthritis, Knee	MESH:D020370		Resveratrol	3.97	1
CCNP	79935	Osteoarthritis, Knee	MESH:D020370		Resveratrol	3.97	1
CES3B	13909	Osteoarthritis, Knee	MESH:D020370		Resveratrol	3.97	1
CLRN1	7401	Osteoarthritis, Knee	MESH:D020370		Resveratrol	3.97	1
DIMT1L	445162	Osteoarthritis, Knee	MESH:D020370		Resveratrol	3.97	1
DMGDH	29958	Osteoarthritis, Knee	MESH:D020370		nimesulide	3.97	1
GCM2	9247	Osteoarthritis, Knee	MESH:D020370		Resveratrol	3.97	1
GMPS	8833	Osteoarthritis, Knee	MESH:D020370		nimesulide	3.97	1
H1F0	14958	Osteoarthritis, Knee	MESH:D020370		nimesulide	3.97	1
HAO1	54363	Osteoarthritis, Knee	MESH:D020370		nimesulide	3.97	1
IGFL1	374918	Osteoarthritis, Knee	MESH:D020370		Resveratrol	3.97	1
KCNE5	23630	Osteoarthritis, Knee	MESH:D020370		Resveratrol	3.97	1
KLHL33	123103	Osteoarthritis, Knee	MESH:D020370		Resveratrol	3.97	1
KRT32	3882	Osteoarthritis, Knee	MESH:D020370		Resveratrol	3.97	1
MIR101B	724062	Osteoarthritis, Knee	MESH:D020370		Resveratrol	3.97	1
MIR16-1	406950	Osteoarthritis, Knee	MESH:D020370		Resveratrol	3.97	1
MIR326	442900	Osteoarthritis, Knee	MESH:D020370		Resveratrol	3.97	1
MIR421	693122	Osteoarthritis, Knee	MESH:D020370		Resveratrol	3.97	1
MIR491	574444	Osteoarthritis, Knee	MESH:D020370		Resveratrol	3.97	1
MUP21	381531	Osteoarthritis, Knee	MESH:D020370		Resveratrol	3.97	1
MUP9	100038948	Osteoarthritis, Knee	MESH:D020370		Resveratrol	3.97	1
NDUFAF4	29078	Osteoarthritis, Knee	MESH:D020370		nimesulide	3.97	1
NTAQ1	55093	Osteoarthritis, Knee	MESH:D020370		Resveratrol	3.97	1
OR2H2	7932	Osteoarthritis, Knee	MESH:D020370		Resveratrol	3.97	1
PELO	53918	Osteoarthritis, Knee	MESH:D020370		nimesulide	3.97	1
POLD4	57804	Osteoarthritis, Knee	MESH:D020370		nimesulide	3.97	1
PPM1K	152926	Osteoarthritis, Knee	MESH:D020370		nimesulide	3.97	1
PTPRB	5787	Osteoarthritis, Knee	MESH:D020370		nimesulide	3.97	1
RNASE7	84659	Osteoarthritis, Knee	MESH:D020370		Resveratrol	3.97	1
RPS11	6205	Osteoarthritis, Knee	MESH:D020370		nimesulide	3.97	1
RPS17	6218	Osteoarthritis, Knee	MESH:D020370		nimesulide	3.97	1
SHOX	6473	Osteoarthritis, Knee	MESH:D020370		Resveratrol	3.97	1
SLC2A7	155184	Osteoarthritis, Knee	MESH:D020370		Resveratrol	3.97	1
SYNGR4	23546	Osteoarthritis, Knee	MESH:D020370		Resveratrol	3.97	1
TCRB	21577	Osteoarthritis, Knee	MESH:D020370		Resveratrol	3.97	1
XPOT	11260	Osteoarthritis, Knee	MESH:D020370		nimesulide	3.97	1
ZNF250	58500	Osteoarthritis, Knee	MESH:D020370		Resveratrol	3.97	1
ZNF420	147923	Osteoarthritis, Knee	MESH:D020370		Resveratrol	3.97	1
ZNF461	92283	Osteoarthritis, Knee	MESH:D020370		Resveratrol	3.97	1
ZNF541	84215	Osteoarthritis, Knee	MESH:D020370		Resveratrol	3.97	1
ZNF558	148156	Osteoarthritis, Knee	MESH:D020370		Resveratrol	3.97	1
ZNF699	374879	Osteoarthritis, Knee	MESH:D020370		Resveratrol	3.97	1
ZNF75D	7626	Osteoarthritis, Knee	MESH:D020370		Resveratrol	3.97	1
ZNG1C	445571	Osteoarthritis, Knee	MESH:D020370		Resveratrol	3.97	1
CGN	57530	Osteoarthritis, Knee	MESH:D020370		nimesulide	3.96	1
EHD3	30845	Osteoarthritis, Knee	MESH:D020370		nimesulide	3.96	1
FTL1	14325	Osteoarthritis, Knee	MESH:D020370		nimesulide	3.96	1
GGCT	79017	Osteoarthritis, Knee	MESH:D020370		nimesulide	3.96	1
PLBD1	79887	Osteoarthritis, Knee	MESH:D020370		nimesulide	3.96	1
PNPLA7	375775	Osteoarthritis, Knee	MESH:D020370		nimesulide	3.96	1
RPL37	6167	Osteoarthritis, Knee	MESH:D020370		nimesulide	3.96	1
RPS13	6207	Osteoarthritis, Knee	MESH:D020370		nimesulide	3.96	1
SAP18	10284	Osteoarthritis, Knee	MESH:D020370		nimesulide	3.96	1
SERP1	27230	Osteoarthritis, Knee	MESH:D020370		nimesulide	3.96	1
TMEM106B	54664	Osteoarthritis, Knee	MESH:D020370		nimesulide	3.96	1
AADAC	13	Osteoarthritis, Knee	MESH:D020370		nimesulide	3.95	1
GTF2H1	2965	Osteoarthritis, Knee	MESH:D020370		nimesulide	3.95	1
RBX1	9978	Osteoarthritis, Knee	MESH:D020370		nimesulide	3.95	1
ACTL10	170487	Osteoarthritis, Knee	MESH:D020370		Resveratrol	3.94	1
ADD1	118	Osteoarthritis, Knee	MESH:D020370		nimesulide	3.94	1
ADGRF3	165082	Osteoarthritis, Knee	MESH:D020370		Resveratrol	3.94	1
C10ORF88	80007	Osteoarthritis, Knee	MESH:D020370		Resveratrol	3.94	1
C1QL2	165257	Osteoarthritis, Knee	MESH:D020370		Resveratrol	3.94	1
C5ORF15	56951	Osteoarthritis, Knee	MESH:D020370		Resveratrol	3.94	1
C7ORF57	136288	Osteoarthritis, Knee	MESH:D020370		Resveratrol	3.94	1
C8A	731	Osteoarthritis, Knee	MESH:D020370		nimesulide	3.94	1
C8ORF82	414919	Osteoarthritis, Knee	MESH:D020370		Resveratrol	3.94	1
CCL3L1	6349	Osteoarthritis, Knee	MESH:D020370		Resveratrol	3.94	1
CDH17	1015	Osteoarthritis, Knee	MESH:D020370		nimesulide	3.94	1
CRNN	49860	Osteoarthritis, Knee	MESH:D020370		Resveratrol	3.94	1
DPYS	1807	Osteoarthritis, Knee	MESH:D020370		nimesulide	3.94	1
FEZF1	389549	Osteoarthritis, Knee	MESH:D020370		Resveratrol	3.94	1
FFAR3	2865	Osteoarthritis, Knee	MESH:D020370		Resveratrol	3.94	1
GARIN4	149647	Osteoarthritis, Knee	MESH:D020370		Resveratrol	3.94	1
GJA10	84694	Osteoarthritis, Knee	MESH:D020370		Resveratrol	3.94	1
GSC2	2928	Osteoarthritis, Knee	MESH:D020370		Resveratrol	3.94	1
GSX1	219409	Osteoarthritis, Knee	MESH:D020370		Resveratrol	3.94	1
HS3ST4	9951	Osteoarthritis, Knee	MESH:D020370		Resveratrol	3.94	1
IFITM5	387733	Osteoarthritis, Knee	MESH:D020370		Resveratrol	3.94	1
KCNK16	83795	Osteoarthritis, Knee	MESH:D020370		Resveratrol	3.94	1
LBX1	10660	Osteoarthritis, Knee	MESH:D020370		Resveratrol	3.94	1
MAGEA3	4102	Osteoarthritis, Knee	MESH:D020370		Resveratrol	3.94	1
MFSD14B	84641	Osteoarthritis, Knee	MESH:D020370		Resveratrol	3.94	1
MIR203A	406986	Osteoarthritis, Knee	MESH:D020370		Resveratrol	3.94	1
MIR302B	442894	Osteoarthritis, Knee	MESH:D020370		Resveratrol	3.94	1
MIR376B	574435	Osteoarthritis, Knee	MESH:D020370		Resveratrol	3.94	1
MIR487B	664616	Osteoarthritis, Knee	MESH:D020370		Resveratrol	3.94	1
MIR652	724022	Osteoarthritis, Knee	MESH:D020370		Resveratrol	3.94	1
MIR667	751552	Osteoarthritis, Knee	MESH:D020370		Resveratrol	3.94	1
MMP23B	8510	Osteoarthritis, Knee	MESH:D020370		Resveratrol	3.94	1
MS4A10	341116	Osteoarthritis, Knee	MESH:D020370		Resveratrol	3.94	1
MSL3L2	73390	Osteoarthritis, Knee	MESH:D020370		Resveratrol	3.94	1
MTARC1	64757	Osteoarthritis, Knee	MESH:D020370		nimesulide	3.94	1
MYO1D	4642	Osteoarthritis, Knee	MESH:D020370		nimesulide	3.94	1
OPN1MW2	728458	Osteoarthritis, Knee	MESH:D020370		Resveratrol	3.94	1
OR2L13	284521	Osteoarthritis, Knee	MESH:D020370		Resveratrol	3.94	1
OR8B12	219858	Osteoarthritis, Knee	MESH:D020370		Resveratrol	3.94	1
PKD1L3	342372	Osteoarthritis, Knee	MESH:D020370		Resveratrol	3.94	1
POU6F2	11281	Osteoarthritis, Knee	MESH:D020370		Resveratrol	3.94	1
PPFIBP2	8495	Osteoarthritis, Knee	MESH:D020370		nimesulide	3.94	1
RIN2	54453	Osteoarthritis, Knee	MESH:D020370		nimesulide	3.94	1
RIPPLY1	92129	Osteoarthritis, Knee	MESH:D020370		Resveratrol	3.94	1
RPS16	6217	Osteoarthritis, Knee	MESH:D020370		nimesulide	3.94	1
RTBDN	83546	Osteoarthritis, Knee	MESH:D020370		Resveratrol	3.94	1
SFTPA2	729238	Osteoarthritis, Knee	MESH:D020370		Resveratrol	3.94	1
SLC35F4	341880	Osteoarthritis, Knee	MESH:D020370		Resveratrol	3.94	1
SLC52A1	55065	Osteoarthritis, Knee	MESH:D020370		Resveratrol	3.94	1
TEX37	200523	Osteoarthritis, Knee	MESH:D020370		Resveratrol	3.94	1
TMEM215	401498	Osteoarthritis, Knee	MESH:D020370		Resveratrol	3.94	1
TPPP2	122664	Osteoarthritis, Knee	MESH:D020370		Resveratrol	3.94	1
TPTE	7179	Osteoarthritis, Knee	MESH:D020370		Resveratrol	3.94	1
TSPAN7	7102	Osteoarthritis, Knee	MESH:D020370		nimesulide	3.94	1
UFD1	7353	Osteoarthritis, Knee	MESH:D020370		nimesulide	3.94	1
VAV2	7410	Osteoarthritis, Knee	MESH:D020370		nimesulide	3.94	1
VPS24	40542	Osteoarthritis, Knee	MESH:D020370		Resveratrol	3.94	1
ZNF25	219749	Osteoarthritis, Knee	MESH:D020370		Resveratrol	3.94	1
ZNF252P	286101	Osteoarthritis, Knee	MESH:D020370		Resveratrol	3.94	1
ZNF320	162967	Osteoarthritis, Knee	MESH:D020370		Resveratrol	3.94	1
ZNF575	284346	Osteoarthritis, Knee	MESH:D020370		Resveratrol	3.94	1
ZNF576	79177	Osteoarthritis, Knee	MESH:D020370		Resveratrol	3.94	1
ZNF585B	92285	Osteoarthritis, Knee	MESH:D020370		Resveratrol	3.94	1
ZNF763	284390	Osteoarthritis, Knee	MESH:D020370		Resveratrol	3.94	1
ZNF771	51333	Osteoarthritis, Knee	MESH:D020370		Resveratrol	3.94	1
ZNRF4	148066	Osteoarthritis, Knee	MESH:D020370		Resveratrol	3.94	1
AIG1	51390	Osteoarthritis, Knee	MESH:D020370		nimesulide	3.93	1
ANGPTL3	27329	Osteoarthritis, Knee	MESH:D020370		nimesulide	3.93	1
BOP1	23246	Osteoarthritis, Knee	MESH:D020370		nimesulide	3.93	1
CAP1	10487	Osteoarthritis, Knee	MESH:D020370		nimesulide	3.93	1
DNPH1	10591	Osteoarthritis, Knee	MESH:D020370		nimesulide	3.93	1
GULO	268756	Osteoarthritis, Knee	MESH:D020370		nimesulide	3.93	1
LAP3	51056	Osteoarthritis, Knee	MESH:D020370		nimesulide	3.93	1
PEMT	10400	Osteoarthritis, Knee	MESH:D020370		nimesulide	3.93	1
PPA1	5464	Osteoarthritis, Knee	MESH:D020370		nimesulide	3.93	1
RNF125	54941	Osteoarthritis, Knee	MESH:D020370		nimesulide	3.93	1
RPL27	6155	Osteoarthritis, Knee	MESH:D020370		nimesulide	3.93	1
SCAMP1	9522	Osteoarthritis, Knee	MESH:D020370		nimesulide	3.93	1
SH3BGRL3	83442	Osteoarthritis, Knee	MESH:D020370		nimesulide	3.93	1
TMEM140	55281	Osteoarthritis, Knee	MESH:D020370		nimesulide	3.93	1
TOMM40	10452	Osteoarthritis, Knee	MESH:D020370		nimesulide	3.93	1
USP5	8078	Osteoarthritis, Knee	MESH:D020370		nimesulide	3.93	1
XPNPEP2	7512	Osteoarthritis, Knee	MESH:D020370		nimesulide	3.93	1
AMY2B	280	Osteoarthritis, Knee	MESH:D020370		Resveratrol	3.92	1
ANKRD18A	253650	Osteoarthritis, Knee	MESH:D020370		Resveratrol	3.92	1
BOD1L	665775	Osteoarthritis, Knee	MESH:D020370		Resveratrol	3.92	1
C1ORF50	79078	Osteoarthritis, Knee	MESH:D020370		Resveratrol	3.92	1
C1ORF56	54964	Osteoarthritis, Knee	MESH:D020370		Resveratrol	3.92	1
CYP2A1	24894	Osteoarthritis, Knee	MESH:D020370		nimesulide	3.92	1
EPB41	2035	Osteoarthritis, Knee	MESH:D020370		nimesulide	3.92	1
EVI1	733318	Osteoarthritis, Knee	MESH:D020370		Resveratrol	3.92	1
FTHL17	53940	Osteoarthritis, Knee	MESH:D020370		Resveratrol	3.92	1
GUSBP4	375513	Osteoarthritis, Knee	MESH:D020370		Resveratrol	3.92	1
HEATR4	399671	Osteoarthritis, Knee	MESH:D020370		Resveratrol	3.92	1
IFNA	111654	Osteoarthritis, Knee	MESH:D020370		Resveratrol	3.92	1
ITIH2	3698	Osteoarthritis, Knee	MESH:D020370		nimesulide	3.92	1
KHK	3795	Osteoarthritis, Knee	MESH:D020370		nimesulide	3.92	1
KLK15	55554	Osteoarthritis, Knee	MESH:D020370		Resveratrol	3.92	1
KRT33A	3883	Osteoarthritis, Knee	MESH:D020370		Resveratrol	3.92	1
KRTAP3-1	83896	Osteoarthritis, Knee	MESH:D020370		Resveratrol	3.92	1
MIR301B	100126318	Osteoarthritis, Knee	MESH:D020370		Resveratrol	3.92	1
MIR30C1	407031	Osteoarthritis, Knee	MESH:D020370		Resveratrol	3.92	1
MIR30C2	407032	Osteoarthritis, Knee	MESH:D020370		Resveratrol	3.92	1
MIR33A	407039	Osteoarthritis, Knee	MESH:D020370		Resveratrol	3.92	1
MIR369	442914	Osteoarthritis, Knee	MESH:D020370		Resveratrol	3.92	1
MIR434	723867	Osteoarthritis, Knee	MESH:D020370		Resveratrol	3.92	1
MIR629	693214	Osteoarthritis, Knee	MESH:D020370		Resveratrol	3.92	1
MIR663A	724033	Osteoarthritis, Knee	MESH:D020370		Resveratrol	3.92	1
MLEC	9761	Osteoarthritis, Knee	MESH:D020370		nimesulide	3.92	1
MPP1	4354	Osteoarthritis, Knee	MESH:D020370		nimesulide	3.92	1
NDUFAB1	4706	Osteoarthritis, Knee	MESH:D020370		nimesulide	3.92	1
NLRP7	199713	Osteoarthritis, Knee	MESH:D020370		Resveratrol	3.92	1
NUDT4	11163	Osteoarthritis, Knee	MESH:D020370		nimesulide	3.92	1
OPN1SW	611	Osteoarthritis, Knee	MESH:D020370		Resveratrol	3.92	1
OPN4	94233	Osteoarthritis, Knee	MESH:D020370		Resveratrol	3.92	1
PALMD	54873	Osteoarthritis, Knee	MESH:D020370		nimesulide	3.92	1
PLA2G2F	64600	Osteoarthritis, Knee	MESH:D020370		Resveratrol	3.92	1
PSMD4	5710	Osteoarthritis, Knee	MESH:D020370		nimesulide	3.92	1
RAET1L	154064	Osteoarthritis, Knee	MESH:D020370		Resveratrol	3.92	1
RPL9	6133	Osteoarthritis, Knee	MESH:D020370		nimesulide	3.92	1
RPLP1	6176	Osteoarthritis, Knee	MESH:D020370		nimesulide	3.92	1
RPS12	6206	Osteoarthritis, Knee	MESH:D020370		nimesulide	3.92	1
RT1-DMA	294274	Osteoarthritis, Knee	MESH:D020370		Resveratrol	3.92	1
RTL10	79680	Osteoarthritis, Knee	MESH:D020370		Resveratrol	3.92	1
SAYSD1	55776	Osteoarthritis, Knee	MESH:D020370		Resveratrol	3.92	1
SFRS3	100305297	Osteoarthritis, Knee	MESH:D020370		Resveratrol	3.92	1
SKP1	6500	Osteoarthritis, Knee	MESH:D020370		nimesulide	3.92	1
SPIN3	169981	Osteoarthritis, Knee	MESH:D020370		Resveratrol	3.92	1
TIMM10B	26515	Osteoarthritis, Knee	MESH:D020370		nimesulide	3.92	1
VIPR1	7433	Osteoarthritis, Knee	MESH:D020370		nimesulide	3.92	1
ZNF347	84671	Osteoarthritis, Knee	MESH:D020370		Resveratrol	3.92	1
ZNF444	55311	Osteoarthritis, Knee	MESH:D020370		Resveratrol	3.92	1
ZNF747	65988	Osteoarthritis, Knee	MESH:D020370		Resveratrol	3.92	1
DAAM1	23002	Osteoarthritis, Knee	MESH:D020370		nimesulide	3.91	1
EEF1B2	1933	Osteoarthritis, Knee	MESH:D020370		nimesulide	3.91	1
EML4	27436	Osteoarthritis, Knee	MESH:D020370		nimesulide	3.91	1
EXT1	2131	Osteoarthritis, Knee	MESH:D020370		nimesulide	3.91	1
GALM	130589	Osteoarthritis, Knee	MESH:D020370		nimesulide	3.91	1
GCKR	2646	Osteoarthritis, Knee	MESH:D020370		nimesulide	3.91	1
IPO4	79711	Osteoarthritis, Knee	MESH:D020370		nimesulide	3.91	1
ITIH1	3697	Osteoarthritis, Knee	MESH:D020370		nimesulide	3.91	1
MACROD1	28992	Osteoarthritis, Knee	MESH:D020370		nimesulide	3.91	1
NECTIN3	25945	Osteoarthritis, Knee	MESH:D020370		nimesulide	3.91	1
PAQR9	344838	Osteoarthritis, Knee	MESH:D020370		nimesulide	3.91	1
PNISR	25957	Osteoarthritis, Knee	MESH:D020370		nimesulide	3.91	1
RPS14	6208	Osteoarthritis, Knee	MESH:D020370		nimesulide	3.91	1
SMIM14	201895	Osteoarthritis, Knee	MESH:D020370		nimesulide	3.91	1
SSR3	6747	Osteoarthritis, Knee	MESH:D020370		nimesulide	3.91	1
UBE2N	7334	Osteoarthritis, Knee	MESH:D020370		nimesulide	3.91	1
CLTB	1212	Osteoarthritis, Knee	MESH:D020370		nimesulide	3.9	1
COQ10B	80219	Osteoarthritis, Knee	MESH:D020370		nimesulide	3.9	1
PRPS1	5631	Osteoarthritis, Knee	MESH:D020370		nimesulide	3.9	1
RPL22L1	200916	Osteoarthritis, Knee	MESH:D020370		nimesulide	3.9	1
RPS5	6193	Osteoarthritis, Knee	MESH:D020370		nimesulide	3.9	1
TRAF4	9618	Osteoarthritis, Knee	MESH:D020370		nimesulide	3.9	1
ACAA1	30	Osteoarthritis, Knee	MESH:D020370		nimesulide	3.89	1
ADIG	149685	Osteoarthritis, Knee	MESH:D020370		Resveratrol	3.89	1
AMZ2P1	201283	Osteoarthritis, Knee	MESH:D020370		Resveratrol	3.89	1
ARHGAP24	83478	Osteoarthritis, Knee	MESH:D020370		nimesulide	3.89	1
ATIC	471	Osteoarthritis, Knee	MESH:D020370		nimesulide	3.89	1
C15ORF62	643338	Osteoarthritis, Knee	MESH:D020370		Resveratrol	3.89	1
C3ORF62	375341	Osteoarthritis, Knee	MESH:D020370		Resveratrol	3.89	1
C5ORF22	55322	Osteoarthritis, Knee	MESH:D020370		Resveratrol	3.89	1
CAVIN3	112464	Osteoarthritis, Knee	MESH:D020370		nimesulide	3.89	1
CCDC191	57577	Osteoarthritis, Knee	MESH:D020370		Resveratrol	3.89	1
[truncated: 5,953 more rows]

## Sheet: GeneCards
Gene Symbol	Description	Category	Gifts	GC Id	Relevance score	GeneCards Link
COL2A1	Collagen Type II Alpha 1 Chain	Protein Coding	56	GC12M047972	75.9895	https://www.genecards.org/cgi-bin/carddisp.pl?gene=COL2A1
ACAN	Aggrecan	Protein Coding	53	GC15P127031	65.6642	https://www.genecards.org/cgi-bin/carddisp.pl?gene=ACAN
COMP	Cartilage Oligomeric Matrix Protein	Protein Coding	53	GC19M018783	51.0703	https://www.genecards.org/cgi-bin/carddisp.pl?gene=COMP
SMAD3	SMAD Family Member 3	Protein Coding	59	GC15P067063	50.7535	https://www.genecards.org/cgi-bin/carddisp.pl?gene=SMAD3
MATN3	Matrilin 3	Protein Coding	50	GC02M019992	36.5656	https://www.genecards.org/cgi-bin/carddisp.pl?gene=MATN3
MMP13	Matrix Metallopeptidase 13	Protein Coding	57	GC11M102942	33.4624	https://www.genecards.org/cgi-bin/carddisp.pl?gene=MMP13
GDF5	Growth Differentiation Factor 5	Protein Coding	52	GC20M035433	32.6754	https://www.genecards.org/cgi-bin/carddisp.pl?gene=GDF5
COL9A3	Collagen Type IX Alpha 3 Chain	Protein Coding	49	GC20P062816	32.5411	https://www.genecards.org/cgi-bin/carddisp.pl?gene=COL9A3
COL9A1	Collagen Type IX Alpha 1 Chain	Protein Coding	49	GC06M070215	31.9217	https://www.genecards.org/cgi-bin/carddisp.pl?gene=COL9A1
IL1B	Interleukin 1 Beta	Protein Coding	54	GC02M112829	28.7958	https://www.genecards.org/cgi-bin/carddisp.pl?gene=IL1B
COL9A2	Collagen Type IX Alpha 2 Chain	Protein Coding	50	GC01M040300	28.4427	https://www.genecards.org/cgi-bin/carddisp.pl?gene=COL9A2
ASPN	Asporin	Protein Coding	49	GC09M100283	28.1437	https://www.genecards.org/cgi-bin/carddisp.pl?gene=ASPN
PTGS2	Prostaglandin-Endoperoxide Synthase 2	Protein Coding	56	GC01M186671	26.4288	https://www.genecards.org/cgi-bin/carddisp.pl?gene=PTGS2
IL6	Interleukin 6	Protein Coding	58	GC07P022725	25.4105	https://www.genecards.org/cgi-bin/carddisp.pl?gene=IL6
COL11A2	Collagen Type XI Alpha 2 Chain	Protein Coding	50	GC06M033162	24.7231	https://www.genecards.org/cgi-bin/carddisp.pl?gene=COL11A2
TNF	Tumor Necrosis Factor	Protein Coding	59	GC06P096100	24.6578	https://www.genecards.org/cgi-bin/carddisp.pl?gene=TNF
TGFB1	Transforming Growth Factor Beta 1	Protein Coding	60	GC19M041301	24.384	https://www.genecards.org/cgi-bin/carddisp.pl?gene=TGFB1
MMP3	Matrix Metallopeptidase 3	Protein Coding	57	GC11M102835	24.2454	https://www.genecards.org/cgi-bin/carddisp.pl?gene=MMP3
COL1A1	Collagen Type I Alpha 1 Chain	Protein Coding	56	GC17M054676	24.0451	https://www.genecards.org/cgi-bin/carddisp.pl?gene=COL1A1
SLC26A2	Solute Carrier Family 26 Member 2	Protein Coding	51	GC05P149944	22.5551	https://www.genecards.org/cgi-bin/carddisp.pl?gene=SLC26A2
MIR140	MicroRNA 140	RNA Gene	26	GC16P069934	21.9095	https://www.genecards.org/cgi-bin/carddisp.pl?gene=MIR140
TRPV4	Transient Receptor Potential Cation Channel Subfamily V Member 4	Protein Coding	56	GC12M109783	21.7607	https://www.genecards.org/cgi-bin/carddisp.pl?gene=TRPV4
TNFRSF11B	TNF Receptor Superfamily Member 11b	Protein Coding	54	GC08M118923	21.689	https://www.genecards.org/cgi-bin/carddisp.pl?gene=TNFRSF11B
FRZB	Frizzled Related Protein	Protein Coding	48	GC02M182833	21.437	https://www.genecards.org/cgi-bin/carddisp.pl?gene=FRZB
MMP1	Matrix Metallopeptidase 1	Protein Coding	57	GC11M104437	21.2692	https://www.genecards.org/cgi-bin/carddisp.pl?gene=MMP1
IL1RN	Interleukin 1 Receptor Antagonist	Protein Coding	57	GC02P124515	21.2321	https://www.genecards.org/cgi-bin/carddisp.pl?gene=IL1RN
TRAPPC2	Trafficking Protein Particle Complex Subunit 2	Protein Coding	45	GC0XM013712	20.4939	https://www.genecards.org/cgi-bin/carddisp.pl?gene=TRAPPC2
FBN1	Fibrillin 1	Protein Coding	53	GC15M048408	19.9822	https://www.genecards.org/cgi-bin/carddisp.pl?gene=FBN1
ADAMTS5	ADAM Metallopeptidase With Thrombospondin Type 1 Motif 5	Protein Coding	52	GC21M026918	18.9195	https://www.genecards.org/cgi-bin/carddisp.pl?gene=ADAMTS5
MMP9	Matrix Metallopeptidase 9	Protein Coding	61	GC20P046008	18.8151	https://www.genecards.org/cgi-bin/carddisp.pl?gene=MMP9
COL11A1	Collagen Type XI Alpha 1 Chain	Protein Coding	50	GC01M102876	18.5587	https://www.genecards.org/cgi-bin/carddisp.pl?gene=COL11A1
IL17A	Interleukin 17A	Protein Coding	50	GC06P052186	18.5056	https://www.genecards.org/cgi-bin/carddisp.pl?gene=IL17A
PRG4	Proteoglycan 4	Protein Coding	48	GC01P186296	18.453	https://www.genecards.org/cgi-bin/carddisp.pl?gene=PRG4
IL10	Interleukin 10	Protein Coding	55	GC01M206767	18.2368	https://www.genecards.org/cgi-bin/carddisp.pl?gene=IL10
IL1A	Interleukin 1 Alpha	Protein Coding	52	GC02M112773	17.8734	https://www.genecards.org/cgi-bin/carddisp.pl?gene=IL1A
CXCL8	C-X-C Motif Chemokine Ligand 8	Protein Coding	50	GC04P073740	17.4493	https://www.genecards.org/cgi-bin/carddisp.pl?gene=CXCL8
TIMP1	TIMP Metallopeptidase Inhibitor 1	Protein Coding	52	GC0XP047769	17.3143	https://www.genecards.org/cgi-bin/carddisp.pl?gene=TIMP1
DDR2	Discoidin Domain Receptor Tyrosine Kinase 2	Protein Coding	59	GC01P162631	17.0523	https://www.genecards.org/cgi-bin/carddisp.pl?gene=DDR2
CRP	C-Reactive Protein	Protein Coding	53	GC01M159730	17.0339	https://www.genecards.org/cgi-bin/carddisp.pl?gene=CRP
CILP	Cartilage Intermediate Layer Protein	Protein Coding	48	GC15M065194	16.9981	https://www.genecards.org/cgi-bin/carddisp.pl?gene=CILP
TNFSF11	TNF Superfamily Member 11	Protein Coding	56	GC13P042562	16.9751	https://www.genecards.org/cgi-bin/carddisp.pl?gene=TNFSF11
AEBP1	AE Binding Protein 1	Protein Coding	48	GC07P044107	16.9447	https://www.genecards.org/cgi-bin/carddisp.pl?gene=AEBP1
ADAMTS4	ADAM Metallopeptidase With Thrombospondin Type 1 Motif 4	Protein Coding	51	GC01M161184	16.5251	https://www.genecards.org/cgi-bin/carddisp.pl?gene=ADAMTS4
FGFR3	Fibroblast Growth Factor Receptor 3	Protein Coding	63	GC04P001795	15.864	https://www.genecards.org/cgi-bin/carddisp.pl?gene=FGFR3
UFSP2	UFM1 Specific Peptidase 2	Protein Coding	46	GC04M185399	15.8501	https://www.genecards.org/cgi-bin/carddisp.pl?gene=UFSP2
MMP2	Matrix Metallopeptidase 2	Protein Coding	60	GC16P055390	15.8288	https://www.genecards.org/cgi-bin/carddisp.pl?gene=MMP2
IGF1	Insulin Like Growth Factor 1	Protein Coding	55	GC12M102395	15.4956	https://www.genecards.org/cgi-bin/carddisp.pl?gene=IGF1
SOX9	SRY-Box Transcription Factor 9	Protein Coding	52	GC17P072121	15.4813	https://www.genecards.org/cgi-bin/carddisp.pl?gene=SOX9
RUNX2	RUNX Family Transcription Factor 2	Protein Coding	53	GC06P096322	15.4812	https://www.genecards.org/cgi-bin/carddisp.pl?gene=RUNX2
KIF22	Kinesin Family Member 22	Protein Coding	51	GC16P043801	15.4523	https://www.genecards.org/cgi-bin/carddisp.pl?gene=KIF22
PTPN22	Protein Tyrosine Phosphatase Non-Receptor Type 22	Protein Coding	54	GC01M113813	15.384	https://www.genecards.org/cgi-bin/carddisp.pl?gene=PTPN22
SMAD2	SMAD Family Member 2	Protein Coding	59	GC18M047809	15.3178	https://www.genecards.org/cgi-bin/carddisp.pl?gene=SMAD2
COL10A1	Collagen Type X Alpha 1 Chain	Protein Coding	48	GC06M116118	15.1995	https://www.genecards.org/cgi-bin/carddisp.pl?gene=COL10A1
LRCH1	Leucine Rich Repeats And Calponin Homology Domain Containing 1	Protein Coding	42	GC13P046553	15.1406	https://www.genecards.org/cgi-bin/carddisp.pl?gene=LRCH1
BGLAP	Bone Gamma-Carboxyglutamate Protein	Protein Coding	46	GC01P156242	15.0024	https://www.genecards.org/cgi-bin/carddisp.pl?gene=BGLAP
TGFBR1	Transforming Growth Factor Beta Receptor 1	Protein Coding	61	GC09P099104	14.7427	https://www.genecards.org/cgi-bin/carddisp.pl?gene=TGFBR1
VDR	Vitamin D Receptor	Protein Coding	56	GC12M047841	14.7016	https://www.genecards.org/cgi-bin/carddisp.pl?gene=VDR
CANT1	Calcium Activated Nucleotidase 1	Protein Coding	51	GC17M078992	14.6652	https://www.genecards.org/cgi-bin/carddisp.pl?gene=CANT1
CHI3L1	Chitinase 3 Like 1	Protein Coding	51	GC01M203148	14.25	https://www.genecards.org/cgi-bin/carddisp.pl?gene=CHI3L1
ESR1	Estrogen Receptor 1	Protein Coding	61	GC06P151656	14.1209	https://www.genecards.org/cgi-bin/carddisp.pl?gene=ESR1
IL1R1	Interleukin 1 Receptor Type 1	Protein Coding	53	GC02P102136	13.9621	https://www.genecards.org/cgi-bin/carddisp.pl?gene=IL1R1
TNFRSF1A	TNF Receptor Superfamily Member 1A	Protein Coding	57	GC12M006328	13.9235	https://www.genecards.org/cgi-bin/carddisp.pl?gene=TNFRSF1A
MEFV	MEFV Innate Immunity Regulator, Pyrin	Protein Coding	51	GC16M009356	13.8935	https://www.genecards.org/cgi-bin/carddisp.pl?gene=MEFV
B3GAT3	Beta-1,3-Glucuronyltransferase 3	Protein Coding	50	GC11M102406	13.6886	https://www.genecards.org/cgi-bin/carddisp.pl?gene=B3GAT3
COL1A2	Collagen Type I Alpha 2 Chain	Protein Coding	54	GC07P094394	13.6673	https://www.genecards.org/cgi-bin/carddisp.pl?gene=COL1A2
BMP2	Bone Morphogenetic Protein 2	Protein Coding	53	GC20P006767	13.6601	https://www.genecards.org/cgi-bin/carddisp.pl?gene=BMP2
CHST3	Carbohydrate Sulfotransferase 3	Protein Coding	51	GC10P071964	13.6376	https://www.genecards.org/cgi-bin/carddisp.pl?gene=CHST3
MGP	Matrix Gla Protein	Protein Coding	49	GC12M023445	13.5826	https://www.genecards.org/cgi-bin/carddisp.pl?gene=MGP
DCN	Decorin	Protein Coding	54	GC12M091140	13.5025	https://www.genecards.org/cgi-bin/carddisp.pl?gene=DCN
OFD1	OFD1 Centriole And Centriolar Satellite Protein	Protein Coding	49	GC0XP013714	13.3848	https://www.genecards.org/cgi-bin/carddisp.pl?gene=OFD1
BMP5	Bone Morphogenetic Protein 5	Protein Coding	49	GC06M055753	13.3832	https://www.genecards.org/cgi-bin/carddisp.pl?gene=BMP5
XYLT1	Xylosyltransferase 1	Protein Coding	50	GC16M017101	13.3388	https://www.genecards.org/cgi-bin/carddisp.pl?gene=XYLT1
PTGS1	Prostaglandin-Endoperoxide Synthase 1	Protein Coding	53	GC09P122370	13.1698	https://www.genecards.org/cgi-bin/carddisp.pl?gene=PTGS1
CSGALNACT1	Chondroitin Sulfate N-Acetylgalactosaminyltransferase 1	Protein Coding	48	GC08M019404	12.991	https://www.genecards.org/cgi-bin/carddisp.pl?gene=CSGALNACT1
TGFBR2	Transforming Growth Factor Beta Receptor 2	Protein Coding	59	GC03P030623	12.9785	https://www.genecards.org/cgi-bin/carddisp.pl?gene=TGFBR2
CCN6	Cellular Communication Network Factor 6	Protein Coding	48	GC06P112053	12.8049	https://www.genecards.org/cgi-bin/carddisp.pl?gene=CCN6
ANKH	ANKH Inorganic Pyrophosphate Transport Regulator	Protein Coding	47	GC05M014747	12.7757	https://www.genecards.org/cgi-bin/carddisp.pl?gene=ANKH
FBN2	Fibrillin 2	Protein Coding	48	GC05M128257	12.6771	https://www.genecards.org/cgi-bin/carddisp.pl?gene=FBN2
COL5A1	Collagen Type V Alpha 1 Chain	Protein Coding	53	GC09P134641	12.4388	https://www.genecards.org/cgi-bin/carddisp.pl?gene=COL5A1
MATN1	Matrilin 1	Protein Coding	48	GC01M030711	12.3221	https://www.genecards.org/cgi-bin/carddisp.pl?gene=MATN1
CHRNG	Cholinergic Receptor Nicotinic Gamma Subunit	Protein Coding	48	GC02P232539	12.2452	https://www.genecards.org/cgi-bin/carddisp.pl?gene=CHRNG
GLB1	Galactosidase Beta 1	Protein Coding	55	GC03M032963	12.2421	https://www.genecards.org/cgi-bin/carddisp.pl?gene=GLB1
LMX1B	LIM Homeobox Transcription Factor 1 Beta	Protein Coding	51	GC09P126614	12.1976	https://www.genecards.org/cgi-bin/carddisp.pl?gene=LMX1B
MIR146A	MicroRNA 146a	RNA Gene	25	GC05P160485	12.041	https://www.genecards.org/cgi-bin/carddisp.pl?gene=MIR146A
TGFB3	Transforming Growth Factor Beta 3	Protein Coding	54	GC14M075958	12.0408	https://www.genecards.org/cgi-bin/carddisp.pl?gene=TGFB3
ADAMTS14	ADAM Metallopeptidase With Thrombospondin Type 1 Motif 14	Protein Coding	46	GC10P070672	12.0167	https://www.genecards.org/cgi-bin/carddisp.pl?gene=ADAMTS14
PAPSS2	3'-Phosphoadenosine 5'-Phosphosulfate Synthase 2	Protein Coding	51	GC10P087659	12.004	https://www.genecards.org/cgi-bin/carddisp.pl?gene=PAPSS2
IL2RA	Interleukin 2 Receptor Subunit Alpha	Protein Coding	57	GC10M006010	11.9637	https://www.genecards.org/cgi-bin/carddisp.pl?gene=IL2RA
TNFAIP6	TNF Alpha Induced Protein 6	Protein Coding	47	GC02P151357	11.945	https://www.genecards.org/cgi-bin/carddisp.pl?gene=TNFAIP6
PHEX	Phosphate Regulating Endopeptidase X-Linked	Protein Coding	50	GC0XP022032	11.941	https://www.genecards.org/cgi-bin/carddisp.pl?gene=PHEX
CD36	CD36 Molecule	Protein Coding	56	GC07P080369	11.8249	https://www.genecards.org/cgi-bin/carddisp.pl?gene=CD36
COL5A2	Collagen Type V Alpha 2 Chain	Protein Coding	51	GC02M189031	11.6821	https://www.genecards.org/cgi-bin/carddisp.pl?gene=COL5A2
ADIPOQ	Adiponectin, C1Q And Collagen Domain Containing	Protein Coding	52	GC03P186842	11.4227	https://www.genecards.org/cgi-bin/carddisp.pl?gene=ADIPOQ
LEP	Leptin	Protein Coding	53	GC07P128241	11.3692	https://www.genecards.org/cgi-bin/carddisp.pl?gene=LEP
CTSK	Cathepsin K	Protein Coding	57	GC01M153216	11.3099	https://www.genecards.org/cgi-bin/carddisp.pl?gene=CTSK
FKBP10	FKBP Prolyl Isomerase 10	Protein Coding	50	GC17P041812	11.0937	https://www.genecards.org/cgi-bin/carddisp.pl?gene=FKBP10
MCF2L	MCF.2 Cell Line Derived Transforming Sequence Like	Protein Coding	48	GC13P112894	10.855	https://www.genecards.org/cgi-bin/carddisp.pl?gene=MCF2L
VEGFA	Vascular Endothelial Growth Factor A	Protein Coding	56	GC06P043770	10.847	https://www.genecards.org/cgi-bin/carddisp.pl?gene=VEGFA
IL2RB	Interleukin 2 Receptor Subunit Beta	Protein Coding	56	GC22M063700	10.6525	https://www.genecards.org/cgi-bin/carddisp.pl?gene=IL2RB
STAT4	Signal Transducer And Activator Of Transcription 4	Protein Coding	53	GC02M191029	10.6278	https://www.genecards.org/cgi-bin/carddisp.pl?gene=STAT4
SPP1	Secreted Phosphoprotein 1	Protein Coding	53	GC04P087975	10.6175	https://www.genecards.org/cgi-bin/carddisp.pl?gene=SPP1
CCL2	C-C Motif Chemokine Ligand 2	Protein Coding	56	GC17P034255	10.5461	https://www.genecards.org/cgi-bin/carddisp.pl?gene=CCL2
ALB	Albumin	Protein Coding	56	GC04P073397	10.5354	https://www.genecards.org/cgi-bin/carddisp.pl?gene=ALB
PLOD1	Procollagen-Lysine,2-Oxoglutarate 5-Dioxygenase 1	Protein Coding	52	GC01P011934	10.3024	https://www.genecards.org/cgi-bin/carddisp.pl?gene=PLOD1
HAPLN1	Hyaluronan And Proteoglycan Link Protein 1	Protein Coding	48	GC05M083637	10.2934	https://www.genecards.org/cgi-bin/carddisp.pl?gene=HAPLN1
GJB2	Gap Junction Protein Beta 2	Protein Coding	52	GC13M020187	10.0592	https://www.genecards.org/cgi-bin/carddisp.pl?gene=GJB2
CD247	CD247 Molecule	Protein Coding	56	GC01M167399	9.92454	https://www.genecards.org/cgi-bin/carddisp.pl?gene=CD247
ADAM12	ADAM Metallopeptidase Domain 12	Protein Coding	52	GC10M126012	9.92051	https://www.genecards.org/cgi-bin/carddisp.pl?gene=ADAM12
IHH	Indian Hedgehog Signaling Molecule	Protein Coding	53	GC02M219054	9.90836	https://www.genecards.org/cgi-bin/carddisp.pl?gene=IHH
HLA-B	Major Histocompatibility Complex, Class I, B	Protein Coding	52	GC06M074887	9.90451	https://www.genecards.org/cgi-bin/carddisp.pl?gene=HLA-B
HOTAIR	HOX Transcript Antisense RNA	RNA Gene	27	GC12M053962	9.79929	https://www.genecards.org/cgi-bin/carddisp.pl?gene=HOTAIR
SCN9A	Sodium Voltage-Gated Channel Alpha Subunit 9	Protein Coding	55	GC02M166195	9.7849	https://www.genecards.org/cgi-bin/carddisp.pl?gene=SCN9A
ENPP1	Ectonucleotide Pyrophosphatase/Phosphodiesterase 1	Protein Coding	57	GC06P131808	9.75675	https://www.genecards.org/cgi-bin/carddisp.pl?gene=ENPP1
IL18	Interleukin 18	Protein Coding	50	GC11M112143	9.74902	https://www.genecards.org/cgi-bin/carddisp.pl?gene=IL18
MIR155	MicroRNA 155	RNA Gene	23	GC21P025573	9.74274	https://www.genecards.org/cgi-bin/carddisp.pl?gene=MIR155
ADAM10	ADAM Metallopeptidase Domain 10	Protein Coding	60	GC15M058588	9.50544	https://www.genecards.org/cgi-bin/carddisp.pl?gene=ADAM10
FLNA	Filamin A	Protein Coding	55	GC0XM154348	9.50401	https://www.genecards.org/cgi-bin/carddisp.pl?gene=FLNA
HGD	Homogentisate 1,2-Dioxygenase	Protein Coding	50	GC03M120628	9.45187	https://www.genecards.org/cgi-bin/carddisp.pl?gene=HGD
NOS2	Nitric Oxide Synthase 2	Protein Coding	56	GC17M027756	9.42589	https://www.genecards.org/cgi-bin/carddisp.pl?gene=NOS2
SLCO2A1	Solute Carrier Organic Anion Transporter Family Member 2A1	Protein Coding	51	GC03M133932	9.36807	https://www.genecards.org/cgi-bin/carddisp.pl?gene=SLCO2A1
BMP7	Bone Morphogenetic Protein 7	Protein Coding	52	GC20M057168	9.18489	https://www.genecards.org/cgi-bin/carddisp.pl?gene=BMP7
H19	H19 Imprinted Maternally Expressed Transcript	RNA Gene	30	GC11M001995	9.09937	https://www.genecards.org/cgi-bin/carddisp.pl?gene=H19
CLCN7	Chloride Voltage-Gated Channel 7	Protein Coding	52	GC16M001444	9.09519	https://www.genecards.org/cgi-bin/carddisp.pl?gene=CLCN7
PTPN2	Protein Tyrosine Phosphatase Non-Receptor Type 2	Protein Coding	54	GC18M028430	8.94087	https://www.genecards.org/cgi-bin/carddisp.pl?gene=PTPN2
PACERR	PTGS2 Antisense NFKB1 Complex-Mediated Expression Regulator RNA	RNA Gene	16	GC01P186680	8.92315	https://www.genecards.org/cgi-bin/carddisp.pl?gene=PACERR
CALCA	Calcitonin Related Polypeptide Alpha	Protein Coding	50	GC11M014945	8.85973	https://www.genecards.org/cgi-bin/carddisp.pl?gene=CALCA
DYM	Dymeclin	Protein Coding	46	GC18M049041	8.80824	https://www.genecards.org/cgi-bin/carddisp.pl?gene=DYM
TMSB4X	Thymosin Beta 4 X-Linked	Protein Coding	46	GC0XP012975	8.61222	https://www.genecards.org/cgi-bin/carddisp.pl?gene=TMSB4X
UCMA	Upper Zone Of Growth Plate And Cartilage Matrix Associated	Protein Coding	39	GC10M013222	8.59912	https://www.genecards.org/cgi-bin/carddisp.pl?gene=UCMA
PTH1R	Parathyroid Hormone 1 Receptor	Protein Coding	57	GC03P046877	8.59053	https://www.genecards.org/cgi-bin/carddisp.pl?gene=PTH1R
CTSB	Cathepsin B	Protein Coding	59	GC08M011842	8.58868	https://www.genecards.org/cgi-bin/carddisp.pl?gene=CTSB
TLR4	Toll Like Receptor 4	Protein Coding	58	GC09P117704	8.58481	https://www.genecards.org/cgi-bin/carddisp.pl?gene=TLR4
IL4	Interleukin 4	Protein Coding	53	GC05P132673	8.57682	https://www.genecards.org/cgi-bin/carddisp.pl?gene=IL4
ANKRD55	Ankyrin Repeat Domain 55	Protein Coding	39	GC05M056099	8.56783	https://www.genecards.org/cgi-bin/carddisp.pl?gene=ANKRD55
TP53	Tumor Protein P53	Protein Coding	61	GC17M007661	8.55644	https://www.genecards.org/cgi-bin/carddisp.pl?gene=TP53
HFE	Homeostatic Iron Regulator	Protein Coding	52	GC06P026087	8.5425	https://www.genecards.org/cgi-bin/carddisp.pl?gene=HFE
LRP5	LDL Receptor Related Protein 5	Protein Coding	56	GC11P068298	8.53314	https://www.genecards.org/cgi-bin/carddisp.pl?gene=LRP5
CPT2	Carnitine Palmitoyltransferase 2	Protein Coding	56	GC01P053196	8.53114	https://www.genecards.org/cgi-bin/carddisp.pl?gene=CPT2
MEG3	Maternally Expressed 3	RNA Gene	31	GC14P111376	8.37891	https://www.genecards.org/cgi-bin/carddisp.pl?gene=MEG3
IBSP	Integrin Binding Sialoprotein	Protein Coding	45	GC04P087799	8.34109	https://www.genecards.org/cgi-bin/carddisp.pl?gene=IBSP
LIFR	LIF Receptor Subunit Alpha	Protein Coding	53	GC05M038475	8.27315	https://www.genecards.org/cgi-bin/carddisp.pl?gene=LIFR
PLOD2	Procollagen-Lysine,2-Oxoglutarate 5-Dioxygenase 2	Protein Coding	52	GC03M146035	8.2367	https://www.genecards.org/cgi-bin/carddisp.pl?gene=PLOD2
ACTA1	Actin Alpha 1, Skeletal Muscle	Protein Coding	55	GC01M229727	8.20497	https://www.genecards.org/cgi-bin/carddisp.pl?gene=ACTA1
ERCC6	ERCC Excision Repair 6, Chromatin Remodeling Factor	Protein Coding	52	GC10M049454	8.19992	https://www.genecards.org/cgi-bin/carddisp.pl?gene=ERCC6
GAS5	Growth Arrest Specific 5	RNA Gene	26	GC01M173947	8.14185	https://www.genecards.org/cgi-bin/carddisp.pl?gene=GAS5
WWP2	WW Domain Containing E3 Ubiquitin Protein Ligase 2	Protein Coding	51	GC16P069796	8.01503	https://www.genecards.org/cgi-bin/carddisp.pl?gene=WWP2
COL3A1	Collagen Type III Alpha 1 Chain	Protein Coding	54	GC02P188974	7.97938	https://www.genecards.org/cgi-bin/carddisp.pl?gene=COL3A1
LOC109461476	GDF5 Promoter Region	Functional Element	3	GC20P035437	7.9344	https://www.genecards.org/cgi-bin/carddisp.pl?gene=LOC109461476
KCNK15-AS1	KCNK15 And WISP2 Antisense RNA 1	RNA Gene	18	GC20M044694	7.91904	https://www.genecards.org/cgi-bin/carddisp.pl?gene=KCNK15-AS1
ACE	Angiotensin I Converting Enzyme	Protein Coding	59	GC17P063477	7.84332	https://www.genecards.org/cgi-bin/carddisp.pl?gene=ACE
PITX1	Paired Like Homeodomain 1	Protein Coding	51	GC05M135027	7.81445	https://www.genecards.org/cgi-bin/carddisp.pl?gene=PITX1
NLRP3	NLR Family Pyrin Domain Containing 3	Protein Coding	55	GC01P247415	7.80917	https://www.genecards.org/cgi-bin/carddisp.pl?gene=NLRP3
UFC1	Ubiquitin-Fold Modifier Conjugating Enzyme 1	Protein Coding	44	GC01P161152	7.75248	https://www.genecards.org/cgi-bin/carddisp.pl?gene=UFC1
LMNA	Lamin A/C	Protein Coding	56	GC01P156082	7.74059	https://www.genecards.org/cgi-bin/carddisp.pl?gene=LMNA
TPM2	Tropomyosin 2	Protein Coding	53	GC09M035672	7.7238	https://www.genecards.org/cgi-bin/carddisp.pl?gene=TPM2
EXT1	Exostosin Glycosyltransferase 1	Protein Coding	53	GC08M117798	7.69309	https://www.genecards.org/cgi-bin/carddisp.pl?gene=EXT1
FN1	Fibronectin 1	Protein Coding	57	GC02M215360	7.67496	https://www.genecards.org/cgi-bin/carddisp.pl?gene=FN1
TGFB2	Transforming Growth Factor Beta 2	Protein Coding	58	GC01P218345	7.64852	https://www.genecards.org/cgi-bin/carddisp.pl?gene=TGFB2
PTHLH	Parathyroid Hormone Like Hormone	Protein Coding	52	GC12M027959	7.63275	https://www.genecards.org/cgi-bin/carddisp.pl?gene=PTHLH
PCGEM1	PCGEM1 Prostate-Specific Transcript	RNA Gene	21	GC02P192749	7.60832	https://www.genecards.org/cgi-bin/carddisp.pl?gene=PCGEM1
HPGD	15-Hydroxyprostaglandin Dehydrogenase	Protein Coding	53	GC04M174490	7.57341	https://www.genecards.org/cgi-bin/carddisp.pl?gene=HPGD
HMGB1	High Mobility Group Box 1	Protein Coding	54	GC13M030456	7.53553	https://www.genecards.org/cgi-bin/carddisp.pl?gene=HMGB1
CCL5	C-C Motif Chemokine Ligand 5	Protein Coding	51	GC17M035871	7.50084	https://www.genecards.org/cgi-bin/carddisp.pl?gene=CCL5
TIMP2	TIMP Metallopeptidase Inhibitor 2	Protein Coding	48	GC17M078852	7.49765	https://www.genecards.org/cgi-bin/carddisp.pl?gene=TIMP2
MMP8	Matrix Metallopeptidase 8	Protein Coding	55	GC11M104367	7.49023	https://www.genecards.org/cgi-bin/carddisp.pl?gene=MMP8
FMOD	Fibromodulin	Protein Coding	48	GC01M203340	7.48957	https://www.genecards.org/cgi-bin/carddisp.pl?gene=FMOD
COL6A3	Collagen Type VI Alpha 3 Chain	Protein Coding	52	GC02M237324	7.42261	https://www.genecards.org/cgi-bin/carddisp.pl?gene=COL6A3
ELN	Elastin	Protein Coding	50	GC07P074027	7.42247	https://www.genecards.org/cgi-bin/carddisp.pl?gene=ELN
IFNG	Interferon Gamma	Protein Coding	57	GC12M068154	7.41786	https://www.genecards.org/cgi-bin/carddisp.pl?gene=IFNG
RETN	Resistin	Protein Coding	49	GC19P007669	7.39928	https://www.genecards.org/cgi-bin/carddisp.pl?gene=RETN
BTNL2	Butyrophilin Like 2	Protein Coding	45	GC06M032393	7.39532	https://www.genecards.org/cgi-bin/carddisp.pl?gene=BTNL2
HLA-DRB1	Major Histocompatibility Complex, Class II, DR Beta 1	Protein Coding	53	GC06M074974	7.38106	https://www.genecards.org/cgi-bin/carddisp.pl?gene=HLA-DRB1
MMP14	Matrix Metallopeptidase 14	Protein Coding	57	GC14P036230	7.36413	https://www.genecards.org/cgi-bin/carddisp.pl?gene=MMP14
COL6A1	Collagen Type VI Alpha 1 Chain	Protein Coding	52	GC21P045981	7.32421	https://www.genecards.org/cgi-bin/carddisp.pl?gene=COL6A1
COG5	Component Of Oligomeric Golgi Complex 5	Protein Coding	46	GC07M107201	7.32032	https://www.genecards.org/cgi-bin/carddisp.pl?gene=COG5
IRF5	Interferon Regulatory Factor 5	Protein Coding	53	GC07P128937	7.2503	https://www.genecards.org/cgi-bin/carddisp.pl?gene=IRF5
TLR2	Toll Like Receptor 2	Protein Coding	59	GC04P153684	7.23337	https://www.genecards.org/cgi-bin/carddisp.pl?gene=TLR2
F2	Coagulation Factor II, Thrombin	Protein Coding	56	GC11P046752	7.2184	https://www.genecards.org/cgi-bin/carddisp.pl?gene=F2
PPARG	Peroxisome Proliferator Activated Receptor Gamma	Protein Coding	60	GC03P012287	7.13692	https://www.genecards.org/cgi-bin/carddisp.pl?gene=PPARG
KCNJ5	Potassium Inwardly Rectifying Channel Subfamily J Member 5	Protein Coding	53	GC11P128891	7.13314	https://www.genecards.org/cgi-bin/carddisp.pl?gene=KCNJ5
ERLIN1	ER Lipid Raft Associated 1	Protein Coding	50	GC10M100150	7.12703	https://www.genecards.org/cgi-bin/carddisp.pl?gene=ERLIN1
IL17F	Interleukin 17F	Protein Coding	50	GC06M075270	7.12224	https://www.genecards.org/cgi-bin/carddisp.pl?gene=IL17F
GJA1	Gap Junction Protein Alpha 1	Protein Coding	57	GC06P121436	7.11084	https://www.genecards.org/cgi-bin/carddisp.pl?gene=GJA1
OTULIN	OTU Deubiquitinase With Linear Linkage Specificity	Protein Coding	48	GC05P014667	7.06007	https://www.genecards.org/cgi-bin/carddisp.pl?gene=OTULIN
LOC100130744	Uncharacterized LOC100130744	RNA Gene	12	GC05P015216	7.06007	https://www.genecards.org/cgi-bin/carddisp.pl?gene=LOC100130744
PLAU	Plasminogen Activator, Urokinase	Protein Coding	59	GC10P073909	7.01432	https://www.genecards.org/cgi-bin/carddisp.pl?gene=PLAU
TNFRSF1B	TNF Receptor Superfamily Member 1B	Protein Coding	56	GC01P012331	6.97665	https://www.genecards.org/cgi-bin/carddisp.pl?gene=TNFRSF1B
HIF1A	Hypoxia Inducible Factor 1 Subunit Alpha	Protein Coding	54	GC14P061695	6.97624	https://www.genecards.org/cgi-bin/carddisp.pl?gene=HIF1A
EXT2	Exostosin Glycosyltransferase 2	Protein Coding	51	GC11P044095	6.83341	https://www.genecards.org/cgi-bin/carddisp.pl?gene=EXT2
CD44	CD44 Molecule (Indian Blood Group)	Protein Coding	55	GC11P035139	6.77918	https://www.genecards.org/cgi-bin/carddisp.pl?gene=CD44
KCTD13	Potassium Channel Tetramerization Domain Containing 13	Protein Coding	42	GC16M029905	6.778	https://www.genecards.org/cgi-bin/carddisp.pl?gene=KCTD13
PMS2P2	PMS1 Homolog 2, Mismatch Repair System Component Pseudogene 2	Pseudogene	23	GC07M075343	6.778	https://www.genecards.org/cgi-bin/carddisp.pl?gene=PMS2P2
ICAM1	Intercellular Adhesion Molecule 1	Protein Coding	57	GC19P010870	6.74675	https://www.genecards.org/cgi-bin/carddisp.pl?gene=ICAM1
ACP5	Acid Phosphatase 5, Tartrate Resistant	Protein Coding	53	GC19M011574	6.72657	https://www.genecards.org/cgi-bin/carddisp.pl?gene=ACP5
SOST	Sclerostin	Protein Coding	51	GC17M043753	6.70161	https://www.genecards.org/cgi-bin/carddisp.pl?gene=SOST
FGF2	Fibroblast Growth Factor 2	Protein Coding	52	GC04P122826	6.69335	https://www.genecards.org/cgi-bin/carddisp.pl?gene=FGF2
FKBP14	FKBP Prolyl Isomerase 14	Protein Coding	47	GC07M030835	6.64143	https://www.genecards.org/cgi-bin/carddisp.pl?gene=FKBP14
LOXL3	Lysyl Oxidase Like 3	Protein Coding	48	GC02M074532	6.61534	https://www.genecards.org/cgi-bin/carddisp.pl?gene=LOXL3
B3GALT6	Beta-1,3-Galactosyltransferase 6	Protein Coding	46	GC01P001232	6.60703	https://www.genecards.org/cgi-bin/carddisp.pl?gene=B3GALT6
HLA-DQB1	Major Histocompatibility Complex, Class II, DQ Beta 1	Protein Coding	48	GC06M074984	6.60042	https://www.genecards.org/cgi-bin/carddisp.pl?gene=HLA-DQB1
DSPP	Dentin Sialophosphoprotein	Protein Coding	45	GC04P087608	6.54619	https://www.genecards.org/cgi-bin/carddisp.pl?gene=DSPP
MIR132	MicroRNA 132	RNA Gene	24	GC17M002049	6.5438	https://www.genecards.org/cgi-bin/carddisp.pl?gene=MIR132
PLEC	Plectin	Protein Coding	50	GC08M144335	6.53311	https://www.genecards.org/cgi-bin/carddisp.pl?gene=PLEC
IL15	Interleukin 15	Protein Coding	49	GC04P141636	6.52993	https://www.genecards.org/cgi-bin/carddisp.pl?gene=IL15
FAS	Fas Cell Surface Death Receptor	Protein Coding	57	GC10P095615	6.51441	https://www.genecards.org/cgi-bin/carddisp.pl?gene=FAS
SIRT1	Sirtuin 1	Protein Coding	56	GC10P067884	6.51279	https://www.genecards.org/cgi-bin/carddisp.pl?gene=SIRT1
HLA-C	Major Histocompatibility Complex, Class I, C	Protein Coding	51	GC06M074886	6.48426	https://www.genecards.org/cgi-bin/carddisp.pl?gene=HLA-C
B2M	Beta-2-Microglobulin	Protein Coding	56	GC15P044711	6.4824	https://www.genecards.org/cgi-bin/carddisp.pl?gene=B2M
PSTPIP1	Proline-Serine-Threonine Phosphatase Interacting Protein 1	Protein Coding	50	GC15P076993	6.46055	https://www.genecards.org/cgi-bin/carddisp.pl?gene=PSTPIP1
CASR	Calcium Sensing Receptor	Protein Coding	57	GC03P122183	6.43957	https://www.genecards.org/cgi-bin/carddisp.pl?gene=CASR
DDRGK1	DDRGK Domain Containing 1	Protein Coding	44	GC20M003430	6.42558	https://www.genecards.org/cgi-bin/carddisp.pl?gene=DDRGK1
GALNS	Galactosamine (N-Acetyl)-6-Sulfatase	Protein Coding	54	GC16M088813	6.4121	https://www.genecards.org/cgi-bin/carddisp.pl?gene=GALNS
COMT	Catechol-O-Methyltransferase	Protein Coding	59	GC22P019941	6.40739	https://www.genecards.org/cgi-bin/carddisp.pl?gene=COMT
IL1RAPL2	Interleukin 1 Receptor Accessory Protein Like 2	Protein Coding	46	GC0XP104566	6.36014	https://www.genecards.org/cgi-bin/carddisp.pl?gene=IL1RAPL2
CXCL12	C-X-C Motif Chemokine Ligand 12	Protein Coding	51	GC10M044370	6.35696	https://www.genecards.org/cgi-bin/carddisp.pl?gene=CXCL12
SMAD4	SMAD Family Member 4	Protein Coding	59	GC18P051028	6.35181	https://www.genecards.org/cgi-bin/carddisp.pl?gene=SMAD4
ALPL	Alkaline Phosphatase, Biomineralization Associated	Protein Coding	58	GC01P021508	6.34268	https://www.genecards.org/cgi-bin/carddisp.pl?gene=ALPL
DKK1	Dickkopf WNT Signaling Pathway Inhibitor 1	Protein Coding	51	GC10P052314	6.30536	https://www.genecards.org/cgi-bin/carddisp.pl?gene=DKK1
NGF	Nerve Growth Factor	Protein Coding	58	GC01M115285	6.29674	https://www.genecards.org/cgi-bin/carddisp.pl?gene=NGF
CCL3	C-C Motif Chemokine Ligand 3	Protein Coding	46	GC17M036088	6.28232	https://www.genecards.org/cgi-bin/carddisp.pl?gene=CCL3
HYAL1	Hyaluronidase 1	Protein Coding	53	GC03M050299	6.27073	https://www.genecards.org/cgi-bin/carddisp.pl?gene=HYAL1
ESR2	Estrogen Receptor 2	Protein Coding	56	GC14M064084	6.23053	https://www.genecards.org/cgi-bin/carddisp.pl?gene=ESR2
SELENON	Selenoprotein N	Protein Coding	44	GC01P025800	6.21393	https://www.genecards.org/cgi-bin/carddisp.pl?gene=SELENON
COL6A4P1	Collagen Type VI Alpha 4 Pseudogene 1	Pseudogene	15	GC03M015151	6.19972	https://www.genecards.org/cgi-bin/carddisp.pl?gene=COL6A4P1
NAMPT	Nicotinamide Phosphoribosyltransferase	Protein Coding	55	GC07M106248	6.19089	https://www.genecards.org/cgi-bin/carddisp.pl?gene=NAMPT
SERPINA3	Serpin Family A Member 3	Protein Coding	50	GC14P094612	6.18791	https://www.genecards.org/cgi-bin/carddisp.pl?gene=SERPINA3
IL6ST	Interleukin 6 Cytokine Family Signal Transducer	Protein Coding	56	GC05M055935	6.12589	https://www.genecards.org/cgi-bin/carddisp.pl?gene=IL6ST
TBX4	T-Box Transcription Factor 4	Protein Coding	47	GC17P067536	6.10923	https://www.genecards.org/cgi-bin/carddisp.pl?gene=TBX4
OPRM1	Opioid Receptor Mu 1	Protein Coding	55	GC06P154140	6.07884	https://www.genecards.org/cgi-bin/carddisp.pl?gene=OPRM1
TGFA	Transforming Growth Factor Alpha	Protein Coding	53	GC02M070447	6.07654	https://www.genecards.org/cgi-bin/carddisp.pl?gene=TGFA
CFL2	Cofilin 2	Protein Coding	51	GC14M034706	6.06312	https://www.genecards.org/cgi-bin/carddisp.pl?gene=CFL2
PTH	Parathyroid Hormone	Protein Coding	52	GC11M013492	6.06269	https://www.genecards.org/cgi-bin/carddisp.pl?gene=PTH
CTNNB1	Catenin Beta 1	Protein Coding	60	GC03P041194	6.05806	https://www.genecards.org/cgi-bin/carddisp.pl?gene=CTNNB1
BAG3	BAG Cochaperone 3	Protein Coding	49	GC10P119651	6.04677	https://www.genecards.org/cgi-bin/carddisp.pl?gene=BAG3
SIK3	SIK Family Kinase 3	Protein Coding	48	GC11M116843	6.04607	https://www.genecards.org/cgi-bin/carddisp.pl?gene=SIK3
OSM	Oncostatin M	Protein Coding	50	GC22M030262	6.04114	https://www.genecards.org/cgi-bin/carddisp.pl?gene=OSM
PLA2G4A	Phospholipase A2 Group IVA	Protein Coding	55	GC01P186798	6.01939	https://www.genecards.org/cgi-bin/carddisp.pl?gene=PLA2G4A
ADAMTSL1	ADAMTS Like 1	Protein Coding	49	GC09P017906	6.01782	https://www.genecards.org/cgi-bin/carddisp.pl?gene=ADAMTSL1
NFKB1	Nuclear Factor Kappa B Subunit 1	Protein Coding	60	GC04P102501	6.0064	https://www.genecards.org/cgi-bin/carddisp.pl?gene=NFKB1
PEPD	Peptidase D	Protein Coding	52	GC19M033386	5.98928	https://www.genecards.org/cgi-bin/carddisp.pl?gene=PEPD
IL13	Interleukin 13	Protein Coding	50	GC05P132656	5.98563	https://www.genecards.org/cgi-bin/carddisp.pl?gene=IL13
MYH7	Myosin Heavy Chain 7	Protein Coding	53	GC14M023412	5.97515	https://www.genecards.org/cgi-bin/carddisp.pl?gene=MYH7
SPG11	SPG11 Vesicle Trafficking Associated, Spatacsin	Protein Coding	47	GC15M044562	5.96993	https://www.genecards.org/cgi-bin/carddisp.pl?gene=SPG11
BMP6	Bone Morphogenetic Protein 6	Protein Coding	51	GC06P007726	5.96816	https://www.genecards.org/cgi-bin/carddisp.pl?gene=BMP6
VCAM1	Vascular Cell Adhesion Molecule 1	Protein Coding	52	GC01P100719	5.9476	https://www.genecards.org/cgi-bin/carddisp.pl?gene=VCAM1
SLC39A8	Solute Carrier Family 39 Member 8	Protein Coding	52	GC04M102252	5.94399	https://www.genecards.org/cgi-bin/carddisp.pl?gene=SLC39A8
TPM3	Tropomyosin 3	Protein Coding	53	GC01M154127	5.91475	https://www.genecards.org/cgi-bin/carddisp.pl?gene=TPM3
MIR150	MicroRNA 150	RNA Gene	24	GC19M049500	5.90947	https://www.genecards.org/cgi-bin/carddisp.pl?gene=MIR150
EFEMP2	EGF Containing Fibulin Extracellular Matrix Protein 2	Protein Coding	51	GC11M102565	5.89155	https://www.genecards.org/cgi-bin/carddisp.pl?gene=EFEMP2
ERLIN2	ER Lipid Raft Associated 2	Protein Coding	50	GC08P037736	5.88282	https://www.genecards.org/cgi-bin/carddisp.pl?gene=ERLIN2
ALOX5	Arachidonate 5-Lipoxygenase	Protein Coding	54	GC10P045374	5.86664	https://www.genecards.org/cgi-bin/carddisp.pl?gene=ALOX5
EZH2	Enhancer Of Zeste 2 Polycomb Repressive Complex 2 Subunit	Protein Coding	60	GC07M148807	5.86506	https://www.genecards.org/cgi-bin/carddisp.pl?gene=EZH2
TTR	Transthyretin	Protein Coding	55	GC18P031557	5.82984	https://www.genecards.org/cgi-bin/carddisp.pl?gene=TTR
MAPK1	Mitogen-Activated Protein Kinase 1	Protein Coding	59	GC22M021759	5.82635	https://www.genecards.org/cgi-bin/carddisp.pl?gene=MAPK1
CCN2	Cellular Communication Network Factor 2	Protein Coding	53	GC06M131948	5.81835	https://www.genecards.org/cgi-bin/carddisp.pl?gene=CCN2
F10	Coagulation Factor X	Protein Coding	57	GC13P113122	5.81519	https://www.genecards.org/cgi-bin/carddisp.pl?gene=F10
IL2	Interleukin 2	Protein Coding	53	GC04M122451	5.80147	https://www.genecards.org/cgi-bin/carddisp.pl?gene=IL2
SLC22A4	Solute Carrier Family 22 Member 4	Protein Coding	52	GC05P132294	5.76183	https://www.genecards.org/cgi-bin/carddisp.pl?gene=SLC22A4
NEB	Nebulin	Protein Coding	47	GC02M151485	5.76086	https://www.genecards.org/cgi-bin/carddisp.pl?gene=NEB
LOC101448202	Uncharacterized LOC101448202	RNA Gene	11	GC09M134819	5.75235	https://www.genecards.org/cgi-bin/carddisp.pl?gene=LOC101448202
TLR1	Toll Like Receptor 1	Protein Coding	55	GC04M038793	5.75102	https://www.genecards.org/cgi-bin/carddisp.pl?gene=TLR1
TRPV1	Transient Receptor Potential Cation Channel Subfamily V Member 1	Protein Coding	55	GC17M003565	5.71783	https://www.genecards.org/cgi-bin/carddisp.pl?gene=TRPV1
NLRP1	NLR Family Pyrin Domain Containing 1	Protein Coding	50	GC17M005499	5.68078	https://www.genecards.org/cgi-bin/carddisp.pl?gene=NLRP1
IRF6	Interferon Regulatory Factor 6	Protein Coding	50	GC01M209785	5.6687	https://www.genecards.org/cgi-bin/carddisp.pl?gene=IRF6
SFRP4	Secreted Frizzled Related Protein 4	Protein Coding	51	GC07M037912	5.6609	https://www.genecards.org/cgi-bin/carddisp.pl?gene=SFRP4
SMAD6	SMAD Family Member 6	Protein Coding	53	GC15P066702	5.63481	https://www.genecards.org/cgi-bin/carddisp.pl?gene=SMAD6
FLG	Filaggrin	Protein Coding	48	GC01M153290	5.61037	https://www.genecards.org/cgi-bin/carddisp.pl?gene=FLG
FTO	FTO Alpha-Ketoglutarate Dependent Dioxygenase	Protein Coding	53	GC16P053897	5.60433	https://www.genecards.org/cgi-bin/carddisp.pl?gene=FTO
SERPINE1	Serpin Family E Member 1	Protein Coding	57	GC07P101127	5.60399	https://www.genecards.org/cgi-bin/carddisp.pl?gene=SERPINE1
SYK	Spleen Associated Tyrosine Kinase	Protein Coding	56	GC09P093240	5.59874	https://www.genecards.org/cgi-bin/carddisp.pl?gene=SYK
LBR	Lamin B Receptor	Protein Coding	54	GC01M225401	5.57881	https://www.genecards.org/cgi-bin/carddisp.pl?gene=LBR
AGER	Advanced Glycosylation End-Product Specific Receptor	Protein Coding	53	GC06M032180	5.54525	https://www.genecards.org/cgi-bin/carddisp.pl?gene=AGER
SOD1	Superoxide Dismutase 1	Protein Coding	60	GC21P031659	5.53387	https://www.genecards.org/cgi-bin/carddisp.pl?gene=SOD1
DSP	Desmoplakin	Protein Coding	57	GC06P007541	5.53174	https://www.genecards.org/cgi-bin/carddisp.pl?gene=DSP
F9	Coagulation Factor IX	Protein Coding	54	GC0XP139530	5.5301	https://www.genecards.org/cgi-bin/carddisp.pl?gene=F9
CLEC3B	C-Type Lectin Domain Family 3 Member B	Protein Coding	48	GC03P047791	5.52872	https://www.genecards.org/cgi-bin/carddisp.pl?gene=CLEC3B
CD244	CD244 Molecule	Protein Coding	51	GC01M160830	5.51472	https://www.genecards.org/cgi-bin/carddisp.pl?gene=CD244
CIITA	Class II Major Histocompatibility Complex Transactivator	Protein Coding	51	GC16P018240	5.51472	https://www.genecards.org/cgi-bin/carddisp.pl?gene=CIITA
NFKBIL1	NFKB Inhibitor Like 1	Protein Coding	43	GC06P096097	5.51472	https://www.genecards.org/cgi-bin/carddisp.pl?gene=NFKBIL1
TRIP11	Thyroid Hormone Receptor Interactor 11	Protein Coding	49	GC14M091965	5.50688	https://www.genecards.org/cgi-bin/carddisp.pl?gene=TRIP11
S100A9	S100 Calcium Binding Protein A9	Protein Coding	50	GC01P153357	5.47614	https://www.genecards.org/cgi-bin/carddisp.pl?gene=S100A9
MAPK14	Mitogen-Activated Protein Kinase 14	Protein Coding	58	GC06P096228	5.46724	https://www.genecards.org/cgi-bin/carddisp.pl?gene=MAPK14
MIF	Macrophage Migration Inhibitory Factor	Protein Coding	55	GC22P023894	5.43739	https://www.genecards.org/cgi-bin/carddisp.pl?gene=MIF
TLR9	Toll Like Receptor 9	Protein Coding	53	GC03M052222	5.43106	https://www.genecards.org/cgi-bin/carddisp.pl?gene=TLR9
KL	Klotho	Protein Coding	55	GC13P033016	5.41569	https://www.genecards.org/cgi-bin/carddisp.pl?gene=KL
EMD	Emerin	Protein Coding	52	GC0XP154379	5.40664	https://www.genecards.org/cgi-bin/carddisp.pl?gene=EMD
IPO8	Importin 8	Protein Coding	47	GC12M030628	5.40119	https://www.genecards.org/cgi-bin/carddisp.pl?gene=IPO8
EFEMP1	EGF Containing Fibulin Extracellular Matrix Protein 1	Protein Coding	52	GC02M055865	5.37454	https://www.genecards.org/cgi-bin/carddisp.pl?gene=EFEMP1
GHR	Growth Hormone Receptor	Protein Coding	53	GC05P042429	5.37079	https://www.genecards.org/cgi-bin/carddisp.pl?gene=GHR
RELN	Reelin	Protein Coding	51	GC07M103471	5.35584	https://www.genecards.org/cgi-bin/carddisp.pl?gene=RELN
LTBP2	Latent Transforming Growth Factor Beta Binding Protein 2	Protein Coding	51	GC14M074498	5.3527	https://www.genecards.org/cgi-bin/carddisp.pl?gene=LTBP2
ARID1B	AT-Rich Interaction Domain 1B	Protein Coding	52	GC06P156777	5.34973	https://www.genecards.org/cgi-bin/carddisp.pl?gene=ARID1B
GNL3	G Protein Nucleolar 3	Protein Coding	49	GC03P052681	5.33253	https://www.genecards.org/cgi-bin/carddisp.pl?gene=GNL3
ASAH1	N-Acylsphingosine Amidohydrolase 1	Protein Coding	56	GC08M018055	5.32092	https://www.genecards.org/cgi-bin/carddisp.pl?gene=ASAH1
LTBP1	Latent Transforming Growth Factor Beta Binding Protein 1	Protein Coding	52	GC02P032946	5.30911	https://www.genecards.org/cgi-bin/carddisp.pl?gene=LTBP1
IL7	Interleukin 7	Protein Coding	50	GC08M078689	5.30905	https://www.genecards.org/cgi-bin/carddisp.pl?gene=IL7
IGFBP3	Insulin Like Growth Factor Binding Protein 3	Protein Coding	54	GC07M045912	5.30891	https://www.genecards.org/cgi-bin/carddisp.pl?gene=IGFBP3
CXCL1	C-X-C Motif Chemokine Ligand 1	Protein Coding	50	GC04P073869	5.29643	https://www.genecards.org/cgi-bin/carddisp.pl?gene=CXCL1
CALM1	Calmodulin 1	Protein Coding	52	GC14P090396	5.29168	https://www.genecards.org/cgi-bin/carddisp.pl?gene=CALM1
SLC2A10	Solute Carrier Family 2 Member 10	Protein Coding	50	GC20P046709	5.2702	https://www.genecards.org/cgi-bin/carddisp.pl?gene=SLC2A10
AKT1	AKT Serine/Threonine Kinase 1	Protein Coding	61	GC14M104769	5.2401	https://www.genecards.org/cgi-bin/carddisp.pl?gene=AKT1
TYR	Tyrosinase	Protein Coding	55	GC11P089177	5.21982	https://www.genecards.org/cgi-bin/carddisp.pl?gene=TYR
CSF1	Colony Stimulating Factor 1	Protein Coding	51	GC01P109911	5.20887	https://www.genecards.org/cgi-bin/carddisp.pl?gene=CSF1
DSG1	Desmoglein 1	Protein Coding	49	GC18P031318	5.19173	https://www.genecards.org/cgi-bin/carddisp.pl?gene=DSG1
HSPD1	Heat Shock Protein Family D (Hsp60) Member 1	Protein Coding	55	GC02M197486	5.18983	https://www.genecards.org/cgi-bin/carddisp.pl?gene=HSPD1
B4GALT7	Beta-1,4-Galactosyltransferase 7	Protein Coding	48	GC05P177600	5.18478	https://www.genecards.org/cgi-bin/carddisp.pl?gene=B4GALT7
ENG	Endoglin	Protein Coding	55	GC09M127815	5.18285	https://www.genecards.org/cgi-bin/carddisp.pl?gene=ENG
S100A8	S100 Calcium Binding Protein A8	Protein Coding	48	GC01M153406	5.17984	https://www.genecards.org/cgi-bin/carddisp.pl?gene=S100A8
BDNF	Brain Derived Neurotrophic Factor	Protein Coding	56	GC11M027654	5.17315	https://www.genecards.org/cgi-bin/carddisp.pl?gene=BDNF
TRIM2	Tripartite Motif Containing 2	Protein Coding	48	GC04P153152	5.13303	https://www.genecards.org/cgi-bin/carddisp.pl?gene=TRIM2
IL23A	Interleukin 23 Subunit Alpha	Protein Coding	46	GC12P057691	5.12573	https://www.genecards.org/cgi-bin/carddisp.pl?gene=IL23A
TRPS1	Transcriptional Repressor GATA Binding 1	Protein Coding	51	GC08M115408	5.10005	https://www.genecards.org/cgi-bin/carddisp.pl?gene=TRPS1
MIR29A	MicroRNA 29a	RNA Gene	24	GC07M130876	5.09251	https://www.genecards.org/cgi-bin/carddisp.pl?gene=MIR29A
LTA	Lymphotoxin Alpha	Protein Coding	49	GC06P096098	5.04749	https://www.genecards.org/cgi-bin/carddisp.pl?gene=LTA
GBA1	Glucosylceramidase Beta 1	Protein Coding	56	GC01M155424	5.0342	https://www.genecards.org/cgi-bin/carddisp.pl?gene=GBA1
TNFRSF11A	TNF Receptor Superfamily Member 11a	Protein Coding	54	GC18P062325	5.01993	https://www.genecards.org/cgi-bin/carddisp.pl?gene=TNFRSF11A
GNPTAB	N-Acetylglucosamine-1-Phosphate Transferase Subunits Alpha And Beta	Protein Coding	50	GC12M101745	5.0068	https://www.genecards.org/cgi-bin/carddisp.pl?gene=GNPTAB
RELA	RELA Proto-Oncogene, NF-KB Subunit	Protein Coding	59	GC11M065653	5.00527	https://www.genecards.org/cgi-bin/carddisp.pl?gene=RELA
PTGES	Prostaglandin E Synthase	Protein Coding	48	GC09M129738	4.98947	https://www.genecards.org/cgi-bin/carddisp.pl?gene=PTGES
ELANE	Elastase, Neutrophil Expressed	Protein Coding	58	GC19P004053	4.95651	https://www.genecards.org/cgi-bin/carddisp.pl?gene=ELANE
DMP1	Dentin Matrix Acidic Phosphoprotein 1	Protein Coding	51	GC04P087650	4.94626	https://www.genecards.org/cgi-bin/carddisp.pl?gene=DMP1
HSPG2	Heparan Sulfate Proteoglycan 2	Protein Coding	54	GC01M021822	4.89236	https://www.genecards.org/cgi-bin/carddisp.pl?gene=HSPG2
TIMP3	TIMP Metallopeptidase Inhibitor 3	Protein Coding	50	GC22P047302	4.87156	https://www.genecards.org/cgi-bin/carddisp.pl?gene=TIMP3
SUPT3H	SPT3 Homolog, SAGA And STAGA Complex Component	Protein Coding	45	GC06M075197	4.8466	https://www.genecards.org/cgi-bin/carddisp.pl?gene=SUPT3H
CASP3	Caspase 3	Protein Coding	56	GC04M184627	4.83573	https://www.genecards.org/cgi-bin/carddisp.pl?gene=CASP3
GFPT1	Glutamine--Fructose-6-Phosphate Transaminase 1	Protein Coding	53	GC02M069283	4.81401	https://www.genecards.org/cgi-bin/carddisp.pl?gene=GFPT1
GRIN2B	Glutamate Ionotropic Receptor NMDA Type Subunit 2B	Protein Coding	59	GC12M013437	4.80985	https://www.genecards.org/cgi-bin/carddisp.pl?gene=GRIN2B
IL18R1	Interleukin 18 Receptor 1	Protein Coding	50	GC02P102311	4.80537	https://www.genecards.org/cgi-bin/carddisp.pl?gene=IL18R1
FASLG	Fas Ligand	Protein Coding	55	GC01P172628	4.80186	https://www.genecards.org/cgi-bin/carddisp.pl?gene=FASLG
IL6R	Interleukin 6 Receptor	Protein Coding	57	GC01P154405	4.79602	https://www.genecards.org/cgi-bin/carddisp.pl?gene=IL6R
CASP1	Caspase 1	Protein Coding	56	GC11M105025	4.76943	https://www.genecards.org/cgi-bin/carddisp.pl?gene=CASP1
VCP	Valosin Containing Protein	Protein Coding	57	GC09M035056	4.76925	https://www.genecards.org/cgi-bin/carddisp.pl?gene=VCP
MTHFR	Methylenetetrahydrofolate Reductase	Protein Coding	54	GC01M011785	4.75923	https://www.genecards.org/cgi-bin/carddisp.pl?gene=MTHFR
F5	Coagulation Factor V	Protein Coding	53	GC01M169511	4.75879	https://www.genecards.org/cgi-bin/carddisp.pl?gene=F5
SLC39A13	Solute Carrier Family 39 Member 13	Protein Coding	49	GC11P047407	4.75602	https://www.genecards.org/cgi-bin/carddisp.pl?gene=SLC39A13
POMC	Proopiomelanocortin	Protein Coding	55	GC02M025160	4.7552	https://www.genecards.org/cgi-bin/carddisp.pl?gene=POMC
LPAR1	Lysophosphatidic Acid Receptor 1	Protein Coding	53	GC09M110873	4.73656	https://www.genecards.org/cgi-bin/carddisp.pl?gene=LPAR1
CENPP	Centromere Protein P	Protein Coding	42	GC09P092325	4.73194	https://www.genecards.org/cgi-bin/carddisp.pl?gene=CENPP
HTRA1	HtrA Serine Peptidase 1	Protein Coding	52	GC10P122461	4.71299	https://www.genecards.org/cgi-bin/carddisp.pl?gene=HTRA1
HGF	Hepatocyte Growth Factor	Protein Coding	58	GC07M081699	4.71125	https://www.genecards.org/cgi-bin/carddisp.pl?gene=HGF
SOD2	Superoxide Dismutase 2	Protein Coding	53	GC06M159669	4.70957	https://www.genecards.org/cgi-bin/carddisp.pl?gene=SOD2
PLAUR	Plasminogen Activator, Urokinase Receptor	Protein Coding	52	GC19M043646	4.70271	https://www.genecards.org/cgi-bin/carddisp.pl?gene=PLAUR
THBS1	Thrombospondin 1	Protein Coding	52	GC15P039581	4.68709	https://www.genecards.org/cgi-bin/carddisp.pl?gene=THBS1
PON1	Paraoxonase 1	Protein Coding	55	GC07M095297	4.68319	https://www.genecards.org/cgi-bin/carddisp.pl?gene=PON1
TPR	Translocated Promoter Region, Nuclear Basket Protein	Protein Coding	50	GC01M186323	4.67481	https://www.genecards.org/cgi-bin/carddisp.pl?gene=TPR
TNNI2	Troponin I2, Fast Skeletal Type	Protein Coding	51	GC11P002308	4.66918	https://www.genecards.org/cgi-bin/carddisp.pl?gene=TNNI2
TNNT3	Troponin T3, Fast Skeletal Type	Protein Coding	49	GC11P002314	4.66918	https://www.genecards.org/cgi-bin/carddisp.pl?gene=TNNT3
F2RL1	F2R Like Trypsin Receptor 1	Protein Coding	51	GC05P076818	4.66554	https://www.genecards.org/cgi-bin/carddisp.pl?gene=F2RL1
NOTCH1	Notch Receptor 1	Protein Coding	59	GC09M137930	4.6605	https://www.genecards.org/cgi-bin/carddisp.pl?gene=NOTCH1
COL27A1	Collagen Type XXVII Alpha 1 Chain	Protein Coding	47	GC09P119909	4.65174	https://www.genecards.org/cgi-bin/carddisp.pl?gene=COL27A1
CCL4	C-C Motif Chemokine Ligand 4	Protein Coding	47	GC17P036103	4.64584	https://www.genecards.org/cgi-bin/carddisp.pl?gene=CCL4
ATP7A	ATPase Copper Transporting Alpha	Protein Coding	52	GC0XP078038	4.64001	https://www.genecards.org/cgi-bin/carddisp.pl?gene=ATP7A
S100A12	S100 Calcium Binding Protein A12	Protein Coding	44	GC01M153373	4.63356	https://www.genecards.org/cgi-bin/carddisp.pl?gene=S100A12
FBLN5	Fibulin 5	Protein Coding	54	GC14M091869	4.61417	https://www.genecards.org/cgi-bin/carddisp.pl?gene=FBLN5
ACTA2	Actin Alpha 2, Smooth Muscle	Protein Coding	53	GC10M088935	4.61034	https://www.genecards.org/cgi-bin/carddisp.pl?gene=ACTA2
BCL2	BCL2 Apoptosis Regulator	Protein Coding	57	GC18M063123	4.60827	https://www.genecards.org/cgi-bin/carddisp.pl?gene=BCL2
FOXP3	Forkhead Box P3	Protein Coding	53	GC0XM049250	4.6061	https://www.genecards.org/cgi-bin/carddisp.pl?gene=FOXP3
JUN	Jun Proto-Oncogene, AP-1 Transcription Factor Subunit	Protein Coding	55	GC01M058780	4.60467	https://www.genecards.org/cgi-bin/carddisp.pl?gene=JUN
CCR6	C-C Motif Chemokine Receptor 6	Protein Coding	51	GC06P167111	4.60396	https://www.genecards.org/cgi-bin/carddisp.pl?gene=CCR6
PIK3CA	Phosphatidylinositol-4,5-Bisphosphate 3-Kinase Catalytic Subunit Alpha	Protein Coding	59	GC03P179148	4.58686	https://www.genecards.org/cgi-bin/carddisp.pl?gene=PIK3CA
PTEN	Phosphatase And Tensin Homolog	Protein Coding	59	GC10P095599	4.58111	https://www.genecards.org/cgi-bin/carddisp.pl?gene=PTEN
MIA3	MIA SH3 Domain ER Export Factor 3	Protein Coding	46	GC01P222618	4.57297	https://www.genecards.org/cgi-bin/carddisp.pl?gene=MIA3
TNC	Tenascin C	Protein Coding	56	GC09M115019	4.56948	https://www.genecards.org/cgi-bin/carddisp.pl?gene=TNC
MFN2	Mitofusin 2	Protein Coding	54	GC01P011980	4.56186	https://www.genecards.org/cgi-bin/carddisp.pl?gene=MFN2
MPO	Myeloperoxidase	Protein Coding	59	GC17M058269	4.56093	https://www.genecards.org/cgi-bin/carddisp.pl?gene=MPO
FOS	Fos Proto-Oncogene, AP-1 Transcription Factor Subunit	Protein Coding	57	GC14P075278	4.55218	https://www.genecards.org/cgi-bin/carddisp.pl?gene=FOS
NCOR2	Nuclear Receptor Corepressor 2	Protein Coding	50	GC12M124324	4.54528	https://www.genecards.org/cgi-bin/carddisp.pl?gene=NCOR2
CYP27B1	Cytochrome P450 Family 27 Subfamily B Member 1	Protein Coding	52	GC12M058561	4.54089	https://www.genecards.org/cgi-bin/carddisp.pl?gene=CYP27B1
IDUA	Alpha-L-Iduronidase	Protein Coding	52	GC04P000986	4.53357	https://www.genecards.org/cgi-bin/carddisp.pl?gene=IDUA
CXCR4	C-X-C Motif Chemokine Receptor 4	Protein Coding	59	GC02M136114	4.5184	https://www.genecards.org/cgi-bin/carddisp.pl?gene=CXCR4
MYLK	Myosin Light Chain Kinase	Protein Coding	57	GC03M123610	4.50306	https://www.genecards.org/cgi-bin/carddisp.pl?gene=MYLK
APOA1	Apolipoprotein A1	Protein Coding	57	GC11M116835	4.50288	https://www.genecards.org/cgi-bin/carddisp.pl?gene=APOA1
CD68	CD68 Molecule	Protein Coding	47	GC17P007579	4.5019	https://www.genecards.org/cgi-bin/carddisp.pl?gene=CD68
DOT1L	DOT1 Like Histone Lysine Methyltransferase	Protein Coding	52	GC19P004161	4.5013	https://www.genecards.org/cgi-bin/carddisp.pl?gene=DOT1L
GNAS	GNAS Complex Locus	Protein Coding	56	GC20P058839	4.49692	https://www.genecards.org/cgi-bin/carddisp.pl?gene=GNAS
WDR35-DT	WDR35 Divergent Transcript	RNA Gene	17	GC02P019989	4.49506	https://www.genecards.org/cgi-bin/carddisp.pl?gene=WDR35-DT
MSTN	Myostatin	Protein Coding	53	GC02M190055	4.47795	https://www.genecards.org/cgi-bin/carddisp.pl?gene=MSTN
F8	Coagulation Factor VIII	Protein Coding	54	GC0XM154835	4.47254	https://www.genecards.org/cgi-bin/carddisp.pl?gene=F8
MAPK8	Mitogen-Activated Protein Kinase 8	Protein Coding	57	GC10P048306	4.46711	https://www.genecards.org/cgi-bin/carddisp.pl?gene=MAPK8
EPAS1	Endothelial PAS Domain Protein 1	Protein Coding	57	GC02P046293	4.42775	https://www.genecards.org/cgi-bin/carddisp.pl?gene=EPAS1
TRAPPC11	Trafficking Protein Particle Complex Subunit 11	Protein Coding	43	GC04P183659	4.42465	https://www.genecards.org/cgi-bin/carddisp.pl?gene=TRAPPC11
CRTAP	Cartilage Associated Protein	Protein Coding	50	GC03P033113	4.41083	https://www.genecards.org/cgi-bin/carddisp.pl?gene=CRTAP
TENT5A	Terminal Nucleotidyltransferase 5A	Protein Coding	43	GC06M081498	4.38204	https://www.genecards.org/cgi-bin/carddisp.pl?gene=TENT5A
BSG	Basigin (Ok Blood Group)	Protein Coding	51	GC19P000571	4.37855	https://www.genecards.org/cgi-bin/carddisp.pl?gene=BSG
LEPR	Leptin Receptor	Protein Coding	57	GC01P065421	4.37111	https://www.genecards.org/cgi-bin/carddisp.pl?gene=LEPR
CCL18	C-C Motif Chemokine Ligand 18	Protein Coding	42	GC17P036064	4.36945	https://www.genecards.org/cgi-bin/carddisp.pl?gene=CCL18
SERPINH1	Serpin Family H Member 1	Protein Coding	53	GC11P075562	4.35528	https://www.genecards.org/cgi-bin/carddisp.pl?gene=SERPINH1
F3	Coagulation Factor III, Tissue Factor	Protein Coding	52	GC01M094624	4.3522	https://www.genecards.org/cgi-bin/carddisp.pl?gene=F3
MIR34A	MicroRNA 34a	RNA Gene	25	GC01M009154	4.3415	https://www.genecards.org/cgi-bin/carddisp.pl?gene=MIR34A
UBA1	Ubiquitin Like Modifier Activating Enzyme 1	Protein Coding	56	GC0XP047190	4.33804	https://www.genecards.org/cgi-bin/carddisp.pl?gene=UBA1
SHOX	Short Stature Homeobox	Protein Coding	45	GC0XP000624	4.33708	https://www.genecards.org/cgi-bin/carddisp.pl?gene=SHOX
RHOB	Ras Homolog Family Member B	Protein Coding	51	GC02P020447	4.33668	https://www.genecards.org/cgi-bin/carddisp.pl?gene=RHOB
MYH11	Myosin Heavy Chain 11	Protein Coding	52	GC16M016034	4.32765	https://www.genecards.org/cgi-bin/carddisp.pl?gene=MYH11
AR	Androgen Receptor	Protein Coding	59	GC0XP067544	4.3181	https://www.genecards.org/cgi-bin/carddisp.pl?gene=AR
SOX5	SRY-Box Transcription Factor 5	Protein Coding	52	GC12M023529	4.31729	https://www.genecards.org/cgi-bin/carddisp.pl?gene=SOX5
RAB33B	RAB33B, Member RAS Oncogene Family	Protein Coding	47	GC04P139439	4.31205	https://www.genecards.org/cgi-bin/carddisp.pl?gene=RAB33B
IL21	Interleukin 21	Protein Coding	51	GC04M122612	4.29253	https://www.genecards.org/cgi-bin/carddisp.pl?gene=IL21
IL9	Interleukin 9	Protein Coding	50	GC05M135891	4.28928	https://www.genecards.org/cgi-bin/carddisp.pl?gene=IL9
CRH	Corticotropin Releasing Hormone	Protein Coding	50	GC08M066176	4.28753	https://www.genecards.org/cgi-bin/carddisp.pl?gene=CRH
TRAF6	TNF Receptor Associated Factor 6	Protein Coding	53	GC11M036467	4.28324	https://www.genecards.org/cgi-bin/carddisp.pl?gene=TRAF6
NME8	NME/NM23 Family Member 8	Protein Coding	48	GC07P037889	4.27287	https://www.genecards.org/cgi-bin/carddisp.pl?gene=NME8
C1S	Complement C1s	Protein Coding	54	GC12P024856	4.26268	https://www.genecards.org/cgi-bin/carddisp.pl?gene=C1S
BGN	Biglycan	Protein Coding	51	GC0XP153494	4.25553	https://www.genecards.org/cgi-bin/carddisp.pl?gene=BGN
ALDH1A2	Aldehyde Dehydrogenase 1 Family Member A2	Protein Coding	55	GC15M125676	4.24412	https://www.genecards.org/cgi-bin/carddisp.pl?gene=ALDH1A2
CX3CL1	C-X3-C Motif Chemokine Ligand 1	Protein Coding	52	GC16P057372	4.24369	https://www.genecards.org/cgi-bin/carddisp.pl?gene=CX3CL1
ABCC9	ATP Binding Cassette Subfamily C Member 9	Protein Coding	52	GC12M021797	4.23297	https://www.genecards.org/cgi-bin/carddisp.pl?gene=ABCC9
ADAMTS9	ADAM Metallopeptidase With Thrombospondin Type 1 Motif 9	Protein Coding	46	GC03M064501	4.22767	https://www.genecards.org/cgi-bin/carddisp.pl?gene=ADAMTS9
GBA2	Glucosylceramidase Beta 2	Protein Coding	47	GC09M035736	4.21392	https://www.genecards.org/cgi-bin/carddisp.pl?gene=GBA2
IL16	Interleukin 16	Protein Coding	48	GC15P081159	4.21022	https://www.genecards.org/cgi-bin/carddisp.pl?gene=IL16
PARD3B	Par-3 Family Cell Polarity Regulator Beta	Protein Coding	43	GC02P204545	4.19922	https://www.genecards.org/cgi-bin/carddisp.pl?gene=PARD3B
IGF2	Insulin Like Growth Factor 2	Protein Coding	55	GC11M004920	4.19551	https://www.genecards.org/cgi-bin/carddisp.pl?gene=IGF2
CCN4	Cellular Communication Network Factor 4	Protein Coding	46	GC08P133192	4.19437	https://www.genecards.org/cgi-bin/carddisp.pl?gene=CCN4
ITLN1	Intelectin 1	Protein Coding	46	GC01M160876	4.19419	https://www.genecards.org/cgi-bin/carddisp.pl?gene=ITLN1
GNA11	G Protein Subunit Alpha 11	Protein Coding	54	GC19P003094	4.19177	https://www.genecards.org/cgi-bin/carddisp.pl?gene=GNA11
COG4	Component Of Oligomeric Golgi Complex 4	Protein Coding	47	GC16M071209	4.18356	https://www.genecards.org/cgi-bin/carddisp.pl?gene=COG4
BANF1	BAF Nuclear Assembly Factor 1	Protein Coding	49	GC11P066002	4.17561	https://www.genecards.org/cgi-bin/carddisp.pl?gene=BANF1
SDHA	Succinate Dehydrogenase Complex Flavoprotein Subunit A	Protein Coding	54	GC05P000220	4.17213	https://www.genecards.org/cgi-bin/carddisp.pl?gene=SDHA
CD40	CD40 Molecule	Protein Coding	57	GC20P046118	4.17065	https://www.genecards.org/cgi-bin/carddisp.pl?gene=CD40
ITGAM	Integrin Subunit Alpha M	Protein Coding	55	GC16P043916	4.15744	https://www.genecards.org/cgi-bin/carddisp.pl?gene=ITGAM
GSR	Glutathione-Disulfide Reductase	Protein Coding	56	GC08M030678	4.15705	https://www.genecards.org/cgi-bin/carddisp.pl?gene=GSR
TRAPPC2L	Trafficking Protein Particle Complex Subunit 2L	Protein Coding	43	GC16P088856	4.147	https://www.genecards.org/cgi-bin/carddisp.pl?gene=TRAPPC2L
IL23R	Interleukin 23 Receptor	Protein Coding	52	GC01P067138	4.14551	https://www.genecards.org/cgi-bin/carddisp.pl?gene=IL23R
SERPINC1	Serpin Family C Member 1	Protein Coding	56	GC01M174691	4.14097	https://www.genecards.org/cgi-bin/carddisp.pl?gene=SERPINC1
TREX1	Three Prime Repair Exonuclease 1	Protein Coding	49	GC03P050552	4.1337	https://www.genecards.org/cgi-bin/carddisp.pl?gene=TREX1
VIP	Vasoactive Intestinal Peptide	Protein Coding	51	GC06P152750	4.12426	https://www.genecards.org/cgi-bin/carddisp.pl?gene=VIP
GLIS3	GLIS Family Zinc Finger 3	Protein Coding	44	GC09M003816	4.12424	https://www.genecards.org/cgi-bin/carddisp.pl?gene=GLIS3
LRP6	LDL Receptor Related Protein 6	Protein Coding	55	GC12M023402	4.10301	https://www.genecards.org/cgi-bin/carddisp.pl?gene=LRP6
WNT5A	Wnt Family Member 5A	Protein Coding	56	GC03M055465	4.10255	https://www.genecards.org/cgi-bin/carddisp.pl?gene=WNT5A
MAP3K7	Mitogen-Activated Protein Kinase Kinase Kinase 7	Protein Coding	57	GC06M090513	4.08669	https://www.genecards.org/cgi-bin/carddisp.pl?gene=MAP3K7
PLS3	Plastin 3	Protein Coding	49	GC0XP115560	4.08313	https://www.genecards.org/cgi-bin/carddisp.pl?gene=PLS3
ATP7B	ATPase Copper Transporting Beta	Protein Coding	54	GC13M051930	4.08185	https://www.genecards.org/cgi-bin/carddisp.pl?gene=ATP7B
FGF23	Fibroblast Growth Factor 23	Protein Coding	52	GC12M004368	4.07632	https://www.genecards.org/cgi-bin/carddisp.pl?gene=FGF23
NR2E3	Nuclear Receptor Subfamily 2 Group E Member 3	Protein Coding	48	GC15P071792	4.0743	https://www.genecards.org/cgi-bin/carddisp.pl?gene=NR2E3
MAP2K1	Mitogen-Activated Protein Kinase Kinase 1	Protein Coding	60	GC15P066386	4.07313	https://www.genecards.org/cgi-bin/carddisp.pl?gene=MAP2K1
GPR22	G Protein-Coupled Receptor 22	Protein Coding	41	GC07P107470	4.0637	https://www.genecards.org/cgi-bin/carddisp.pl?gene=GPR22
EDN1	Endothelin 1	Protein Coding	55	GC06P012256	4.06265	https://www.genecards.org/cgi-bin/carddisp.pl?gene=EDN1
CHST11	Carbohydrate Sulfotransferase 11	Protein Coding	50	GC12P104455	4.06259	https://www.genecards.org/cgi-bin/carddisp.pl?gene=CHST11
HLA-DQA2	Major Histocompatibility Complex, Class II, DQ Alpha 2	Protein Coding	43	GC06P032741	4.0562	https://www.genecards.org/cgi-bin/carddisp.pl?gene=HLA-DQA2
SQSTM1	Sequestosome 1	Protein Coding	55	GC05P179806	4.04113	https://www.genecards.org/cgi-bin/carddisp.pl?gene=SQSTM1
FGF18	Fibroblast Growth Factor 18	Protein Coding	48	GC05P171419	4.03525	https://www.genecards.org/cgi-bin/carddisp.pl?gene=FGF18
LGALS3	Galectin 3	Protein Coding	52	GC14P055124	4.01642	https://www.genecards.org/cgi-bin/carddisp.pl?gene=LGALS3
KRT86	Keratin 86	Protein Coding	45	GC12P052249	4.00602	https://www.genecards.org/cgi-bin/carddisp.pl?gene=KRT86
IL5	Interleukin 5	Protein Coding	52	GC05M132541	3.98791	https://www.genecards.org/cgi-bin/carddisp.pl?gene=IL5
BMP1	Bone Morphogenetic Protein 1	Protein Coding	55	GC08P022164	3.98522	https://www.genecards.org/cgi-bin/carddisp.pl?gene=BMP1
RET	Ret Proto-Oncogene	Protein Coding	61	GC10P043271	3.96911	https://www.genecards.org/cgi-bin/carddisp.pl?gene=RET
GUSB	Glucuronidase Beta	Protein Coding	54	GC07M065960	3.96811	https://www.genecards.org/cgi-bin/carddisp.pl?gene=GUSB
IL4R	Interleukin 4 Receptor	Protein Coding	55	GC16P043586	3.96017	https://www.genecards.org/cgi-bin/carddisp.pl?gene=IL4R
NT5E	5'-Nucleotidase Ecto	Protein Coding	59	GC06P085449	3.96007	https://www.genecards.org/cgi-bin/carddisp.pl?gene=NT5E
SPG7	SPG7 Matrix AAA Peptidase Subunit, Paraplegin	Protein Coding	51	GC16P091725	3.95039	https://www.genecards.org/cgi-bin/carddisp.pl?gene=SPG7
SERPINA1	Serpin Family A Member 1	Protein Coding	56	GC14M094376	3.94424	https://www.genecards.org/cgi-bin/carddisp.pl?gene=SERPINA1
MIR130A	MicroRNA 130a	RNA Gene	24	GC11P057641	3.9346	https://www.genecards.org/cgi-bin/carddisp.pl?gene=MIR130A
P3H1	Prolyl 3-Hydroxylase 1	Protein Coding	48	GC01M042746	3.91491	https://www.genecards.org/cgi-bin/carddisp.pl?gene=P3H1
LIF	LIF Interleukin 6 Family Cytokine	Protein Coding	50	GC22M030240	3.9133	https://www.genecards.org/cgi-bin/carddisp.pl?gene=LIF
DNMT3A	DNA Methyltransferase 3 Alpha	Protein Coding	57	GC02M025228	3.90693	https://www.genecards.org/cgi-bin/carddisp.pl?gene=DNMT3A
CCND1	Cyclin D1	Protein Coding	60	GC11P069641	3.89945	https://www.genecards.org/cgi-bin/carddisp.pl?gene=CCND1
ADAMTS3	ADAM Metallopeptidase With Thrombospondin Type 1 Motif 3	Protein Coding	48	GC04M072280	3.89107	https://www.genecards.org/cgi-bin/carddisp.pl?gene=ADAMTS3
HDAC4	Histone Deacetylase 4	Protein Coding	59	GC02M239048	3.88796	https://www.genecards.org/cgi-bin/carddisp.pl?gene=HDAC4
MCOLN1	Mucolipin TRP Cation Channel 1	Protein Coding	50	GC19P007523	3.88694	https://www.genecards.org/cgi-bin/carddisp.pl?gene=MCOLN1
FGFR1	Fibroblast Growth Factor Receptor 1	Protein Coding	63	GC08M038400	3.88144	https://www.genecards.org/cgi-bin/carddisp.pl?gene=FGFR1
OPTC	Opticin	Protein Coding	46	GC01P203494	3.87448	https://www.genecards.org/cgi-bin/carddisp.pl?gene=OPTC
ADAM17	ADAM Metallopeptidase Domain 17	Protein Coding	58	GC02M009488	3.86311	https://www.genecards.org/cgi-bin/carddisp.pl?gene=ADAM17
CYP19A1	Cytochrome P450 Family 19 Subfamily A Member 1	Protein Coding	55	GC15M051208	3.85826	https://www.genecards.org/cgi-bin/carddisp.pl?gene=CYP19A1
LOX	Lysyl Oxidase	Protein Coding	54	GC05M122063	3.85529	https://www.genecards.org/cgi-bin/carddisp.pl?gene=LOX
MIR145	MicroRNA 145	RNA Gene	26	GC05P149430	3.84927	https://www.genecards.org/cgi-bin/carddisp.pl?gene=MIR145
TGM2	Transglutaminase 2	Protein Coding	54	GC20M038127	3.8458	https://www.genecards.org/cgi-bin/carddisp.pl?gene=TGM2
IL11	Interleukin 11	Protein Coding	47	GC19M055364	3.84448	https://www.genecards.org/cgi-bin/carddisp.pl?gene=IL11
NF1	Neurofibromin 1	Protein Coding	54	GC17P031094	3.84165	https://www.genecards.org/cgi-bin/carddisp.pl?gene=NF1
CTSC	Cathepsin C	Protein Coding	54	GC11M103342	3.83526	https://www.genecards.org/cgi-bin/carddisp.pl?gene=CTSC
TAC1	Tachykinin Precursor 1	Protein Coding	48	GC07P097731	3.81505	https://www.genecards.org/cgi-bin/carddisp.pl?gene=TAC1
PLAT	Plasminogen Activator, Tissue Type	Protein Coding	56	GC08M042174	3.80968	https://www.genecards.org/cgi-bin/carddisp.pl?gene=PLAT
UQCC1	Ubiquinol-Cytochrome C Reductase Complex Assembly Factor 1	Protein Coding	44	GC20M035302	3.80443	https://www.genecards.org/cgi-bin/carddisp.pl?gene=UQCC1
COX5A	Cytochrome C Oxidase Subunit 5A	Protein Coding	50	GC15M074919	3.79719	https://www.genecards.org/cgi-bin/carddisp.pl?gene=COX5A
HP	Haptoglobin	Protein Coding	52	GC16P072590	3.75496	https://www.genecards.org/cgi-bin/carddisp.pl?gene=HP
HSPA5	Heat Shock Protein Family A (Hsp70) Member 5	Protein Coding	55	GC09M125234	3.7266	https://www.genecards.org/cgi-bin/carddisp.pl?gene=HSPA5
SOCS1	Suppressor Of Cytokine Signaling 1	Protein Coding	52	GC16M012594	3.72635	https://www.genecards.org/cgi-bin/carddisp.pl?gene=SOCS1
BAX	BCL2 Associated X, Apoptosis Regulator	Protein Coding	57	GC19P048954	3.70506	https://www.genecards.org/cgi-bin/carddisp.pl?gene=BAX
DNMT1	DNA Methyltransferase 1	Protein Coding	59	GC19M010133	3.69416	https://www.genecards.org/cgi-bin/carddisp.pl?gene=DNMT1
BDKRB2	Bradykinin Receptor B2	Protein Coding	52	GC14P096205	3.6856	https://www.genecards.org/cgi-bin/carddisp.pl?gene=BDKRB2
IL10RA	Interleukin 10 Receptor Subunit Alpha	Protein Coding	53	GC11P117987	3.66804	https://www.genecards.org/cgi-bin/carddisp.pl?gene=IL10RA
CAT	Catalase	Protein Coding	58	GC11P034460	3.66424	https://www.genecards.org/cgi-bin/carddisp.pl?gene=CAT
CXCL10	C-X-C Motif Chemokine Ligand 10	Protein Coding	51	GC04M076021	3.65423	https://www.genecards.org/cgi-bin/carddisp.pl?gene=CXCL10
TLR3	Toll Like Receptor 3	Protein Coding	58	GC04P186059	3.65122	https://www.genecards.org/cgi-bin/carddisp.pl?gene=TLR3
DUS4L	Dihydrouridine Synthase 4 Like	Protein Coding	43	GC07P107563	3.64809	https://www.genecards.org/cgi-bin/carddisp.pl?gene=DUS4L
OCRL	OCRL Inositol Polyphosphate-5-Phosphatase	Protein Coding	51	GC0XP129539	3.6467	https://www.genecards.org/cgi-bin/carddisp.pl?gene=OCRL
RARRES2	Retinoic Acid Receptor Responder 2	Protein Coding	46	GC07M150333	3.64563	https://www.genecards.org/cgi-bin/carddisp.pl?gene=RARRES2
MAN2B1	Mannosidase Alpha Class 2B Member 1	Protein Coding	52	GC19M014777	3.63066	https://www.genecards.org/cgi-bin/carddisp.pl?gene=MAN2B1
AKT3	AKT Serine/Threonine Kinase 3	Protein Coding	61	GC01M243488	3.62196	https://www.genecards.org/cgi-bin/carddisp.pl?gene=AKT3
POLG	DNA Polymerase Gamma, Catalytic Subunit	Protein Coding	53	GC15M126455	3.61894	https://www.genecards.org/cgi-bin/carddisp.pl?gene=POLG
VIM	Vimentin	Protein Coding	57	GC10P017227	3.61473	https://www.genecards.org/cgi-bin/carddisp.pl?gene=VIM
CCL20	C-C Motif Chemokine Ligand 20	Protein Coding	49	GC02P227846	3.6107	https://www.genecards.org/cgi-bin/carddisp.pl?gene=CCL20
APOB	Apolipoprotein B	Protein Coding	53	GC02M020956	3.60668	https://www.genecards.org/cgi-bin/carddisp.pl?gene=APOB
CSF2	Colony Stimulating Factor 2	Protein Coding	51	GC05P132073	3.5988	https://www.genecards.org/cgi-bin/carddisp.pl?gene=CSF2
CHUK	Component Of Inhibitor Of Nuclear Factor Kappa B Kinase Complex	Protein Coding	58	GC10M100217	3.58975	https://www.genecards.org/cgi-bin/carddisp.pl?gene=CHUK
BRAF	B-Raf Proto-Oncogene, Serine/Threonine Kinase	Protein Coding	60	GC07M140745	3.58584	https://www.genecards.org/cgi-bin/carddisp.pl?gene=BRAF
IL34	Interleukin 34	Protein Coding	46	GC16P072531	3.55509	https://www.genecards.org/cgi-bin/carddisp.pl?gene=IL34
RIPK4	Receptor Interacting Serine/Threonine Kinase 4	Protein Coding	49	GC21M041739	3.55393	https://www.genecards.org/cgi-bin/carddisp.pl?gene=RIPK4
LUM	Lumican	Protein Coding	48	GC12M091102	3.54771	https://www.genecards.org/cgi-bin/carddisp.pl?gene=LUM
HAS1	Hyaluronan Synthase 1	Protein Coding	44	GC19M074026	3.53847	https://www.genecards.org/cgi-bin/carddisp.pl?gene=HAS1
BMP4	Bone Morphogenetic Protein 4	Protein Coding	55	GC14M053949	3.52775	https://www.genecards.org/cgi-bin/carddisp.pl?gene=BMP4
DCSTAMP	Dendrocyte Expressed Seven Transmembrane Protein	Protein Coding	44	GC08P104339	3.52622	https://www.genecards.org/cgi-bin/carddisp.pl?gene=DCSTAMP
FGFR2	Fibroblast Growth Factor Receptor 2	Protein Coding	63	GC10M121478	3.52466	https://www.genecards.org/cgi-bin/carddisp.pl?gene=FGFR2
TACR1	Tachykinin Receptor 1	Protein Coding	51	GC02M075257	3.52293	https://www.genecards.org/cgi-bin/carddisp.pl?gene=TACR1
SAA1	Serum Amyloid A1	Protein Coding	46	GC11P018700	3.51524	https://www.genecards.org/cgi-bin/carddisp.pl?gene=SAA1
THRA	Thyroid Hormone Receptor Alpha	Protein Coding	55	GC17P040058	3.5132	https://www.genecards.org/cgi-bin/carddisp.pl?gene=THRA
MIR199A1	MicroRNA 199a-1	RNA Gene	22	GC19M010817	3.5018	https://www.genecards.org/cgi-bin/carddisp.pl?gene=MIR199A1
LTBP3	Latent Transforming Growth Factor Beta Binding Protein 3	Protein Coding	51	GC11M065538	3.47944	https://www.genecards.org/cgi-bin/carddisp.pl?gene=LTBP3
CRLF1	Cytokine Receptor Like Factor 1	Protein Coding	50	GC19M018572	3.47293	https://www.genecards.org/cgi-bin/carddisp.pl?gene=CRLF1
CP	Ceruloplasmin	Protein Coding	55	GC03M149162	3.47137	https://www.genecards.org/cgi-bin/carddisp.pl?gene=CP
CORIN	Corin, Serine Peptidase	Protein Coding	51	GC04M047596	3.47135	https://www.genecards.org/cgi-bin/carddisp.pl?gene=CORIN
CDKN1A	Cyclin Dependent Kinase Inhibitor 1A	Protein Coding	55	GC06P096237	3.463	https://www.genecards.org/cgi-bin/carddisp.pl?gene=CDKN1A
MMP7	Matrix Metallopeptidase 7	Protein Coding	54	GC11M104096	3.44768	https://www.genecards.org/cgi-bin/carddisp.pl?gene=MMP7
CLU	Clusterin	Protein Coding	54	GC08M027596	3.4465	https://www.genecards.org/cgi-bin/carddisp.pl?gene=CLU
RRM2B	Ribonucleotide Reductase Regulatory TP53 Inducible Subunit M2B	Protein Coding	56	GC08M102204	3.42575	https://www.genecards.org/cgi-bin/carddisp.pl?gene=RRM2B
GPI	Glucose-6-Phosphate Isomerase	Protein Coding	55	GC19P034359	3.41484	https://www.genecards.org/cgi-bin/carddisp.pl?gene=GPI
P4HTM	Prolyl 4-Hydroxylase, Transmembrane	Protein Coding	46	GC03P050565	3.40668	https://www.genecards.org/cgi-bin/carddisp.pl?gene=P4HTM
NR1D1	Nuclear Receptor Subfamily 1 Group D Member 1	Protein Coding	53	GC17M040092	3.39096	https://www.genecards.org/cgi-bin/carddisp.pl?gene=NR1D1
CSGALNACT2	Chondroitin Sulfate N-Acetylgalactosaminyltransferase 2	Protein Coding	47	GC10P043138	3.38819	https://www.genecards.org/cgi-bin/carddisp.pl?gene=CSGALNACT2
LTBP4	Latent Transforming Growth Factor Beta Binding Protein 4	Protein Coding	50	GC19P040592	3.38714	https://www.genecards.org/cgi-bin/carddisp.pl?gene=LTBP4
FSTL1	Follistatin Like 1	Protein Coding	49	GC03M120392	3.37338	https://www.genecards.org/cgi-bin/carddisp.pl?gene=FSTL1
POSTN	Periostin	Protein Coding	50	GC13M037562	3.3645	https://www.genecards.org/cgi-bin/carddisp.pl?gene=POSTN
TNFAIP3	TNF Alpha Induced Protein 3	Protein Coding	55	GC06P137866	3.36252	https://www.genecards.org/cgi-bin/carddisp.pl?gene=TNFAIP3
MALAT1	Metastasis Associated Lung Adenocarcinoma Transcript 1	RNA Gene	27	GC11P071416	3.36084	https://www.genecards.org/cgi-bin/carddisp.pl?gene=MALAT1
RB1	RB Transcriptional Corepressor 1	Protein Coding	55	GC13P048303	3.34538	https://www.genecards.org/cgi-bin/carddisp.pl?gene=RB1
NAGLU	N-Acetyl-Alpha-Glucosaminidase	Protein Coding	49	GC17P066885	3.33606	https://www.genecards.org/cgi-bin/carddisp.pl?gene=NAGLU
PLOD3	Procollagen-Lysine,2-Oxoglutarate 5-Dioxygenase 3	Protein Coding	53	GC07M101205	3.33355	https://www.genecards.org/cgi-bin/carddisp.pl?gene=PLOD3
LSP1P3	LSP1 Pseudogene 3	Pseudogene	11	GC05P029009	3.33044	https://www.genecards.org/cgi-bin/carddisp.pl?gene=LSP1P3
TRPV6	Transient Receptor Potential Cation Channel Subfamily V Member 6	Protein Coding	54	GC07M142871	3.32986	https://www.genecards.org/cgi-bin/carddisp.pl?gene=TRPV6
MFGE8	Milk Fat Globule EGF And Factor V/VIII Domain Containing	Protein Coding	51	GC15M088898	3.32913	https://www.genecards.org/cgi-bin/carddisp.pl?gene=MFGE8
MIA2	MIA SH3 Domain ER Export Factor 2	Protein Coding	46	GC14P039230	3.32071	https://www.genecards.org/cgi-bin/carddisp.pl?gene=MIA2
CCND2	Cyclin D2	Protein Coding	55	GC12P024766	3.31347	https://www.genecards.org/cgi-bin/carddisp.pl?gene=CCND2
TLR7	Toll Like Receptor 7	Protein Coding	55	GC0XP012867	3.31071	https://www.genecards.org/cgi-bin/carddisp.pl?gene=TLR7
DIO2	Iodothyronine Deiodinase 2	Protein Coding	46	GC14M080197	3.30211	https://www.genecards.org/cgi-bin/carddisp.pl?gene=DIO2
CD163	CD163 Molecule	Protein Coding	51	GC12M008163	3.29998	https://www.genecards.org/cgi-bin/carddisp.pl?gene=CD163
GPC3	Glypican 3	Protein Coding	53	GC0XM133535	3.29973	https://www.genecards.org/cgi-bin/carddisp.pl?gene=GPC3
KDM6A	Lysine Demethylase 6A	Protein Coding	55	GC0XP044873	3.28732	https://www.genecards.org/cgi-bin/carddisp.pl?gene=KDM6A
CCL11	C-C Motif Chemokine Ligand 11	Protein Coding	52	GC17P034285	3.28321	https://www.genecards.org/cgi-bin/carddisp.pl?gene=CCL11
AQP1	Aquaporin 1 (Colton Blood Group)	Protein Coding	53	GC07P030911	3.27814	https://www.genecards.org/cgi-bin/carddisp.pl?gene=AQP1
PPIB	Peptidylprolyl Isomerase B	Protein Coding	57	GC15M064155	3.27799	https://www.genecards.org/cgi-bin/carddisp.pl?gene=PPIB
GSTM1	Glutathione S-Transferase Mu 1	Protein Coding	49	GC01P109687	3.27687	https://www.genecards.org/cgi-bin/carddisp.pl?gene=GSTM1
CHST14	Carbohydrate Sulfotransferase 14	Protein Coding	48	GC15P040470	3.27228	https://www.genecards.org/cgi-bin/carddisp.pl?gene=CHST14
ABCB1	ATP Binding Cassette Subfamily B Member 1	Protein Coding	57	GC07M087504	3.2704	https://www.genecards.org/cgi-bin/carddisp.pl?gene=ABCB1
VCAN	Versican	Protein Coding	54	GC05P083471	3.26849	https://www.genecards.org/cgi-bin/carddisp.pl?gene=VCAN
LAMA5	Laminin Subunit Alpha 5	Protein Coding	50	GC20M062307	3.25947	https://www.genecards.org/cgi-bin/carddisp.pl?gene=LAMA5
SPARC	Secreted Protein Acidic And Cysteine Rich	Protein Coding	56	GC05M151661	3.25941	https://www.genecards.org/cgi-bin/carddisp.pl?gene=SPARC
XDH	Xanthine Dehydrogenase	Protein Coding	54	GC02M031334	3.24875	https://www.genecards.org/cgi-bin/carddisp.pl?gene=XDH
TMED2	Transmembrane P24 Trafficking Protein 2	Protein Coding	43	GC12P123584	3.23969	https://www.genecards.org/cgi-bin/carddisp.pl?gene=TMED2
WNT1	Wnt Family Member 1	Protein Coding	52	GC12P050145	3.23901	https://www.genecards.org/cgi-bin/carddisp.pl?gene=WNT1
ZMPSTE24	Zinc Metallopeptidase STE24	Protein Coding	48	GC01P040258	3.23732	https://www.genecards.org/cgi-bin/carddisp.pl?gene=ZMPSTE24
ITGB1	Integrin Subunit Beta 1	Protein Coding	57	GC10M033922	3.23608	https://www.genecards.org/cgi-bin/carddisp.pl?gene=ITGB1
IFNB1	Interferon Beta 1	Protein Coding	50	GC09M021077	3.23055	https://www.genecards.org/cgi-bin/carddisp.pl?gene=IFNB1
SELL	Selectin L	Protein Coding	50	GC01M169690	3.22815	https://www.genecards.org/cgi-bin/carddisp.pl?gene=SELL
IL22	Interleukin 22	Protein Coding	49	GC12M068248	3.22283	https://www.genecards.org/cgi-bin/carddisp.pl?gene=IL22
EGF	Epidermal Growth Factor	Protein Coding	57	GC04P109912	3.22237	https://www.genecards.org/cgi-bin/carddisp.pl?gene=EGF
TSBP1-AS1	TSBP1 And BTNL2 Antisense RNA 1	RNA Gene	14	GC06P099930	3.22219	https://www.genecards.org/cgi-bin/carddisp.pl?gene=TSBP1-AS1
NEAT1	Nuclear Paraspeckle Assembly Transcript 1	RNA Gene	28	GC11P071405	3.21951	https://www.genecards.org/cgi-bin/carddisp.pl?gene=NEAT1
P4HB	Prolyl 4-Hydroxylase Subunit Beta	Protein Coding	56	GC17M081843	3.20058	https://www.genecards.org/cgi-bin/carddisp.pl?gene=P4HB
SCARB2	Scavenger Receptor Class B Member 2	Protein Coding	53	GC04M076158	3.19632	https://www.genecards.org/cgi-bin/carddisp.pl?gene=SCARB2
CXCR3	C-X-C Motif Chemokine Receptor 3	Protein Coding	51	GC0XM071615	3.18762	https://www.genecards.org/cgi-bin/carddisp.pl?gene=CXCR3
CEMIP	Cell Migration Inducing Hyaluronidase 1	Protein Coding	44	GC15P080779	3.18304	https://www.genecards.org/cgi-bin/carddisp.pl?gene=CEMIP
MIR27A	MicroRNA 27a	RNA Gene	26	GC19M014849	3.18183	https://www.genecards.org/cgi-bin/carddisp.pl?gene=MIR27A
INHBA	Inhibin Subunit Beta A	Protein Coding	51	GC07M041670	3.16275	https://www.genecards.org/cgi-bin/carddisp.pl?gene=INHBA
TGFBR3	Transforming Growth Factor Beta Receptor 3	Protein Coding	53	GC01M091680	3.15696	https://www.genecards.org/cgi-bin/carddisp.pl?gene=TGFBR3
GAPDH	Glyceraldehyde-3-Phosphate Dehydrogenase	Protein Coding	57	GC12P024813	3.1561	https://www.genecards.org/cgi-bin/carddisp.pl?gene=GAPDH
GLT8D1	Glycosyltransferase 8 Domain Containing 1	Protein Coding	46	GC03M052694	3.15401	https://www.genecards.org/cgi-bin/carddisp.pl?gene=GLT8D1
NOD2	Nucleotide Binding Oligomerization Domain Containing 2	Protein Coding	55	GC16P050693	3.14684	https://www.genecards.org/cgi-bin/carddisp.pl?gene=NOD2
EPHB4	EPH Receptor B4	Protein Coding	60	GC07M103494	3.1398	https://www.genecards.org/cgi-bin/carddisp.pl?gene=EPHB4
CDC5L	Cell Division Cycle 5 Like	Protein Coding	47	GC06P044387	3.11121	https://www.genecards.org/cgi-bin/carddisp.pl?gene=CDC5L
MBTPS2	Membrane Bound Transcription Factor Peptidase, Site 2	Protein Coding	50	GC0XP021839	3.1108	https://www.genecards.org/cgi-bin/carddisp.pl?gene=MBTPS2
LEPQTL1	Leptin, Serum Levels Of	Genetic Locus	3	GC02U903086	3.10985	https://www.genecards.org/cgi-bin/carddisp.pl?gene=LEPQTL1
KRT6B	Keratin 6B	Protein Coding	48	GC12M052446	3.10511	https://www.genecards.org/cgi-bin/carddisp.pl?gene=KRT6B
TSPO	Translocator Protein	Protein Coding	51	GC22P043151	3.09847	https://www.genecards.org/cgi-bin/carddisp.pl?gene=TSPO
CDH2	Cadherin 2	Protein Coding	59	GC18M028543	3.09775	https://www.genecards.org/cgi-bin/carddisp.pl?gene=CDH2
LAMB3	Laminin Subunit Beta 3	Protein Coding	52	GC01M209614	3.09589	https://www.genecards.org/cgi-bin/carddisp.pl?gene=LAMB3
ZNF687	Zinc Finger Protein 687	Protein Coding	44	GC01P151281	3.09188	https://www.genecards.org/cgi-bin/carddisp.pl?gene=ZNF687
NKX3-2	NK3 Homeobox 2	Protein Coding	43	GC04M013542	3.08997	https://www.genecards.org/cgi-bin/carddisp.pl?gene=NKX3-2
SLC40A1	Solute Carrier Family 40 Member 1	Protein Coding	53	GC02M189560	3.08986	https://www.genecards.org/cgi-bin/carddisp.pl?gene=SLC40A1
IDS	Iduronate 2-Sulfatase	Protein Coding	55	GC0XM149476	3.08411	https://www.genecards.org/cgi-bin/carddisp.pl?gene=IDS
CILP2	Cartilage Intermediate Layer Protein 2	Protein Coding	43	GC19P019538	3.08239	https://www.genecards.org/cgi-bin/carddisp.pl?gene=CILP2
LOC106627981	GBA Recombination Region	Functional Element	4	GC01P155233	3.07808	https://www.genecards.org/cgi-bin/carddisp.pl?gene=LOC106627981
PRKAR2B	Protein Kinase CAMP-Dependent Type II Regulatory Subunit Beta	Protein Coding	50	GC07P107044	3.07754	https://www.genecards.org/cgi-bin/carddisp.pl?gene=PRKAR2B
BCAP29	B Cell Receptor Associated Protein 29	Protein Coding	42	GC07P107579	3.07754	https://www.genecards.org/cgi-bin/carddisp.pl?gene=BCAP29
HPBP	Phosphate Binding Apolipoprotein	RNA Gene	3	GC00U922525	3.07754	https://www.genecards.org/cgi-bin/carddisp.pl?gene=HPBP
LAMA3	Laminin Subunit Alpha 3	Protein Coding	51	GC18P023689	3.07368	https://www.genecards.org/cgi-bin/carddisp.pl?gene=LAMA3
CST3	Cystatin C	Protein Coding	51	GC20M023699	3.06874	https://www.genecards.org/cgi-bin/carddisp.pl?gene=CST3
LAMB2	Laminin Subunit Beta 2	Protein Coding	53	GC03M049121	3.05981	https://www.genecards.org/cgi-bin/carddisp.pl?gene=LAMB2
ADCYAP1	Adenylate Cyclase Activating Polypeptide 1	Protein Coding	47	GC18P000895	3.05678	https://www.genecards.org/cgi-bin/carddisp.pl?gene=ADCYAP1
MIR22	MicroRNA 22	RNA Gene	23	GC17M001713	3.0542	https://www.genecards.org/cgi-bin/carddisp.pl?gene=MIR22
HAVCR2	Hepatitis A Virus Cellular Receptor 2	Protein Coding	52	GC05M157063	3.04804	https://www.genecards.org/cgi-bin/carddisp.pl?gene=HAVCR2
HMOX1	Heme Oxygenase 1	Protein Coding	59	GC22P035380	3.04712	https://www.genecards.org/cgi-bin/carddisp.pl?gene=HMOX1
NPY	Neuropeptide Y	Protein Coding	51	GC07P024290	3.04666	https://www.genecards.org/cgi-bin/carddisp.pl?gene=NPY
IL1RAP	Interleukin 1 Receptor Accessory Protein	Protein Coding	53	GC03P190514	3.04651	https://www.genecards.org/cgi-bin/carddisp.pl?gene=IL1RAP
IL1RL2	Interleukin 1 Receptor Like 2	Protein Coding	50	GC02P102186	3.04034	https://www.genecards.org/cgi-bin/carddisp.pl?gene=IL1RL2
TUG1	Taurine Up-Regulated 1	Protein Coding	26	GC22P030969	3.03782	https://www.genecards.org/cgi-bin/carddisp.pl?gene=TUG1
NFKBIA	NFKB Inhibitor Alpha	Protein Coding	57	GC14M035401	3.03685	https://www.genecards.org/cgi-bin/carddisp.pl?gene=NFKBIA
HYAL2	Hyaluronidase 2	Protein Coding	51	GC03M050317	3.0242	https://www.genecards.org/cgi-bin/carddisp.pl?gene=HYAL2
ITGA6	Integrin Subunit Alpha 6	Protein Coding	56	GC02P172427	3.02133	https://www.genecards.org/cgi-bin/carddisp.pl?gene=ITGA6
MIR186	MicroRNA 186	RNA Gene	22	GC01M071067	3.014	https://www.genecards.org/cgi-bin/carddisp.pl?gene=MIR186
MIR223	MicroRNA 223	RNA Gene	25	GC0XP066018	3.01346	https://www.genecards.org/cgi-bin/carddisp.pl?gene=MIR223
C3	Complement C3	Protein Coding	56	GC19M006677	3.01039	https://www.genecards.org/cgi-bin/carddisp.pl?gene=C3
INS	Insulin	Protein Coding	54	GC11M002159	3.00772	https://www.genecards.org/cgi-bin/carddisp.pl?gene=INS
STAT3	Signal Transducer And Activator Of Transcription 3	Protein Coding	61	GC17M042313	3.00597	https://www.genecards.org/cgi-bin/carddisp.pl?gene=STAT3
PIK3CG	Phosphatidylinositol-4,5-Bisphosphate 3-Kinase Catalytic Subunit Gamma	Protein Coding	55	GC07P106865	3.00433	https://www.genecards.org/cgi-bin/carddisp.pl?gene=PIK3CG
JAG1	Jagged Canonical Notch Ligand 1	Protein Coding	58	GC20M010637	2.99438	https://www.genecards.org/cgi-bin/carddisp.pl?gene=JAG1
IL32	Interleukin 32	Protein Coding	45	GC16P014513	2.98514	https://www.genecards.org/cgi-bin/carddisp.pl?gene=IL32
SMN1	Survival Of Motor Neuron 1, Telomeric	Protein Coding	47	GC05P070924	2.98012	https://www.genecards.org/cgi-bin/carddisp.pl?gene=SMN1
CCR5	C-C Motif Chemokine Receptor 5	Protein Coding	53	GC03P047826	2.96967	https://www.genecards.org/cgi-bin/carddisp.pl?gene=CCR5
NOS1	Nitric Oxide Synthase 1	Protein Coding	56	GC12M117208	2.96894	https://www.genecards.org/cgi-bin/carddisp.pl?gene=NOS1
AIP	Aryl Hydrocarbon Receptor Interacting Protein	Protein Coding	50	GC11P067468	2.9649	https://www.genecards.org/cgi-bin/carddisp.pl?gene=AIP
SLBP	Stem-Loop Binding Protein	Protein Coding	42	GC04M001692	2.96111	https://www.genecards.org/cgi-bin/carddisp.pl?gene=SLBP
SLPI	Secretory Leukocyte Peptidase Inhibitor	Protein Coding	47	GC20M045252	2.96021	https://www.genecards.org/cgi-bin/carddisp.pl?gene=SLPI
PDZD11	PDZ Domain Containing 11	Protein Coding	40	GC0XM070286	2.95697	https://www.genecards.org/cgi-bin/carddisp.pl?gene=PDZD11
CKM	Creatine Kinase, M-Type	Protein Coding	51	GC19M045306	2.95496	https://www.genecards.org/cgi-bin/carddisp.pl?gene=CKM
MIR203A	MicroRNA 203a	RNA Gene	23	GC14P111124	2.95114	https://www.genecards.org/cgi-bin/carddisp.pl?gene=MIR203A
HAS2	Hyaluronan Synthase 2	Protein Coding	47	GC08M121594	2.94979	https://www.genecards.org/cgi-bin/carddisp.pl?gene=HAS2
GREM1	Gremlin 1, DAN Family BMP Antagonist	Protein Coding	50	GC15P048328	2.94792	https://www.genecards.org/cgi-bin/carddisp.pl?gene=GREM1
TRAF3IP2	TRAF3 Interacting Protein 2	Protein Coding	52	GC06M111555	2.94706	https://www.genecards.org/cgi-bin/carddisp.pl?gene=TRAF3IP2
XIST	X Inactive Specific Transcript	RNA Gene	26	GC0XM073820	2.94519	https://www.genecards.org/cgi-bin/carddisp.pl?gene=XIST
CREB3L1	CAMP Responsive Element Binding Protein 3 Like 1	Protein Coding	49	GC11P046727	2.94518	https://www.genecards.org/cgi-bin/carddisp.pl?gene=CREB3L1
CASP8	Caspase 8	Protein Coding	59	GC02P201233	2.94485	https://www.genecards.org/cgi-bin/carddisp.pl?gene=CASP8
THPO	Thrombopoietin	Protein Coding	50	GC03M184371	2.94104	https://www.genecards.org/cgi-bin/carddisp.pl?gene=THPO
ADAMTS7	ADAM Metallopeptidase With Thrombospondin Type 1 Motif 7	Protein Coding	47	GC15M078759	2.93869	https://www.genecards.org/cgi-bin/carddisp.pl?gene=ADAMTS7
FOXO3	Forkhead Box O3	Protein Coding	53	GC06P108559	2.93771	https://www.genecards.org/cgi-bin/carddisp.pl?gene=FOXO3
CRYAA	Crystallin Alpha A	Protein Coding	52	GC21P043169	2.93586	https://www.genecards.org/cgi-bin/carddisp.pl?gene=CRYAA
IGF1R	Insulin Like Growth Factor 1 Receptor	Protein Coding	61	GC15P098648	2.93559	https://www.genecards.org/cgi-bin/carddisp.pl?gene=IGF1R
MIR671	MicroRNA 671	RNA Gene	19	GC07P151238	2.91166	https://www.genecards.org/cgi-bin/carddisp.pl?gene=MIR671
CCL13	C-C Motif Chemokine Ligand 13	Protein Coding	43	GC17P034356	2.90981	https://www.genecards.org/cgi-bin/carddisp.pl?gene=CCL13
SEC23A	SEC23 Homolog A, COPII Coat Complex Component	Protein Coding	50	GC14M039031	2.90583	https://www.genecards.org/cgi-bin/carddisp.pl?gene=SEC23A
CTSD	Cathepsin D	Protein Coding	59	GC11M001752	2.90106	https://www.genecards.org/cgi-bin/carddisp.pl?gene=CTSD
FKBP5	FKBP Prolyl Isomerase 5	Protein Coding	56	GC06M075061	2.9005	https://www.genecards.org/cgi-bin/carddisp.pl?gene=FKBP5
SREBF2	Sterol Regulatory Element Binding Transcription Factor 2	Protein Coding	50	GC22P041833	2.8988	https://www.genecards.org/cgi-bin/carddisp.pl?gene=SREBF2
NCAM1	Neural Cell Adhesion Molecule 1	Protein Coding	55	GC11P112961	2.89558	https://www.genecards.org/cgi-bin/carddisp.pl?gene=NCAM1
ZFAS1	ZNFX1 Antisense RNA 1	RNA Gene	23	GC20P049276	2.89233	https://www.genecards.org/cgi-bin/carddisp.pl?gene=ZFAS1
SELP	Selectin P	Protein Coding	52	GC01M169558	2.88931	https://www.genecards.org/cgi-bin/carddisp.pl?gene=SELP
MIR21	MicroRNA 21	RNA Gene	26	GC17P067479	2.88879	https://www.genecards.org/cgi-bin/carddisp.pl?gene=MIR21
AKNA	AT-Hook Transcription Factor	Protein Coding	41	GC09M116162	2.88664	https://www.genecards.org/cgi-bin/carddisp.pl?gene=AKNA
IGFBP5	Insulin Like Growth Factor Binding Protein 5	Protein Coding	49	GC02M216672	2.8836	https://www.genecards.org/cgi-bin/carddisp.pl?gene=IGFBP5
ITGAV	Integrin Subunit Alpha V	Protein Coding	55	GC02P186589	2.88229	https://www.genecards.org/cgi-bin/carddisp.pl?gene=ITGAV
HBP1	HMG-Box Transcription Factor 1	Protein Coding	44	GC07P107168	2.87477	https://www.genecards.org/cgi-bin/carddisp.pl?gene=HBP1
ANGPT2	Angiopoietin 2	Protein Coding	55	GC08M006499	2.87134	https://www.genecards.org/cgi-bin/carddisp.pl?gene=ANGPT2
SELE	Selectin E	Protein Coding	50	GC01M169722	2.87087	https://www.genecards.org/cgi-bin/carddisp.pl?gene=SELE
SERPINF1	Serpin Family F Member 1	Protein Coding	53	GC17P001948	2.86587	https://www.genecards.org/cgi-bin/carddisp.pl?gene=SERPINF1
FLT4	Fms Related Receptor Tyrosine Kinase 4	Protein Coding	59	GC05M181987	2.86068	https://www.genecards.org/cgi-bin/carddisp.pl?gene=FLT4
IL37	Interleukin 37	Protein Coding	46	GC02P124512	2.85972	https://www.genecards.org/cgi-bin/carddisp.pl?gene=IL37
NOTCH2	Notch Receptor 2	Protein Coding	59	GC01M119911	2.85858	https://www.genecards.org/cgi-bin/carddisp.pl?gene=NOTCH2
MIR3922	MicroRNA 3922	RNA Gene	14	GC12P104591	2.85761	https://www.genecards.org/cgi-bin/carddisp.pl?gene=MIR3922
EN1	Engrailed Homeobox 1	Protein Coding	46	GC02M118842	2.85005	https://www.genecards.org/cgi-bin/carddisp.pl?gene=EN1
HSP90B1	Heat Shock Protein 90 Beta Family Member 1	Protein Coding	53	GC12P103930	2.83908	https://www.genecards.org/cgi-bin/carddisp.pl?gene=HSP90B1
CX3CR1	C-X3-C Motif Chemokine Receptor 1	Protein Coding	50	GC03M039279	2.83884	https://www.genecards.org/cgi-bin/carddisp.pl?gene=CX3CR1
OLR1	Oxidized Low Density Lipoprotein Receptor 1	Protein Coding	50	GC12M023371	2.8356	https://www.genecards.org/cgi-bin/carddisp.pl?gene=OLR1
TWIST1	Twist Family BHLH Transcription Factor 1	Protein Coding	52	GC07M019020	2.82902	https://www.genecards.org/cgi-bin/carddisp.pl?gene=TWIST1
CAMK2A	Calcium/Calmodulin Dependent Protein Kinase II Alpha	Protein Coding	59	GC05M150219	2.82837	https://www.genecards.org/cgi-bin/carddisp.pl?gene=CAMK2A
MIR15A	MicroRNA 15a	RNA Gene	18	GC13M050049	2.82725	https://www.genecards.org/cgi-bin/carddisp.pl?gene=MIR15A
PRL	Prolactin	Protein Coding	50	GC06M022287	2.82552	https://www.genecards.org/cgi-bin/carddisp.pl?gene=PRL
CCR7	C-C Motif Chemokine Receptor 7	Protein Coding	51	GC17M054140	2.82018	https://www.genecards.org/cgi-bin/carddisp.pl?gene=CCR7
PRTN3	Proteinase 3	Protein Coding	52	GC19P000840	2.81687	https://www.genecards.org/cgi-bin/carddisp.pl?gene=PRTN3
PBRM1	Polybromo 1	Protein Coding	51	GC03M052545	2.81203	https://www.genecards.org/cgi-bin/carddisp.pl?gene=PBRM1
GORAB	Golgin, RAB6 Interacting	Protein Coding	43	GC01P170531	2.80966	https://www.genecards.org/cgi-bin/carddisp.pl?gene=GORAB
SEMA3A	Semaphorin 3A	Protein Coding	53	GC07M083955	2.80765	https://www.genecards.org/cgi-bin/carddisp.pl?gene=SEMA3A
CCL22	C-C Motif Chemokine Ligand 22	Protein Coding	44	GC16P057359	2.80526	https://www.genecards.org/cgi-bin/carddisp.pl?gene=CCL22
NUCB2	Nucleobindin 2	Protein Coding	47	GC11P017501	2.80514	https://www.genecards.org/cgi-bin/carddisp.pl?gene=NUCB2
SOX6	SRY-Box Transcription Factor 6	Protein Coding	49	GC11M015949	2.80325	https://www.genecards.org/cgi-bin/carddisp.pl?gene=SOX6
GPR101	G Protein-Coupled Receptor 101	Protein Coding	46	GC0XM137030	2.79068	https://www.genecards.org/cgi-bin/carddisp.pl?gene=GPR101
TMEM38B	Transmembrane Protein 38B	Protein Coding	50	GC09P105694	2.7897	https://www.genecards.org/cgi-bin/carddisp.pl?gene=TMEM38B
IFITM5	Interferon Induced Transmembrane Protein 5	Protein Coding	43	GC11M000298	2.7897	https://www.genecards.org/cgi-bin/carddisp.pl?gene=IFITM5
PROCR	Protein C Receptor	Protein Coding	49	GC20P035171	2.78483	https://www.genecards.org/cgi-bin/carddisp.pl?gene=PROCR
ITGB3	Integrin Subunit Beta 3	Protein Coding	59	GC17P067114	2.77511	https://www.genecards.org/cgi-bin/carddisp.pl?gene=ITGB3
PLA2G2A	Phospholipase A2 Group IIA	Protein Coding	53	GC01M019975	2.77462	https://www.genecards.org/cgi-bin/carddisp.pl?gene=PLA2G2A
IL17RA	Interleukin 17 Receptor A	Protein Coding	53	GC22P046642	2.77418	https://www.genecards.org/cgi-bin/carddisp.pl?gene=IL17RA
IFIH1	Interferon Induced With Helicase C Domain 1	Protein Coding	55	GC02M162267	2.77232	https://www.genecards.org/cgi-bin/carddisp.pl?gene=IFIH1
MIR149	MicroRNA 149	RNA Gene	26	GC02P240456	2.77223	https://www.genecards.org/cgi-bin/carddisp.pl?gene=MIR149
EXTL2	Exostosin Like Glycosyltransferase 2	Protein Coding	45	GC01M100872	2.77182	https://www.genecards.org/cgi-bin/carddisp.pl?gene=EXTL2
FAM20B	FAM20B Glycosaminoglycan Xylosylkinase	Protein Coding	44	GC01P179025	2.77182	https://www.genecards.org/cgi-bin/carddisp.pl?gene=FAM20B
CXCL9	C-X-C Motif Chemokine Ligand 9	Protein Coding	47	GC04M076001	2.77095	https://www.genecards.org/cgi-bin/carddisp.pl?gene=CXCL9
DEAF1	DEAF1 Transcription Factor	Protein Coding	46	GC11M000644	2.77088	https://www.genecards.org/cgi-bin/carddisp.pl?gene=DEAF1
TNXB	Tenascin XB	Protein Coding	51	GC06M074950	2.77055	https://www.genecards.org/cgi-bin/carddisp.pl?gene=TNXB
DSC3	Desmocollin 3	Protein Coding	50	GC18M030990	2.76317	https://www.genecards.org/cgi-bin/carddisp.pl?gene=DSC3
MAN2C1	Mannosidase Alpha Class 2C Member 1	Protein Coding	46	GC15M075355	2.76305	https://www.genecards.org/cgi-bin/carddisp.pl?gene=MAN2C1
SMURF2	SMAD Specific E3 Ubiquitin Protein Ligase 2	Protein Coding	51	GC17M064542	2.75902	https://www.genecards.org/cgi-bin/carddisp.pl?gene=SMURF2
CYP3A4	Cytochrome P450 Family 3 Subfamily A Member 4	Protein Coding	56	GC07M099759	2.75722	https://www.genecards.org/cgi-bin/carddisp.pl?gene=CYP3A4
ANXA5	Annexin A5	Protein Coding	52	GC04M121667	2.75311	https://www.genecards.org/cgi-bin/carddisp.pl?gene=ANXA5
RSPO2	R-Spondin 2	Protein Coding	50	GC08M107899	2.74843	https://www.genecards.org/cgi-bin/carddisp.pl?gene=RSPO2
SDC1	Syndecan 1	Protein Coding	50	GC02M020200	2.74448	https://www.genecards.org/cgi-bin/carddisp.pl?gene=SDC1
CCR3	C-C Motif Chemokine Receptor 3	Protein Coding	52	GC03P047816	2.74337	https://www.genecards.org/cgi-bin/carddisp.pl?gene=CCR3
GHRL	Ghrelin And Obestatin Prepropeptide	Protein Coding	49	GC03M010285	2.74324	https://www.genecards.org/cgi-bin/carddisp.pl?gene=GHRL
CRYAB	Crystallin Alpha B	Protein Coding	53	GC11M111908	2.73732	https://www.genecards.org/cgi-bin/carddisp.pl?gene=CRYAB
MIR210	MicroRNA 210	RNA Gene	23	GC11M004807	2.73684	https://www.genecards.org/cgi-bin/carddisp.pl?gene=MIR210
TRAPPC10	Trafficking Protein Particle Complex Subunit 10	Protein Coding	46	GC21P044012	2.73657	https://www.genecards.org/cgi-bin/carddisp.pl?gene=TRAPPC10
CMKLR1	Chemerin Chemokine-Like Receptor 1	Protein Coding	48	GC12M108288	2.73403	https://www.genecards.org/cgi-bin/carddisp.pl?gene=CMKLR1
CCN1	Cellular Communication Network Factor 1	Protein Coding	47	GC01P085581	2.72948	https://www.genecards.org/cgi-bin/carddisp.pl?gene=CCN1
PNOC	Prepronociceptin	Protein Coding	44	GC08P028316	2.72899	https://www.genecards.org/cgi-bin/carddisp.pl?gene=PNOC
GPR33	G Protein-Coupled Receptor 33	Protein Coding	31	GC14M031482	2.72875	https://www.genecards.org/cgi-bin/carddisp.pl?gene=GPR33
PADI4	Peptidyl Arginine Deiminase 4	Protein Coding	51	GC01P017308	2.72041	https://www.genecards.org/cgi-bin/carddisp.pl?gene=PADI4
MIR335	MicroRNA 335	RNA Gene	22	GC07P130496	2.71966	https://www.genecards.org/cgi-bin/carddisp.pl?gene=MIR335
PIK3R1	Phosphoinositide-3-Kinase Regulatory Subunit 1	Protein Coding	57	GC05P068215	2.70332	https://www.genecards.org/cgi-bin/carddisp.pl?gene=PIK3R1
PDIA4	Protein Disulfide Isomerase Family A Member 4	Protein Coding	48	GC07M149003	2.70301	https://www.genecards.org/cgi-bin/carddisp.pl?gene=PDIA4
ANP32A	Acidic Nuclear Phosphoprotein 32 Family Member A	Protein Coding	50	GC15M068778	2.70103	https://www.genecards.org/cgi-bin/carddisp.pl?gene=ANP32A
NOG	Noggin	Protein Coding	53	GC17P056593	2.70064	https://www.genecards.org/cgi-bin/carddisp.pl?gene=NOG
PRELP	Proline And Arginine Rich End Leucine Rich Repeat Protein	Protein Coding	48	GC01P203475	2.69698	https://www.genecards.org/cgi-bin/carddisp.pl?gene=PRELP
OMD	Osteomodulin	Protein Coding	46	GC09M100281	2.69416	https://www.genecards.org/cgi-bin/carddisp.pl?gene=OMD
ACVRL1	Activin A Receptor Like Type 1	Protein Coding	57	GC12P051906	2.68574	https://www.genecards.org/cgi-bin/carddisp.pl?gene=ACVRL1
LPL	Lipoprotein Lipase	Protein Coding	56	GC08P019901	2.68158	https://www.genecards.org/cgi-bin/carddisp.pl?gene=LPL
ASCC1	Activating Signal Cointegrator 1 Complex Subunit 1	Protein Coding	49	GC10M072096	2.67677	https://www.genecards.org/cgi-bin/carddisp.pl?gene=ASCC1
CCR2	C-C Motif Chemokine Receptor 2	Protein Coding	52	GC03P047824	2.67527	https://www.genecards.org/cgi-bin/carddisp.pl?gene=CCR2
MIR199A2	MicroRNA 199a-2	RNA Gene	23	GC01M172235	2.67513	https://www.genecards.org/cgi-bin/carddisp.pl?gene=MIR199A2
MIR93	MicroRNA 93	RNA Gene	24	GC07M103442	2.66968	https://www.genecards.org/cgi-bin/carddisp.pl?gene=MIR93
MIR30A	MicroRNA 30a	RNA Gene	22	GC06M071403	2.66311	https://www.genecards.org/cgi-bin/carddisp.pl?gene=MIR30A
ARSB	Arylsulfatase B	Protein Coding	54	GC05M078777	2.66307	https://www.genecards.org/cgi-bin/carddisp.pl?gene=ARSB
EPO	Erythropoietin	Protein Coding	49	GC07P100720	2.66292	https://www.genecards.org/cgi-bin/carddisp.pl?gene=EPO
CD4	CD4 Molecule	Protein Coding	57	GC12P006786	2.65878	https://www.genecards.org/cgi-bin/carddisp.pl?gene=CD4
DKK3	Dickkopf WNT Signaling Pathway Inhibitor 3	Protein Coding	48	GC11M011962	2.65814	https://www.genecards.org/cgi-bin/carddisp.pl?gene=DKK3
CANX	Calnexin	Protein Coding	51	GC05P179678	2.65606	https://www.genecards.org/cgi-bin/carddisp.pl?gene=CANX
MRC1	Mannose Receptor C-Type 1	Protein Coding	45	GC10P017809	2.65366	https://www.genecards.org/cgi-bin/carddisp.pl?gene=MRC1
TRAF3	TNF Receptor Associated Factor 3	Protein Coding	53	GC14P111106	2.65219	https://www.genecards.org/cgi-bin/carddisp.pl?gene=TRAF3
GP1BB	Glycoprotein Ib Platelet Subunit Beta	Protein Coding	50	GC22P046739	2.65218	https://www.genecards.org/cgi-bin/carddisp.pl?gene=GP1BB
GDI1	GDP Dissociation Inhibitor 1	Protein Coding	51	GC0XP154436	2.65027	https://www.genecards.org/cgi-bin/carddisp.pl?gene=GDI1
TGIF1	TGFB Induced Factor Homeobox 1	Protein Coding	53	GC18P003411	2.63748	https://www.genecards.org/cgi-bin/carddisp.pl?gene=TGIF1
CHAT	Choline O-Acetyltransferase	Protein Coding	55	GC10P049609	2.63657	https://www.genecards.org/cgi-bin/carddisp.pl?gene=CHAT
LCN2	Lipocalin 2	Protein Coding	52	GC09P128149	2.63642	https://www.genecards.org/cgi-bin/carddisp.pl?gene=LCN2
NFE2L2	NFE2 Like BZIP Transcription Factor 2	Protein Coding	58	GC02M177227	2.6337	https://www.genecards.org/cgi-bin/carddisp.pl?gene=NFE2L2
HBB	Hemoglobin Subunit Beta	Protein Coding	52	GC11M007105	2.63105	https://www.genecards.org/cgi-bin/carddisp.pl?gene=HBB
ANXA1	Annexin A1	Protein Coding	54	GC09P073151	2.6301	https://www.genecards.org/cgi-bin/carddisp.pl?gene=ANXA1
GOLPH3	Golgi Phosphoprotein 3	Protein Coding	45	GC05M032124	2.63002	https://www.genecards.org/cgi-bin/carddisp.pl?gene=GOLPH3
PTN	Pleiotrophin	Protein Coding	48	GC07M137227	2.62031	https://www.genecards.org/cgi-bin/carddisp.pl?gene=PTN
SOCS3	Suppressor Of Cytokine Signaling 3	Protein Coding	50	GC17M078356	2.6128	https://www.genecards.org/cgi-bin/carddisp.pl?gene=SOCS3
NCOA3	Nuclear Receptor Coactivator 3	Protein Coding	54	GC20P047501	2.6084	https://www.genecards.org/cgi-bin/carddisp.pl?gene=NCOA3
TRAPPC2B	Trafficking Protein Particle Complex Subunit 2B	Protein Coding	27	GC19P076937	2.60749	https://www.genecards.org/cgi-bin/carddisp.pl?gene=TRAPPC2B
MKX	Mohawk Homeobox	Protein Coding	43	GC10M028014	2.60729	https://www.genecards.org/cgi-bin/carddisp.pl?gene=MKX
THBS3	Thrombospondin 3	Protein Coding	47	GC01M155195	2.60682	https://www.genecards.org/cgi-bin/carddisp.pl?gene=THBS3
FOLR2	Folate Receptor Beta	Protein Coding	50	GC11P072216	2.60636	https://www.genecards.org/cgi-bin/carddisp.pl?gene=FOLR2
ITGA4	Integrin Subunit Alpha 4	Protein Coding	55	GC02P181456	2.60583	https://www.genecards.org/cgi-bin/carddisp.pl?gene=ITGA4
TRIP4	Thyroid Hormone Receptor Interactor 4	Protein Coding	48	GC15P126467	2.60381	https://www.genecards.org/cgi-bin/carddisp.pl?gene=TRIP4
PDPN	Podoplanin	Protein Coding	48	GC01P013583	2.60091	https://www.genecards.org/cgi-bin/carddisp.pl?gene=PDPN
HDAC9	Histone Deacetylase 9	Protein Coding	56	GC07P018086	2.60041	https://www.genecards.org/cgi-bin/carddisp.pl?gene=HDAC9
ERCC4	ERCC Excision Repair 4, Endonuclease Catalytic Subunit	Protein Coding	52	GC16P013920	2.60022	https://www.genecards.org/cgi-bin/carddisp.pl?gene=ERCC4
PARP1	Poly(ADP-Ribose) Polymerase 1	Protein Coding	58	GC01M226360	2.59537	https://www.genecards.org/cgi-bin/carddisp.pl?gene=PARP1
SLC17A5	Solute Carrier Family 17 Member 5	Protein Coding	51	GC06M073593	2.59058	https://www.genecards.org/cgi-bin/carddisp.pl?gene=SLC17A5
MIR206	MicroRNA 206	RNA Gene	23	GC06P052144	2.58919	https://www.genecards.org/cgi-bin/carddisp.pl?gene=MIR206
MTOR	Mechanistic Target Of Rapamycin Kinase	Protein Coding	62	GC01M011106	2.58103	https://www.genecards.org/cgi-bin/carddisp.pl?gene=MTOR
CRELD2	Cysteine Rich With EGF Like Domains 2	Protein Coding	47	GC22P049918	2.57982	https://www.genecards.org/cgi-bin/carddisp.pl?gene=CRELD2
MMP12	Matrix Metallopeptidase 12	Protein Coding	53	GC11M102862	2.5777	https://www.genecards.org/cgi-bin/carddisp.pl?gene=MMP12
H2AC18	H2A Clustered Histone 18	Protein Coding	35	GC01M153135	2.57564	https://www.genecards.org/cgi-bin/carddisp.pl?gene=H2AC18
EIF2AK3	Eukaryotic Translation Initiation Factor 2 Alpha Kinase 3	Protein Coding	55	GC02M088556	2.57391	https://www.genecards.org/cgi-bin/carddisp.pl?gene=EIF2AK3
AHSG	Alpha 2-HS Glycoprotein	Protein Coding	51	GC03P186639	2.57287	https://www.genecards.org/cgi-bin/carddisp.pl?gene=AHSG
GPT	Glutamic--Pyruvic Transaminase	Protein Coding	48	GC08P144502	2.57242	https://www.genecards.org/cgi-bin/carddisp.pl?gene=GPT
FGF1	Fibroblast Growth Factor 1	Protein Coding	54	GC05M142555	2.56691	https://www.genecards.org/cgi-bin/carddisp.pl?gene=FGF1
LONP1	Lon Peptidase 1, Mitochondrial	Protein Coding	52	GC19M005691	2.56572	https://www.genecards.org/cgi-bin/carddisp.pl?gene=LONP1
RMRP	RNA Component Of Mitochondrial RNA Processing Endoribonuclease	RNA Gene	26	GC09M035655	2.5603	https://www.genecards.org/cgi-bin/carddisp.pl?gene=RMRP
ALPP	Alkaline Phosphatase, Placental	Protein Coding	51	GC02P232378	2.55754	https://www.genecards.org/cgi-bin/carddisp.pl?gene=ALPP
CYBA	Cytochrome B-245 Alpha Chain	Protein Coding	54	GC16M088643	2.55575	https://www.genecards.org/cgi-bin/carddisp.pl?gene=CYBA
CHRDL2	Chordin Like 2	Protein Coding	44	GC11M074696	2.55257	https://www.genecards.org/cgi-bin/carddisp.pl?gene=CHRDL2
SHBG	Sex Hormone Binding Globulin	Protein Coding	48	GC17P007613	2.55236	https://www.genecards.org/cgi-bin/carddisp.pl?gene=SHBG
CHPF2	Chondroitin Polymerizing Factor 2	Protein Coding	44	GC07P151232	2.54875	https://www.genecards.org/cgi-bin/carddisp.pl?gene=CHPF2
ENO1	Enolase 1	Protein Coding	54	GC01M008861	2.54642	https://www.genecards.org/cgi-bin/carddisp.pl?gene=ENO1
PVT1	Pvt1 Oncogene	RNA Gene	28	GC08P127897	2.54317	https://www.genecards.org/cgi-bin/carddisp.pl?gene=PVT1
EDC3	Enhancer Of MRNA Decapping 3	Protein Coding	47	GC15M125988	2.5425	https://www.genecards.org/cgi-bin/carddisp.pl?gene=EDC3
CXCR5	C-X-C Motif Chemokine Receptor 5	Protein Coding	48	GC11P118928	2.54063	https://www.genecards.org/cgi-bin/carddisp.pl?gene=CXCR5
THBS4	Thrombospondin 4	Protein Coding	50	GC05P079991	2.54052	https://www.genecards.org/cgi-bin/carddisp.pl?gene=THBS4
CDKN2A	Cyclin Dependent Kinase Inhibitor 2A	Protein Coding	57	GC09M021967	2.53565	https://www.genecards.org/cgi-bin/carddisp.pl?gene=CDKN2A
RPGRIP1L	RPGRIP1 Like	Protein Coding	47	GC16M053597	2.5356	https://www.genecards.org/cgi-bin/carddisp.pl?gene=RPGRIP1L
ALOX15	Arachidonate 15-Lipoxygenase	Protein Coding	52	GC17M004630	2.5349	https://www.genecards.org/cgi-bin/carddisp.pl?gene=ALOX15
KDM6B	Lysine Demethylase 6B	Protein Coding	52	GC17P007834	2.52518	https://www.genecards.org/cgi-bin/carddisp.pl?gene=KDM6B
SERPINF2	Serpin Family F Member 2	Protein Coding	52	GC17P001742	2.52422	https://www.genecards.org/cgi-bin/carddisp.pl?gene=SERPINF2
BMPR1A	Bone Morphogenetic Protein Receptor Type 1A	Protein Coding	57	GC10P095535	2.51674	https://www.genecards.org/cgi-bin/carddisp.pl?gene=BMPR1A
ADAMTS1	ADAM Metallopeptidase With Thrombospondin Type 1 Motif 1	Protein Coding	52	GC21M026835	2.51526	https://www.genecards.org/cgi-bin/carddisp.pl?gene=ADAMTS1
ERG	ETS Transcription Factor ERG	Protein Coding	53	GC21M038367	2.51188	https://www.genecards.org/cgi-bin/carddisp.pl?gene=ERG
CD86	CD86 Molecule	Protein Coding	51	GC03P122055	2.51176	https://www.genecards.org/cgi-bin/carddisp.pl?gene=CD86
SYVN1	Synoviolin 1	Protein Coding	46	GC11M102518	2.51123	https://www.genecards.org/cgi-bin/carddisp.pl?gene=SYVN1
FOXD2-AS1	FOXD2 Adjacent Opposite Strand RNA 1	RNA Gene	19	GC01M047432	2.51042	https://www.genecards.org/cgi-bin/carddisp.pl?gene=FOXD2-AS1
TGDS	TDP-Glucose 4,6-Dehydratase	Protein Coding	44	GC13M094574	2.50025	https://www.genecards.org/cgi-bin/carddisp.pl?gene=TGDS
EP300	E1A Binding Protein P300	Protein Coding	59	GC22P047611	2.50021	https://www.genecards.org/cgi-bin/carddisp.pl?gene=EP300
S100B	S100 Calcium Binding Protein B	Protein Coding	51	GC21M051697	2.49678	https://www.genecards.org/cgi-bin/carddisp.pl?gene=S100B
MIR29B1	MicroRNA 29b-1	RNA Gene	23	GC07M130877	2.49638	https://www.genecards.org/cgi-bin/carddisp.pl?gene=MIR29B1
SLC34A3	Solute Carrier Family 34 Member 3	Protein Coding	50	GC09P137236	2.49536	https://www.genecards.org/cgi-bin/carddisp.pl?gene=SLC34A3
TAB2	TGF-Beta Activated Kinase 1 (MAP3K7) Binding Protein 2	Protein Coding	55	GC06P149218	2.4946	https://www.genecards.org/cgi-bin/carddisp.pl?gene=TAB2
FOXO1	Forkhead Box O1	Protein Coding	56	GC13M040555	2.49246	https://www.genecards.org/cgi-bin/carddisp.pl?gene=FOXO1
MCAM	Melanoma Cell Adhesion Molecule	Protein Coding	49	GC11M119308	2.48804	https://www.genecards.org/cgi-bin/carddisp.pl?gene=MCAM
STC1	Stanniocalcin 1	Protein Coding	48	GC08M023841	2.4788	https://www.genecards.org/cgi-bin/carddisp.pl?gene=STC1
HPSE	Heparanase	Protein Coding	52	GC04M083292	2.47533	https://www.genecards.org/cgi-bin/carddisp.pl?gene=HPSE
LOC113939944	Sharpr-MPRA Regulatory Region 9539	Functional Element	4	GC15P048520	2.47466	https://www.genecards.org/cgi-bin/carddisp.pl?gene=LOC113939944
HLA-A	Major Histocompatibility Complex, Class I, A	Protein Coding	52	GC06P096057	2.47057	https://www.genecards.org/cgi-bin/carddisp.pl?gene=HLA-A
PPP3CA	Protein Phosphatase 3 Catalytic Subunit Alpha	Protein Coding	59	GC04M101024	2.46633	https://www.genecards.org/cgi-bin/carddisp.pl?gene=PPP3CA
ZNF440	Zinc Finger Protein 440	Protein Coding	38	GC19P011814	2.4628	https://www.genecards.org/cgi-bin/carddisp.pl?gene=ZNF440
CTSG	Cathepsin G	Protein Coding	52	GC14M024573	2.46264	https://www.genecards.org/cgi-bin/carddisp.pl?gene=CTSG
GANAB	Glucosidase II Alpha Subunit	Protein Coding	54	GC11M102407	2.46012	https://www.genecards.org/cgi-bin/carddisp.pl?gene=GANAB
MYC	MYC Proto-Oncogene, BHLH Transcription Factor	Protein Coding	59	GC08P127735	2.45764	https://www.genecards.org/cgi-bin/carddisp.pl?gene=MYC
MIR128-1	MicroRNA 128-1	RNA Gene	21	GC02P135665	2.4566	https://www.genecards.org/cgi-bin/carddisp.pl?gene=MIR128-1
MET	MET Proto-Oncogene, Receptor Tyrosine Kinase	Protein Coding	61	GC07P116672	2.45443	https://www.genecards.org/cgi-bin/carddisp.pl?gene=MET
CA2	Carbonic Anhydrase 2	Protein Coding	59	GC08P085463	2.44636	https://www.genecards.org/cgi-bin/carddisp.pl?gene=CA2
MIR9-1	MicroRNA 9-1	RNA Gene	23	GC01M156420	2.44602	https://www.genecards.org/cgi-bin/carddisp.pl?gene=MIR9-1
TRAF1	TNF Receptor Associated Factor 1	Protein Coding	48	GC09M120902	2.44583	https://www.genecards.org/cgi-bin/carddisp.pl?gene=TRAF1
LACC1	Laccase Domain Containing 1	Protein Coding	43	GC13P043879	2.4443	https://www.genecards.org/cgi-bin/carddisp.pl?gene=LACC1
ENO2	Enolase 2	Protein Coding	54	GC12P006913	2.43658	https://www.genecards.org/cgi-bin/carddisp.pl?gene=ENO2
MIR30C1	MicroRNA 30c-1	RNA Gene	24	GC01P040757	2.43583	https://www.genecards.org/cgi-bin/carddisp.pl?gene=MIR30C1
MIR130B	MicroRNA 130b	RNA Gene	22	GC22P048361	2.43451	https://www.genecards.org/cgi-bin/carddisp.pl?gene=MIR130B
KNG1	Kininogen 1	Protein Coding	55	GC03P186717	2.43386	https://www.genecards.org/cgi-bin/carddisp.pl?gene=KNG1
SEC23B	SEC23 Homolog B, COPII Coat Complex Component	Protein Coding	50	GC20P018507	2.43327	https://www.genecards.org/cgi-bin/carddisp.pl?gene=SEC23B
SAR1A	Secretion Associated Ras Related GTPase 1A	Protein Coding	47	GC10M070147	2.43327	https://www.genecards.org/cgi-bin/carddisp.pl?gene=SAR1A
TRAPPC4	Trafficking Protein Particle Complex Subunit 4	Protein Coding	47	GC11P119018	2.43327	https://www.genecards.org/cgi-bin/carddisp.pl?gene=TRAPPC4
TRAPPC6B	Trafficking Protein Particle Complex Subunit 6B	Protein Coding	47	GC14M039147	2.43327	https://www.genecards.org/cgi-bin/carddisp.pl?gene=TRAPPC6B
TRAPPC12	Trafficking Protein Particle Complex Subunit 12	Protein Coding	46	GC02P003383	2.43327	https://www.genecards.org/cgi-bin/carddisp.pl?gene=TRAPPC12
TRAPPC3	Trafficking Protein Particle Complex Subunit 3	Protein Coding	46	GC01M036136	2.43327	https://www.genecards.org/cgi-bin/carddisp.pl?gene=TRAPPC3
TRAPPC9	Trafficking Protein Particle Complex Subunit 9	Protein Coding	46	GC08M139728	2.43327	https://www.genecards.org/cgi-bin/carddisp.pl?gene=TRAPPC9
TRAPPC6A	Trafficking Protein Particle Complex Subunit 6A	Protein Coding	44	GC19M045162	2.43327	https://www.genecards.org/cgi-bin/carddisp.pl?gene=TRAPPC6A
TRAPPC1	Trafficking Protein Particle Complex Subunit 1	Protein Coding	43	GC17M007930	2.43327	https://www.genecards.org/cgi-bin/carddisp.pl?gene=TRAPPC1
TRAPPC8	Trafficking Protein Particle Complex Subunit 8	Protein Coding	43	GC18M031829	2.43327	https://www.genecards.org/cgi-bin/carddisp.pl?gene=TRAPPC8
TRAPPC5	Trafficking Protein Particle Complex Subunit 5	Protein Coding	42	GC19P007680	2.43327	https://www.genecards.org/cgi-bin/carddisp.pl?gene=TRAPPC5
TRAPPC13	Trafficking Protein Particle Complex Subunit 13	Protein Coding	39	GC05P065625	2.43327	https://www.genecards.org/cgi-bin/carddisp.pl?gene=TRAPPC13
TRAPPC3L	Trafficking Protein Particle Complex Subunit 3L	Protein Coding	34	GC06M116494	2.43327	https://www.genecards.org/cgi-bin/carddisp.pl?gene=TRAPPC3L
DLX5	Distal-Less Homeobox 5	Protein Coding	50	GC07M097020	2.43	https://www.genecards.org/cgi-bin/carddisp.pl?gene=DLX5
LOXL2	Lysyl Oxidase Like 2	Protein Coding	53	GC08M023296	2.42471	https://www.genecards.org/cgi-bin/carddisp.pl?gene=LOXL2
PTGER2	Prostaglandin E Receptor 2	Protein Coding	55	GC14P052314	2.42237	https://www.genecards.org/cgi-bin/carddisp.pl?gene=PTGER2
PTPN11	Protein Tyrosine Phosphatase Non-Receptor Type 11	Protein Coding	61	GC12P112418	2.41997	https://www.genecards.org/cgi-bin/carddisp.pl?gene=PTPN11
IFRD1	Interferon Related Developmental Regulator 1	Protein Coding	46	GC07P112422	2.41285	https://www.genecards.org/cgi-bin/carddisp.pl?gene=IFRD1
CEBPB	CCAAT Enhancer Binding Protein Beta	Protein Coding	50	GC20P050190	2.40597	https://www.genecards.org/cgi-bin/carddisp.pl?gene=CEBPB
CD14	CD14 Molecule	Protein Coding	53	GC05M140631	2.4002	https://www.genecards.org/cgi-bin/carddisp.pl?gene=CD14
MIR107	MicroRNA 107	RNA Gene	23	GC10M089604	2.39938	https://www.genecards.org/cgi-bin/carddisp.pl?gene=MIR107
DDHD1	DDHD Domain Containing 1	Protein Coding	46	GC14M053036	2.39778	https://www.genecards.org/cgi-bin/carddisp.pl?gene=DDHD1
ADM2	Adrenomedullin 2	Protein Coding	40	GC22P050481	2.39231	https://www.genecards.org/cgi-bin/carddisp.pl?gene=ADM2
ATIC	5-Aminoimidazole-4-Carboxamide Ribonucleotide Formyltransferase/IMP Cyclohydrolase	Protein Coding	52	GC02P215311	2.38526	https://www.genecards.org/cgi-bin/carddisp.pl?gene=ATIC
PPP1CB	Protein Phosphatase 1 Catalytic Subunit Beta	Protein Coding	52	GC02P028752	2.38526	https://www.genecards.org/cgi-bin/carddisp.pl?gene=PPP1CB
TFAP2A	Transcription Factor AP-2 Alpha	Protein Coding	53	GC06M010393	2.38238	https://www.genecards.org/cgi-bin/carddisp.pl?gene=TFAP2A
SP1	Sp1 Transcription Factor	Protein Coding	52	GC12P053380	2.37942	https://www.genecards.org/cgi-bin/carddisp.pl?gene=SP1
CS	Citrate Synthase	Protein Coding	51	GC12M056271	2.3789	https://www.genecards.org/cgi-bin/carddisp.pl?gene=CS
CHADL	Chondroadherin Like	Protein Coding	40	GC22M063732	2.3767	https://www.genecards.org/cgi-bin/carddisp.pl?gene=CHADL
MIRLET7E	MicroRNA Let-7e	RNA Gene	22	GC19P076700	2.37438	https://www.genecards.org/cgi-bin/carddisp.pl?gene=MIRLET7E
IL1RL1	Interleukin 1 Receptor Like 1	Protein Coding	48	GC02P102294	2.37362	https://www.genecards.org/cgi-bin/carddisp.pl?gene=IL1RL1
ITGB2	Integrin Subunit Beta 2	Protein Coding	57	GC21M044885	2.37296	https://www.genecards.org/cgi-bin/carddisp.pl?gene=ITGB2
MESD	Mesoderm Development LRP Chaperone	Protein Coding	47	GC15M126163	2.37267	https://www.genecards.org/cgi-bin/carddisp.pl?gene=MESD
FNDC5	Fibronectin Type III Domain Containing 5	Protein Coding	42	GC01M033283	2.36824	https://www.genecards.org/cgi-bin/carddisp.pl?gene=FNDC5
TLR10	Toll Like Receptor 10	Protein Coding	46	GC04M038773	2.36492	https://www.genecards.org/cgi-bin/carddisp.pl?gene=TLR10
PRKCA	Protein Kinase C Alpha	Protein Coding	57	GC17P066302	2.36028	https://www.genecards.org/cgi-bin/carddisp.pl?gene=PRKCA
TNFRSF6B	TNF Receptor Superfamily Member 6b	Protein Coding	48	GC20P063696	2.35939	https://www.genecards.org/cgi-bin/carddisp.pl?gene=TNFRSF6B
BAZ1B	Bromodomain Adjacent To Zinc Finger Domain 1B	Protein Coding	48	GC07M073440	2.35832	https://www.genecards.org/cgi-bin/carddisp.pl?gene=BAZ1B
MIR193B	MicroRNA 193b	RNA Gene	24	GC16P018306	2.34829	https://www.genecards.org/cgi-bin/carddisp.pl?gene=MIR193B
VIM2P	Vimentin 2, Pseudogene	Pseudogene	7	GC06M126602	2.34735	https://www.genecards.org/cgi-bin/carddisp.pl?gene=VIM2P
BRCA2	BRCA2 DNA Repair Associated	Protein Coding	53	GC13P032315	2.34688	https://www.genecards.org/cgi-bin/carddisp.pl?gene=BRCA2
IL7R	Interleukin 7 Receptor	Protein Coding	52	GC05P035852	2.34379	https://www.genecards.org/cgi-bin/carddisp.pl?gene=IL7R
TTN	Titin	Protein Coding	54	GC02M178525	2.34185	https://www.genecards.org/cgi-bin/carddisp.pl?gene=TTN
PIK3C2A	Phosphatidylinositol-4-Phosphate 3-Kinase Catalytic Subunit Type 2 Alpha	Protein Coding	54	GC11M017688	2.33965	https://www.genecards.org/cgi-bin/carddisp.pl?gene=PIK3C2A
VWF	Von Willebrand Factor	Protein Coding	55	GC12M005949	2.33678	https://www.genecards.org/cgi-bin/carddisp.pl?gene=VWF
CSF1R	Colony Stimulating Factor 1 Receptor	Protein Coding	59	GC05M150053	2.33453	https://www.genecards.org/cgi-bin/carddisp.pl?gene=CSF1R
PCSK6	Proprotein Convertase Subtilisin/Kexin Type 6	Protein Coding	49	GC15M126589	2.33399	https://www.genecards.org/cgi-bin/carddisp.pl?gene=PCSK6
PAX7	Paired Box 7	Protein Coding	48	GC01P018631	2.33194	https://www.genecards.org/cgi-bin/carddisp.pl?gene=PAX7
CXCL13	C-X-C Motif Chemokine Ligand 13	Protein Coding	47	GC04P077511	2.32965	https://www.genecards.org/cgi-bin/carddisp.pl?gene=CXCL13
CREB1	CAMP Responsive Element Binding Protein 1	Protein Coding	56	GC02P207529	2.32673	https://www.genecards.org/cgi-bin/carddisp.pl?gene=CREB1
ITGA1	Integrin Subunit Alpha 1	Protein Coding	51	GC05P052788	2.32478	https://www.genecards.org/cgi-bin/carddisp.pl?gene=ITGA1
MMP10	Matrix Metallopeptidase 10	Protein Coding	51	GC11M102770	2.32467	https://www.genecards.org/cgi-bin/carddisp.pl?gene=MMP10
PRKAR1A	Protein Kinase CAMP-Dependent Type I Regulatory Subunit Alpha	Protein Coding	57	GC17P070537	2.32141	https://www.genecards.org/cgi-bin/carddisp.pl?gene=PRKAR1A
DANCR	Differentiation Antagonizing Non-Protein Coding RNA	RNA Gene	27	GC04P052712	2.31709	https://www.genecards.org/cgi-bin/carddisp.pl?gene=DANCR
IL33	Interleukin 33	Protein Coding	46	GC09P007853	2.3156	https://www.genecards.org/cgi-bin/carddisp.pl?gene=IL33
STAT1	Signal Transducer And Activator Of Transcription 1	Protein Coding	60	GC02M190908	2.31076	https://www.genecards.org/cgi-bin/carddisp.pl?gene=STAT1
CCR4	C-C Motif Chemokine Receptor 4	Protein Coding	51	GC03P032951	2.30911	https://www.genecards.org/cgi-bin/carddisp.pl?gene=CCR4
MRC2	Mannose Receptor C Type 2	Protein Coding	48	GC17P062627	2.30829	https://www.genecards.org/cgi-bin/carddisp.pl?gene=MRC2
MATN4	Matrilin 4	Protein Coding	46	GC20M045293	2.30647	https://www.genecards.org/cgi-bin/carddisp.pl?gene=MATN4
AQP9	Aquaporin 9	Protein Coding	49	GC15P058138	2.3051	https://www.genecards.org/cgi-bin/carddisp.pl?gene=AQP9
COL6A4P2	Collagen Type VI Alpha 4 Pseudogene 2	Pseudogene	15	GC03P130212	2.29317	https://www.genecards.org/cgi-bin/carddisp.pl?gene=COL6A4P2
NTRK1	Neurotrophic Receptor Tyrosine Kinase 1	Protein Coding	57	GC01P156815	2.29226	https://www.genecards.org/cgi-bin/carddisp.pl?gene=NTRK1
IGF2R	Insulin Like Growth Factor 2 Receptor	Protein Coding	52	GC06P159969	2.29067	https://www.genecards.org/cgi-bin/carddisp.pl?gene=IGF2R
CCL7	C-C Motif Chemokine Ligand 7	Protein Coding	50	GC17P034270	2.28687	https://www.genecards.org/cgi-bin/carddisp.pl?gene=CCL7
MAF	MAF BZIP Transcription Factor	Protein Coding	51	GC16M079204	2.27502	https://www.genecards.org/cgi-bin/carddisp.pl?gene=MAF
FGF21	Fibroblast Growth Factor 21	Protein Coding	46	GC19P076539	2.27442	https://www.genecards.org/cgi-bin/carddisp.pl?gene=FGF21
FABP4	Fatty Acid Binding Protein 4	Protein Coding	50	GC08M081478	2.26913	https://www.genecards.org/cgi-bin/carddisp.pl?gene=FABP4
CAST	Calpastatin	Protein Coding	51	GC05P096525	2.26585	https://www.genecards.org/cgi-bin/carddisp.pl?gene=CAST
BAG6	BAG Cochaperone 6	Protein Coding	44	GC06M031639	2.26333	https://www.genecards.org/cgi-bin/carddisp.pl?gene=BAG6
HDAC7	Histone Deacetylase 7	Protein Coding	53	GC12M047782	2.26124	https://www.genecards.org/cgi-bin/carddisp.pl?gene=HDAC7
MIR144	MicroRNA 144	RNA Gene	21	GC17M053603	2.2606	https://www.genecards.org/cgi-bin/carddisp.pl?gene=MIR144
HRH2	Histamine Receptor H2	Protein Coding	50	GC05P175659	2.25297	https://www.genecards.org/cgi-bin/carddisp.pl?gene=HRH2
IL12B	Interleukin 12B	Protein Coding	51	GC05M159314	2.25187	https://www.genecards.org/cgi-bin/carddisp.pl?gene=IL12B
YY1	YY1 Transcription Factor	Protein Coding	55	GC14P100238	2.25143	https://www.genecards.org/cgi-bin/carddisp.pl?gene=YY1
SLC35D1	Solute Carrier Family 35 Member D1	Protein Coding	47	GC01M066999	2.25001	https://www.genecards.org/cgi-bin/carddisp.pl?gene=SLC35D1
CHRD	Chordin	Protein Coding	48	GC03P184380	2.24548	https://www.genecards.org/cgi-bin/carddisp.pl?gene=CHRD
MEPE	Matrix Extracellular Phosphoglycoprotein	Protein Coding	44	GC04P087821	2.24247	https://www.genecards.org/cgi-bin/carddisp.pl?gene=MEPE
MIR141	MicroRNA 141	RNA Gene	24	GC12P024853	2.24024	https://www.genecards.org/cgi-bin/carddisp.pl?gene=MIR141
IL1R2	Interleukin 1 Receptor Type 2	Protein Coding	53	GC02P101991	2.23892	https://www.genecards.org/cgi-bin/carddisp.pl?gene=IL1R2
CRTAC1	Cartilage Acidic Protein 1	Protein Coding	43	GC10M097865	2.23807	https://www.genecards.org/cgi-bin/carddisp.pl?gene=CRTAC1
MIR127	MicroRNA 127	RNA Gene	23	GC14P111052	2.23181	https://www.genecards.org/cgi-bin/carddisp.pl?gene=MIR127
SIRT6	Sirtuin 6	Protein Coding	52	GC19M004174	2.22947	https://www.genecards.org/cgi-bin/carddisp.pl?gene=SIRT6
MTRFR	Mitochondrial Translation Release Factor In Rescue	Protein Coding	40	GC12P127426	2.22822	https://www.genecards.org/cgi-bin/carddisp.pl?gene=MTRFR
FGA	Fibrinogen Alpha Chain	Protein Coding	56	GC04M154583	2.22091	https://www.genecards.org/cgi-bin/carddisp.pl?gene=FGA
STIM1	Stromal Interaction Molecule 1	Protein Coding	57	GC11P003909	2.22072	https://www.genecards.org/cgi-bin/carddisp.pl?gene=STIM1
SMPD1	Sphingomyelin Phosphodiesterase 1	Protein Coding	56	GC11P006390	2.22052	https://www.genecards.org/cgi-bin/carddisp.pl?gene=SMPD1
AXL	AXL Receptor Tyrosine Kinase	Protein Coding	59	GC19P041219	2.21622	https://www.genecards.org/cgi-bin/carddisp.pl?gene=AXL
DPP4	Dipeptidyl Peptidase 4	Protein Coding	57	GC02M161992	2.20918	https://www.genecards.org/cgi-bin/carddisp.pl?gene=DPP4
ZEB2	Zinc Finger E-Box Binding Homeobox 2	Protein Coding	54	GC02M144384	2.20904	https://www.genecards.org/cgi-bin/carddisp.pl?gene=ZEB2
ATPSCKMT	ATP Synthase C Subunit Lysine N-Methyltransferase	Protein Coding	39	GC05M010225	2.209	https://www.genecards.org/cgi-bin/carddisp.pl?gene=ATPSCKMT
RNASE3	Ribonuclease A Family Member 3	Protein Coding	46	GC14P020891	2.20884	https://www.genecards.org/cgi-bin/carddisp.pl?gene=RNASE3
CAPN2	Calpain 2	Protein Coding	54	GC01P223701	2.20777	https://www.genecards.org/cgi-bin/carddisp.pl?gene=CAPN2
CIRBP	Cold Inducible RNA Binding Protein	Protein Coding	44	GC19P001259	2.20716	https://www.genecards.org/cgi-bin/carddisp.pl?gene=CIRBP
MIR582	MicroRNA 582	RNA Gene	22	GC05M059703	2.20716	https://www.genecards.org/cgi-bin/carddisp.pl?gene=MIR582
MIR142	MicroRNA 142	RNA Gene	24	GC17M058331	2.20505	https://www.genecards.org/cgi-bin/carddisp.pl?gene=MIR142
EIF6	Eukaryotic Translation Initiation Factor 6	Protein Coding	47	GC20M035278	2.20463	https://www.genecards.org/cgi-bin/carddisp.pl?gene=EIF6
IGFBP1	Insulin Like Growth Factor Binding Protein 1	Protein Coding	50	GC07P048326	2.19929	https://www.genecards.org/cgi-bin/carddisp.pl?gene=IGFBP1
CXCL11	C-X-C Motif Chemokine Ligand 11	Protein Coding	48	GC04M076033	2.19742	https://www.genecards.org/cgi-bin/carddisp.pl?gene=CXCL11
MTMR2	Myotubularin Related Protein 2	Protein Coding	52	GC11M103759	2.18618	https://www.genecards.org/cgi-bin/carddisp.pl?gene=MTMR2
XCL2	X-C Motif Chemokine Ligand 2	Protein Coding	38	GC01M168510	2.18424	https://www.genecards.org/cgi-bin/carddisp.pl?gene=XCL2
MIR381	MicroRNA 381	RNA Gene	20	GC14P111400	2.18338	https://www.genecards.org/cgi-bin/carddisp.pl?gene=MIR381
NOX4	NADPH Oxidase 4	Protein Coding	50	GC11M089324	2.18182	https://www.genecards.org/cgi-bin/carddisp.pl?gene=NOX4
APOE	Apolipoprotein E	Protein Coding	57	GC19P076400	2.18093	https://www.genecards.org/cgi-bin/carddisp.pl?gene=APOE
SHH	Sonic Hedgehog Signaling Molecule	Protein Coding	57	GC07M155799	2.18036	https://www.genecards.org/cgi-bin/carddisp.pl?gene=SHH
HEXA	Hexosaminidase Subunit Alpha	Protein Coding	53	GC15M072340	2.17567	https://www.genecards.org/cgi-bin/carddisp.pl?gene=HEXA
HLA-DQA1	Major Histocompatibility Complex, Class II, DQ Alpha 1	Protein Coding	48	GC06P096128	2.17205	https://www.genecards.org/cgi-bin/carddisp.pl?gene=HLA-DQA1
CRLF3	Cytokine Receptor Like Factor 3	Protein Coding	43	GC17M030769	2.17204	https://www.genecards.org/cgi-bin/carddisp.pl?gene=CRLF3
KAZALD1	Kazal Type Serine Peptidase Inhibitor Domain 1	Protein Coding	43	GC10P101061	2.17204	https://www.genecards.org/cgi-bin/carddisp.pl?gene=KAZALD1
PECAM1	Platelet And Endothelial Cell Adhesion Molecule 1	Protein Coding	47	GC17M064319	2.16971	https://www.genecards.org/cgi-bin/carddisp.pl?gene=PECAM1
GSK3B	Glycogen Synthase Kinase 3 Beta	Protein Coding	57	GC03M119821	2.16963	https://www.genecards.org/cgi-bin/carddisp.pl?gene=GSK3B
UBA5	Ubiquitin Like Modifier Activating Enzyme 5	Protein Coding	48	GC03P132654	2.167	https://www.genecards.org/cgi-bin/carddisp.pl?gene=UBA5
MIR122	MicroRNA 122	RNA Gene	25	GC18P058451	2.16488	https://www.genecards.org/cgi-bin/carddisp.pl?gene=MIR122
ATP2B1	ATPase Plasma Membrane Ca2+ Transporting 1	Protein Coding	52	GC12M089588	2.16317	https://www.genecards.org/cgi-bin/carddisp.pl?gene=ATP2B1
MMP17	Matrix Metallopeptidase 17	Protein Coding	51	GC12P131828	2.15374	https://www.genecards.org/cgi-bin/carddisp.pl?gene=MMP17
PPARA	Peroxisome Proliferator Activated Receptor Alpha	Protein Coding	51	GC22P046150	2.15224	https://www.genecards.org/cgi-bin/carddisp.pl?gene=PPARA
MIR224	MicroRNA 224	RNA Gene	19	GC0XM151958	2.15212	https://www.genecards.org/cgi-bin/carddisp.pl?gene=MIR224
EDNRA	Endothelin Receptor Type A	Protein Coding	56	GC04P147480	2.15163	https://www.genecards.org/cgi-bin/carddisp.pl?gene=EDNRA
ATF2	Activating Transcription Factor 2	Protein Coding	54	GC02M175072	2.15067	https://www.genecards.org/cgi-bin/carddisp.pl?gene=ATF2
CNR1	Cannabinoid Receptor 1	Protein Coding	53	GC06M088139	2.14678	https://www.genecards.org/cgi-bin/carddisp.pl?gene=CNR1
SMAP2	Small ArfGAP2	Protein Coding	43	GC01P040344	2.14617	https://www.genecards.org/cgi-bin/carddisp.pl?gene=SMAP2
CXCR1	C-X-C Motif Chemokine Receptor 1	Protein Coding	50	GC02M218162	2.14548	https://www.genecards.org/cgi-bin/carddisp.pl?gene=CXCR1
ACTG1	Actin Gamma 1	Protein Coding	55	GC17M081509	2.14221	https://www.genecards.org/cgi-bin/carddisp.pl?gene=ACTG1
MECP2	Methyl-CpG Binding Protein 2	Protein Coding	53	GC0XM154021	2.1422	https://www.genecards.org/cgi-bin/carddisp.pl?gene=MECP2
COLGALT2	Collagen Beta(1-O)Galactosyltransferase 2	Protein Coding	46	GC01M184293	2.14036	https://www.genecards.org/cgi-bin/carddisp.pl?gene=COLGALT2
RWDD2B	RWD Domain Containing 2B	Protein Coding	39	GC21M029004	2.14036	https://www.genecards.org/cgi-bin/carddisp.pl?gene=RWDD2B
NR3C1	Nuclear Receptor Subfamily 3 Group C Member 1	Protein Coding	56	GC05M143277	2.13602	https://www.genecards.org/cgi-bin/carddisp.pl?gene=NR3C1
SNHG1	Small Nucleolar RNA Host Gene 1	RNA Gene	23	GC11M102419	2.12749	https://www.genecards.org/cgi-bin/carddisp.pl?gene=SNHG1
CCR1	C-C Motif Chemokine Receptor 1	Protein Coding	52	GC03M046218	2.12618	https://www.genecards.org/cgi-bin/carddisp.pl?gene=CCR1
GLA	Galactosidase Alpha	Protein Coding	56	GC0XM101393	2.12611	https://www.genecards.org/cgi-bin/carddisp.pl?gene=GLA
SLC39A14	Solute Carrier Family 39 Member 14	Protein Coding	52	GC08P022367	2.12413	https://www.genecards.org/cgi-bin/carddisp.pl?gene=SLC39A14
CD40LG	CD40 Ligand	Protein Coding	57	GC0XP136649	2.12222	https://www.genecards.org/cgi-bin/carddisp.pl?gene=CD40LG
MIR300	MicroRNA 300	RNA Gene	17	GC14P111386	2.12173	https://www.genecards.org/cgi-bin/carddisp.pl?gene=MIR300
MIR214	MicroRNA 214	RNA Gene	25	GC01M172234	2.1199	https://www.genecards.org/cgi-bin/carddisp.pl?gene=MIR214
SST	Somatostatin	Protein Coding	47	GC03M187668	2.11835	https://www.genecards.org/cgi-bin/carddisp.pl?gene=SST
MMP16	Matrix Metallopeptidase 16	Protein Coding	52	GC08M088032	2.10128	https://www.genecards.org/cgi-bin/carddisp.pl?gene=MMP16
MIR181A1	MicroRNA 181a-1	RNA Gene	21	GC01M198860	2.10086	https://www.genecards.org/cgi-bin/carddisp.pl?gene=MIR181A1
CD79A	CD79a Molecule	Protein Coding	55	GC19P041877	2.09921	https://www.genecards.org/cgi-bin/carddisp.pl?gene=CD79A
WNT7A	Wnt Family Member 7A	Protein Coding	55	GC03M022321	2.09759	https://www.genecards.org/cgi-bin/carddisp.pl?gene=WNT7A
CTLA4	Cytotoxic T-Lymphocyte Associated Protein 4	Protein Coding	54	GC02P203854	2.09735	https://www.genecards.org/cgi-bin/carddisp.pl?gene=CTLA4
IL3	Interleukin 3	Protein Coding	52	GC05P132060	2.09712	https://www.genecards.org/cgi-bin/carddisp.pl?gene=IL3
CXCL5	C-X-C Motif Chemokine Ligand 5	Protein Coding	47	GC04M073995	2.09458	https://www.genecards.org/cgi-bin/carddisp.pl?gene=CXCL5
CYP2C9	Cytochrome P450 Family 2 Subfamily C Member 9	Protein Coding	53	GC10P094938	2.09247	https://www.genecards.org/cgi-bin/carddisp.pl?gene=CYP2C9
SLC11A1	Solute Carrier Family 11 Member 1	Protein Coding	53	GC02P218382	2.09058	https://www.genecards.org/cgi-bin/carddisp.pl?gene=SLC11A1
ACER3	Alkaline Ceramidase 3	Protein Coding	45	GC11P076860	2.08956	https://www.genecards.org/cgi-bin/carddisp.pl?gene=ACER3
MIR195	MicroRNA 195	RNA Gene	22	GC17M011669	2.08903	https://www.genecards.org/cgi-bin/carddisp.pl?gene=MIR195
POFUT1	Protein O-Fucosyltransferase 1	Protein Coding	51	GC20P032207	2.08677	https://www.genecards.org/cgi-bin/carddisp.pl?gene=POFUT1
AGTR2	Angiotensin II Receptor Type 2	Protein Coding	51	GC0XP116170	2.08514	https://www.genecards.org/cgi-bin/carddisp.pl?gene=AGTR2
WNT16	Wnt Family Member 16	Protein Coding	47	GC07P121325	2.08455	https://www.genecards.org/cgi-bin/carddisp.pl?gene=WNT16
SLC34A1	Solute Carrier Family 34 Member 1	Protein Coding	51	GC05P178655	2.08141	https://www.genecards.org/cgi-bin/carddisp.pl?gene=SLC34A1
FLT3LG	Fms Related Receptor Tyrosine Kinase 3 Ligand	Protein Coding	46	GC19P076575	2.07751	https://www.genecards.org/cgi-bin/carddisp.pl?gene=FLT3LG
ITGA5	Integrin Subunit Alpha 5	Protein Coding	56	GC12M055086	2.076	https://www.genecards.org/cgi-bin/carddisp.pl?gene=ITGA5
TFRC	Transferrin Receptor	Protein Coding	58	GC03M196090	2.07498	https://www.genecards.org/cgi-bin/carddisp.pl?gene=TFRC
POMGNT2	Protein O-Linked Mannose N-Acetylglucosaminyltransferase 2 (Beta 1,4-)	Protein Coding	44	GC03M043121	2.07233	https://www.genecards.org/cgi-bin/carddisp.pl?gene=POMGNT2
MIR197	MicroRNA 197	RNA Gene	21	GC01P109598	2.06773	https://www.genecards.org/cgi-bin/carddisp.pl?gene=MIR197
NOS3	Nitric Oxide Synthase 3	Protein Coding	56	GC07P151271	2.06614	https://www.genecards.org/cgi-bin/carddisp.pl?gene=NOS3
MIR675	MicroRNA 675	RNA Gene	22	GC11M004916	2.06518	https://www.genecards.org/cgi-bin/carddisp.pl?gene=MIR675
MICA	MHC Class I Polypeptide-Related Sequence A	Protein Coding	46	GC06P031399	2.06467	https://www.genecards.org/cgi-bin/carddisp.pl?gene=MICA
XRCC4	X-Ray Repair Cross Complementing 4	Protein Coding	50	GC05P083077	2.06345	https://www.genecards.org/cgi-bin/carddisp.pl?gene=XRCC4
FBLN1	Fibulin 1	Protein Coding	51	GC22P045502	2.063	https://www.genecards.org/cgi-bin/carddisp.pl?gene=FBLN1
IRAK3	Interleukin 1 Receptor Associated Kinase 3	Protein Coding	53	GC12P066336	2.06152	https://www.genecards.org/cgi-bin/carddisp.pl?gene=IRAK3
TNFSF14	TNF Superfamily Member 14	Protein Coding	48	GC19M007783	2.05429	https://www.genecards.org/cgi-bin/carddisp.pl?gene=TNFSF14
CALCR	Calcitonin Receptor	Protein Coding	55	GC07M093424	2.05401	https://www.genecards.org/cgi-bin/carddisp.pl?gene=CALCR
CAV1	Caveolin 1	Protein Coding	55	GC07P116524	2.05335	https://www.genecards.org/cgi-bin/carddisp.pl?gene=CAV1
CDH11	Cadherin 11	Protein Coding	53	GC16M064943	2.04771	https://www.genecards.org/cgi-bin/carddisp.pl?gene=CDH11
TPI1	Triosephosphate Isomerase 1	Protein Coding	54	GC12P006867	2.04679	https://www.genecards.org/cgi-bin/carddisp.pl?gene=TPI1
PSAP	Prosaposin	Protein Coding	54	GC10M071816	2.04454	https://www.genecards.org/cgi-bin/carddisp.pl?gene=PSAP
OPRD1	Opioid Receptor Delta 1	Protein Coding	50	GC01P028812	2.04002	https://www.genecards.org/cgi-bin/carddisp.pl?gene=OPRD1
FCGR1A	Fc Gamma Receptor Ia	Protein Coding	48	GC01P151397	2.03871	https://www.genecards.org/cgi-bin/carddisp.pl?gene=FCGR1A
KLF5	KLF Transcription Factor 5	Protein Coding	51	GC13P073054	2.03784	https://www.genecards.org/cgi-bin/carddisp.pl?gene=KLF5
MIR16-1	MicroRNA 16-1	RNA Gene	22	GC13M050048	2.03784	https://www.genecards.org/cgi-bin/carddisp.pl?gene=MIR16-1
PIGB	Phosphatidylinositol Glycan Anchor Biosynthesis Class B	Protein Coding	48	GC15P055318	2.03316	https://www.genecards.org/cgi-bin/carddisp.pl?gene=PIGB
NFIX	Nuclear Factor I X	Protein Coding	50	GC19P015068	2.03136	https://www.genecards.org/cgi-bin/carddisp.pl?gene=NFIX
MMP28	Matrix Metallopeptidase 28	Protein Coding	44	GC17M035756	2.02864	https://www.genecards.org/cgi-bin/carddisp.pl?gene=MMP28
MAP2K2	Mitogen-Activated Protein Kinase Kinase 2	Protein Coding	61	GC19M004090	2.02659	https://www.genecards.org/cgi-bin/carddisp.pl?gene=MAP2K2
FCGR3A	Fc Gamma Receptor IIIa	Protein Coding	53	GC01M161541	2.01394	https://www.genecards.org/cgi-bin/carddisp.pl?gene=FCGR3A
FOXP4	Forkhead Box P4	Protein Coding	44	GC06P096275	2.01348	https://www.genecards.org/cgi-bin/carddisp.pl?gene=FOXP4
SHROOM1	Shroom Family Member 1	Protein Coding	42	GC05M132822	2.01348	https://www.genecards.org/cgi-bin/carddisp.pl?gene=SHROOM1
GOLGB1	Golgin B1	Protein Coding	42	GC03M121663	2.01042	https://www.genecards.org/cgi-bin/carddisp.pl?gene=GOLGB1
CXCR2	C-X-C Motif Chemokine Receptor 2	Protein Coding	57	GC02P218125	2.01016	https://www.genecards.org/cgi-bin/carddisp.pl?gene=CXCR2
MC1R	Melanocortin 1 Receptor	Protein Coding	55	GC16P089912	2.00919	https://www.genecards.org/cgi-bin/carddisp.pl?gene=MC1R
PGF	Placental Growth Factor	Protein Coding	50	GC14M074941	2.00837	https://www.genecards.org/cgi-bin/carddisp.pl?gene=PGF
WNT3A	Wnt Family Member 3A	Protein Coding	54	GC01P229754	2.00541	https://www.genecards.org/cgi-bin/carddisp.pl?gene=WNT3A
DAG1	Dystroglycan 1	Protein Coding	53	GC03P050590	2.00328	https://www.genecards.org/cgi-bin/carddisp.pl?gene=DAG1
CAMP	Cathelicidin Antimicrobial Peptide	Protein Coding	46	GC03P050537	1.99971	https://www.genecards.org/cgi-bin/carddisp.pl?gene=CAMP
MIR9-2	MicroRNA 9-2	RNA Gene	22	GC05M088666	1.99683	https://www.genecards.org/cgi-bin/carddisp.pl?gene=MIR9-2
MIR9-3	MicroRNA 9-3	RNA Gene	22	GC15P089368	1.99683	https://www.genecards.org/cgi-bin/carddisp.pl?gene=MIR9-3
PTPRD	Protein Tyrosine Phosphatase Receptor Type D	Protein Coding	52	GC09M008307	1.99381	https://www.genecards.org/cgi-bin/carddisp.pl?gene=PTPRD
HRH4	Histamine Receptor H4	Protein Coding	51	GC18P024460	1.99318	https://www.genecards.org/cgi-bin/carddisp.pl?gene=HRH4
IL36A	Interleukin 36 Alpha	Protein Coding	44	GC02P113005	1.99318	https://www.genecards.org/cgi-bin/carddisp.pl?gene=IL36A
DEFB103B	Defensin Beta 103B	Protein Coding	32	GC08M007430	1.993	https://www.genecards.org/cgi-bin/carddisp.pl?gene=DEFB103B
VTN	Vitronectin	Protein Coding	51	GC17M053597	1.98546	https://www.genecards.org/cgi-bin/carddisp.pl?gene=VTN
MIR221	MicroRNA 221	RNA Gene	23	GC0XM045746	1.98452	https://www.genecards.org/cgi-bin/carddisp.pl?gene=MIR221
PRKN	Parkin RBR E3 Ubiquitin Protein Ligase	Protein Coding	54	GC06M161348	1.97853	https://www.genecards.org/cgi-bin/carddisp.pl?gene=PRKN
FGF7	Fibroblast Growth Factor 7	Protein Coding	50	GC15P049423	1.97645	https://www.genecards.org/cgi-bin/carddisp.pl?gene=FGF7
MIR222	MicroRNA 222	RNA Gene	23	GC0XM045747	1.96431	https://www.genecards.org/cgi-bin/carddisp.pl?gene=MIR222
CSPG4	Chondroitin Sulfate Proteoglycan 4	Protein Coding	53	GC15M075674	1.96348	https://www.genecards.org/cgi-bin/carddisp.pl?gene=CSPG4
SLC39A4	Solute Carrier Family 39 Member 4	Protein Coding	49	GC08M144409	1.95452	https://www.genecards.org/cgi-bin/carddisp.pl?gene=SLC39A4
HHIP	Hedgehog Interacting Protein	Protein Coding	48	GC04P144645	1.95366	https://www.genecards.org/cgi-bin/carddisp.pl?gene=HHIP
KERA	Keratocan	Protein Coding	48	GC12M091050	1.95313	https://www.genecards.org/cgi-bin/carddisp.pl?gene=KERA
GHRHR	Growth Hormone Releasing Hormone Receptor	Protein Coding	49	GC07P030938	1.95229	https://www.genecards.org/cgi-bin/carddisp.pl?gene=GHRHR
MIR454	MicroRNA 454	RNA Gene	22	GC17M059137	1.95129	https://www.genecards.org/cgi-bin/carddisp.pl?gene=MIR454
MIR885	MicroRNA 885	RNA Gene	20	GC03M010553	1.95129	https://www.genecards.org/cgi-bin/carddisp.pl?gene=MIR885
CBS	Cystathionine Beta-Synthase	Protein Coding	56	GC21M043053	1.94952	https://www.genecards.org/cgi-bin/carddisp.pl?gene=CBS
MIR204	MicroRNA 204	RNA Gene	26	GC09M070809	1.94585	https://www.genecards.org/cgi-bin/carddisp.pl?gene=MIR204
TH	Tyrosine Hydroxylase	Protein Coding	57	GC11M002163	1.94531	https://www.genecards.org/cgi-bin/carddisp.pl?gene=TH
APOBEC3A	Apolipoprotein B MRNA Editing Enzyme Catalytic Subunit 3A	Protein Coding	44	GC22P038952	1.94228	https://www.genecards.org/cgi-bin/carddisp.pl?gene=APOBEC3A
IL22RA1	Interleukin 22 Receptor Subunit Alpha 1	Protein Coding	48	GC01M024119	1.94067	https://www.genecards.org/cgi-bin/carddisp.pl?gene=IL22RA1
OXT	Oxytocin/Neurophysin I Prepropeptide	Protein Coding	44	GC20P004611	1.94067	https://www.genecards.org/cgi-bin/carddisp.pl?gene=OXT
MIR124-1	MicroRNA 124-1	RNA Gene	22	GC08M009903	1.93323	https://www.genecards.org/cgi-bin/carddisp.pl?gene=MIR124-1
MIR361	MicroRNA 361	RNA Gene	19	GC0XM085903	1.92522	https://www.genecards.org/cgi-bin/carddisp.pl?gene=MIR361
GRN	Granulin Precursor	Protein Coding	55	GC17P044345	1.92316	https://www.genecards.org/cgi-bin/carddisp.pl?gene=GRN
PGAP1	Post-GPI Attachment To Proteins Inositol Deacylase 1	Protein Coding	49	GC02M196833	1.92179	https://www.genecards.org/cgi-bin/carddisp.pl?gene=PGAP1
DEFB4A	Defensin Beta 4A	Protein Coding	42	GC08P008014	1.92126	https://www.genecards.org/cgi-bin/carddisp.pl?gene=DEFB4A
USP50	Ubiquitin Specific Peptidase 50	Protein Coding	39	GC15M050493	1.91352	https://www.genecards.org/cgi-bin/carddisp.pl?gene=USP50
DNMT3B	DNA Methyltransferase 3 Beta	Protein Coding	57	GC20P032762	1.91207	https://www.genecards.org/cgi-bin/carddisp.pl?gene=DNMT3B
SP7	Sp7 Transcription Factor	Protein Coding	48	GC12M053326	1.9071	https://www.genecards.org/cgi-bin/carddisp.pl?gene=SP7
TOR1AIP2	Torsin 1A Interacting Protein 2	Protein Coding	41	GC01M184244	1.90381	https://www.genecards.org/cgi-bin/carddisp.pl?gene=TOR1AIP2
FURIN	Furin, Paired Basic Amino Acid Cleaving Enzyme	Protein Coding	54	GC15P090868	1.90293	https://www.genecards.org/cgi-bin/carddisp.pl?gene=FURIN
TNFSF13	TNF Superfamily Member 13	Protein Coding	52	GC17P007558	1.90261	https://www.genecards.org/cgi-bin/carddisp.pl?gene=TNFSF13
LGALS1	Galectin 1	Protein Coding	50	GC22P037675	1.90165	https://www.genecards.org/cgi-bin/carddisp.pl?gene=LGALS1
UGDH	UDP-Glucose 6-Dehydrogenase	Protein Coding	52	GC04M039502	1.9009	https://www.genecards.org/cgi-bin/carddisp.pl?gene=UGDH
SDC4	Syndecan 4	Protein Coding	51	GC20M045325	1.89834	https://www.genecards.org/cgi-bin/carddisp.pl?gene=SDC4
HERC2	HECT And RLD Domain Containing E3 Ubiquitin Protein Ligase 2	Protein Coding	51	GC15M028111	1.89745	https://www.genecards.org/cgi-bin/carddisp.pl?gene=HERC2
SF3B2	Splicing Factor 3b Subunit 2	Protein Coding	48	GC11P066050	1.89745	https://www.genecards.org/cgi-bin/carddisp.pl?gene=SF3B2
BMP3	Bone Morphogenetic Protein 3	Protein Coding	49	GC04P081030	1.89572	https://www.genecards.org/cgi-bin/carddisp.pl?gene=BMP3
CTSL	Cathepsin L	Protein Coding	53	GC09P087725	1.89151	https://www.genecards.org/cgi-bin/carddisp.pl?gene=CTSL
MIR125B1	MicroRNA 125b-1	RNA Gene	24	GC11M122100	1.88893	https://www.genecards.org/cgi-bin/carddisp.pl?gene=MIR125B1
KCNJ11	Potassium Inwardly Rectifying Channel Subfamily J Member 11	Protein Coding	53	GC11M017697	1.88845	https://www.genecards.org/cgi-bin/carddisp.pl?gene=KCNJ11
SOD3	Superoxide Dismutase 3	Protein Coding	50	GC04P024798	1.88553	https://www.genecards.org/cgi-bin/carddisp.pl?gene=SOD3
GC	GC Vitamin D Binding Protein	Protein Coding	51	GC04M071741	1.88098	https://www.genecards.org/cgi-bin/carddisp.pl?gene=GC
OLIG3	Oligodendrocyte Transcription Factor 3	Protein Coding	44	GC06M137492	1.87836	https://www.genecards.org/cgi-bin/carddisp.pl?gene=OLIG3
P4HA1	Prolyl 4-Hydroxylase Subunit Alpha 1	Protein Coding	49	GC10M073007	1.87705	https://www.genecards.org/cgi-bin/carddisp.pl?gene=P4HA1
ATG2B	Autophagy Related 2B	Protein Coding	43	GC14M104116	1.87533	https://www.genecards.org/cgi-bin/carddisp.pl?gene=ATG2B
MIR375	MicroRNA 375	RNA Gene	22	GC02M219001	1.87533	https://www.genecards.org/cgi-bin/carddisp.pl?gene=MIR375
CD47	CD47 Molecule	Protein Coding	51	GC03M108043	1.87114	https://www.genecards.org/cgi-bin/carddisp.pl?gene=CD47
ALOX5AP	Arachidonate 5-Lipoxygenase Activating Protein	Protein Coding	51	GC13P030713	1.86798	https://www.genecards.org/cgi-bin/carddisp.pl?gene=ALOX5AP
PTGER4	Prostaglandin E Receptor 4	Protein Coding	52	GC05P040679	1.86775	https://www.genecards.org/cgi-bin/carddisp.pl?gene=PTGER4
ENTPD1	Ectonucleoside Triphosphate Diphosphohydrolase 1	Protein Coding	57	GC10P095988	1.85992	https://www.genecards.org/cgi-bin/carddisp.pl?gene=ENTPD1
COL4A5	Collagen Type IV Alpha 5 Chain	Protein Coding	51	GC0XP108439	1.85872	https://www.genecards.org/cgi-bin/carddisp.pl?gene=COL4A5
HRH1	Histamine Receptor H1	Protein Coding	52	GC03P014011	1.85591	https://www.genecards.org/cgi-bin/carddisp.pl?gene=HRH1
ASTN2	Astrotactin 2	Protein Coding	44	GC09M116425	1.85241	https://www.genecards.org/cgi-bin/carddisp.pl?gene=ASTN2
AGTR1	Angiotensin II Receptor Type 1	Protein Coding	58	GC03P148697	1.85017	https://www.genecards.org/cgi-bin/carddisp.pl?gene=AGTR1
POMT2	Protein O-Mannosyltransferase 2	Protein Coding	50	GC14M077274	1.84716	https://www.genecards.org/cgi-bin/carddisp.pl?gene=POMT2
MAP1LC3A	Microtubule Associated Protein 1 Light Chain 3 Alpha	Protein Coding	47	GC20P034546	1.84609	https://www.genecards.org/cgi-bin/carddisp.pl?gene=MAP1LC3A
ERGIC3	ERGIC And Golgi 3	Protein Coding	44	GC20P035542	1.84609	https://www.genecards.org/cgi-bin/carddisp.pl?gene=ERGIC3
PREP	Prolyl Endopeptidase	Protein Coding	48	GC06M105277	1.84444	https://www.genecards.org/cgi-bin/carddisp.pl?gene=PREP
JUNB	JunB Proto-Oncogene, AP-1 Transcription Factor Subunit	Protein Coding	48	GC19P012791	1.84117	https://www.genecards.org/cgi-bin/carddisp.pl?gene=JUNB
MAOA	Monoamine Oxidase A	Protein Coding	55	GC0XP043654	1.83825	https://www.genecards.org/cgi-bin/carddisp.pl?gene=MAOA
MYD88	MYD88 Innate Immune Signal Transduction Adaptor	Protein Coding	56	GC03P038159	1.8347	https://www.genecards.org/cgi-bin/carddisp.pl?gene=MYD88
UCN	Urocortin	Protein Coding	42	GC02M027308	1.8347	https://www.genecards.org/cgi-bin/carddisp.pl?gene=UCN
FAM20C	FAM20C Golgi Associated Secretory Pathway Kinase	Protein Coding	52	GC07P000192	1.82971	https://www.genecards.org/cgi-bin/carddisp.pl?gene=FAM20C
BIRC5	Baculoviral IAP Repeat Containing 5	Protein Coding	52	GC17P078214	1.82915	https://www.genecards.org/cgi-bin/carddisp.pl?gene=BIRC5
NR1I3	Nuclear Receptor Subfamily 1 Group I Member 3	Protein Coding	51	GC01M161229	1.82859	https://www.genecards.org/cgi-bin/carddisp.pl?gene=NR1I3
CD80	CD80 Molecule	Protein Coding	51	GC03M119524	1.82741	https://www.genecards.org/cgi-bin/carddisp.pl?gene=CD80
ROR2	Receptor Tyrosine Kinase Like Orphan Receptor 2	Protein Coding	55	GC09M100247	1.827	https://www.genecards.org/cgi-bin/carddisp.pl?gene=ROR2
MIR486-1	MicroRNA 486-1	RNA Gene	21	GC08M041660	1.82534	https://www.genecards.org/cgi-bin/carddisp.pl?gene=MIR486-1
ADA	Adenosine Deaminase	Protein Coding	57	GC20M044620	1.82344	https://www.genecards.org/cgi-bin/carddisp.pl?gene=ADA
SGSH	N-Sulfoglucosamine Sulfohydrolase	Protein Coding	52	GC17M080206	1.82235	https://www.genecards.org/cgi-bin/carddisp.pl?gene=SGSH
SNHG15	Small Nucleolar RNA Host Gene 15	RNA Gene	24	GC07M044983	1.82114	https://www.genecards.org/cgi-bin/carddisp.pl?gene=SNHG15
AIM2	Absent In Melanoma 2	Protein Coding	48	GC01M159062	1.82029	https://www.genecards.org/cgi-bin/carddisp.pl?gene=AIM2
MMP24	Matrix Metallopeptidase 24	Protein Coding	48	GC20P035226	1.81638	https://www.genecards.org/cgi-bin/carddisp.pl?gene=MMP24
NUB1	Negative Regulator Of Ubiquitin Like Proteins 1	Protein Coding	44	GC07P151341	1.81638	https://www.genecards.org/cgi-bin/carddisp.pl?gene=NUB1
NLRP12	NLR Family Pyrin Domain Containing 12	Protein Coding	51	GC19M053793	1.8163	https://www.genecards.org/cgi-bin/carddisp.pl?gene=NLRP12
TNFSF13B	TNF Superfamily Member 13b	Protein Coding	52	GC13P108251	1.81514	https://www.genecards.org/cgi-bin/carddisp.pl?gene=TNFSF13B
TFEB	Transcription Factor EB	Protein Coding	48	GC06M075131	1.8138	https://www.genecards.org/cgi-bin/carddisp.pl?gene=TFEB
EIF4G2	Eukaryotic Translation Initiation Factor 4 Gamma 2	Protein Coding	47	GC11M011184	1.81296	https://www.genecards.org/cgi-bin/carddisp.pl?gene=EIF4G2
USP8	Ubiquitin Specific Peptidase 8	Protein Coding	53	GC15P050424	1.81276	https://www.genecards.org/cgi-bin/carddisp.pl?gene=USP8
CDKN2B-AS1	CDKN2B Antisense RNA 1	RNA Gene	26	GC09P021994	1.81138	https://www.genecards.org/cgi-bin/carddisp.pl?gene=CDKN2B-AS1
NACA2	Nascent Polypeptide Associated Complex Subunit Alpha 2	Protein Coding	39	GC17M061590	1.8107	https://www.genecards.org/cgi-bin/carddisp.pl?gene=NACA2
ITGAL	Integrin Subunit Alpha L	Protein Coding	53	GC16P030472	1.81047	https://www.genecards.org/cgi-bin/carddisp.pl?gene=ITGAL
AGRN	Agrin	Protein Coding	52	GC01P001020	1.80925	https://www.genecards.org/cgi-bin/carddisp.pl?gene=AGRN
ITCH	Itchy E3 Ubiquitin Protein Ligase	Protein Coding	53	GC20P034363	1.80847	https://www.genecards.org/cgi-bin/carddisp.pl?gene=ITCH
TCTN3	Tectonic Family Member 3	Protein Coding	48	GC10M095663	1.80632	https://www.genecards.org/cgi-bin/carddisp.pl?gene=TCTN3
LRRK2	Leucine Rich Repeat Kinase 2	Protein Coding	56	GC12P040196	1.8012	https://www.genecards.org/cgi-bin/carddisp.pl?gene=LRRK2
GALC	Galactosylceramidase	Protein Coding	52	GC14M087837	1.79994	https://www.genecards.org/cgi-bin/carddisp.pl?gene=GALC
DIO3	Iodothyronine Deiodinase 3	Protein Coding	46	GC14P111191	1.79964	https://www.genecards.org/cgi-bin/carddisp.pl?gene=DIO3
TRIM32	Tripartite Motif Containing 32	Protein Coding	50	GC09P116687	1.7985	https://www.genecards.org/cgi-bin/carddisp.pl?gene=TRIM32
CNTF	Ciliary Neurotrophic Factor	Protein Coding	47	GC11P058622	1.7977	https://www.genecards.org/cgi-bin/carddisp.pl?gene=CNTF
PDIA3	Protein Disulfide Isomerase Family A Member 3	Protein Coding	51	GC15P043746	1.79513	https://www.genecards.org/cgi-bin/carddisp.pl?gene=PDIA3
TARDBP	TAR DNA Binding Protein	Protein Coding	53	GC01P011013	1.79387	https://www.genecards.org/cgi-bin/carddisp.pl?gene=TARDBP
KCNQ1OT1	KCNQ1 Opposite Strand/Antisense Transcript 1	RNA Gene	30	GC11M005009	1.79231	https://www.genecards.org/cgi-bin/carddisp.pl?gene=KCNQ1OT1
TCF7L1	Transcription Factor 7 Like 1	Protein Coding	48	GC02P085133	1.79213	https://www.genecards.org/cgi-bin/carddisp.pl?gene=TCF7L1
SPCS2	Signal Peptidase Complex Subunit 2	Protein Coding	41	GC11P078736	1.79149	https://www.genecards.org/cgi-bin/carddisp.pl?gene=SPCS2
SERPINB5	Serpin Family B Member 5	Protein Coding	49	GC18P063476	1.78994	https://www.genecards.org/cgi-bin/carddisp.pl?gene=SERPINB5
STEAP4	STEAP4 Metalloreductase	Protein Coding	48	GC07M088419	1.78734	https://www.genecards.org/cgi-bin/carddisp.pl?gene=STEAP4
YWHAE	Tyrosine 3-Monooxygenase/Tryptophan 5-Monooxygenase Activation Protein Epsilon	Protein Coding	56	GC17M011350	1.78424	https://www.genecards.org/cgi-bin/carddisp.pl?gene=YWHAE
SOX4	SRY-Box Transcription Factor 4	Protein Coding	50	GC06P021593	1.78404	https://www.genecards.org/cgi-bin/carddisp.pl?gene=SOX4
BMPR1B	Bone Morphogenetic Protein Receptor Type 1B	Protein Coding	56	GC04P094757	1.78362	https://www.genecards.org/cgi-bin/carddisp.pl?gene=BMPR1B
XK	X-Linked Kx Blood Group Antigen, Kell And VPS13A Binding Protein	Protein Coding	47	GC0XP037685	1.78107	https://www.genecards.org/cgi-bin/carddisp.pl?gene=XK
SLC2A1	Solute Carrier Family 2 Member 1	Protein Coding	60	GC01M042925	1.7762	https://www.genecards.org/cgi-bin/carddisp.pl?gene=SLC2A1
GH1	Growth Hormone 1	Protein Coding	50	GC17M063917	1.77589	https://www.genecards.org/cgi-bin/carddisp.pl?gene=GH1
MIR296	MicroRNA 296	RNA Gene	21	GC20M058817	1.77261	https://www.genecards.org/cgi-bin/carddisp.pl?gene=MIR296
NCOA6	Nuclear Receptor Coactivator 6	Protein Coding	47	GC20M034986	1.77222	https://www.genecards.org/cgi-bin/carddisp.pl?gene=NCOA6
PCSK9	Proprotein Convertase Subtilisin/Kexin Type 9	Protein Coding	57	GC01P055039	1.77175	https://www.genecards.org/cgi-bin/carddisp.pl?gene=PCSK9
PTPRC	Protein Tyrosine Phosphatase Receptor Type C	Protein Coding	59	GC01P198607	1.77132	https://www.genecards.org/cgi-bin/carddisp.pl?gene=PTPRC
ALX3	ALX Homeobox 3	Protein Coding	40	GC01M110059	1.76869	https://www.genecards.org/cgi-bin/carddisp.pl?gene=ALX3
USP33	Ubiquitin Specific Peptidase 33	Protein Coding	46	GC01M077695	1.76545	https://www.genecards.org/cgi-bin/carddisp.pl?gene=USP33
TRIB3	Tribbles Pseudokinase 3	Protein Coding	50	GC20P000361	1.76397	https://www.genecards.org/cgi-bin/carddisp.pl?gene=TRIB3
RAC1	Rac Family Small GTPase 1	Protein Coding	55	GC07P006377	1.75652	https://www.genecards.org/cgi-bin/carddisp.pl?gene=RAC1
EMSY	EMSY Transcriptional Repressor, BRCA2 Interacting	Protein Coding	44	GC11P078767	1.75239	https://www.genecards.org/cgi-bin/carddisp.pl?gene=EMSY
AGO4	Argonaute RISC Component 4	Protein Coding	41	GC01P035807	1.75239	https://www.genecards.org/cgi-bin/carddisp.pl?gene=AGO4
DNAJC22	DnaJ Heat Shock Protein Family (Hsp40) Member C22	Protein Coding	37	GC12P049346	1.75239	https://www.genecards.org/cgi-bin/carddisp.pl?gene=DNAJC22
ZNF705A	Zinc Finger Protein 705A	Protein Coding	31	GC12P008157	1.75239	https://www.genecards.org/cgi-bin/carddisp.pl?gene=ZNF705A
GLI1	GLI Family Zinc Finger 1	Protein Coding	56	GC12P057743	1.74926	https://www.genecards.org/cgi-bin/carddisp.pl?gene=GLI1
E2F1	E2F Transcription Factor 1	Protein Coding	50	GC20M033675	1.74914	https://www.genecards.org/cgi-bin/carddisp.pl?gene=E2F1
PACSIN3	Protein Kinase C And Casein Kinase Substrate In Neurons 3	Protein Coding	44	GC11M102155	1.74731	https://www.genecards.org/cgi-bin/carddisp.pl?gene=PACSIN3
THBD	Thrombomodulin	Protein Coding	53	GC20M023026	1.74481	https://www.genecards.org/cgi-bin/carddisp.pl?gene=THBD
VEGFC	Vascular Endothelial Growth Factor C	Protein Coding	53	GC04M176683	1.73695	https://www.genecards.org/cgi-bin/carddisp.pl?gene=VEGFC
COL4A3	Collagen Type IV Alpha 3 Chain	Protein Coding	53	GC02P227164	1.73553	https://www.genecards.org/cgi-bin/carddisp.pl?gene=COL4A3
COL4A4	Collagen Type IV Alpha 4 Chain	Protein Coding	51	GC02M226973	1.73553	https://www.genecards.org/cgi-bin/carddisp.pl?gene=COL4A4
ATP6V0A2	ATPase H+ Transporting V0 Subunit A2	Protein Coding	51	GC12P123712	1.73419	https://www.genecards.org/cgi-bin/carddisp.pl?gene=ATP6V0A2
FBXW7	F-Box And WD Repeat Domain Containing 7	Protein Coding	51	GC04M152321	1.73299	https://www.genecards.org/cgi-bin/carddisp.pl?gene=FBXW7
H3-3B	H3.3 Histone B	Protein Coding	46	GC17M075815	1.73253	https://www.genecards.org/cgi-bin/carddisp.pl?gene=H3-3B
CCL8	C-C Motif Chemokine Ligand 8	Protein Coding	46	GC17P034319	1.73229	https://www.genecards.org/cgi-bin/carddisp.pl?gene=CCL8
CHPF	Chondroitin Polymerizing Factor	Protein Coding	45	GC02M219538	1.73182	https://www.genecards.org/cgi-bin/carddisp.pl?gene=CHPF
IL15RA	Interleukin 15 Receptor Subunit Alpha	Protein Coding	47	GC10M005943	1.72995	https://www.genecards.org/cgi-bin/carddisp.pl?gene=IL15RA
CCL21	C-C Motif Chemokine Ligand 21	Protein Coding	48	GC09M034709	1.72887	https://www.genecards.org/cgi-bin/carddisp.pl?gene=CCL21
GNS	Glucosamine (N-Acetyl)-6-Sulfatase	Protein Coding	51	GC12M064713	1.72726	https://www.genecards.org/cgi-bin/carddisp.pl?gene=GNS
PTCH1	Patched 1	Protein Coding	57	GC09M095442	1.72488	https://www.genecards.org/cgi-bin/carddisp.pl?gene=PTCH1
HLA-DPB1	Major Histocompatibility Complex, Class II, DP Beta 1	Protein Coding	51	GC06P096136	1.72488	https://www.genecards.org/cgi-bin/carddisp.pl?gene=HLA-DPB1
RPS10	Ribosomal Protein S10	Protein Coding	51	GC06M075053	1.72488	https://www.genecards.org/cgi-bin/carddisp.pl?gene=RPS10
MIR31	MicroRNA 31	RNA Gene	22	GC09M021874	1.72293	https://www.genecards.org/cgi-bin/carddisp.pl?gene=MIR31
ADAM15	ADAM Metallopeptidase Domain 15	Protein Coding	51	GC01P155050	1.7214	https://www.genecards.org/cgi-bin/carddisp.pl?gene=ADAM15
PAK1	P21 (RAC1) Activated Kinase 1	Protein Coding	57	GC11M103141	1.72068	https://www.genecards.org/cgi-bin/carddisp.pl?gene=PAK1
TMPO	Thymopoietin	Protein Coding	53	GC12P098515	1.72013	https://www.genecards.org/cgi-bin/carddisp.pl?gene=TMPO
NPC1	NPC Intracellular Cholesterol Transporter 1	Protein Coding	56	GC18M023506	1.71864	https://www.genecards.org/cgi-bin/carddisp.pl?gene=NPC1
IL24	Interleukin 24	Protein Coding	48	GC01P206897	1.71622	https://www.genecards.org/cgi-bin/carddisp.pl?gene=IL24
BNIP3	BCL2 Interacting Protein 3	Protein Coding	47	GC10M131966	1.71427	https://www.genecards.org/cgi-bin/carddisp.pl?gene=BNIP3
PAPSS1	3'-Phosphoadenosine 5'-Phosphosulfate Synthase 1	Protein Coding	49	GC04M107590	1.71213	https://www.genecards.org/cgi-bin/carddisp.pl?gene=PAPSS1
AZU1	Azurocidin 1	Protein Coding	46	GC19P000825	1.71072	https://www.genecards.org/cgi-bin/carddisp.pl?gene=AZU1
TYK2	Tyrosine Kinase 2	Protein Coding	60	GC19M010350	1.70569	https://www.genecards.org/cgi-bin/carddisp.pl?gene=TYK2
KDR	Kinase Insert Domain Receptor	Protein Coding	60	GC04M055078	1.70217	https://www.genecards.org/cgi-bin/carddisp.pl?gene=KDR
MFAP5	Microfibril Associated Protein 5	Protein Coding	51	GC12M008637	1.7009	https://www.genecards.org/cgi-bin/carddisp.pl?gene=MFAP5
TUBB3	Tubulin Beta 3 Class III	Protein Coding	55	GC16P091753	1.69994	https://www.genecards.org/cgi-bin/carddisp.pl?gene=TUBB3
SPTBN1	Spectrin Beta, Non-Erythrocytic 1	Protein Coding	52	GC02P054456	1.69994	https://www.genecards.org/cgi-bin/carddisp.pl?gene=SPTBN1
ARSK	Arylsulfatase Family Member K	Protein Coding	44	GC05P095555	1.69994	https://www.genecards.org/cgi-bin/carddisp.pl?gene=ARSK
KBTBD13	Kelch Repeat And BTB Domain Containing 13	Protein Coding	39	GC15P126478	1.69813	https://www.genecards.org/cgi-bin/carddisp.pl?gene=KBTBD13
SYNE3	Spectrin Repeat Containing Nuclear Envelope Family Member 3	Protein Coding	42	GC14M104106	1.69567	https://www.genecards.org/cgi-bin/carddisp.pl?gene=SYNE3
PIEZO1	Piezo Type Mechanosensitive Ion Channel Component 1	Protein Coding	47	GC16M088715	1.6943	https://www.genecards.org/cgi-bin/carddisp.pl?gene=PIEZO1
CFI	Complement Factor I	Protein Coding	54	GC04M109732	1.69186	https://www.genecards.org/cgi-bin/carddisp.pl?gene=CFI
LCOR	Ligand Dependent Nuclear Receptor Corepressor	Protein Coding	44	GC10P096832	1.69159	https://www.genecards.org/cgi-bin/carddisp.pl?gene=LCOR
HSPA4	Heat Shock Protein Family A (Hsp70) Member 4	Protein Coding	49	GC05P133054	1.6905	https://www.genecards.org/cgi-bin/carddisp.pl?gene=HSPA4
MMP19	Matrix Metallopeptidase 19	Protein Coding	55	GC12M055835	1.68921	https://www.genecards.org/cgi-bin/carddisp.pl?gene=MMP19
PDCD5	Programmed Cell Death 5	Protein Coding	46	GC19P032581	1.68456	https://www.genecards.org/cgi-bin/carddisp.pl?gene=PDCD5
SAA4	Serum Amyloid A4, Constitutive	Protein Coding	45	GC11M018234	1.6842	https://www.genecards.org/cgi-bin/carddisp.pl?gene=SAA4
PF4	Platelet Factor 4	Protein Coding	47	GC04M073980	1.68374	https://www.genecards.org/cgi-bin/carddisp.pl?gene=PF4
AHR	Aryl Hydrocarbon Receptor	Protein Coding	54	GC07P016916	1.68299	https://www.genecards.org/cgi-bin/carddisp.pl?gene=AHR
ENPP2	Ectonucleotide Pyrophosphatase/Phosphodiesterase 2	Protein Coding	52	GC08M119556	1.67921	https://www.genecards.org/cgi-bin/carddisp.pl?gene=ENPP2
TNFRSF10A	TNF Receptor Superfamily Member 10a	Protein Coding	52	GC08M023190	1.67797	https://www.genecards.org/cgi-bin/carddisp.pl?gene=TNFRSF10A
UTS2	Urotensin 2	Protein Coding	46	GC01M007843	1.67253	https://www.genecards.org/cgi-bin/carddisp.pl?gene=UTS2
HMGCR	3-Hydroxy-3-Methylglutaryl-CoA Reductase	Protein Coding	53	GC05P075336	1.67146	https://www.genecards.org/cgi-bin/carddisp.pl?gene=HMGCR
MIR139	MicroRNA 139	RNA Gene	23	GC11M072615	1.67137	https://www.genecards.org/cgi-bin/carddisp.pl?gene=MIR139
BMAL1	Basic Helix-Loop-Helix ARNT Like 1	Protein Coding	48	GC11P013277	1.66881	https://www.genecards.org/cgi-bin/carddisp.pl?gene=BMAL1
APOH	Apolipoprotein H	Protein Coding	51	GC17M066212	1.66707	https://www.genecards.org/cgi-bin/carddisp.pl?gene=APOH
FAAH	Fatty Acid Amide Hydrolase	Protein Coding	54	GC01P046394	1.66431	https://www.genecards.org/cgi-bin/carddisp.pl?gene=FAAH
ARSA	Arylsulfatase A	Protein Coding	54	GC22M050622	1.6642	https://www.genecards.org/cgi-bin/carddisp.pl?gene=ARSA
XYLT2	Xylosyltransferase 2	Protein Coding	52	GC17P067210	1.66299	https://www.genecards.org/cgi-bin/carddisp.pl?gene=XYLT2
GSTP1	Glutathione S-Transferase Pi 1	Protein Coding	57	GC11P067583	1.66223	https://www.genecards.org/cgi-bin/carddisp.pl?gene=GSTP1
TAGLN	Transgelin	Protein Coding	50	GC11P117199	1.66223	https://www.genecards.org/cgi-bin/carddisp.pl?gene=TAGLN
SMYD1	SET And MYND Domain Containing 1	Protein Coding	43	GC02P088388	1.66	https://www.genecards.org/cgi-bin/carddisp.pl?gene=SMYD1
RASAL3	RAS Protein Activator Like 3	Protein Coding	42	GC19M015451	1.66	https://www.genecards.org/cgi-bin/carddisp.pl?gene=RASAL3
PHETA1	PH Domain Containing Endocytic Trafficking Adaptor 1	Protein Coding	40	GC12M111361	1.66	https://www.genecards.org/cgi-bin/carddisp.pl?gene=PHETA1
PPP1R27	Protein Phosphatase 1 Regulatory Subunit 27	Protein Coding	35	GC17M081833	1.66	https://www.genecards.org/cgi-bin/carddisp.pl?gene=PPP1R27
CSF2RA	Colony Stimulating Factor 2 Receptor Subunit Alpha	Protein Coding	52	GC0XP001929	1.65944	https://www.genecards.org/cgi-bin/carddisp.pl?gene=CSF2RA
CNR2	Cannabinoid Receptor 2	Protein Coding	51	GC01M023870	1.6572	https://www.genecards.org/cgi-bin/carddisp.pl?gene=CNR2
IKBKB	Inhibitor Of Nuclear Factor Kappa B Kinase Subunit Beta	Protein Coding	61	GC08P042271	1.65596	https://www.genecards.org/cgi-bin/carddisp.pl?gene=IKBKB
OLAH	Oleoyl-ACP Hydrolase	Protein Coding	41	GC10P015032	1.65584	https://www.genecards.org/cgi-bin/carddisp.pl?gene=OLAH
SLC26A4	Solute Carrier Family 26 Member 4	Protein Coding	49	GC07P107660	1.65581	https://www.genecards.org/cgi-bin/carddisp.pl?gene=SLC26A4
CD34	CD34 Molecule	Protein Coding	52	GC01M207880	1.65507	https://www.genecards.org/cgi-bin/carddisp.pl?gene=CD34
NIN	Ninein	Protein Coding	48	GC14M050719	1.65376	https://www.genecards.org/cgi-bin/carddisp.pl?gene=NIN
CD151	CD151 Molecule (Raph Blood Group)	Protein Coding	51	GC11P002266	1.65371	https://www.genecards.org/cgi-bin/carddisp.pl?gene=CD151
CSTA	Cystatin A	Protein Coding	51	GC03P122325	1.65319	https://www.genecards.org/cgi-bin/carddisp.pl?gene=CSTA
IFNL1	Interferon Lambda 1	Protein Coding	43	GC19P039296	1.65063	https://www.genecards.org/cgi-bin/carddisp.pl?gene=IFNL1
MIR320A	MicroRNA 320a	RNA Gene	24	GC08M022279	1.64609	https://www.genecards.org/cgi-bin/carddisp.pl?gene=MIR320A
CYP2D6	Cytochrome P450 Family 2 Subfamily D Member 6	Protein Coding	53	GC22M042126	1.64505	https://www.genecards.org/cgi-bin/carddisp.pl?gene=CYP2D6
GBX2	Gastrulation Brain Homeobox 2	Protein Coding	46	GC02M236165	1.64498	https://www.genecards.org/cgi-bin/carddisp.pl?gene=GBX2
TSKU	Tsukushi, Small Leucine Rich Proteoglycan	Protein Coding	43	GC11P076782	1.64498	https://www.genecards.org/cgi-bin/carddisp.pl?gene=TSKU
NT5DC2	5'-Nucleotidase Domain Containing 2	Protein Coding	42	GC03M052524	1.64498	https://www.genecards.org/cgi-bin/carddisp.pl?gene=NT5DC2
CRTC1	CREB Regulated Transcription Coactivator 1	Protein Coding	50	GC19P075779	1.64036	https://www.genecards.org/cgi-bin/carddisp.pl?gene=CRTC1
DPEP1	Dipeptidase 1	Protein Coding	50	GC16P089613	1.64036	https://www.genecards.org/cgi-bin/carddisp.pl?gene=DPEP1
CSMD1	CUB And Sushi Multiple Domains 1	Protein Coding	44	GC08M002953	1.64036	https://www.genecards.org/cgi-bin/carddisp.pl?gene=CSMD1
TMEM167A	Transmembrane Protein 167A	Protein Coding	40	GC05M083052	1.64036	https://www.genecards.org/cgi-bin/carddisp.pl?gene=TMEM167A
SCARNA18	Small Cajal Body-Specific RNA 18	RNA Gene	19	GC05M083064	1.64036	https://www.genecards.org/cgi-bin/carddisp.pl?gene=SCARNA18
TSLP	Thymic Stromal Lymphopoietin	Protein Coding	46	GC05P111070	1.63836	https://www.genecards.org/cgi-bin/carddisp.pl?gene=TSLP
BAG1	BAG Cochaperone 1	Protein Coding	47	GC09M033245	1.63589	https://www.genecards.org/cgi-bin/carddisp.pl?gene=BAG1
MIR146B	MicroRNA 146b	RNA Gene	24	GC10P102436	1.63514	https://www.genecards.org/cgi-bin/carddisp.pl?gene=MIR146B
ERAP2	Endoplasmic Reticulum Aminopeptidase 2	Protein Coding	47	GC05P096875	1.63318	https://www.genecards.org/cgi-bin/carddisp.pl?gene=ERAP2
MAP2K6	Mitogen-Activated Protein Kinase Kinase 6	Protein Coding	53	GC17P069414	1.63279	https://www.genecards.org/cgi-bin/carddisp.pl?gene=MAP2K6
NFAT5	Nuclear Factor Of Activated T Cells 5	Protein Coding	48	GC16P069565	1.63279	https://www.genecards.org/cgi-bin/carddisp.pl?gene=NFAT5
IL18RAP	Interleukin 18 Receptor Accessory Protein	Protein Coding	46	GC02P102418	1.63149	https://www.genecards.org/cgi-bin/carddisp.pl?gene=IL18RAP
MIR33A	MicroRNA 33a	RNA Gene	22	GC22P041900	1.62891	https://www.genecards.org/cgi-bin/carddisp.pl?gene=MIR33A
HBEGF	Heparin Binding EGF Like Growth Factor	Protein Coding	50	GC05M140332	1.62784	https://www.genecards.org/cgi-bin/carddisp.pl?gene=HBEGF
ONECUT2	One Cut Homeobox 2	Protein Coding	41	GC18P057436	1.62759	https://www.genecards.org/cgi-bin/carddisp.pl?gene=ONECUT2
FMR1	Fragile X Messenger Ribonucleoprotein 1	Protein Coding	51	GC0XP147960	1.62638	https://www.genecards.org/cgi-bin/carddisp.pl?gene=FMR1
TNFRSF13C	TNF Receptor Superfamily Member 13C	Protein Coding	52	GC22M063734	1.6231	https://www.genecards.org/cgi-bin/carddisp.pl?gene=TNFRSF13C
ZNF469	Zinc Finger Protein 469	Protein Coding	38	GC16P088101	1.61707	https://www.genecards.org/cgi-bin/carddisp.pl?gene=ZNF469
MIR200B	MicroRNA 200b	RNA Gene	24	GC01P001167	1.61673	https://www.genecards.org/cgi-bin/carddisp.pl?gene=MIR200B
DUSP1	Dual Specificity Phosphatase 1	Protein Coding	52	GC05M172768	1.61417	https://www.genecards.org/cgi-bin/carddisp.pl?gene=DUSP1
SHC1	SHC Adaptor Protein 1	Protein Coding	50	GC01M154962	1.61147	https://www.genecards.org/cgi-bin/carddisp.pl?gene=SHC1
SERPINA4	Serpin Family A Member 4	Protein Coding	48	GC14P094561	1.61147	https://www.genecards.org/cgi-bin/carddisp.pl?gene=SERPINA4
AMPD2	Adenosine Monophosphate Deaminase 2	Protein Coding	52	GC01P109616	1.60989	https://www.genecards.org/cgi-bin/carddisp.pl?gene=AMPD2
CHRNA7	Cholinergic Receptor Nicotinic Alpha 7 Subunit	Protein Coding	52	GC15P031923	1.60939	https://www.genecards.org/cgi-bin/carddisp.pl?gene=CHRNA7
PYCARD	PYD And CARD Domain Containing	Protein Coding	48	GC16M031201	1.60552	https://www.genecards.org/cgi-bin/carddisp.pl?gene=PYCARD
PPARGC1A	PPARG Coactivator 1 Alpha	Protein Coding	53	GC04M023755	1.60388	https://www.genecards.org/cgi-bin/carddisp.pl?gene=PPARGC1A
METTL3	Methyltransferase 3, N6-Adenosine-Methyltransferase Complex Catalytic Subunit	Protein Coding	48	GC14M021498	1.60358	https://www.genecards.org/cgi-bin/carddisp.pl?gene=METTL3
GPX3	Glutathione Peroxidase 3	Protein Coding	47	GC05P150997	1.60358	https://www.genecards.org/cgi-bin/carddisp.pl?gene=GPX3
MIR337	MicroRNA 337	RNA Gene	22	GC14P111391	1.60358	https://www.genecards.org/cgi-bin/carddisp.pl?gene=MIR337
COL4A1	Collagen Type IV Alpha 1 Chain	Protein Coding	55	GC13M110148	1.60345	https://www.genecards.org/cgi-bin/carddisp.pl?gene=COL4A1
SNORD19	Small Nucleolar RNA, C/D Box 19	RNA Gene	18	GC03P053145	1.60332	https://www.genecards.org/cgi-bin/carddisp.pl?gene=SNORD19
HDAC8	Histone Deacetylase 8	Protein Coding	55	GC0XM072329	1.60168	https://www.genecards.org/cgi-bin/carddisp.pl?gene=HDAC8
PDE4A	Phosphodiesterase 4A	Protein Coding	51	GC19P010416	1.60063	https://www.genecards.org/cgi-bin/carddisp.pl?gene=PDE4A
HDAC2	Histone Deacetylase 2	Protein Coding	59	GC06M113933	1.59875	https://www.genecards.org/cgi-bin/carddisp.pl?gene=HDAC2
CXADR	CXADR Ig-Like Cell Adhesion Molecule	Protein Coding	50	GC21P017513	1.59862	https://www.genecards.org/cgi-bin/carddisp.pl?gene=CXADR
MIR148A	MicroRNA 148a	RNA Gene	22	GC07M025950	1.59855	https://www.genecards.org/cgi-bin/carddisp.pl?gene=MIR148A
ANXA2	Annexin A2	Protein Coding	55	GC15M060347	1.59453	https://www.genecards.org/cgi-bin/carddisp.pl?gene=ANXA2
TERT	Telomerase Reverse Transcriptase	Protein Coding	58	GC05M001253	1.59362	https://www.genecards.org/cgi-bin/carddisp.pl?gene=TERT
LTF	Lactotransferrin	Protein Coding	52	GC03M046435	1.59237	https://www.genecards.org/cgi-bin/carddisp.pl?gene=LTF
ORAI1	ORAI Calcium Release-Activated Calcium Modulator 1	Protein Coding	52	GC12P127394	1.59107	https://www.genecards.org/cgi-bin/carddisp.pl?gene=ORAI1
EGFR	Epidermal Growth Factor Receptor	Protein Coding	62	GC07P055019	1.59034	https://www.genecards.org/cgi-bin/carddisp.pl?gene=EGFR
RPA3	Replication Protein A3	Protein Coding	47	GC07M008531	1.58975	https://www.genecards.org/cgi-bin/carddisp.pl?gene=RPA3
MIR125B2	MicroRNA 125b-2	RNA Gene	23	GC21P016590	1.58975	https://www.genecards.org/cgi-bin/carddisp.pl?gene=MIR125B2
GSTT1	Glutathione S-Transferase Theta 1	Protein Coding	38	GC22Mi00270	1.58415	https://www.genecards.org/cgi-bin/carddisp.pl?gene=GSTT1
TCF4	Transcription Factor 4	Protein Coding	54	GC18M055222	1.58324	https://www.genecards.org/cgi-bin/carddisp.pl?gene=TCF4
KCNMA1	Potassium Calcium-Activated Channel Subfamily M Alpha 1	Protein Coding	56	GC10M076869	1.58176	https://www.genecards.org/cgi-bin/carddisp.pl?gene=KCNMA1
NOD1	Nucleotide Binding Oligomerization Domain Containing 1	Protein Coding	50	GC07M030424	1.58176	https://www.genecards.org/cgi-bin/carddisp.pl?gene=NOD1
STAB1	Stabilin 1	Protein Coding	48	GC03P052495	1.58176	https://www.genecards.org/cgi-bin/carddisp.pl?gene=STAB1
TYMP	Thymidine Phosphorylase	Protein Coding	54	GC22M050525	1.58142	https://www.genecards.org/cgi-bin/carddisp.pl?gene=TYMP
MSX2	Msh Homeobox 2	Protein Coding	53	GC05P174724	1.58004	https://www.genecards.org/cgi-bin/carddisp.pl?gene=MSX2
LNCRNA-ATB	LncRNA Activated By TGF-Beta	RNA Gene	8	GC14P036687	1.57999	https://www.genecards.org/cgi-bin/carddisp.pl?gene=LNCRNA-ATB
MIR365A	MicroRNA 365a	RNA Gene	22	GC16P014309	1.57914	https://www.genecards.org/cgi-bin/carddisp.pl?gene=MIR365A
FPR2	Formyl Peptide Receptor 2	Protein Coding	53	GC19P051752	1.57743	https://www.genecards.org/cgi-bin/carddisp.pl?gene=FPR2
ADIPOR1	Adiponectin Receptor 1	Protein Coding	51	GC01M202940	1.5763	https://www.genecards.org/cgi-bin/carddisp.pl?gene=ADIPOR1
DDR1	Discoidin Domain Receptor Tyrosine Kinase 1	Protein Coding	53	GC06P096082	1.57196	https://www.genecards.org/cgi-bin/carddisp.pl?gene=DDR1
B3GALNT2	Beta-1,3-N-Acetylgalactosaminyltransferase 2	Protein Coding	48	GC01M235440	1.57086	https://www.genecards.org/cgi-bin/carddisp.pl?gene=B3GALNT2
AQP4	Aquaporin 4	Protein Coding	53	GC18M026852	1.57073	https://www.genecards.org/cgi-bin/carddisp.pl?gene=AQP4
ADAMTS15	ADAM Metallopeptidase With Thrombospondin Type 1 Motif 15	Protein Coding	44	GC11P130448	1.56932	https://www.genecards.org/cgi-bin/carddisp.pl?gene=ADAMTS15
SMAD9	SMAD Family Member 9	Protein Coding	53	GC13M036844	1.5689	https://www.genecards.org/cgi-bin/carddisp.pl?gene=SMAD9
IL1F10	Interleukin 1 Family Member 10	Protein Coding	44	GC02P113067	1.56788	https://www.genecards.org/cgi-bin/carddisp.pl?gene=IL1F10
ERVK-18	Endogenous Retrovirus Group K Member 18	Protein Coding	11	GC01U903332	1.56756	https://www.genecards.org/cgi-bin/carddisp.pl?gene=ERVK-18
TRPA1	Transient Receptor Potential Cation Channel Subfamily A Member 1	Protein Coding	54	GC08M072019	1.56663	https://www.genecards.org/cgi-bin/carddisp.pl?gene=TRPA1
ZSWIM6	Zinc Finger SWIM-Type Containing 6	Protein Coding	42	GC05P061332	1.56164	https://www.genecards.org/cgi-bin/carddisp.pl?gene=ZSWIM6
HPD	4-Hydroxyphenylpyruvate Dioxygenase	Protein Coding	52	GC12M121839	1.55788	https://www.genecards.org/cgi-bin/carddisp.pl?gene=HPD
IL17B	Interleukin 17B	Protein Coding	47	GC05M149371	1.55731	https://www.genecards.org/cgi-bin/carddisp.pl?gene=IL17B
CD8A	CD8a Molecule	Protein Coding	54	GC02M086784	1.55112	https://www.genecards.org/cgi-bin/carddisp.pl?gene=CD8A
METRNL	Meteorin Like, Glial Cell Differentiation Regulator	Protein Coding	42	GC17P083079	1.5495	https://www.genecards.org/cgi-bin/carddisp.pl?gene=METRNL
JAM3	Junctional Adhesion Molecule 3	Protein Coding	50	GC11P134068	1.54931	https://www.genecards.org/cgi-bin/carddisp.pl?gene=JAM3
PTK2	Protein Tyrosine Kinase 2	Protein Coding	55	GC08M140657	1.54499	https://www.genecards.org/cgi-bin/carddisp.pl?gene=PTK2
RIGI	RNA Sensor RIG-I	Protein Coding	53	GC09M032468	1.54449	https://www.genecards.org/cgi-bin/carddisp.pl?gene=RIGI
CFLAR	CASP8 And FADD Like Apoptosis Regulator	Protein Coding	51	GC02P201126	1.54068	https://www.genecards.org/cgi-bin/carddisp.pl?gene=CFLAR
MIR485	MicroRNA 485	RNA Gene	20	GC14P111407	1.53932	https://www.genecards.org/cgi-bin/carddisp.pl?gene=MIR485
XIAP	X-Linked Inhibitor Of Apoptosis	Protein Coding	59	GC0XP123859	1.53883	https://www.genecards.org/cgi-bin/carddisp.pl?gene=XIAP
PRODH	Proline Dehydrogenase 1	Protein Coding	52	GC22M018912	1.5383	https://www.genecards.org/cgi-bin/carddisp.pl?gene=PRODH
NPR2	Natriuretic Peptide Receptor 2	Protein Coding	56	GC09P050010	1.53646	https://www.genecards.org/cgi-bin/carddisp.pl?gene=NPR2
CR1	Complement C3b/C4b Receptor 1 (Knops Blood Group)	Protein Coding	51	GC01P207496	1.53603	https://www.genecards.org/cgi-bin/carddisp.pl?gene=CR1
BCL2L1	BCL2 Like 1	Protein Coding	55	GC20M031664	1.5353	https://www.genecards.org/cgi-bin/carddisp.pl?gene=BCL2L1
EPYC	Epiphycan	Protein Coding	43	GC12M090963	1.53438	https://www.genecards.org/cgi-bin/carddisp.pl?gene=EPYC
KLF9	KLF Transcription Factor 9	Protein Coding	42	GC09M070384	1.53438	https://www.genecards.org/cgi-bin/carddisp.pl?gene=KLF9
PPT1	Palmitoyl-Protein Thioesterase 1	Protein Coding	53	GC01M040117	1.52724	https://www.genecards.org/cgi-bin/carddisp.pl?gene=PPT1
THBS2	Thrombospondin 2	Protein Coding	53	GC06M169215	1.52611	https://www.genecards.org/cgi-bin/carddisp.pl?gene=THBS2
IGFBP2	Insulin Like Growth Factor Binding Protein 2	Protein Coding	51	GC02P216632	1.52539	https://www.genecards.org/cgi-bin/carddisp.pl?gene=IGFBP2
DPH1	Diphthamide Biosynthesis 1	Protein Coding	47	GC17P002030	1.52501	https://www.genecards.org/cgi-bin/carddisp.pl?gene=DPH1
DCDC1	Doublecortin Domain Containing 1	Protein Coding	38	GC11M030851	1.52501	https://www.genecards.org/cgi-bin/carddisp.pl?gene=DCDC1
CLEC4A	C-Type Lectin Domain Family 4 Member A	Protein Coding	46	GC12P024881	1.52409	https://www.genecards.org/cgi-bin/carddisp.pl?gene=CLEC4A
TPSAB1	Tryptase Alpha/Beta 1	Protein Coding	50	GC16P001240	1.52391	https://www.genecards.org/cgi-bin/carddisp.pl?gene=TPSAB1
MAP7	Microtubule Associated Protein 7	Protein Coding	43	GC06M136342	1.52324	https://www.genecards.org/cgi-bin/carddisp.pl?gene=MAP7
PDCD1	Programmed Cell Death 1	Protein Coding	55	GC02M241849	1.52021	https://www.genecards.org/cgi-bin/carddisp.pl?gene=PDCD1
POR	Cytochrome P450 Oxidoreductase	Protein Coding	56	GC07P075899	1.5202	https://www.genecards.org/cgi-bin/carddisp.pl?gene=POR
ZCCHC8	Zinc Finger CCHC-Type Containing 8	Protein Coding	44	GC12M122607	1.5172	https://www.genecards.org/cgi-bin/carddisp.pl?gene=ZCCHC8
EXOSC4	Exosome Component 4	Protein Coding	43	GC08P145241	1.5172	https://www.genecards.org/cgi-bin/carddisp.pl?gene=EXOSC4
MIR193A	MicroRNA 193a	RNA Gene	22	GC17P031559	1.51685	https://www.genecards.org/cgi-bin/carddisp.pl?gene=MIR193A
FIP1L1	Factor Interacting With PAPOLA And CPSF1	Protein Coding	47	GC04P053439	1.51654	https://www.genecards.org/cgi-bin/carddisp.pl?gene=FIP1L1
ERLEC1	Endoplasmic Reticulum Lectin 1	Protein Coding	45	GC02P053786	1.51413	https://www.genecards.org/cgi-bin/carddisp.pl?gene=ERLEC1
SPON1	Spondin 1	Protein Coding	45	GC11P013940	1.51292	https://www.genecards.org/cgi-bin/carddisp.pl?gene=SPON1
OPRK1	Opioid Receptor Kappa 1	Protein Coding	52	GC08M053227	1.51034	https://www.genecards.org/cgi-bin/carddisp.pl?gene=OPRK1
IL27	Interleukin 27	Protein Coding	44	GC16M039046	1.51034	https://www.genecards.org/cgi-bin/carddisp.pl?gene=IL27
ZFP36	ZFP36 Ring Finger Protein	Protein Coding	44	GC19P039406	1.5096	https://www.genecards.org/cgi-bin/carddisp.pl?gene=ZFP36
PPBP	Pro-Platelet Basic Protein	Protein Coding	49	GC04M073986	1.50927	https://www.genecards.org/cgi-bin/carddisp.pl?gene=PPBP
THY1	Thy-1 Cell Surface Antigen	Protein Coding	50	GC11M119417	1.50894	https://www.genecards.org/cgi-bin/carddisp.pl?gene=THY1
DYNC1I1	Dynein Cytoplasmic 1 Intermediate Chain 1	Protein Coding	47	GC07P095772	1.50789	https://www.genecards.org/cgi-bin/carddisp.pl?gene=DYNC1I1
AGAP1	ArfGAP With GTPase Domain, Ankyrin Repeat And PH Domain 1	Protein Coding	46	GC02P235494	1.50789	https://www.genecards.org/cgi-bin/carddisp.pl?gene=AGAP1
RPL29	Ribosomal Protein L29	Protein Coding	46	GC03M052134	1.50789	https://www.genecards.org/cgi-bin/carddisp.pl?gene=RPL29
SMG6	SMG6 Nonsense Mediated MRNA Decay Factor	Protein Coding	46	GC17M002059	1.50789	https://www.genecards.org/cgi-bin/carddisp.pl?gene=SMG6
DCP1A	Decapping MRNA 1A	Protein Coding	44	GC03M053347	1.50789	https://www.genecards.org/cgi-bin/carddisp.pl?gene=DCP1A
CCDC97	Coiled-Coil Domain Containing 97	Protein Coding	40	GC19P041310	1.50789	https://www.genecards.org/cgi-bin/carddisp.pl?gene=CCDC97
JRKL	JRK Like	Protein Coding	39	GC11P096389	1.50789	https://www.genecards.org/cgi-bin/carddisp.pl?gene=JRKL
DDIT3	DNA Damage Inducible Transcript 3	Protein Coding	52	GC12M057516	1.50362	https://www.genecards.org/cgi-bin/carddisp.pl?gene=DDIT3
SCG2	Secretogranin II	Protein Coding	46	GC02M223596	1.50322	https://www.genecards.org/cgi-bin/carddisp.pl?gene=SCG2
MIR98	MicroRNA 98	RNA Gene	21	GC0XM053651	1.50306	https://www.genecards.org/cgi-bin/carddisp.pl?gene=MIR98
ADRB2	Adrenoceptor Beta 2	Protein Coding	56	GC05P148825	1.5012	https://www.genecards.org/cgi-bin/carddisp.pl?gene=ADRB2
FAH	Fumarylacetoacetate Hydrolase	Protein Coding	53	GC15P080152	1.50066	https://www.genecards.org/cgi-bin/carddisp.pl?gene=FAH
NOX1	NADPH Oxidase 1	Protein Coding	50	GC0XM100843	1.49397	https://www.genecards.org/cgi-bin/carddisp.pl?gene=NOX1
SUMF1	Sulfatase Modifying Factor 1	Protein Coding	48	GC03M003700	1.49236	https://www.genecards.org/cgi-bin/carddisp.pl?gene=SUMF1
CSF3	Colony Stimulating Factor 3	Protein Coding	47	GC17P040015	1.48909	https://www.genecards.org/cgi-bin/carddisp.pl?gene=CSF3
NGFR	Nerve Growth Factor Receptor	Protein Coding	54	GC17P049495	1.48849	https://www.genecards.org/cgi-bin/carddisp.pl?gene=NGFR
GRP	Gastrin Releasing Peptide	Protein Coding	47	GC18P059220	1.48623	https://www.genecards.org/cgi-bin/carddisp.pl?gene=GRP
ACTN4	Actinin Alpha 4	Protein Coding	53	GC19P038647	1.48595	https://www.genecards.org/cgi-bin/carddisp.pl?gene=ACTN4
RXRB	Retinoid X Receptor Beta	Protein Coding	52	GC06M033193	1.48292	https://www.genecards.org/cgi-bin/carddisp.pl?gene=RXRB
CEACAM16	CEA Cell Adhesion Molecule 16, Tectorial Membrane Component	Protein Coding	41	GC19P044699	1.48292	https://www.genecards.org/cgi-bin/carddisp.pl?gene=CEACAM16
TECTB	Tectorin Beta	Protein Coding	38	GC10P112283	1.48292	https://www.genecards.org/cgi-bin/carddisp.pl?gene=TECTB
HSPB1	Heat Shock Protein Family B (Small) Member 1	Protein Coding	59	GC07P076302	1.47887	https://www.genecards.org/cgi-bin/carddisp.pl?gene=HSPB1
MIR136	MicroRNA 136	RNA Gene	22	GC14P111055	1.4776	https://www.genecards.org/cgi-bin/carddisp.pl?gene=MIR136
KHDRBS1	KH RNA Binding Domain Containing, Signal Transduction Associated 1	Protein Coding	47	GC01P032013	1.47429	https://www.genecards.org/cgi-bin/carddisp.pl?gene=KHDRBS1
EDEM2	ER Degradation Enhancing Alpha-Mannosidase Like Protein 2	Protein Coding	47	GC20M035115	1.47304	https://www.genecards.org/cgi-bin/carddisp.pl?gene=EDEM2
GGT7	Gamma-Glutamyltransferase 7	Protein Coding	47	GC20M034844	1.47304	https://www.genecards.org/cgi-bin/carddisp.pl?gene=GGT7
CPNE1	Copine 1	Protein Coding	46	GC20M035626	1.47304	https://www.genecards.org/cgi-bin/carddisp.pl?gene=CPNE1
RBM39	RNA Binding Motif Protein 39	Protein Coding	45	GC20M035703	1.47304	https://www.genecards.org/cgi-bin/carddisp.pl?gene=RBM39
AAR2	AAR2 Splicing Factor	Protein Coding	44	GC20P036236	1.47304	https://www.genecards.org/cgi-bin/carddisp.pl?gene=AAR2
RBM12	RNA Binding Motif Protein 12	Protein Coding	44	GC20M035648	1.47304	https://www.genecards.org/cgi-bin/carddisp.pl?gene=RBM12
KIF12	Kinesin Family Member 12	Protein Coding	43	GC09M114086	1.47304	https://www.genecards.org/cgi-bin/carddisp.pl?gene=KIF12
CNBD2	Cyclic Nucleotide Binding Domain Containing 2	Protein Coding	35	GC20P035954	1.47304	https://www.genecards.org/cgi-bin/carddisp.pl?gene=CNBD2
FAM169BP	Family With Sequence Similarity 169 Member B, Pseudogene	Pseudogene	30	GC15M126796	1.47304	https://www.genecards.org/cgi-bin/carddisp.pl?gene=FAM169BP
MMP24OS	MMP24 Opposite Strand	Protein Coding	20	GC20M035202	1.47304	https://www.genecards.org/cgi-bin/carddisp.pl?gene=MMP24OS
IRAIN	IGF1R Antisense Imprinted Non-Protein Coding RNA	RNA Gene	19	GC15M098645	1.47304	https://www.genecards.org/cgi-bin/carddisp.pl?gene=IRAIN
LOC105376225	Uncharacterized LOC105376225	RNA Gene	5	GC09M114144	1.47304	https://www.genecards.org/cgi-bin/carddisp.pl?gene=LOC105376225
piR-46368		RNA Gene	4	GC20M035435	1.47304	https://www.genecards.org/cgi-bin/carddisp.pl?gene=piR-46368
piR-57133-366		RNA Gene	4	GC20P035444	1.47304	https://www.genecards.org/cgi-bin/carddisp.pl?gene=piR-57133-366
MIR29C	MicroRNA 29c	RNA Gene	21	GC01M207814	1.46847	https://www.genecards.org/cgi-bin/carddisp.pl?gene=MIR29C
HMMR	Hyaluronan Mediated Motility Receptor	Protein Coding	50	GC05P163480	1.46706	https://www.genecards.org/cgi-bin/carddisp.pl?gene=HMMR
ITIH1	Inter-Alpha-Trypsin Inhibitor Heavy Chain 1	Protein Coding	47	GC03P052777	1.45857	https://www.genecards.org/cgi-bin/carddisp.pl?gene=ITIH1
CEACAM4	CEA Cell Adhesion Molecule 4	Protein Coding	41	GC19M073617	1.45857	https://www.genecards.org/cgi-bin/carddisp.pl?gene=CEACAM4
HOTTIP	HOXA Distal Transcript Antisense RNA	RNA Gene	25	GC07P027198	1.45824	https://www.genecards.org/cgi-bin/carddisp.pl?gene=HOTTIP
MIR455	MicroRNA 455	RNA Gene	22	GC09P114209	1.45751	https://www.genecards.org/cgi-bin/carddisp.pl?gene=MIR455
SECISBP2	SECIS Binding Protein 2	Protein Coding	48	GC09P089318	1.45713	https://www.genecards.org/cgi-bin/carddisp.pl?gene=SECISBP2
CHKA	Choline Kinase Alpha	Protein Coding	50	GC11M068052	1.45695	https://www.genecards.org/cgi-bin/carddisp.pl?gene=CHKA
PTK2B	Protein Tyrosine Kinase 2 Beta	Protein Coding	55	GC08P027311	1.4557	https://www.genecards.org/cgi-bin/carddisp.pl?gene=PTK2B
SNHG16	Small Nucleolar RNA Host Gene 16	RNA Gene	22	GC17P076544	1.4557	https://www.genecards.org/cgi-bin/carddisp.pl?gene=SNHG16
MIR488	MicroRNA 488	RNA Gene	19	GC01M177029	1.4557	https://www.genecards.org/cgi-bin/carddisp.pl?gene=MIR488
ADAMTS8	ADAM Metallopeptidase With Thrombospondin Type 1 Motif 8	Protein Coding	48	GC11M130404	1.45545	https://www.genecards.org/cgi-bin/carddisp.pl?gene=ADAMTS8
CAMK2G	Calcium/Calmodulin Dependent Protein Kinase II Gamma	Protein Coding	54	GC10M073812	1.45487	https://www.genecards.org/cgi-bin/carddisp.pl?gene=CAMK2G
IL18BP	Interleukin 18 Binding Protein	Protein Coding	48	GC11P071998	1.45423	https://www.genecards.org/cgi-bin/carddisp.pl?gene=IL18BP
LRP1	LDL Receptor Related Protein 1	Protein Coding	53	GC12P057128	1.4509	https://www.genecards.org/cgi-bin/carddisp.pl?gene=LRP1
CD69	CD69 Molecule	Protein Coding	49	GC12M023365	1.45025	https://www.genecards.org/cgi-bin/carddisp.pl?gene=CD69
MIR99B	MicroRNA 99b	RNA Gene	22	GC19P051692	1.44984	https://www.genecards.org/cgi-bin/carddisp.pl?gene=MIR99B
SNCA	Synuclein Alpha	Protein Coding	59	GC04M089724	1.44725	https://www.genecards.org/cgi-bin/carddisp.pl?gene=SNCA
TNFSF10	TNF Superfamily Member 10	Protein Coding	51	GC03M172505	1.44623	https://www.genecards.org/cgi-bin/carddisp.pl?gene=TNFSF10
H3-7	H3.7 Histone (Putative)	Protein Coding	23	GC01M144107	1.44571	https://www.genecards.org/cgi-bin/carddisp.pl?gene=H3-7
TMTC3	Transmembrane O-Mannosyltransferase Targeting Cadherins 3	Protein Coding	43	GC12P088142	1.44518	https://www.genecards.org/cgi-bin/carddisp.pl?gene=TMTC3
L3MBTL2	L3MBTL Histone Methyl-Lysine Binding Protein 2	Protein Coding	43	GC22P041205	1.44504	https://www.genecards.org/cgi-bin/carddisp.pl?gene=L3MBTL2
AB372731		RNA Gene	5	GC22M063873	1.44504	https://www.genecards.org/cgi-bin/carddisp.pl?gene=AB372731
L13304-025		RNA Gene	5	GC22M064320	1.44504	https://www.genecards.org/cgi-bin/carddisp.pl?gene=L13304-025
L13715-018		RNA Gene	5	GC22M064323	1.44504	https://www.genecards.org/cgi-bin/carddisp.pl?gene=L13715-018
FBLN2	Fibulin 2	Protein Coding	50	GC03P014065	1.4447	https://www.genecards.org/cgi-bin/carddisp.pl?gene=FBLN2
PLEKHA7	Pleckstrin Homology Domain Containing A7	Protein Coding	46	GC11M016778	1.44247	https://www.genecards.org/cgi-bin/carddisp.pl?gene=PLEKHA7
PCMTD1	Protein-L-Isoaspartate (D-Aspartate) O-Methyltransferase Domain Containing 1	Protein Coding	42	GC08M051817	1.44247	https://www.genecards.org/cgi-bin/carddisp.pl?gene=PCMTD1
OPA3	Outer Mitochondrial Membrane Lipid Metabolism Regulator OPA3	Protein Coding	44	GC19M045527	1.44209	https://www.genecards.org/cgi-bin/carddisp.pl?gene=OPA3
ALK	ALK Receptor Tyrosine Kinase	Protein Coding	59	GC02M029190	1.44131	https://www.genecards.org/cgi-bin/carddisp.pl?gene=ALK
ATP13A2	ATPase Cation Transporting 13A2	Protein Coding	52	GC01M016985	1.44028	https://www.genecards.org/cgi-bin/carddisp.pl?gene=ATP13A2
GALE	UDP-Galactose-4-Epimerase	Protein Coding	50	GC01M023795	1.43964	https://www.genecards.org/cgi-bin/carddisp.pl?gene=GALE
DNAI2	Dynein Axonemal Intermediate Chain 2	Protein Coding	45	GC17P074274	1.43677	https://www.genecards.org/cgi-bin/carddisp.pl?gene=DNAI2
ROGDI	Rogdi Atypical Leucine Zipper	Protein Coding	43	GC16M004796	1.43677	https://www.genecards.org/cgi-bin/carddisp.pl?gene=ROGDI
ELOF1	Elongation Factor 1	Protein Coding	41	GC19M011551	1.43677	https://www.genecards.org/cgi-bin/carddisp.pl?gene=ELOF1
COL20A1	Collagen Type XX Alpha 1 Chain	Protein Coding	44	GC20P063293	1.43674	https://www.genecards.org/cgi-bin/carddisp.pl?gene=COL20A1
GRPR	Gastrin Releasing Peptide Receptor	Protein Coding	50	GC0XP016141	1.4352	https://www.genecards.org/cgi-bin/carddisp.pl?gene=GRPR
SLC26A3	Solute Carrier Family 26 Member 3	Protein Coding	51	GC07M107765	1.43475	https://www.genecards.org/cgi-bin/carddisp.pl?gene=SLC26A3
SOX11	SRY-Box Transcription Factor 11	Protein Coding	47	GC02P005707	1.43467	https://www.genecards.org/cgi-bin/carddisp.pl?gene=SOX11
M6PR	Mannose-6-Phosphate Receptor, Cation Dependent	Protein Coding	50	GC12M009034	1.43302	https://www.genecards.org/cgi-bin/carddisp.pl?gene=M6PR
DEFB104A	Defensin Beta 104A	Protein Coding	36	GC08P007836	1.43281	https://www.genecards.org/cgi-bin/carddisp.pl?gene=DEFB104A
DEFB104B	Defensin Beta 104B	Protein Coding	31	GC08M007470	1.43281	https://www.genecards.org/cgi-bin/carddisp.pl?gene=DEFB104B
KIT	KIT Proto-Oncogene, Receptor Tyrosine Kinase	Protein Coding	60	GC04P054657	1.4311	https://www.genecards.org/cgi-bin/carddisp.pl?gene=KIT
KCNJ18	Potassium Inwardly Rectifying Channel Subfamily J Member 18	Protein Coding	31	GC17P069385	1.42719	https://www.genecards.org/cgi-bin/carddisp.pl?gene=KCNJ18
PFKM	Phosphofructokinase, Muscle	Protein Coding	56	GC12P048105	1.4257	https://www.genecards.org/cgi-bin/carddisp.pl?gene=PFKM
RFT1	RFT1 Homolog	Protein Coding	45	GC03M053071	1.4257	https://www.genecards.org/cgi-bin/carddisp.pl?gene=RFT1
CD59	CD59 Molecule (CD59 Blood Group)	Protein Coding	53	GC11M033704	1.4251	https://www.genecards.org/cgi-bin/carddisp.pl?gene=CD59
HNRNPC	Heterogeneous Nuclear Ribonucleoprotein C	Protein Coding	48	GC14M024359	1.42462	https://www.genecards.org/cgi-bin/carddisp.pl?gene=HNRNPC
HMGA2	High Mobility Group AT-Hook 2	Protein Coding	50	GC12P065824	1.4245	https://www.genecards.org/cgi-bin/carddisp.pl?gene=HMGA2
HMGB2	High Mobility Group Box 2	Protein Coding	49	GC04M173331	1.4245	https://www.genecards.org/cgi-bin/carddisp.pl?gene=HMGB2
TNIP1	TNFAIP3 Interacting Protein 1	Protein Coding	46	GC05M151029	1.42181	https://www.genecards.org/cgi-bin/carddisp.pl?gene=TNIP1
PTH2R	Parathyroid Hormone 2 Receptor	Protein Coding	52	GC02P208359	1.41895	https://www.genecards.org/cgi-bin/carddisp.pl?gene=PTH2R
JAK1	Janus Kinase 1	Protein Coding	60	GC01M064833	1.41436	https://www.genecards.org/cgi-bin/carddisp.pl?gene=JAK1
NR4A2	Nuclear Receptor Subfamily 4 Group A Member 2	Protein Coding	53	GC02M156324	1.4143	https://www.genecards.org/cgi-bin/carddisp.pl?gene=NR4A2
DPP7	Dipeptidyl Peptidase 7	Protein Coding	47	GC09M137973	1.41304	https://www.genecards.org/cgi-bin/carddisp.pl?gene=DPP7
SERPINA12	Serpin Family A Member 12	Protein Coding	46	GC14M094487	1.41304	https://www.genecards.org/cgi-bin/carddisp.pl?gene=SERPINA12
MAPK10	Mitogen-Activated Protein Kinase 10	Protein Coding	56	GC04M085990	1.41278	https://www.genecards.org/cgi-bin/carddisp.pl?gene=MAPK10
B4GALT1	Beta-1,4-Galactosyltransferase 1	Protein Coding	53	GC09M033100	1.41135	https://www.genecards.org/cgi-bin/carddisp.pl?gene=B4GALT1
RECK	Reversion Inducing Cysteine Rich Protein With Kazal Motifs	Protein Coding	47	GC09P036036	1.41045	https://www.genecards.org/cgi-bin/carddisp.pl?gene=RECK
MYO18B	Myosin XVIIIB	Protein Coding	43	GC22P025742	1.40886	https://www.genecards.org/cgi-bin/carddisp.pl?gene=MYO18B
SMO	Smoothened, Frizzled Class Receptor	Protein Coding	57	GC07P132796	1.40787	https://www.genecards.org/cgi-bin/carddisp.pl?gene=SMO
C1QTNF12	C1q And TNF Related 12	Protein Coding	35	GC01M008342	1.40685	https://www.genecards.org/cgi-bin/carddisp.pl?gene=C1QTNF12
LOC106728418	LEP 5' Regulatory Region	Functional Element	3	GC07P128238	1.40685	https://www.genecards.org/cgi-bin/carddisp.pl?gene=LOC106728418
GZMA	Granzyme A	Protein Coding	50	GC05P055102	1.40498	https://www.genecards.org/cgi-bin/carddisp.pl?gene=GZMA
MIR382	MicroRNA 382	RNA Gene	18	GC14P111402	1.40488	https://www.genecards.org/cgi-bin/carddisp.pl?gene=MIR382
TNFRSF18	TNF Receptor Superfamily Member 18	Protein Coding	48	GC01M001203	1.40279	https://www.genecards.org/cgi-bin/carddisp.pl?gene=TNFRSF18
NARS1	Asparaginyl-TRNA Synthetase 1	Protein Coding	51	GC18M057601	1.40109	https://www.genecards.org/cgi-bin/carddisp.pl?gene=NARS1
LMNB1	Lamin B1	Protein Coding	53	GC05P126776	1.40036	https://www.genecards.org/cgi-bin/carddisp.pl?gene=LMNB1
LGALS9	Galectin 9	Protein Coding	47	GC17P027629	1.40011	https://www.genecards.org/cgi-bin/carddisp.pl?gene=LGALS9
MAPK3	Mitogen-Activated Protein Kinase 3	Protein Coding	56	GC16M039242	1.39837	https://www.genecards.org/cgi-bin/carddisp.pl?gene=MAPK3
SETDB1	SET Domain Bifurcated Histone Lysine Methyltransferase 1	Protein Coding	49	GC01P150926	1.39601	https://www.genecards.org/cgi-bin/carddisp.pl?gene=SETDB1
NSD2	Nuclear Receptor Binding SET Domain Protein 2	Protein Coding	49	GC04P001872	1.39521	https://www.genecards.org/cgi-bin/carddisp.pl?gene=NSD2
RNASEH2C	Ribonuclease H2 Subunit C	Protein Coding	45	GC11M065714	1.39521	https://www.genecards.org/cgi-bin/carddisp.pl?gene=RNASEH2C
MIR30B	MicroRNA 30b	RNA Gene	24	GC08M134800	1.39466	https://www.genecards.org/cgi-bin/carddisp.pl?gene=MIR30B
SHMT2	Serine Hydroxymethyltransferase 2	Protein Coding	52	GC12P057229	1.38868	https://www.genecards.org/cgi-bin/carddisp.pl?gene=SHMT2
EFNB2	Ephrin B2	Protein Coding	51	GC13M106489	1.38692	https://www.genecards.org/cgi-bin/carddisp.pl?gene=EFNB2
PDGFRB	Platelet Derived Growth Factor Receptor Beta	Protein Coding	60	GC05M150113	1.38687	https://www.genecards.org/cgi-bin/carddisp.pl?gene=PDGFRB
NARS2	Asparaginyl-TRNA Synthetase 2, Mitochondrial	Protein Coding	50	GC11M078435	1.38646	https://www.genecards.org/cgi-bin/carddisp.pl?gene=NARS2
NHERF1	NHERF Family PDZ Scaffold Protein 1	Protein Coding	50	GC17P074749	1.38384	https://www.genecards.org/cgi-bin/carddisp.pl?gene=NHERF1
NCALD	Neurocalcin Delta	Protein Coding	47	GC08M101704	1.3831	https://www.genecards.org/cgi-bin/carddisp.pl?gene=NCALD
GZMB	Granzyme B	Protein Coding	54	GC14M024630	1.3831	https://www.genecards.org/cgi-bin/carddisp.pl?gene=GZMB
LTBR	Lymphotoxin Beta Receptor	Protein Coding	48	GC12P006375	1.38206	https://www.genecards.org/cgi-bin/carddisp.pl?gene=LTBR
CSN1S1	Casein Alpha S1	Protein Coding	43	GC04P069935	1.38127	https://www.genecards.org/cgi-bin/carddisp.pl?gene=CSN1S1
PIK3CB	Phosphatidylinositol-4,5-Bisphosphate 3-Kinase Catalytic Subunit Beta	Protein Coding	55	GC03M138652	1.37829	https://www.genecards.org/cgi-bin/carddisp.pl?gene=PIK3CB
SIGLEC1	Sialic Acid Binding Ig Like Lectin 1	Protein Coding	47	GC20M003686	1.37813	https://www.genecards.org/cgi-bin/carddisp.pl?gene=SIGLEC1
ADIPOR2	Adiponectin Receptor 2	Protein Coding	48	GC12P001670	1.3759	https://www.genecards.org/cgi-bin/carddisp.pl?gene=ADIPOR2
CYTL1	Cytokine Like 1	Protein Coding	39	GC04M005033	1.3759	https://www.genecards.org/cgi-bin/carddisp.pl?gene=CYTL1
PDK4	Pyruvate Dehydrogenase Kinase 4	Protein Coding	50	GC07M095583	1.37578	https://www.genecards.org/cgi-bin/carddisp.pl?gene=PDK4
PKM	Pyruvate Kinase M1/2	Protein Coding	56	GC15M072199	1.3722	https://www.genecards.org/cgi-bin/carddisp.pl?gene=PKM
RIPK2	Receptor Interacting Serine/Threonine Kinase 2	Protein Coding	53	GC08P089832	1.3722	https://www.genecards.org/cgi-bin/carddisp.pl?gene=RIPK2
PTGES3	Prostaglandin E Synthase 3	Protein Coding	51	GC12M057165	1.3722	https://www.genecards.org/cgi-bin/carddisp.pl?gene=PTGES3
DUSP5	Dual Specificity Phosphatase 5	Protein Coding	48	GC10P110497	1.3722	https://www.genecards.org/cgi-bin/carddisp.pl?gene=DUSP5
ADM	Adrenomedullin	Protein Coding	51	GC11P010304	1.36995	https://www.genecards.org/cgi-bin/carddisp.pl?gene=ADM
DLL1	Delta Like Canonical Notch Ligand 1	Protein Coding	52	GC06M170282	1.36897	https://www.genecards.org/cgi-bin/carddisp.pl?gene=DLL1
KCNQ2	Potassium Voltage-Gated Channel Subfamily Q Member 2	Protein Coding	55	GC20M063400	1.36792	https://www.genecards.org/cgi-bin/carddisp.pl?gene=KCNQ2
ITGAX	Integrin Subunit Alpha X	Protein Coding	53	GC16P043927	1.36372	https://www.genecards.org/cgi-bin/carddisp.pl?gene=ITGAX
FBN3	Fibrillin 3	Protein Coding	43	GC19M008065	1.36305	https://www.genecards.org/cgi-bin/carddisp.pl?gene=FBN3
TRPC6	Transient Receptor Potential Cation Channel Subfamily C Member 6	Protein Coding	57	GC11M101451	1.36276	https://www.genecards.org/cgi-bin/carddisp.pl?gene=TRPC6
TRPM6	Transient Receptor Potential Cation Channel Subfamily M Member 6	Protein Coding	51	GC09M074725	1.36009	https://www.genecards.org/cgi-bin/carddisp.pl?gene=TRPM6
STX5	Syntaxin 5	Protein Coding	47	GC11M062806	1.36009	https://www.genecards.org/cgi-bin/carddisp.pl?gene=STX5
KCNA2	Potassium Voltage-Gated Channel Subfamily A Member 2	Protein Coding	53	GC01M110519	1.35921	https://www.genecards.org/cgi-bin/carddisp.pl?gene=KCNA2
RBP4	Retinol Binding Protein 4	Protein Coding	52	GC10M093591	1.35582	https://www.genecards.org/cgi-bin/carddisp.pl?gene=RBP4
ZFP36L1	ZFP36 Ring Finger Protein Like 1	Protein Coding	47	GC14M068787	1.35582	https://www.genecards.org/cgi-bin/carddisp.pl?gene=ZFP36L1
NID2	Nidogen 2	Protein Coding	46	GC14M052004	1.35582	https://www.genecards.org/cgi-bin/carddisp.pl?gene=NID2
TSC22D3	TSC22 Domain Family Member 3	Protein Coding	46	GC0XM107713	1.35582	https://www.genecards.org/cgi-bin/carddisp.pl?gene=TSC22D3
LPA	Lipoprotein(A)	Protein Coding	45	GC06M160531	1.35582	https://www.genecards.org/cgi-bin/carddisp.pl?gene=LPA
TUT7	Terminal Uridylyl Transferase 7	Protein Coding	43	GC09M100033	1.35582	https://www.genecards.org/cgi-bin/carddisp.pl?gene=TUT7
MIR16-2	MicroRNA 16-2	RNA Gene	21	GC03P160418	1.35582	https://www.genecards.org/cgi-bin/carddisp.pl?gene=MIR16-2
MIR1236	MicroRNA 1236	RNA Gene	17	GC06M074946	1.35582	https://www.genecards.org/cgi-bin/carddisp.pl?gene=MIR1236
THUMPD3-AS1	THUMPD3 Antisense RNA 1	RNA Gene	17	GC03M009349	1.35582	https://www.genecards.org/cgi-bin/carddisp.pl?gene=THUMPD3-AS1
C1R	Complement C1r	Protein Coding	53	GC12M008125	1.35519	https://www.genecards.org/cgi-bin/carddisp.pl?gene=C1R
HLA-G	Major Histocompatibility Complex, Class I, G	Protein Coding	50	GC06P096047	1.35475	https://www.genecards.org/cgi-bin/carddisp.pl?gene=HLA-G
CCL1	C-C Motif Chemokine Ligand 1	Protein Coding	45	GC17M053776	1.35475	https://www.genecards.org/cgi-bin/carddisp.pl?gene=CCL1
CASC2	Cancer Susceptibility 2	RNA Gene	29	GC10P118046	1.35475	https://www.genecards.org/cgi-bin/carddisp.pl?gene=CASC2
SNHG12	Small Nucleolar RNA Host Gene 12	RNA Gene	27	GC01M028578	1.35475	https://www.genecards.org/cgi-bin/carddisp.pl?gene=SNHG12
MIR106A	MicroRNA 106a	RNA Gene	21	GC0XM134351	1.35475	https://www.genecards.org/cgi-bin/carddisp.pl?gene=MIR106A
PCAT1	Prostate Cancer Associated Transcript 1	RNA Gene	20	GC08P126553	1.35475	https://www.genecards.org/cgi-bin/carddisp.pl?gene=PCAT1
TCOF1	Treacle Ribosome Biogenesis Factor 1	Protein Coding	48	GC05P150358	1.35421	https://www.genecards.org/cgi-bin/carddisp.pl?gene=TCOF1
ANK3	Ankyrin 3	Protein Coding	50	GC10M060026	1.35228	https://www.genecards.org/cgi-bin/carddisp.pl?gene=ANK3
SLC3A2	Solute Carrier Family 3 Member 2	Protein Coding	50	GC11P062856	1.34986	https://www.genecards.org/cgi-bin/carddisp.pl?gene=SLC3A2
ERBB2	Erb-B2 Receptor Tyrosine Kinase 2	Protein Coding	62	GC17P039687	1.34729	https://www.genecards.org/cgi-bin/carddisp.pl?gene=ERBB2
AMPD3	Adenosine Monophosphate Deaminase 3	Protein Coding	51	GC11P010309	1.34686	https://www.genecards.org/cgi-bin/carddisp.pl?gene=AMPD3
PLXNC1	Plexin C1	Protein Coding	47	GC12P094150	1.34686	https://www.genecards.org/cgi-bin/carddisp.pl?gene=PLXNC1
SERPINE2	Serpin Family E Member 2	Protein Coding	48	GC02M223975	1.34289	https://www.genecards.org/cgi-bin/carddisp.pl?gene=SERPINE2
TBX6	T-Box Transcription Factor 6	Protein Coding	47	GC16M030085	1.33824	https://www.genecards.org/cgi-bin/carddisp.pl?gene=TBX6
YAF2	YY1 Associated Factor 2	Protein Coding	43	GC12M042157	1.33615	https://www.genecards.org/cgi-bin/carddisp.pl?gene=YAF2
LINC00671	Long Intergenic Non-Protein Coding RNA 671	RNA Gene	20	GC17M054267	1.33615	https://www.genecards.org/cgi-bin/carddisp.pl?gene=LINC00671
MIR105-1	MicroRNA 105-1	RNA Gene	16	GC0XM152392	1.33615	https://www.genecards.org/cgi-bin/carddisp.pl?gene=MIR105-1
SETD2	SET Domain Containing 2, Histone Lysine Methyltransferase	Protein Coding	53	GC03M047033	1.33394	https://www.genecards.org/cgi-bin/carddisp.pl?gene=SETD2
ITIH4	Inter-Alpha-Trypsin Inhibitor Heavy Chain 4	Protein Coding	50	GC03M052812	1.3319	https://www.genecards.org/cgi-bin/carddisp.pl?gene=ITIH4
GGCX	Gamma-Glutamyl Carboxylase	Protein Coding	55	GC02M085544	1.33117	https://www.genecards.org/cgi-bin/carddisp.pl?gene=GGCX
IL26	Interleukin 26	Protein Coding	42	GC12M068201	1.33104	https://www.genecards.org/cgi-bin/carddisp.pl?gene=IL26
NONO	Non-POU Domain Containing Octamer Binding	Protein Coding	52	GC0XP071255	1.33064	https://www.genecards.org/cgi-bin/carddisp.pl?gene=NONO
CENPJ	Centromere Protein J	Protein Coding	47	GC13M024882	1.32621	https://www.genecards.org/cgi-bin/carddisp.pl?gene=CENPJ
MIR320C1	MicroRNA 320c-1	RNA Gene	18	GC18P021683	1.32556	https://www.genecards.org/cgi-bin/carddisp.pl?gene=MIR320C1
RPL5	Ribosomal Protein L5	Protein Coding	54	GC01P092832	1.32162	https://www.genecards.org/cgi-bin/carddisp.pl?gene=RPL5
HIF3A	Hypoxia Inducible Factor 3 Subunit Alpha	Protein Coding	47	GC19P046297	1.32117	https://www.genecards.org/cgi-bin/carddisp.pl?gene=HIF3A
PRNCR1	Prostate Cancer Associated Non-Coding RNA 1	RNA Gene	16	GC08P127079	1.32117	https://www.genecards.org/cgi-bin/carddisp.pl?gene=PRNCR1
NR1H3	Nuclear Receptor Subfamily 1 Group H Member 3	Protein Coding	53	GC11P047248	1.32101	https://www.genecards.org/cgi-bin/carddisp.pl?gene=NR1H3
MIR338	MicroRNA 338	RNA Gene	21	GC17M081142	1.32101	https://www.genecards.org/cgi-bin/carddisp.pl?gene=MIR338
CYCS	Cytochrome C, Somatic	Protein Coding	55	GC07M025118	1.31748	https://www.genecards.org/cgi-bin/carddisp.pl?gene=CYCS
EEIG1	Estrogen-Induced Osteoclastogenesis Regulator 1	Protein Coding	38	GC09M127941	1.31354	https://www.genecards.org/cgi-bin/carddisp.pl?gene=EEIG1
CAPZB	Capping Actin Protein Of Muscle Z-Line Subunit Beta	Protein Coding	47	GC01M019339	1.31247	https://www.genecards.org/cgi-bin/carddisp.pl?gene=CAPZB
HSPA8	Heat Shock Protein Family A (Hsp70) Member 8	Protein Coding	56	GC11M123057	1.31222	https://www.genecards.org/cgi-bin/carddisp.pl?gene=HSPA8
C5AR1	Complement C5a Receptor 1	Protein Coding	51	GC19P047290	1.30786	https://www.genecards.org/cgi-bin/carddisp.pl?gene=C5AR1
SLC23A2	Solute Carrier Family 23 Member 2	Protein Coding	49	GC20M004852	1.30786	https://www.genecards.org/cgi-bin/carddisp.pl?gene=SLC23A2
COL6A5	Collagen Type VI Alpha 5 Chain	Protein Coding	42	GC03P130345	1.30524	https://www.genecards.org/cgi-bin/carddisp.pl?gene=COL6A5
S100A11	S100 Calcium Binding Protein A11	Protein Coding	48	GC01M152032	1.30315	https://www.genecards.org/cgi-bin/carddisp.pl?gene=S100A11
TNR	Tenascin R	Protein Coding	50	GC01M175291	1.30293	https://www.genecards.org/cgi-bin/carddisp.pl?gene=TNR
BST1	Bone Marrow Stromal Cell Antigen 1	Protein Coding	49	GC04P019719	1.30249	https://www.genecards.org/cgi-bin/carddisp.pl?gene=BST1
PITX2	Paired Like Homeodomain 2	Protein Coding	52	GC04M110617	1.30193	https://www.genecards.org/cgi-bin/carddisp.pl?gene=PITX2
ELP1	Elongator Acetyltransferase Complex Subunit 1	Protein Coding	51	GC09M108868	1.30189	https://www.genecards.org/cgi-bin/carddisp.pl?gene=ELP1
WNT9A	Wnt Family Member 9A	Protein Coding	50	GC01M227920	1.30118	https://www.genecards.org/cgi-bin/carddisp.pl?gene=WNT9A
PPP1CC	Protein Phosphatase 1 Catalytic Subunit Gamma	Protein Coding	51	GC12M110709	1.30113	https://www.genecards.org/cgi-bin/carddisp.pl?gene=PPP1CC
BMPR2	Bone Morphogenetic Protein Receptor Type 2	Protein Coding	57	GC02P202376	1.29117	https://www.genecards.org/cgi-bin/carddisp.pl?gene=BMPR2
CASP9	Caspase 9	Protein Coding	53	GC01M015491	1.2877	https://www.genecards.org/cgi-bin/carddisp.pl?gene=CASP9
MIR23A	MicroRNA 23a	RNA Gene	23	GC19M014851	1.28185	https://www.genecards.org/cgi-bin/carddisp.pl?gene=MIR23A
STAT6	Signal Transducer And Activator Of Transcription 6	Protein Coding	57	GC12M057095	1.28075	https://www.genecards.org/cgi-bin/carddisp.pl?gene=STAT6
BLK	BLK Proto-Oncogene, Src Family Tyrosine Kinase	Protein Coding	56	GC08P011486	1.27906	https://www.genecards.org/cgi-bin/carddisp.pl?gene=BLK
REL	REL Proto-Oncogene, NF-KB Subunit	Protein Coding	53	GC02P060881	1.27906	https://www.genecards.org/cgi-bin/carddisp.pl?gene=REL
ARSH	Arylsulfatase Family Member H	Protein Coding	39	GC0XP003006	1.27537	https://www.genecards.org/cgi-bin/carddisp.pl?gene=ARSH
SIRPA	Signal Regulatory Protein Alpha	Protein Coding	52	GC20P001894	1.27338	https://www.genecards.org/cgi-bin/carddisp.pl?gene=SIRPA
IL12A	Interleukin 12A	Protein Coding	51	GC03P159988	1.27183	https://www.genecards.org/cgi-bin/carddisp.pl?gene=IL12A
WARS1	Tryptophanyl-TRNA Synthetase 1	Protein Coding	52	GC14M104185	1.26892	https://www.genecards.org/cgi-bin/carddisp.pl?gene=WARS1
NR4A1	Nuclear Receptor Subfamily 4 Group A Member 1	Protein Coding	54	GC12P052022	1.2687	https://www.genecards.org/cgi-bin/carddisp.pl?gene=NR4A1
MACIR	Macrophage Immunometabolism Regulator	Protein Coding	36	GC05P103259	1.26642	https://www.genecards.org/cgi-bin/carddisp.pl?gene=MACIR
NBAS	NBAS Subunit Of NRZ Tethering Complex	Protein Coding	47	GC02M014792	1.265	https://www.genecards.org/cgi-bin/carddisp.pl?gene=NBAS
SSPN	Sarcospan	Protein Coding	43	GC12P026124	1.265	https://www.genecards.org/cgi-bin/carddisp.pl?gene=SSPN
MT-CO1	Mitochondrially Encoded Cytochrome C Oxidase I	Protein Coding	38	GCMTP005906	1.265	https://www.genecards.org/cgi-bin/carddisp.pl?gene=MT-CO1
MEOX1	Mesenchyme Homeobox 1	Protein Coding	48	GC17M043640	1.26489	https://www.genecards.org/cgi-bin/carddisp.pl?gene=MEOX1
NPPC	Natriuretic Peptide C	Protein Coding	48	GC02M231921	1.26427	https://www.genecards.org/cgi-bin/carddisp.pl?gene=NPPC
CABIN1	Calcineurin Binding Protein 1	Protein Coding	47	GC22P024011	1.26347	https://www.genecards.org/cgi-bin/carddisp.pl?gene=CABIN1
AQP3	Aquaporin 3 (Gill Blood Group)	Protein Coding	52	GC09M033431	1.26224	https://www.genecards.org/cgi-bin/carddisp.pl?gene=AQP3
CHIT1	Chitinase 1	Protein Coding	51	GC01M203213	1.26204	https://www.genecards.org/cgi-bin/carddisp.pl?gene=CHIT1
SAA2	Serum Amyloid A2	Protein Coding	42	GC11M018238	1.26013	https://www.genecards.org/cgi-bin/carddisp.pl?gene=SAA2
HK2	Hexokinase 2	Protein Coding	52	GC02P074833	1.25897	https://www.genecards.org/cgi-bin/carddisp.pl?gene=HK2
KIR2DS4	Killer Cell Immunoglobulin Like Receptor, Two Ig Domains And Short Cytoplasmic Tail 4	Protein Coding	37	GC19P076848	1.25814	https://www.genecards.org/cgi-bin/carddisp.pl?gene=KIR2DS4
TRPC1	Transient Receptor Potential Cation Channel Subfamily C Member 1	Protein Coding	48	GC03P142724	1.25807	https://www.genecards.org/cgi-bin/carddisp.pl?gene=TRPC1
CD58	CD58 Molecule	Protein Coding	47	GC01M116514	1.25606	https://www.genecards.org/cgi-bin/carddisp.pl?gene=CD58
GK	Glycerol Kinase	Protein Coding	52	GC0XP031138	1.25605	https://www.genecards.org/cgi-bin/carddisp.pl?gene=GK
ADAMTS12	ADAM Metallopeptidase With Thrombospondin Type 1 Motif 12	Protein Coding	47	GC05M033524	1.25589	https://www.genecards.org/cgi-bin/carddisp.pl?gene=ADAMTS12
CA10	Carbonic Anhydrase 10	Protein Coding	46	GC17M051630	1.2551	https://www.genecards.org/cgi-bin/carddisp.pl?gene=CA10
H1-4	H1.4 Linker Histone, Cluster Member	Protein Coding	49	GC06P097022	1.25209	https://www.genecards.org/cgi-bin/carddisp.pl?gene=H1-4
BTLA	B And T Lymphocyte Associated	Protein Coding	47	GC03M112463	1.25147	https://www.genecards.org/cgi-bin/carddisp.pl?gene=BTLA
STAT5B	Signal Transducer And Activator Of Transcription 5B	Protein Coding	56	GC17M042199	1.25	https://www.genecards.org/cgi-bin/carddisp.pl?gene=STAT5B
CD274	CD274 Molecule	Protein Coding	52	GC09P005450	1.24278	https://www.genecards.org/cgi-bin/carddisp.pl?gene=CD274
SMAD7	SMAD Family Member 7	Protein Coding	51	GC18M048919	1.24106	https://www.genecards.org/cgi-bin/carddisp.pl?gene=SMAD7
SRC	SRC Proto-Oncogene, Non-Receptor Tyrosine Kinase	Protein Coding	58	GC20P037344	1.24014	https://www.genecards.org/cgi-bin/carddisp.pl?gene=SRC
FOXC1	Forkhead Box C1	Protein Coding	48	GC06P001610	1.24014	https://www.genecards.org/cgi-bin/carddisp.pl?gene=FOXC1
UNC5C	Unc-5 Netrin Receptor C	Protein Coding	48	GC04M095162	1.24014	https://www.genecards.org/cgi-bin/carddisp.pl?gene=UNC5C
LGALS4	Galectin 4	Protein Coding	44	GC19M073553	1.24014	https://www.genecards.org/cgi-bin/carddisp.pl?gene=LGALS4
SYNE2	Spectrin Repeat Containing Nuclear Envelope Protein 2	Protein Coding	47	GC14P063761	1.23913	https://www.genecards.org/cgi-bin/carddisp.pl?gene=SYNE2
NRP1	Neuropilin 1	Protein Coding	54	GC10M033177	1.23838	https://www.genecards.org/cgi-bin/carddisp.pl?gene=NRP1
FUS	FUS RNA Binding Protein	Protein Coding	51	GC16P031180	1.23526	https://www.genecards.org/cgi-bin/carddisp.pl?gene=FUS
FST	Follistatin	Protein Coding	55	GC05P053480	1.23139	https://www.genecards.org/cgi-bin/carddisp.pl?gene=FST
RORA	RAR Related Orphan Receptor A	Protein Coding	55	GC15M060488	1.23083	https://www.genecards.org/cgi-bin/carddisp.pl?gene=RORA
PDE5A	Phosphodiesterase 5A	Protein Coding	52	GC04M119494	1.23083	https://www.genecards.org/cgi-bin/carddisp.pl?gene=PDE5A
FUT1	Fucosyltransferase 1 (H Blood Group)	Protein Coding	47	GC19M048748	1.23083	https://www.genecards.org/cgi-bin/carddisp.pl?gene=FUT1
MIR125A	MicroRNA 125a	RNA Gene	23	GC19P076701	1.23083	https://www.genecards.org/cgi-bin/carddisp.pl?gene=MIR125A
MIR181C	MicroRNA 181c	RNA Gene	22	GC19P015116	1.23083	https://www.genecards.org/cgi-bin/carddisp.pl?gene=MIR181C
IFT43	Intraflagellar Transport 43	Protein Coding	46	GC14P075902	1.23029	https://www.genecards.org/cgi-bin/carddisp.pl?gene=IFT43
SCUBE1	Signal Peptide, CUB Domain And EGF Like Domain Containing 1	Protein Coding	45	GC22M043197	1.22963	https://www.genecards.org/cgi-bin/carddisp.pl?gene=SCUBE1
FCGR2B	Fc Gamma Receptor IIb	Protein Coding	56	GC01P161876	1.22754	https://www.genecards.org/cgi-bin/carddisp.pl?gene=FCGR2B
MAP3K8	Mitogen-Activated Protein Kinase Kinase Kinase 8	Protein Coding	53	GC10P030546	1.22754	https://www.genecards.org/cgi-bin/carddisp.pl?gene=MAP3K8
MMP15	Matrix Metallopeptidase 15	Protein Coding	51	GC16P058025	1.22754	https://www.genecards.org/cgi-bin/carddisp.pl?gene=MMP15
SRF	Serum Response Factor	Protein Coding	50	GC06P043171	1.22754	https://www.genecards.org/cgi-bin/carddisp.pl?gene=SRF
SIAE	Sialic Acid Acetylesterase	Protein Coding	45	GC11M124633	1.22754	https://www.genecards.org/cgi-bin/carddisp.pl?gene=SIAE
LECT2	Leukocyte Cell Derived Chemotaxin 2	Protein Coding	42	GC05M135922	1.22754	https://www.genecards.org/cgi-bin/carddisp.pl?gene=LECT2
AREG	Amphiregulin	Protein Coding	50	GC04P074445	1.22708	https://www.genecards.org/cgi-bin/carddisp.pl?gene=AREG
MELTF-AS1	MELTF Antisense RNA 1	RNA Gene	18	GC03P197000	1.22207	https://www.genecards.org/cgi-bin/carddisp.pl?gene=MELTF-AS1
TCIRG1	T Cell Immune Regulator 1, ATPase H+ Transporting V0 Subunit A3	Protein Coding	51	GC11P071729	1.22205	https://www.genecards.org/cgi-bin/carddisp.pl?gene=TCIRG1
OSTM1	Osteoclastogenesis Associated Transmembrane Protein 1	Protein Coding	48	GC06M108233	1.22205	https://www.genecards.org/cgi-bin/carddisp.pl?gene=OSTM1
ULK1	Unc-51 Like Autophagy Activating Kinase 1	Protein Coding	52	GC12P131894	1.22196	https://www.genecards.org/cgi-bin/carddisp.pl?gene=ULK1
ITGB7	Integrin Subunit Beta 7	Protein Coding	52	GC12M053191	1.21988	https://www.genecards.org/cgi-bin/carddisp.pl?gene=ITGB7
KEAP1	Kelch Like ECH Associated Protein 1	Protein Coding	56	GC19M010486	1.21767	https://www.genecards.org/cgi-bin/carddisp.pl?gene=KEAP1
CD160	CD160 Molecule	Protein Coding	48	GC01P145719	1.21767	https://www.genecards.org/cgi-bin/carddisp.pl?gene=CD160
DDIT4	DNA Damage Inducible Transcript 4	Protein Coding	48	GC10P072273	1.21767	https://www.genecards.org/cgi-bin/carddisp.pl?gene=DDIT4
KLK11	Kallikrein Related Peptidase 11	Protein Coding	47	GC19M073996	1.21767	https://www.genecards.org/cgi-bin/carddisp.pl?gene=KLK11
CORT	Cortistatin	Protein Coding	42	GC01P010541	1.21767	https://www.genecards.org/cgi-bin/carddisp.pl?gene=CORT
HSH2D	Hematopoietic SH2 Domain Containing	Protein Coding	42	GC19P075728	1.21767	https://www.genecards.org/cgi-bin/carddisp.pl?gene=HSH2D
MIR138-1	MicroRNA 138-1	RNA Gene	23	GC03P044115	1.21767	https://www.genecards.org/cgi-bin/carddisp.pl?gene=MIR138-1
MIR138-2	MicroRNA 138-2	RNA Gene	22	GC16P057212	1.21767	https://www.genecards.org/cgi-bin/carddisp.pl?gene=MIR138-2
RAI1	Retinoic Acid Induced 1	Protein Coding	46	GC17P065802	1.21507	https://www.genecards.org/cgi-bin/carddisp.pl?gene=RAI1
NPM1	Nucleophosmin 1	Protein Coding	57	GC05P171387	1.20871	https://www.genecards.org/cgi-bin/carddisp.pl?gene=NPM1
PTPRJ	Protein Tyrosine Phosphatase Receptor Type J	Protein Coding	55	GC11P048002	1.20871	https://www.genecards.org/cgi-bin/carddisp.pl?gene=PTPRJ
CYP11A1	Cytochrome P450 Family 11 Subfamily A Member 1	Protein Coding	54	GC15M074337	1.20871	https://www.genecards.org/cgi-bin/carddisp.pl?gene=CYP11A1
CSK	C-Terminal Src Kinase	Protein Coding	53	GC15P074782	1.20871	https://www.genecards.org/cgi-bin/carddisp.pl?gene=CSK
HMOX2	Heme Oxygenase 2	Protein Coding	53	GC16P004474	1.20871	https://www.genecards.org/cgi-bin/carddisp.pl?gene=HMOX2
KCNE3	Potassium Voltage-Gated Channel Subfamily E Regulatory Subunit 3	Protein Coding	53	GC11M074454	1.20871	https://www.genecards.org/cgi-bin/carddisp.pl?gene=KCNE3
SLC25A13	Solute Carrier Family 25 Member 13	Protein Coding	53	GC07M096120	1.20871	https://www.genecards.org/cgi-bin/carddisp.pl?gene=SLC25A13
AP3B1	Adaptor Related Protein Complex 3 Subunit Beta 1	Protein Coding	52	GC05M078000	1.20871	https://www.genecards.org/cgi-bin/carddisp.pl?gene=AP3B1
CDC7	Cell Division Cycle 7	Protein Coding	52	GC01P091500	1.20871	https://www.genecards.org/cgi-bin/carddisp.pl?gene=CDC7
CRADD	CASP2 And RIPK1 Domain Containing Adaptor With Death Domain	Protein Coding	51	GC12P093677	1.20871	https://www.genecards.org/cgi-bin/carddisp.pl?gene=CRADD
CRBN	Cereblon	Protein Coding	51	GC03M003144	1.20871	https://www.genecards.org/cgi-bin/carddisp.pl?gene=CRBN
CUX1	Cut Like Homeobox 1	Protein Coding	51	GC07P101815	1.20871	https://www.genecards.org/cgi-bin/carddisp.pl?gene=CUX1
SENP1	SUMO Specific Peptidase 1	Protein Coding	51	GC12M048042	1.20871	https://www.genecards.org/cgi-bin/carddisp.pl?gene=SENP1
EIF2B1	Eukaryotic Translation Initiation Factor 2B Subunit Alpha	Protein Coding	50	GC12M123620	1.20871	https://www.genecards.org/cgi-bin/carddisp.pl?gene=EIF2B1
NISCH	Nischarin	Protein Coding	50	GC03P052455	1.20871	https://www.genecards.org/cgi-bin/carddisp.pl?gene=NISCH
SLC27A6	Solute Carrier Family 27 Member 6	Protein Coding	50	GC05P128538	1.20871	https://www.genecards.org/cgi-bin/carddisp.pl?gene=SLC27A6
SOCS2	Suppressor Of Cytokine Signaling 2	Protein Coding	50	GC12P093569	1.20871	https://www.genecards.org/cgi-bin/carddisp.pl?gene=SOCS2
USP24	Ubiquitin Specific Peptidase 24	Protein Coding	50	GC01M055066	1.20871	https://www.genecards.org/cgi-bin/carddisp.pl?gene=USP24
AOC1	Amine Oxidase Copper Containing 1	Protein Coding	49	GC07P150824	1.20871	https://www.genecards.org/cgi-bin/carddisp.pl?gene=AOC1
CEACAM3	CEA Cell Adhesion Molecule 3	Protein Coding	49	GC19P041796	1.20871	https://www.genecards.org/cgi-bin/carddisp.pl?gene=CEACAM3
FANCE	FA Complementation Group E	Protein Coding	49	GC06P096218	1.20871	https://www.genecards.org/cgi-bin/carddisp.pl?gene=FANCE
PUF60	Poly(U) Binding Splicing Factor 60	Protein Coding	49	GC08M143816	1.20871	https://www.genecards.org/cgi-bin/carddisp.pl?gene=PUF60
STRA6	Signaling Receptor And Transporter Of Retinol STRA6	Protein Coding	49	GC15M074179	1.20871	https://www.genecards.org/cgi-bin/carddisp.pl?gene=STRA6
TACC3	Transforming Acidic Coiled-Coil Containing Protein 3	Protein Coding	49	GC04P001723	1.20871	https://www.genecards.org/cgi-bin/carddisp.pl?gene=TACC3
DEF6	DEF6 Guanine Nucleotide Exchange Factor	Protein Coding	48	GC06P096213	1.20871	https://www.genecards.org/cgi-bin/carddisp.pl?gene=DEF6
HLA-DPA1	Major Histocompatibility Complex, Class II, DP Alpha 1	Protein Coding	48	GC06M033064	1.20871	https://www.genecards.org/cgi-bin/carddisp.pl?gene=HLA-DPA1
MN1	MN1 Proto-Oncogene, Transcriptional Regulator	Protein Coding	48	GC22M027748	1.20871	https://www.genecards.org/cgi-bin/carddisp.pl?gene=MN1
NEK4	NIMA Related Kinase 4	Protein Coding	48	GC03M052708	1.20871	https://www.genecards.org/cgi-bin/carddisp.pl?gene=NEK4
ORM1	Orosomucoid 1	Protein Coding	48	GC09P114323	1.20871	https://www.genecards.org/cgi-bin/carddisp.pl?gene=ORM1
RASGRP3	RAS Guanyl Releasing Protein 3	Protein Coding	48	GC02P033436	1.20871	https://www.genecards.org/cgi-bin/carddisp.pl?gene=RASGRP3
RPL10A	Ribosomal Protein L10a	Protein Coding	48	GC06P096219	1.20871	https://www.genecards.org/cgi-bin/carddisp.pl?gene=RPL10A
SCUBE3	Signal Peptide, CUB Domain And EGF Like Domain Containing 3	Protein Coding	48	GC06P096214	1.20871	https://www.genecards.org/cgi-bin/carddisp.pl?gene=SCUBE3
SPPL2A	Signal Peptide Peptidase Like 2A	Protein Coding	48	GC15M050702	1.20871	https://www.genecards.org/cgi-bin/carddisp.pl?gene=SPPL2A
AAGAB	Alpha And Gamma Adaptin Binding Protein	Protein Coding	47	GC15M067200	1.20871	https://www.genecards.org/cgi-bin/carddisp.pl?gene=AAGAB
CCNT1	Cyclin T1	Protein Coding	47	GC12M048688	1.20871	https://www.genecards.org/cgi-bin/carddisp.pl?gene=CCNT1
DDX23	DEAD-Box Helicase 23	Protein Coding	47	GC12M048829	1.20871	https://www.genecards.org/cgi-bin/carddisp.pl?gene=DDX23
DGKI	Diacylglycerol Kinase Iota	Protein Coding	47	GC07M137381	1.20871	https://www.genecards.org/cgi-bin/carddisp.pl?gene=DGKI
DNAJA3	DnaJ Heat Shock Protein Family (Hsp40) Member A3	Protein Coding	47	GC16P004425	1.20871	https://www.genecards.org/cgi-bin/carddisp.pl?gene=DNAJA3
EEF1D	Eukaryotic Translation Elongation Factor 1 Delta	Protein Coding	47	GC08M143579	1.20871	https://www.genecards.org/cgi-bin/carddisp.pl?gene=EEF1D
MAGI1	Membrane Associated Guanylate Kinase, WW And PDZ Domain Containing 1	Protein Coding	47	GC03M065330	1.20871	https://www.genecards.org/cgi-bin/carddisp.pl?gene=MAGI1
NDST4	N-Deacetylase And N-Sulfotransferase 4	Protein Coding	47	GC04M114827	1.20871	https://www.genecards.org/cgi-bin/carddisp.pl?gene=NDST4
NUP160	Nucleoporin 160	Protein Coding	47	GC11M102176	1.20871	https://www.genecards.org/cgi-bin/carddisp.pl?gene=NUP160
RAD54L2	RAD54 Like 2	Protein Coding	47	GC03P051538	1.20871	https://www.genecards.org/cgi-bin/carddisp.pl?gene=RAD54L2
B9D2	B9 Domain Containing 2	Protein Coding	46	GC19M041354	1.20871	https://www.genecards.org/cgi-bin/carddisp.pl?gene=B9D2
CEP250	Centrosomal Protein 250	Protein Coding	46	GC20P035455	1.20871	https://www.genecards.org/cgi-bin/carddisp.pl?gene=CEP250
CYP2A13	Cytochrome P450 Family 2 Subfamily A Member 13	Protein Coding	46	GC19P041088	1.20871	https://www.genecards.org/cgi-bin/carddisp.pl?gene=CYP2A13
DDX10	DEAD-Box Helicase 10	Protein Coding	46	GC11P108569	1.20871	https://www.genecards.org/cgi-bin/carddisp.pl?gene=DDX10
KCNIP4	Potassium Voltage-Gated Channel Interacting Protein 4	Protein Coding	46	GC04M020728	1.20871	https://www.genecards.org/cgi-bin/carddisp.pl?gene=KCNIP4
ORAI2	ORAI Calcium Release-Activated Calcium Modulator 2	Protein Coding	46	GC07P102433	1.20871	https://www.genecards.org/cgi-bin/carddisp.pl?gene=ORAI2
PARP10	Poly(ADP-Ribose) Polymerase Family Member 10	Protein Coding	46	GC08M143977	1.20871	https://www.genecards.org/cgi-bin/carddisp.pl?gene=PARP10
RFX3	Regulatory Factor X3	Protein Coding	46	GC09M003214	1.20871	https://www.genecards.org/cgi-bin/carddisp.pl?gene=RFX3
SCRIB	Scribble Planar Cell Polarity Protein	Protein Coding	46	GC08M144302	1.20871	https://www.genecards.org/cgi-bin/carddisp.pl?gene=SCRIB
SHARPIN	SHANK Associated RH Domain Interactor	Protein Coding	46	GC08M144098	1.20871	https://www.genecards.org/cgi-bin/carddisp.pl?gene=SHARPIN
TEAD3	TEA Domain Transcription Factor 3	Protein Coding	46	GC06M075059	1.20871	https://www.genecards.org/cgi-bin/carddisp.pl?gene=TEAD3
USP16	Ubiquitin Specific Peptidase 16	Protein Coding	46	GC21P029024	1.20871	https://www.genecards.org/cgi-bin/carddisp.pl?gene=USP16
BRWD1	Bromodomain And WD Repeat Domain Containing 1	Protein Coding	45	GC21M039184	1.20871	https://www.genecards.org/cgi-bin/carddisp.pl?gene=BRWD1
MGRN1	Mahogunin Ring Finger 1	Protein Coding	45	GC16P014561	1.20871	https://www.genecards.org/cgi-bin/carddisp.pl?gene=MGRN1
PITPNB	Phosphatidylinositol Transfer Protein Beta	Protein Coding	45	GC22M027851	1.20871	https://www.genecards.org/cgi-bin/carddisp.pl?gene=PITPNB
POLD3	DNA Polymerase Delta 3, Accessory Subunit	Protein Coding	45	GC11P074496	1.20871	https://www.genecards.org/cgi-bin/carddisp.pl?gene=POLD3
TAF11	TATA-Box Binding Protein Associated Factor 11	Protein Coding	45	GC06M075055	1.20871	https://www.genecards.org/cgi-bin/carddisp.pl?gene=TAF11
ABCB9	ATP Binding Cassette Subfamily B Member 9	Protein Coding	44	GC12M122920	1.20871	https://www.genecards.org/cgi-bin/carddisp.pl?gene=ABCB9
ANKRD6	Ankyrin Repeat Domain 6	Protein Coding	44	GC06P089433	1.20871	https://www.genecards.org/cgi-bin/carddisp.pl?gene=ANKRD6
ISLR	Immunoglobulin Superfamily Containing Leucine Rich Repeat	Protein Coding	44	GC15P074173	1.20871	https://www.genecards.org/cgi-bin/carddisp.pl?gene=ISLR
LRRN1	Leucine Rich Repeat Neuronal 1	Protein Coding	44	GC03P003799	1.20871	https://www.genecards.org/cgi-bin/carddisp.pl?gene=LRRN1
LYPLAL1	Lysophospholipase Like 1	Protein Coding	44	GC01P219173	1.20871	https://www.genecards.org/cgi-bin/carddisp.pl?gene=LYPLAL1
MAML2	Mastermind Like Transcriptional Coactivator 2	Protein Coding	44	GC11M095976	1.20871	https://www.genecards.org/cgi-bin/carddisp.pl?gene=MAML2
MYH7B	Myosin Heavy Chain 7B	Protein Coding	44	GC20P034958	1.20871	https://www.genecards.org/cgi-bin/carddisp.pl?gene=MYH7B
PPM1H	Protein Phosphatase, Mg2+/Mn2+ Dependent 1H	Protein Coding	44	GC12M062643	1.20871	https://www.genecards.org/cgi-bin/carddisp.pl?gene=PPM1H
SH2B2	SH2B Adaptor Protein 2	Protein Coding	44	GC07P102286	1.20871	https://www.genecards.org/cgi-bin/carddisp.pl?gene=SH2B2
TAS1R2	Taste 1 Receptor Member 2	Protein Coding	44	GC01M018839	1.20871	https://www.genecards.org/cgi-bin/carddisp.pl?gene=TAS1R2
WSCD2	WSC Domain Containing 2	Protein Coding	44	GC12P108129	1.20871	https://www.genecards.org/cgi-bin/carddisp.pl?gene=WSCD2
ZNF76	Zinc Finger Protein 76	Protein Coding	44	GC06P096216	1.20871	https://www.genecards.org/cgi-bin/carddisp.pl?gene=ZNF76
ANKS1A	Ankyrin Repeat And Sterile Alpha Motif Domain Containing 1A	Protein Coding	43	GC06P096210	1.20871	https://www.genecards.org/cgi-bin/carddisp.pl?gene=ANKS1A
CAVIN2	Caveolae Associated Protein 2	Protein Coding	43	GC02M191835	1.20871	https://www.genecards.org/cgi-bin/carddisp.pl?gene=CAVIN2
CHD9	Chromodomain Helicase DNA Binding Protein 9	Protein Coding	43	GC16P053041	1.20871	https://www.genecards.org/cgi-bin/carddisp.pl?gene=CHD9
CLDN23	Claudin 23	Protein Coding	43	GC08P008701	1.20871	https://www.genecards.org/cgi-bin/carddisp.pl?gene=CLDN23
DDX55	DEAD-Box Helicase 55	Protein Coding	43	GC12P123602	1.20871	https://www.genecards.org/cgi-bin/carddisp.pl?gene=DDX55
FRMD4A	FERM Domain Containing 4A	Protein Coding	43	GC10M013643	1.20871	https://www.genecards.org/cgi-bin/carddisp.pl?gene=FRMD4A
HNRNPUL1	Heterogeneous Nuclear Ribonucleoprotein U Like 1	Protein Coding	43	GC19P041262	1.20871	https://www.genecards.org/cgi-bin/carddisp.pl?gene=HNRNPUL1
IRX3	Iroquois Homeobox 3	Protein Coding	43	GC16M054283	1.20871	https://www.genecards.org/cgi-bin/carddisp.pl?gene=IRX3
ISLR2	Immunoglobulin Superfamily Containing Leucine Rich Repeat 2	Protein Coding	43	GC15P074100	1.20871	https://www.genecards.org/cgi-bin/carddisp.pl?gene=ISLR2
KIAA1217	KIAA1217	Protein Coding	43	GC10P023695	1.20871	https://www.genecards.org/cgi-bin/carddisp.pl?gene=KIAA1217
MAF1	MAF1 Homolog, Negative Regulator Of RNA Polymerase III	Protein Coding	43	GC08P145247	1.20871	https://www.genecards.org/cgi-bin/carddisp.pl?gene=MAF1
POGK	Pogo Transposable Element Derived With KRAB Domain	Protein Coding	43	GC01P166809	1.20871	https://www.genecards.org/cgi-bin/carddisp.pl?gene=POGK
SBNO1	Strawberry Notch Homolog 1	Protein Coding	43	GC12M123289	1.20871	https://www.genecards.org/cgi-bin/carddisp.pl?gene=SBNO1
TCP11	T-Complex 11	Protein Coding	43	GC06M075056	1.20871	https://www.genecards.org/cgi-bin/carddisp.pl?gene=TCP11
TIPIN	TIMELESS Interacting Protein	Protein Coding	43	GC15M066336	1.20871	https://www.genecards.org/cgi-bin/carddisp.pl?gene=TIPIN
BLTP3A	Bridge-Like Lipid Transfer Protein Family Member 3A	Protein Coding	42	GC06P096880	1.20871	https://www.genecards.org/cgi-bin/carddisp.pl?gene=BLTP3A
CDK2AP1	Cyclin Dependent Kinase 2 Associated Protein 1	Protein Coding	42	GC12M123250	1.20871	https://www.genecards.org/cgi-bin/carddisp.pl?gene=CDK2AP1
GALNT18	Polypeptide N-Acetylgalactosaminyltransferase 18	Protein Coding	42	GC11M011293	1.20871	https://www.genecards.org/cgi-bin/carddisp.pl?gene=GALNT18
KNTC1	Kinetochore Associated 1	Protein Coding	42	GC12P122527	1.20871	https://www.genecards.org/cgi-bin/carddisp.pl?gene=KNTC1
MOB3B	MOB Kinase Activator 3B	Protein Coding	42	GC09M028645	1.20871	https://www.genecards.org/cgi-bin/carddisp.pl?gene=MOB3B
MPHOSPH9	M-Phase Phosphoprotein 9	Protein Coding	42	GC12M123153	1.20871	https://www.genecards.org/cgi-bin/carddisp.pl?gene=MPHOSPH9
NMRAL1	NmrA Like Redox Sensor 1	Protein Coding	42	GC16M004461	1.20871	https://www.genecards.org/cgi-bin/carddisp.pl?gene=NMRAL1
NUDT4	Nudix Hydrolase 4	Protein Coding	42	GC12P093421	1.20871	https://www.genecards.org/cgi-bin/carddisp.pl?gene=NUDT4
RRP9	Ribosomal RNA Processing 9, U3 Small Nucleolar RNA Binding Protein	Protein Coding	42	GC03M051946	1.20871	https://www.genecards.org/cgi-bin/carddisp.pl?gene=RRP9
TMEM18	Transmembrane Protein 18	Protein Coding	42	GC02M000660	1.20871	https://www.genecards.org/cgi-bin/carddisp.pl?gene=TMEM18
TMEM91	Transmembrane Protein 91	Protein Coding	42	GC19P076265	1.20871	https://www.genecards.org/cgi-bin/carddisp.pl?gene=TMEM91
UBL5	Ubiquitin Like 5	Protein Coding	42	GC19P009827	1.20871	https://www.genecards.org/cgi-bin/carddisp.pl?gene=UBL5
ZWILCH	Zwilch Kinetochore Protein	Protein Coding	42	GC15P066504	1.20871	https://www.genecards.org/cgi-bin/carddisp.pl?gene=ZWILCH
APOBEC4	Apolipoprotein B MRNA Editing Enzyme Catalytic Polypeptide Like 4	Protein Coding	41	GC01M183646	1.20871	https://www.genecards.org/cgi-bin/carddisp.pl?gene=APOBEC4
CCDC33	Coiled-Coil Domain Containing 33	Protein Coding	41	GC15P126573	1.20871	https://www.genecards.org/cgi-bin/carddisp.pl?gene=CCDC33
KANSL2	KAT8 Regulatory NSL Complex Subunit 2	Protein Coding	41	GC12M048653	1.20871	https://www.genecards.org/cgi-bin/carddisp.pl?gene=KANSL2
PRPF18	Pre-MRNA Processing Factor 18	Protein Coding	41	GC10P013586	1.20871	https://www.genecards.org/cgi-bin/carddisp.pl?gene=PRPF18
TMEM176A	Transmembrane Protein 176A	Protein Coding	41	GC07P150800	1.20871	https://www.genecards.org/cgi-bin/carddisp.pl?gene=TMEM176A
ASB8	Ankyrin Repeat And SOCS Box Containing 8	Protein Coding	40	GC12M048147	1.20871	https://www.genecards.org/cgi-bin/carddisp.pl?gene=ASB8
BTNL8	Butyrophilin Like 8	Protein Coding	40	GC05P183926	1.20871	https://www.genecards.org/cgi-bin/carddisp.pl?gene=BTNL8
NABP1	Nucleic Acid Binding Protein 1	Protein Coding	40	GC02P191678	1.20871	https://www.genecards.org/cgi-bin/carddisp.pl?gene=NABP1
POLR2M	RNA Polymerase II Subunit M	Protein Coding	40	GC15P057706	1.20871	https://www.genecards.org/cgi-bin/carddisp.pl?gene=POLR2M
REPIN1	Replication Initiator 1	Protein Coding	40	GC07P150368	1.20871	https://www.genecards.org/cgi-bin/carddisp.pl?gene=REPIN1
RPAP3	RNA Polymerase II Associated Protein 3	Protein Coding	40	GC12M047661	1.20871	https://www.genecards.org/cgi-bin/carddisp.pl?gene=RPAP3
RSRC2	Arginine And Serine Rich Coiled-Coil 2	Protein Coding	40	GC12M122503	1.20871	https://www.genecards.org/cgi-bin/carddisp.pl?gene=RSRC2
ZC3H3	Zinc Finger CCCH-Type Containing 3	Protein Coding	40	GC08M143437	1.20871	https://www.genecards.org/cgi-bin/carddisp.pl?gene=ZC3H3
CCDC82	Coiled-Coil Domain Containing 82	Protein Coding	39	GC11M103760	1.20871	https://www.genecards.org/cgi-bin/carddisp.pl?gene=CCDC82
CEACAM21	CEA Cell Adhesion Molecule 21	Protein Coding	39	GC19P076271	1.20871	https://www.genecards.org/cgi-bin/carddisp.pl?gene=CEACAM21
EQTN	Equatorin	Protein Coding	39	GC09M027284	1.20871	https://www.genecards.org/cgi-bin/carddisp.pl?gene=EQTN
FAM98A	Family With Sequence Similarity 98 Member A	Protein Coding	39	GC02M033532	1.20871	https://www.genecards.org/cgi-bin/carddisp.pl?gene=FAM98A
IQCH	IQ Motif Containing H	Protein Coding	39	GC15P067254	1.20871	https://www.genecards.org/cgi-bin/carddisp.pl?gene=IQCH
ISOC1	Isochorismatase Domain Containing 1	Protein Coding	39	GC05P129094	1.20871	https://www.genecards.org/cgi-bin/carddisp.pl?gene=ISOC1
NRBP2	Nuclear Receptor Binding Protein 2	Protein Coding	39	GC08M144309	1.20871	https://www.genecards.org/cgi-bin/carddisp.pl?gene=NRBP2
PLPP6	Phospholipid Phosphatase 6	Protein Coding	39	GC09P004663	1.20871	https://www.genecards.org/cgi-bin/carddisp.pl?gene=PLPP6
CDC26	Cell Division Cycle 26	Protein Coding	38	GC09M113255	1.20871	https://www.genecards.org/cgi-bin/carddisp.pl?gene=CDC26
EPPK1	Epiplakin 1	Protein Coding	38	GC08M143857	1.20871	https://www.genecards.org/cgi-bin/carddisp.pl?gene=EPPK1
FAM53A	Family With Sequence Similarity 53 Member A	Protein Coding	38	GC04M002777	1.20871	https://www.genecards.org/cgi-bin/carddisp.pl?gene=FAM53A
FAM83C	Family With Sequence Similarity 83 Member C	Protein Coding	38	GC20M035285	1.20871	https://www.genecards.org/cgi-bin/carddisp.pl?gene=FAM83C
SPATC1	Spermatogenesis And Centriole Associated 1	Protein Coding	38	GC08P145245	1.20871	https://www.genecards.org/cgi-bin/carddisp.pl?gene=SPATC1
THSD7B	Thrombospondin Type 1 Domain Containing 7B	Protein Coding	38	GC02P136765	1.20871	https://www.genecards.org/cgi-bin/carddisp.pl?gene=THSD7B
TMEM106C	Transmembrane Protein 106C	Protein Coding	38	GC12P047963	1.20871	https://www.genecards.org/cgi-bin/carddisp.pl?gene=TMEM106C
TMEM176B	Transmembrane Protein 176B	Protein Coding	38	GC07M150791	1.20871	https://www.genecards.org/cgi-bin/carddisp.pl?gene=TMEM176B
ZBED5	Zinc Finger BED-Type Containing 5	Protein Coding	38	GC11M011188	1.20871	https://www.genecards.org/cgi-bin/carddisp.pl?gene=ZBED5
ZNF641	Zinc Finger Protein 641	Protein Coding	38	GC12M050002	1.20871	https://www.genecards.org/cgi-bin/carddisp.pl?gene=ZNF641
OR10AD1	Olfactory Receptor Family 10 Subfamily AD Member 1	Protein Coding	37	GC12M048201	1.20871	https://www.genecards.org/cgi-bin/carddisp.pl?gene=OR10AD1
RFLNA	Refilin A	Protein Coding	37	GC12P127444	1.20871	https://www.genecards.org/cgi-bin/carddisp.pl?gene=RFLNA
CLEC18A	C-Type Lectin Domain Family 18 Member A	Protein Coding	36	GC16P069943	1.20871	https://www.genecards.org/cgi-bin/carddisp.pl?gene=CLEC18A
CLEC18C	C-Type Lectin Domain Family 18 Member C	Protein Coding	36	GC16P070173	1.20871	https://www.genecards.org/cgi-bin/carddisp.pl?gene=CLEC18C
CCDC184	Coiled-Coil Domain Containing 184	Protein Coding	35	GC12P048183	1.20871	https://www.genecards.org/cgi-bin/carddisp.pl?gene=CCDC184
C11orf87	Chromosome 11 Open Reading Frame 87	Protein Coding	34	GC11P109421	1.20871	https://www.genecards.org/cgi-bin/carddisp.pl?gene=C11orf87
POLR2J3	RNA Polymerase II Subunit J3	Protein Coding	34	GC07M102537	1.20871	https://www.genecards.org/cgi-bin/carddisp.pl?gene=POLR2J3
POLR2J2	RNA Polymerase II Subunit J2	Protein Coding	33	GC07M103573	1.20871	https://www.genecards.org/cgi-bin/carddisp.pl?gene=POLR2J2
TMEM61	Transmembrane Protein 61	Protein Coding	33	GC01P054980	1.20871	https://www.genecards.org/cgi-bin/carddisp.pl?gene=TMEM61
H1-7	H1.7 Linker Histone	Protein Coding	32	GC12P048329	1.20871	https://www.genecards.org/cgi-bin/carddisp.pl?gene=H1-7
MS4A13	Membrane Spanning 4-Domains A13	Protein Coding	32	GC11P060515	1.20871	https://www.genecards.org/cgi-bin/carddisp.pl?gene=MS4A13
UQCC5	Ubiquinol-Cytochrome C Reductase Complex Assembly Factor 5	Protein Coding	32	GC03P052534	1.20871	https://www.genecards.org/cgi-bin/carddisp.pl?gene=UQCC5
C17orf67	Chromosome 17 Open Reading Frame 67	Protein Coding	31	GC17M056791	1.20871	https://www.genecards.org/cgi-bin/carddisp.pl?gene=C17orf67
C8orf82	Chromosome 8 Open Reading Frame 82	Protein Coding	31	GC08M144525	1.20871	https://www.genecards.org/cgi-bin/carddisp.pl?gene=C8orf82
MANSC4	MANSC Domain Containing 4	Protein Coding	30	GC12M027762	1.20871	https://www.genecards.org/cgi-bin/carddisp.pl?gene=MANSC4
SMIM23	Small Integral Membrane Protein 23	Protein Coding	29	GC05P171772	1.20871	https://www.genecards.org/cgi-bin/carddisp.pl?gene=SMIM23
RNF32-DT	RNF32 Divergent Transcript	RNA Gene	28	GC07M156397	1.20871	https://www.genecards.org/cgi-bin/carddisp.pl?gene=RNF32-DT
GDF5-AS1	GDF5 Antisense RNA 1	RNA Gene	26	GC20P035440	1.20871	https://www.genecards.org/cgi-bin/carddisp.pl?gene=GDF5-AS1
PDXDC2P	Pyridoxal Dependent Decarboxylase Domain Containing 2, Pseudogene	Pseudogene	25	GC16M071176	1.20871	https://www.genecards.org/cgi-bin/carddisp.pl?gene=PDXDC2P
ERCC6L2-AS1	ERCC6L2 Antisense RNA 1	RNA Gene	24	GC09M095758	1.20871	https://www.genecards.org/cgi-bin/carddisp.pl?gene=ERCC6L2-AS1
ZC3H11B	Zinc Finger CCCH-Type Containing 11B	Protein Coding	20	GC01M219607	1.20871	https://www.genecards.org/cgi-bin/carddisp.pl?gene=ZC3H11B
MIR661	MicroRNA 661	RNA Gene	19	GC08M143945	1.20871	https://www.genecards.org/cgi-bin/carddisp.pl?gene=MIR661
SOCS2-AS1	SOCS2 Antisense RNA 1	RNA Gene	19	GC12M093504	1.20871	https://www.genecards.org/cgi-bin/carddisp.pl?gene=SOCS2-AS1
DUBR	DPPA2 Upstream Binding RNA	RNA Gene	18	GC03P107128	1.20871	https://www.genecards.org/cgi-bin/carddisp.pl?gene=DUBR
FAM83C-AS1	FAM83C Antisense RNA 1	RNA Gene	18	GC20P035449	1.20871	https://www.genecards.org/cgi-bin/carddisp.pl?gene=FAM83C-AS1
HCG23	HLA Complex Group 23	RNA Gene	18	GC06P096126	1.20871	https://www.genecards.org/cgi-bin/carddisp.pl?gene=HCG23
IQCH-AS1	IQCH Antisense RNA 1	RNA Gene	18	GC15M067290	1.20871	https://www.genecards.org/cgi-bin/carddisp.pl?gene=IQCH-AS1
SNORD16	Small Nucleolar RNA, C/D Box 16	RNA Gene	18	GC15M125802	1.20871	https://www.genecards.org/cgi-bin/carddisp.pl?gene=SNORD16
ATP2B1-AS1	ATP2B1 Antisense RNA 1	RNA Gene	17	GC12P089709	1.20871	https://www.genecards.org/cgi-bin/carddisp.pl?gene=ATP2B1-AS1
GARS1-DT	GARS1 Divergent Transcript	RNA Gene	17	GC07M030851	1.20871	https://www.genecards.org/cgi-bin/carddisp.pl?gene=GARS1-DT
DDX19A-DT	DDX19A Divergent Transcript	RNA Gene	16	GC16M071203	1.20871	https://www.genecards.org/cgi-bin/carddisp.pl?gene=DDX19A-DT
LYPLAL1-AS1	LYPLAL1 Antisense RNA 1	RNA Gene	16	GC01M219411	1.20871	https://www.genecards.org/cgi-bin/carddisp.pl?gene=LYPLAL1-AS1
MIR1289-1	MicroRNA 1289-1	RNA Gene	15	GC20M035453	1.20871	https://www.genecards.org/cgi-bin/carddisp.pl?gene=MIR1289-1
ROCR	Regulator Of Chondrogenesis RNA	RNA Gene	15	GC17M072023	1.20871	https://www.genecards.org/cgi-bin/carddisp.pl?gene=ROCR
TWF2-DT	TWF2 Divergent Transcript	RNA Gene	15	GC03P052442	1.20871	https://www.genecards.org/cgi-bin/carddisp.pl?gene=TWF2-DT
CRADD-AS1	CRADD Antisense RNA 1	RNA Gene	14	GC12M093706	1.20871	https://www.genecards.org/cgi-bin/carddisp.pl?gene=CRADD-AS1
FTO-IT1	FTO Intronic Transcript 1	RNA Gene	14	GC16P054039	1.20871	https://www.genecards.org/cgi-bin/carddisp.pl?gene=FTO-IT1
LINC02399	Long Intergenic Non-Protein Coding RNA 2399	RNA Gene	14	GC12P089949	1.20871	https://www.genecards.org/cgi-bin/carddisp.pl?gene=LINC02399
LINC02341	Long Intergenic Non-Protein Coding RNA 2341	RNA Gene	13	GC13P042339	1.20871	https://www.genecards.org/cgi-bin/carddisp.pl?gene=LINC02341
PIN1-DT	PIN1 Divergent Transcript	RNA Gene	13	GC19M009830	1.20871	https://www.genecards.org/cgi-bin/carddisp.pl?gene=PIN1-DT
SBNO1-AS1	SBNO1 Antisense RNA 1	RNA Gene	13	GC12P127429	1.20871	https://www.genecards.org/cgi-bin/carddisp.pl?gene=SBNO1-AS1
GLIS3-AS2	GLIS3 Antisense RNA 2	RNA Gene	12	GC09P004302	1.20871	https://www.genecards.org/cgi-bin/carddisp.pl?gene=GLIS3-AS2
LINC02742	Long Intergenic Non-Protein Coding RNA 2742	RNA Gene	12	GC11P028756	1.20871	https://www.genecards.org/cgi-bin/carddisp.pl?gene=LINC02742
ENSG00000254632	Novel Transcript	RNA Gene	11	GC11M103121	1.20871	https://www.genecards.org/cgi-bin/carddisp.pl?gene=ENSG00000254632
ENSG00000255224	TEC	RNA Gene	11	GC08M144341	1.20871	https://www.genecards.org/cgi-bin/carddisp.pl?gene=ENSG00000255224
ENSG00000255730	Novel Protein	Protein Coding	11	GC19P041350	1.20871	https://www.genecards.org/cgi-bin/carddisp.pl?gene=ENSG00000255730
ENSG00000258365	Novel Transcript, Antisense To PLXNC1	RNA Gene	11	GC12M094277	1.20871	https://www.genecards.org/cgi-bin/carddisp.pl?gene=ENSG00000258365
ENSG00000261384	Novel Transcript	RNA Gene	11	GC15P126575	1.20871	https://www.genecards.org/cgi-bin/carddisp.pl?gene=ENSG00000261384
LINC01875	Long Intergenic Non-Protein Coding RNA 1875	RNA Gene	11	GC02P000547	1.20871	https://www.genecards.org/cgi-bin/carddisp.pl?gene=LINC01875
LINC02752	Long Intergenic Non-Protein Coding RNA 2752	RNA Gene	11	GC11P011021	1.20871	https://www.genecards.org/cgi-bin/carddisp.pl?gene=LINC02752
RPS15AP19	Ribosomal Protein S15a Pseudogene 19	Pseudogene	11	GC06P096220	1.20871	https://www.genecards.org/cgi-bin/carddisp.pl?gene=RPS15AP19
ENSG00000205537	Novel Transcript, Antisense To VDR	RNA Gene	10	GC12P047883	1.20871	https://www.genecards.org/cgi-bin/carddisp.pl?gene=ENSG00000205537
ENSG00000234091	Novel Transcript	RNA Gene	10	GC10P013760	1.20871	https://www.genecards.org/cgi-bin/carddisp.pl?gene=ENSG00000234091
ENSG00000248634	Novel Transcript	RNA Gene	10	GC05P128539	1.20871	https://www.genecards.org/cgi-bin/carddisp.pl?gene=ENSG00000248634
ENSG00000252443	Small Nucleolar RNA SNORA62/SNORA6 Family	RNA Gene	10	GC16M071163	1.20871	https://www.genecards.org/cgi-bin/carddisp.pl?gene=ENSG00000252443
ENSG00000257042	Novel Transcript, Antisense To PTHLH	RNA Gene	10	GC12P027810	1.20871	https://www.genecards.org/cgi-bin/carddisp.pl?gene=ENSG00000257042
ENSG00000257194	Novel Transcript	RNA Gene	10	GC12P090107	1.20871	https://www.genecards.org/cgi-bin/carddisp.pl?gene=ENSG00000257194
ENSG00000258216	Novel Transcript	RNA Gene	10	GC12P089712	1.20871	https://www.genecards.org/cgi-bin/carddisp.pl?gene=ENSG00000258216
ENSG00000260773	Novel Transcript, Antisense To DIS3L	RNA Gene	10	GC15M066314	1.20871	https://www.genecards.org/cgi-bin/carddisp.pl?gene=ENSG00000260773
ENSG00000261578	Novel Transcript, Overlapping To TSKU	RNA Gene	10	GC11P076800	1.20871	https://www.genecards.org/cgi-bin/carddisp.pl?gene=ENSG00000261578
ENSG00000269514	Novel Transcript, Antisense To OR10AD1	RNA Gene	10	GC12P048203	1.20871	https://www.genecards.org/cgi-bin/carddisp.pl?gene=ENSG00000269514
RNA5SP301	RNA, 5S Ribosomal Pseudogene 301	Pseudogene	10	GC10P013751	1.20871	https://www.genecards.org/cgi-bin/carddisp.pl?gene=RNA5SP301
ENSG00000223727	Novel Transcript	RNA Gene	9	GC03M003250	1.20871	https://www.genecards.org/cgi-bin/carddisp.pl?gene=ENSG00000223727
ENSG00000257955	Novel Transcript	RNA Gene	9	GC12M048021	1.20871	https://www.genecards.org/cgi-bin/carddisp.pl?gene=ENSG00000257955
ENSG00000257985	Novel Transcript, Antisense To A Novel Protein	RNA Gene	9	GC12P048011	1.20871	https://www.genecards.org/cgi-bin/carddisp.pl?gene=ENSG00000257985
HPRT1P2	Hypoxanthine Phosphoribosyltransferase 1 Pseudogene 2	Pseudogene	9	GC05P030248	1.20871	https://www.genecards.org/cgi-bin/carddisp.pl?gene=HPRT1P2
MTND4P14	MT-ND4 Pseudogene 14	Pseudogene	9	GC09P007969	1.20871	https://www.genecards.org/cgi-bin/carddisp.pl?gene=MTND4P14
MYL6P5	MYL6 Pseudogene 5	Pseudogene	9	GC17P071621	1.20871	https://www.genecards.org/cgi-bin/carddisp.pl?gene=MYL6P5
NPIPB14P	Nuclear Pore Complex Interacting Protein Family Member B14, Pseudogene	Pseudogene	9	GC16M069976	1.20871	https://www.genecards.org/cgi-bin/carddisp.pl?gene=NPIPB14P
LOC101927180	V-Type Proton ATPase Subunit F-Like	Protein Coding	8	GC12P048084	1.20871	https://www.genecards.org/cgi-bin/carddisp.pl?gene=LOC101927180
LOC124903525	Uncharacterized LOC124903525	RNA Gene	8	GC15M127338	1.20871	https://www.genecards.org/cgi-bin/carddisp.pl?gene=LOC124903525
RN7SL178P	RNA, 7SL, Cytoplasmic 178, Pseudogene	Pseudogene	8	GC08M008582	1.20871	https://www.genecards.org/cgi-bin/carddisp.pl?gene=RN7SL178P
RNA5SP349	RNA, 5S Ribosomal Pseudogene 349	Pseudogene	8	GC11M109120	1.20871	https://www.genecards.org/cgi-bin/carddisp.pl?gene=RNA5SP349
RPL19P11	Ribosomal Protein L19 Pseudogene 11	Pseudogene	8	GC05P031054	1.20871	https://www.genecards.org/cgi-bin/carddisp.pl?gene=RPL19P11
ATP5MC1P8	ATP Synthase Membrane Subunit C Locus 1 Pseudogene 8	Pseudogene	7	GC10P076837	1.20871	https://www.genecards.org/cgi-bin/carddisp.pl?gene=ATP5MC1P8
BRWD1P2	Bromodomain And WD Repeat Domain Containing 1 Pseudogene 2	Pseudogene	7	GC12M089919	1.20871	https://www.genecards.org/cgi-bin/carddisp.pl?gene=BRWD1P2
CNN2P10	Calponin 2 Pseudogene 10	Pseudogene	7	GC01P166796	1.20871	https://www.genecards.org/cgi-bin/carddisp.pl?gene=CNN2P10
ENSG00000280309	TEC	Uncategorized	7	GC15P074299	1.20871	https://www.genecards.org/cgi-bin/carddisp.pl?gene=ENSG00000280309
ENSG00000281593	Novel Protein, ZNRF2-LINC01176 Readthrough	Protein Coding	7	GC07P030362	1.20871	https://www.genecards.org/cgi-bin/carddisp.pl?gene=ENSG00000281593
ENSG00000288096	Novel Transcript	RNA Gene	7	GC08P145228	1.20871	https://www.genecards.org/cgi-bin/carddisp.pl?gene=ENSG00000288096
MRPS33P3	Mitochondrial Ribosomal Protein S33 Pseudogene 3	Pseudogene	7	GC04P115143	1.20871	https://www.genecards.org/cgi-bin/carddisp.pl?gene=MRPS33P3
RN7SKP15	RN7SK Pseudogene 15	Pseudogene	7	GC12M027807	1.20871	https://www.genecards.org/cgi-bin/carddisp.pl?gene=RN7SKP15
RNU6-909P	RNA, U6 Small Nuclear 909, Pseudogene	Pseudogene	7	GC05P028632	1.20871	https://www.genecards.org/cgi-bin/carddisp.pl?gene=RNU6-909P
ENSG00000197376	Biorientation Of Chromosomes In Cell Division 1 Like 2 (BOD1L2) Pseudogene	Pseudogene	6	GC12P048508	1.20871	https://www.genecards.org/cgi-bin/carddisp.pl?gene=ENSG00000197376
ENSG00000240399	Ribosomal Protein L37 (RPL37) Pseudogene	Pseudogene	6	GC12M048055	1.20871	https://www.genecards.org/cgi-bin/carddisp.pl?gene=ENSG00000240399
ENSG00000242737	Ribosomal Protein S20 (RPS20) Pseudogene	Pseudogene	6	GC15P050467	1.20871	https://www.genecards.org/cgi-bin/carddisp.pl?gene=ENSG00000242737
ENSG00000271547	Chromosome 20 Open Reading Frame 27 (C20orf27) Pseudogene	Pseudogene	6	GC12M050052	1.20871	https://www.genecards.org/cgi-bin/carddisp.pl?gene=ENSG00000271547
ENSG00000286417	Novel Transcript, Antisense To SUPT3H	RNA Gene	6	GC06P096978	1.20871	https://www.genecards.org/cgi-bin/carddisp.pl?gene=ENSG00000286417
HSALNG0143222		RNA Gene	6	GC11M104215	1.20871	https://www.genecards.org/cgi-bin/carddisp.pl?gene=HSALNG0143222
MS4A19P	Membrane Spanning 4-Domains A19, Pseudogene	Pseudogene	6	GC11P060578	1.20871	https://www.genecards.org/cgi-bin/carddisp.pl?gene=MS4A19P
NONHSAG011935.2		RNA Gene	6	GC12P093773	1.20871	https://www.genecards.org/cgi-bin/carddisp.pl?gene=NONHSAG011935.2
RF00017-5137		RNA Gene	6	GC05M171228	1.20871	https://www.genecards.org/cgi-bin/carddisp.pl?gene=RF00017-5137
RF00017-6593		RNA Gene	6	GC07P102098	1.20871	https://www.genecards.org/cgi-bin/carddisp.pl?gene=RF00017-6593
RPS20P34	Ribosomal Protein S20 Pseudogene 34	Pseudogene	6	GC15P050466	1.20871	https://www.genecards.org/cgi-bin/carddisp.pl?gene=RPS20P34
lnc-CHRDL2-4		RNA Gene	6	GC11M074646	1.20871	https://www.genecards.org/cgi-bin/carddisp.pl?gene=lnc-CHRDL2-4
lnc-GLIS3-2		RNA Gene	6	GC09M003824	1.20871	https://www.genecards.org/cgi-bin/carddisp.pl?gene=lnc-GLIS3-2
lnc-IQCH-7		RNA Gene	6	GC15P127775	1.20871	https://www.genecards.org/cgi-bin/carddisp.pl?gene=lnc-IQCH-7
lnc-KIF12-2		RNA Gene	6	GC09M116159	1.20871	https://www.genecards.org/cgi-bin/carddisp.pl?gene=lnc-KIF12-2
lnc-KIF12-3		RNA Gene	6	GC09M114159	1.20871	https://www.genecards.org/cgi-bin/carddisp.pl?gene=lnc-KIF12-3
lnc-LYPLAL1-9		RNA Gene	6	GC01P219469	1.20871	https://www.genecards.org/cgi-bin/carddisp.pl?gene=lnc-LYPLAL1-9
lnc-SOCS2-6		RNA Gene	6	GC12P093788	1.20871	https://www.genecards.org/cgi-bin/carddisp.pl?gene=lnc-SOCS2-6
lnc-TRPM7-1		RNA Gene	6	GC15M050324	1.20871	https://www.genecards.org/cgi-bin/carddisp.pl?gene=lnc-TRPM7-1
lnc-ZNF618-2		RNA Gene	6	GC09P120056	1.20871	https://www.genecards.org/cgi-bin/carddisp.pl?gene=lnc-ZNF618-2
CM034959-019		RNA Gene	5	GC09P004303	1.20871	https://www.genecards.org/cgi-bin/carddisp.pl?gene=CM034959-019
ENSG00000289052	Novel Transcript	RNA Gene	5	GC07M150868	1.20871	https://www.genecards.org/cgi-bin/carddisp.pl?gene=ENSG00000289052
HSALNG0020226-451		RNA Gene	5	GC06P097053	1.20871	https://www.genecards.org/cgi-bin/carddisp.pl?gene=HSALNG0020226-451
HSALNG0023242		RNA Gene	5	GC02M235672	1.20871	https://www.genecards.org/cgi-bin/carddisp.pl?gene=HSALNG0023242
HSALNG0026167		RNA Gene	5	GC03P052536	1.20871	https://www.genecards.org/cgi-bin/carddisp.pl?gene=HSALNG0026167
HSALNG0026168		RNA Gene	5	GC03M052538	1.20871	https://www.genecards.org/cgi-bin/carddisp.pl?gene=HSALNG0026168
HSALNG0026169		RNA Gene	5	GC03P052546	1.20871	https://www.genecards.org/cgi-bin/carddisp.pl?gene=HSALNG0026169
HSALNG0046567		RNA Gene	5	GC05M171432	1.20871	https://www.genecards.org/cgi-bin/carddisp.pl?gene=HSALNG0046567
HSALNG0069708		RNA Gene	5	GC09P004281	1.20871	https://www.genecards.org/cgi-bin/carddisp.pl?gene=HSALNG0069708
HSALNG0069709		RNA Gene	5	GC09M004297	1.20871	https://www.genecards.org/cgi-bin/carddisp.pl?gene=HSALNG0069709
HSALNG0085709		RNA Gene	5	GC11P078724	1.20871	https://www.genecards.org/cgi-bin/carddisp.pl?gene=HSALNG0085709
HSALNG0092957-001		RNA Gene	5	GC12P089718	1.20871	https://www.genecards.org/cgi-bin/carddisp.pl?gene=HSALNG0092957-001
HSALNG0094715		RNA Gene	5	GC12M123211	1.20871	https://www.genecards.org/cgi-bin/carddisp.pl?gene=HSALNG0094715
HSALNG0094803		RNA Gene	5	GC12P124316	1.20871	https://www.genecards.org/cgi-bin/carddisp.pl?gene=HSALNG0094803
HSALNG0111532		RNA Gene	5	GC16M053741	1.20871	https://www.genecards.org/cgi-bin/carddisp.pl?gene=HSALNG0111532
HSALNG0142420		RNA Gene	5	GC01M219372	1.20871	https://www.genecards.org/cgi-bin/carddisp.pl?gene=HSALNG0142420
HSALNG0148026		RNA Gene	5	GC04P001706	1.20871	https://www.genecards.org/cgi-bin/carddisp.pl?gene=HSALNG0148026
LOC101929770	Uncharacterized LOC101929770	RNA Gene	5	GC06P096317	1.20871	https://www.genecards.org/cgi-bin/carddisp.pl?gene=LOC101929770
LOC105369750	Uncharacterized LOC105369750	RNA Gene	5	GC12P048012	1.20871	https://www.genecards.org/cgi-bin/carddisp.pl?gene=LOC105369750
LOC105369890	Uncharacterized LOC105369890	RNA Gene	5	GC12P089920	1.20871	https://www.genecards.org/cgi-bin/carddisp.pl?gene=LOC105369890
LOC124902713	Uncharacterized LOC124902713	Protein Coding	5	GC11M104475	1.20871	https://www.genecards.org/cgi-bin/carddisp.pl?gene=LOC124902713
LOC124909379	Uncharacterized LOC124909379	RNA Gene	5	GC03P052547	1.20871	https://www.genecards.org/cgi-bin/carddisp.pl?gene=LOC124909379
MN308750		RNA Gene	5	GC01P091719	1.20871	https://www.genecards.org/cgi-bin/carddisp.pl?gene=MN308750
NONHSAG001562.2		RNA Gene	5	GC01P055065	1.20871	https://www.genecards.org/cgi-bin/carddisp.pl?gene=NONHSAG001562.2
RF00017-5510		RNA Gene	5	GC06P099736	1.20871	https://www.genecards.org/cgi-bin/carddisp.pl?gene=RF00017-5510
RF00017-6594		RNA Gene	5	GC07P102154	1.20871	https://www.genecards.org/cgi-bin/carddisp.pl?gene=RF00017-6594
RF00017-7464		RNA Gene	5	GC08P145347	1.20871	https://www.genecards.org/cgi-bin/carddisp.pl?gene=RF00017-7464
RF00017-7466		RNA Gene	5	GC08P145349	1.20871	https://www.genecards.org/cgi-bin/carddisp.pl?gene=RF00017-7466
lnc-APOBEC4-5		RNA Gene	5	GC01M183931	1.20871	https://www.genecards.org/cgi-bin/carddisp.pl?gene=lnc-APOBEC4-5
lnc-CDIP1-3		RNA Gene	5	GC16M004469	1.20871	https://www.genecards.org/cgi-bin/carddisp.pl?gene=lnc-CDIP1-3
lnc-CDK2AP1-1		RNA Gene	5	GC12M123244	1.20871	https://www.genecards.org/cgi-bin/carddisp.pl?gene=lnc-CDK2AP1-1
lnc-COLGALT2-1		RNA Gene	5	GC01M183825	1.20871	https://www.genecards.org/cgi-bin/carddisp.pl?gene=lnc-COLGALT2-1
lnc-FAM83C-2		RNA Gene	5	GC20M035345	1.20871	https://www.genecards.org/cgi-bin/carddisp.pl?gene=lnc-FAM83C-2
lnc-FGF18-4		RNA Gene	5	GC05P171608	1.20871	https://www.genecards.org/cgi-bin/carddisp.pl?gene=lnc-FGF18-4
lnc-GGCT-3		RNA Gene	5	GC07M030470	1.20871	https://www.genecards.org/cgi-bin/carddisp.pl?gene=lnc-GGCT-3
lnc-HFM1-3		RNA Gene	5	GC01M091682	1.20871	https://www.genecards.org/cgi-bin/carddisp.pl?gene=lnc-HFM1-3
lnc-MN1-1		RNA Gene	5	GC22M027801	1.20871	https://www.genecards.org/cgi-bin/carddisp.pl?gene=lnc-MN1-1
lnc-NT5DC2-1		RNA Gene	5	GC03M052536	1.20871	https://www.genecards.org/cgi-bin/carddisp.pl?gene=lnc-NT5DC2-1
lnc-PBRM1-2		RNA Gene	5	GC03M052528	1.20871	https://www.genecards.org/cgi-bin/carddisp.pl?gene=lnc-PBRM1-2
lnc-PLEC-4		RNA Gene	5	GC08M144307	1.20871	https://www.genecards.org/cgi-bin/carddisp.pl?gene=lnc-PLEC-4
lnc-PRPF18-2		RNA Gene	5	GC10P013683	1.20871	https://www.genecards.org/cgi-bin/carddisp.pl?gene=lnc-PRPF18-2
lnc-STAB1-1		RNA Gene	5	GC03P052535	1.20871	https://www.genecards.org/cgi-bin/carddisp.pl?gene=lnc-STAB1-1
lnc-TMEM106C-4		RNA Gene	5	GC12P048036	1.20871	https://www.genecards.org/cgi-bin/carddisp.pl?gene=lnc-TMEM106C-4
piR-34822-298		RNA Gene	5	GC07M102090	1.20871	https://www.genecards.org/cgi-bin/carddisp.pl?gene=piR-34822-298
piR-39858-354		RNA Gene	5	GC16M053821	1.20871	https://www.genecards.org/cgi-bin/carddisp.pl?gene=piR-39858-354
piR-46501-016		RNA Gene	5	GC11M096013	1.20871	https://www.genecards.org/cgi-bin/carddisp.pl?gene=piR-46501-016
piR-50208		RNA Gene	5	GC15P129077	1.20871	https://www.genecards.org/cgi-bin/carddisp.pl?gene=piR-50208
5MWI_A-026		RNA Gene	4	GC11P096094	1.20871	https://www.genecards.org/cgi-bin/carddisp.pl?gene=5MWI_A-026
CM034956-126		RNA Gene	4	GC06P096912	1.20871	https://www.genecards.org/cgi-bin/carddisp.pl?gene=CM034956-126
CM034962-157		RNA Gene	4	GC12P048013	1.20871	https://www.genecards.org/cgi-bin/carddisp.pl?gene=CM034962-157
CM034962-158		RNA Gene	4	GC12M048023	1.20871	https://www.genecards.org/cgi-bin/carddisp.pl?gene=CM034962-158
CM034962-264		RNA Gene	4	GC12P089884	1.20871	https://www.genecards.org/cgi-bin/carddisp.pl?gene=CM034962-264
HSALNG0010680		RNA Gene	4	GC01P219558	1.20871	https://www.genecards.org/cgi-bin/carddisp.pl?gene=HSALNG0010680
HSALNG0059707		RNA Gene	4	GC07M096058	1.20871	https://www.genecards.org/cgi-bin/carddisp.pl?gene=HSALNG0059707
HSALNG0076293		RNA Gene	4	GC10M013691	1.20871	https://www.genecards.org/cgi-bin/carddisp.pl?gene=HSALNG0076293
HSALNG0090817		RNA Gene	4	GC12P048014	1.20871	https://www.genecards.org/cgi-bin/carddisp.pl?gene=HSALNG0090817
HSALNG0092966		RNA Gene	4	GC12M089862	1.20871	https://www.genecards.org/cgi-bin/carddisp.pl?gene=HSALNG0092966
HSALNG0093138		RNA Gene	4	GC12M093785	1.20871	https://www.genecards.org/cgi-bin/carddisp.pl?gene=HSALNG0093138
HSALNG0126180		RNA Gene	4	GC19M074725	1.20871	https://www.genecards.org/cgi-bin/carddisp.pl?gene=HSALNG0126180
HSALNG0134745		RNA Gene	4	GC22M064113	1.20871	https://www.genecards.org/cgi-bin/carddisp.pl?gene=HSALNG0134745
HSALNG0144148		RNA Gene	4	GC14P094378	1.20871	https://www.genecards.org/cgi-bin/carddisp.pl?gene=HSALNG0144148
HSALNG0145747		RNA Gene	4	GC19P077674	1.20871	https://www.genecards.org/cgi-bin/carddisp.pl?gene=HSALNG0145747
HSALNG0145935		RNA Gene	4	GC19M074837	1.20871	https://www.genecards.org/cgi-bin/carddisp.pl?gene=HSALNG0145935
HSALNG0146358		RNA Gene	4	GC02P235731	1.20871	https://www.genecards.org/cgi-bin/carddisp.pl?gene=HSALNG0146358
LOC105375567	Uncharacterized LOC105375567	RNA Gene	4	GC07M150823	1.20871	https://www.genecards.org/cgi-bin/carddisp.pl?gene=LOC105375567
LOC105379168	Uncharacterized LOC105379168	RNA Gene	4	GC05P128661	1.20871	https://www.genecards.org/cgi-bin/carddisp.pl?gene=LOC105379168
LOC124901701	Uncharacterized LOC124901701	RNA Gene	4	GC07P096050	1.20871	https://www.genecards.org/cgi-bin/carddisp.pl?gene=LOC124901701
LOC124903691	Uncharacterized LOC124903691	RNA Gene	4	GC16M053742	1.20871	https://www.genecards.org/cgi-bin/carddisp.pl?gene=LOC124903691
RF00017-3181		RNA Gene	4	GC02P033234	1.20871	https://www.genecards.org/cgi-bin/carddisp.pl?gene=RF00017-3181
RF00994-386		RNA Gene	4	GC16M069875	1.20871	https://www.genecards.org/cgi-bin/carddisp.pl?gene=RF00994-386
lnc-CMKLR1-3		RNA Gene	4	GC12M108177	1.20871	https://www.genecards.org/cgi-bin/carddisp.pl?gene=lnc-CMKLR1-3
lnc-COLGALT2-6		RNA Gene	4	GC01M183929	1.20871	https://www.genecards.org/cgi-bin/carddisp.pl?gene=lnc-COLGALT2-6
lnc-KLHL42-2		RNA Gene	4	GC12P027870	1.20871	https://www.genecards.org/cgi-bin/carddisp.pl?gene=lnc-KLHL42-2
lnc-LYPLAL1-11		RNA Gene	4	GC01P219575	1.20871	https://www.genecards.org/cgi-bin/carddisp.pl?gene=lnc-LYPLAL1-11
lnc-TACC3-2		RNA Gene	4	GC04P001691	1.20871	https://www.genecards.org/cgi-bin/carddisp.pl?gene=lnc-TACC3-2
piR-36756-056		RNA Gene	4	GC02P033177	1.20871	https://www.genecards.org/cgi-bin/carddisp.pl?gene=piR-36756-056
piR-39858-490		RNA Gene	4	GC02M033255	1.20871	https://www.genecards.org/cgi-bin/carddisp.pl?gene=piR-39858-490
piR-43107-151		RNA Gene	4	GC02M033229	1.20871	https://www.genecards.org/cgi-bin/carddisp.pl?gene=piR-43107-151
piR-48369-161		RNA Gene	4	GC05P128725	1.20871	https://www.genecards.org/cgi-bin/carddisp.pl?gene=piR-48369-161
piR-50444-505		RNA Gene	4	GC06M077083	1.20871	https://www.genecards.org/cgi-bin/carddisp.pl?gene=piR-50444-505
piR-55194-377		RNA Gene	4	GC07P150808	1.20871	https://www.genecards.org/cgi-bin/carddisp.pl?gene=piR-55194-377
CM034955-375		RNA Gene	3	GC05P128664	1.20871	https://www.genecards.org/cgi-bin/carddisp.pl?gene=CM034955-375
HSALNG0046568		RNA Gene	3	GC05M171468	1.20871	https://www.genecards.org/cgi-bin/carddisp.pl?gene=HSALNG0046568
HSALNG0050313		RNA Gene	3	GC06P097433	1.20871	https://www.genecards.org/cgi-bin/carddisp.pl?gene=HSALNG0050313
HSALNG0050314		RNA Gene	3	GC06M075196	1.20871	https://www.genecards.org/cgi-bin/carddisp.pl?gene=HSALNG0050314
HSALNG0061637		RNA Gene	3	GC07P137458	1.20871	https://www.genecards.org/cgi-bin/carddisp.pl?gene=HSALNG0061637
HSALNG0073878		RNA Gene	3	GC09P120010	1.20871	https://www.genecards.org/cgi-bin/carddisp.pl?gene=HSALNG0073878
HSALNG0085882		RNA Gene	3	GC11M076797	1.20871	https://www.genecards.org/cgi-bin/carddisp.pl?gene=HSALNG0085882
HSALNG0109246		RNA Gene	3	GC16M004456	1.20871	https://www.genecards.org/cgi-bin/carddisp.pl?gene=HSALNG0109246
HSALNG0144377		RNA Gene	3	GC15P057913	1.20871	https://www.genecards.org/cgi-bin/carddisp.pl?gene=HSALNG0144377
LOC105377721	Uncharacterized LOC105377721	RNA Gene	3	GC05M171469	1.20871	https://www.genecards.org/cgi-bin/carddisp.pl?gene=LOC105377721
LOC124902927	Uncharacterized LOC124902927	RNA Gene	3	GC12M048022	1.20871	https://www.genecards.org/cgi-bin/carddisp.pl?gene=LOC124902927
LOC124904657	U2 Spliceosomal RNA	Pseudogene	3	GC01P219605	1.20871	https://www.genecards.org/cgi-bin/carddisp.pl?gene=LOC124904657
MN297296		RNA Gene	3	GC15M050481	1.20871	https://www.genecards.org/cgi-bin/carddisp.pl?gene=MN297296
RF00004-011		RNA Gene	3	GC01P219603	1.20871	https://www.genecards.org/cgi-bin/carddisp.pl?gene=RF00004-011
RF00017-5139		RNA Gene	3	GC05M171480	1.20871	https://www.genecards.org/cgi-bin/carddisp.pl?gene=RF00017-5139
RF00100-078		RNA Gene	3	GC20M035386	1.20871	https://www.genecards.org/cgi-bin/carddisp.pl?gene=RF00100-078
lnc-ADAM10-10		RNA Gene	3	GC15M125674	1.20871	https://www.genecards.org/cgi-bin/carddisp.pl?gene=lnc-ADAM10-10
lnc-SLC27A2-2		RNA Gene	3	GC15P050468	1.20871	https://www.genecards.org/cgi-bin/carddisp.pl?gene=lnc-SLC27A2-2
piR-32023-046		RNA Gene	3	GC11P076791	1.20871	https://www.genecards.org/cgi-bin/carddisp.pl?gene=piR-32023-046
piR-57460-406		RNA Gene	3	GC20M035414	1.20871	https://www.genecards.org/cgi-bin/carddisp.pl?gene=piR-57460-406
LOC124903077	Uncharacterized LOC124903077	RNA Gene	2	GC12M108190	1.20871	https://www.genecards.org/cgi-bin/carddisp.pl?gene=LOC124903077
piR-50175		RNA Gene	2	GC12M108216	1.20871	https://www.genecards.org/cgi-bin/carddisp.pl?gene=piR-50175
piR-56497-029		RNA Gene	2	GC12P027826	1.20871	https://www.genecards.org/cgi-bin/carddisp.pl?gene=piR-56497-029
piR-56497-036		RNA Gene	2	GC12M123357	1.20871	https://www.genecards.org/cgi-bin/carddisp.pl?gene=piR-56497-036
PRRC2A	Proline Rich Coiled-Coil 2A	Protein Coding	42	GC06P096102	1.20784	https://www.genecards.org/cgi-bin/carddisp.pl?gene=PRRC2A
SLC20A1	Solute Carrier Family 20 Member 1	Protein Coding	51	GC02P124509	1.20742	https://www.genecards.org/cgi-bin/carddisp.pl?gene=SLC20A1
PGR	Progesterone Receptor	Protein Coding	56	GC11M103796	1.20502	https://www.genecards.org/cgi-bin/carddisp.pl?gene=PGR
ERAP1	Endoplasmic Reticulum Aminopeptidase 1	Protein Coding	53	GC05M096760	1.20178	https://www.genecards.org/cgi-bin/carddisp.pl?gene=ERAP1
MBL2	Mannose Binding Lectin 2	Protein Coding	53	GC10M052760	1.19944	https://www.genecards.org/cgi-bin/carddisp.pl?gene=MBL2
NFATC1	Nuclear Factor Of Activated T Cells 1	Protein Coding	55	GC18P079395	1.1978	https://www.genecards.org/cgi-bin/carddisp.pl?gene=NFATC1
DNASE1L3	Deoxyribonuclease 1 Like 3	Protein Coding	50	GC03M058192	1.1977	https://www.genecards.org/cgi-bin/carddisp.pl?gene=DNASE1L3
PIGT	Phosphatidylinositol Glycan Anchor Biosynthesis Class T	Protein Coding	48	GC20P045416	1.1977	https://www.genecards.org/cgi-bin/carddisp.pl?gene=PIGT
ICOSLG	Inducible T Cell Costimulator Ligand	Protein Coding	48	GC21M044222	1.19718	https://www.genecards.org/cgi-bin/carddisp.pl?gene=ICOSLG
CCL27	C-C Motif Chemokine Ligand 27	Protein Coding	42	GC09M034662	1.19605	https://www.genecards.org/cgi-bin/carddisp.pl?gene=CCL27
TRIM8	Tripartite Motif Containing 8	Protein Coding	46	GC10P102643	1.19552	https://www.genecards.org/cgi-bin/carddisp.pl?gene=TRIM8
MEN1	Menin 1	Protein Coding	51	GC11M064803	1.19319	https://www.genecards.org/cgi-bin/carddisp.pl?gene=MEN1
PRDM5	PR/SET Domain 5	Protein Coding	46	GC04M120686	1.19319	https://www.genecards.org/cgi-bin/carddisp.pl?gene=PRDM5
SOX8	SRY-Box Transcription Factor 8	Protein Coding	44	GC16P000981	1.19299	https://www.genecards.org/cgi-bin/carddisp.pl?gene=SOX8
ARL13B	ADP Ribosylation Factor Like GTPase 13B	Protein Coding	45	GC03P093980	1.18752	https://www.genecards.org/cgi-bin/carddisp.pl?gene=ARL13B
EMP1	Epithelial Membrane Protein 1	Protein Coding	43	GC12P013196	1.18132	https://www.genecards.org/cgi-bin/carddisp.pl?gene=EMP1
SH3BP2	SH3 Domain Binding Protein 2	Protein Coding	47	GC04P002794	1.17822	https://www.genecards.org/cgi-bin/carddisp.pl?gene=SH3BP2
UVSSA	UV Stimulated Scaffold Protein A	Protein Coding	43	GC04P001634	1.17822	https://www.genecards.org/cgi-bin/carddisp.pl?gene=UVSSA
C12orf60	Chromosome 12 Open Reading Frame 60	Protein Coding	37	GC12P025272	1.17822	https://www.genecards.org/cgi-bin/carddisp.pl?gene=C12orf60
MIR137	MicroRNA 137	RNA Gene	21	GC01M098046	1.17805	https://www.genecards.org/cgi-bin/carddisp.pl?gene=MIR137
SULF1	Sulfatase 1	Protein Coding	49	GC08P069466	1.17777	https://www.genecards.org/cgi-bin/carddisp.pl?gene=SULF1
TNFSF12	TNF Superfamily Member 12	Protein Coding	46	GC17P012059	1.17694	https://www.genecards.org/cgi-bin/carddisp.pl?gene=TNFSF12
TERC	Telomerase RNA Component	RNA Gene	31	GC03M169765	1.17523	https://www.genecards.org/cgi-bin/carddisp.pl?gene=TERC
SMURF1	SMAD Specific E3 Ubiquitin Protein Ligase 1	Protein Coding	52	GC07M099027	1.17329	https://www.genecards.org/cgi-bin/carddisp.pl?gene=SMURF1
LIPA	Lipase A, Lysosomal Acid Type	Protein Coding	55	GC10M089213	1.172	https://www.genecards.org/cgi-bin/carddisp.pl?gene=LIPA
MAP2K3	Mitogen-Activated Protein Kinase Kinase 3	Protein Coding	56	GC17P065982	1.17143	https://www.genecards.org/cgi-bin/carddisp.pl?gene=MAP2K3
PRKAA1	Protein Kinase AMP-Activated Catalytic Subunit Alpha 1	Protein Coding	54	GC05M040759	1.17093	https://www.genecards.org/cgi-bin/carddisp.pl?gene=PRKAA1
NUMB	NUMB Endocytic Adaptor Protein	Protein Coding	52	GC14M073275	1.17093	https://www.genecards.org/cgi-bin/carddisp.pl?gene=NUMB
SPHK2	Sphingosine Kinase 2	Protein Coding	51	GC19P048619	1.17093	https://www.genecards.org/cgi-bin/carddisp.pl?gene=SPHK2
EEF1A1	Eukaryotic Translation Elongation Factor 1 Alpha 1	Protein Coding	50	GC06M075516	1.16885	https://www.genecards.org/cgi-bin/carddisp.pl?gene=EEF1A1
TF	Transferrin	Protein Coding	57	GC03P135432	1.16828	https://www.genecards.org/cgi-bin/carddisp.pl?gene=TF
CA1	Carbonic Anhydrase 1	Protein Coding	54	GC08M085327	1.16659	https://www.genecards.org/cgi-bin/carddisp.pl?gene=CA1
MAFB	MAF BZIP Transcription Factor B	Protein Coding	50	GC20M040685	1.16658	https://www.genecards.org/cgi-bin/carddisp.pl?gene=MAFB
REN	Renin	Protein Coding	55	GC01M204154	1.16445	https://www.genecards.org/cgi-bin/carddisp.pl?gene=REN
LPIN2	Lipin 2	Protein Coding	49	GC18M003341	1.16445	https://www.genecards.org/cgi-bin/carddisp.pl?gene=LPIN2
MIR499A	MicroRNA 499a	RNA Gene	25	GC20P034990	1.16327	https://www.genecards.org/cgi-bin/carddisp.pl?gene=MIR499A
GNAQ	G Protein Subunit Alpha Q	Protein Coding	55	GC09M077716	1.16299	https://www.genecards.org/cgi-bin/carddisp.pl?gene=GNAQ
ADAMTSL4	ADAMTS Like 4	Protein Coding	46	GC01P150549	1.16299	https://www.genecards.org/cgi-bin/carddisp.pl?gene=ADAMTSL4
NMUR1	Neuromedin U Receptor 1	Protein Coding	48	GC02M232030	1.15998	https://www.genecards.org/cgi-bin/carddisp.pl?gene=NMUR1
MIR29B2	MicroRNA 29b-2	RNA Gene	21	GC01M207815	1.15998	https://www.genecards.org/cgi-bin/carddisp.pl?gene=MIR29B2
CALR	Calreticulin	Protein Coding	58	GC19P012938	1.15885	https://www.genecards.org/cgi-bin/carddisp.pl?gene=CALR
MVK	Mevalonate Kinase	Protein Coding	54	GC12P109573	1.15695	https://www.genecards.org/cgi-bin/carddisp.pl?gene=MVK
NTF3	Neurotrophin 3	Protein Coding	51	GC12P024776	1.15566	https://www.genecards.org/cgi-bin/carddisp.pl?gene=NTF3
ACD	ACD Shelterin Complex Subunit And Telomerase Recruitment Factor	Protein Coding	48	GC16M067658	1.15308	https://www.genecards.org/cgi-bin/carddisp.pl?gene=ACD
C5	Complement C5	Protein Coding	53	GC09M120933	1.14864	https://www.genecards.org/cgi-bin/carddisp.pl?gene=C5
HCFC1	Host Cell Factor C1	Protein Coding	53	GC0XM153947	1.14864	https://www.genecards.org/cgi-bin/carddisp.pl?gene=HCFC1
ACSL4	Acyl-CoA Synthetase Long Chain Family Member 4	Protein Coding	52	GC0XM109624	1.14864	https://www.genecards.org/cgi-bin/carddisp.pl?gene=ACSL4
PROK2	Prokineticin 2	Protein Coding	50	GC03M071771	1.14864	https://www.genecards.org/cgi-bin/carddisp.pl?gene=PROK2
NR4A3	Nuclear Receptor Subfamily 4 Group A Member 3	Protein Coding	49	GC09P099821	1.14864	https://www.genecards.org/cgi-bin/carddisp.pl?gene=NR4A3
GALNT3	Polypeptide N-Acetylgalactosaminyltransferase 3	Protein Coding	52	GC02M165747	1.14807	https://www.genecards.org/cgi-bin/carddisp.pl?gene=GALNT3
ASAH2	N-Acylsphingosine Amidohydrolase 2	Protein Coding	49	GC10M050182	1.14108	https://www.genecards.org/cgi-bin/carddisp.pl?gene=ASAH2
NFYC	Nuclear Transcription Factor Y Subunit Gamma	Protein Coding	48	GC01P040691	1.14108	https://www.genecards.org/cgi-bin/carddisp.pl?gene=NFYC
ENAM	Enamelin	Protein Coding	47	GC04P070628	1.14108	https://www.genecards.org/cgi-bin/carddisp.pl?gene=ENAM
ASAP2	ArfGAP With SH3 Domain, Ankyrin Repeat And PH Domain 2	Protein Coding	45	GC02P009206	1.14108	https://www.genecards.org/cgi-bin/carddisp.pl?gene=ASAP2
CPNE3	Copine 3	Protein Coding	45	GC08P086514	1.14108	https://www.genecards.org/cgi-bin/carddisp.pl?gene=CPNE3
TMEM222	Transmembrane Protein 222	Protein Coding	44	GC01P029020	1.14108	https://www.genecards.org/cgi-bin/carddisp.pl?gene=TMEM222
MSX1	Msh Homeobox 1	Protein Coding	51	GC04P004861	1.14081	https://www.genecards.org/cgi-bin/carddisp.pl?gene=MSX1
ASPH	Aspartate Beta-Hydroxylase	Protein Coding	50	GC08M061500	1.13722	https://www.genecards.org/cgi-bin/carddisp.pl?gene=ASPH
COQ5	Coenzyme Q5, Methyltransferase	Protein Coding	48	GC12M120503	1.13722	https://www.genecards.org/cgi-bin/carddisp.pl?gene=COQ5
VIL1	Villin 1	Protein Coding	47	GC02P218419	1.13722	https://www.genecards.org/cgi-bin/carddisp.pl?gene=VIL1
RNASE2	Ribonuclease A Family Member 2	Protein Coding	46	GC14P036033	1.13722	https://www.genecards.org/cgi-bin/carddisp.pl?gene=RNASE2
TNN	Tenascin N	Protein Coding	44	GC01P175067	1.13722	https://www.genecards.org/cgi-bin/carddisp.pl?gene=TNN
PSG3	Pregnancy Specific Beta-1-Glycoprotein 3	Protein Coding	43	GC19M042721	1.13722	https://www.genecards.org/cgi-bin/carddisp.pl?gene=PSG3
COQ10A	Coenzyme Q10A	Protein Coding	42	GC12P056266	1.13722	https://www.genecards.org/cgi-bin/carddisp.pl?gene=COQ10A
SEC14L4	SEC14 Like Lipid Binding 4	Protein Coding	42	GC22M030488	1.13722	https://www.genecards.org/cgi-bin/carddisp.pl?gene=SEC14L4
DDN	Dendrin	Protein Coding	39	GC12M048995	1.13722	https://www.genecards.org/cgi-bin/carddisp.pl?gene=DDN
STH	Saitohin	Protein Coding	35	GC17P045999	1.13722	https://www.genecards.org/cgi-bin/carddisp.pl?gene=STH
SPANXN3	SPANX Family Member N3	Protein Coding	33	GC0XM143508	1.13722	https://www.genecards.org/cgi-bin/carddisp.pl?gene=SPANXN3
CACNA1F	Calcium Voltage-Gated Channel Subunit Alpha1 F	Protein Coding	51	GC0XM049205	1.13621	https://www.genecards.org/cgi-bin/carddisp.pl?gene=CACNA1F
HPS6	HPS6 Biogenesis Of Lysosomal Organelles Complex 2 Subunit 3	Protein Coding	47	GC10P102065	1.13621	https://www.genecards.org/cgi-bin/carddisp.pl?gene=HPS6
YIPF3	Yip1 Domain Family Member 3	Protein Coding	43	GC06M075167	1.13621	https://www.genecards.org/cgi-bin/carddisp.pl?gene=YIPF3
PADI2	Peptidyl Arginine Deiminase 2	Protein Coding	50	GC01M017066	1.13239	https://www.genecards.org/cgi-bin/carddisp.pl?gene=PADI2
SLC20A2	Solute Carrier Family 20 Member 2	Protein Coding	53	GC08M042416	1.132	https://www.genecards.org/cgi-bin/carddisp.pl?gene=SLC20A2
TBX5	T-Box Transcription Factor 5	Protein Coding	52	GC12M114353	1.13163	https://www.genecards.org/cgi-bin/carddisp.pl?gene=TBX5
KDM1A	Lysine Demethylase 1A	Protein Coding	56	GC01P023019	1.12888	https://www.genecards.org/cgi-bin/carddisp.pl?gene=KDM1A
RELB	RELB Proto-Oncogene, NF-KB Subunit	Protein Coding	50	GC19P076404	1.12828	https://www.genecards.org/cgi-bin/carddisp.pl?gene=RELB
MICB	MHC Class I Polypeptide-Related Sequence B	Protein Coding	47	GC06P096095	1.12828	https://www.genecards.org/cgi-bin/carddisp.pl?gene=MICB
CARD8	Caspase Recruitment Domain Family Member 8	Protein Coding	46	GC19M073834	1.12828	https://www.genecards.org/cgi-bin/carddisp.pl?gene=CARD8
CCRL2	C-C Motif Chemokine Receptor Like 2	Protein Coding	46	GC03P046407	1.12828	https://www.genecards.org/cgi-bin/carddisp.pl?gene=CCRL2
CLEC16A	C-Type Lectin Domain Containing 16A	Protein Coding	45	GC16P010944	1.12828	https://www.genecards.org/cgi-bin/carddisp.pl?gene=CLEC16A
FCRL3	Fc Receptor Like 3	Protein Coding	44	GC01M157674	1.12828	https://www.genecards.org/cgi-bin/carddisp.pl?gene=FCRL3
TAGAP	T Cell Activation RhoGTPase Activating Protein	Protein Coding	44	GC06M159034	1.12828	https://www.genecards.org/cgi-bin/carddisp.pl?gene=TAGAP
SIRT7	Sirtuin 7	Protein Coding	48	GC17M081911	1.12702	https://www.genecards.org/cgi-bin/carddisp.pl?gene=SIRT7
FLT1	Fms Related Receptor Tyrosine Kinase 1	Protein Coding	57	GC13M028300	1.12676	https://www.genecards.org/cgi-bin/carddisp.pl?gene=FLT1
IRF1	Interferon Regulatory Factor 1	Protein Coding	53	GC05M132440	1.12592	https://www.genecards.org/cgi-bin/carddisp.pl?gene=IRF1
MIR17	MicroRNA 17	RNA Gene	22	GC13P091350	1.12592	https://www.genecards.org/cgi-bin/carddisp.pl?gene=MIR17
MAP3K9	Mitogen-Activated Protein Kinase Kinase Kinase 9	Protein Coding	50	GC14M070722	1.12083	https://www.genecards.org/cgi-bin/carddisp.pl?gene=MAP3K9
ITGA2B	Integrin Subunit Alpha 2b	Protein Coding	59	GC17M054363	1.12031	https://www.genecards.org/cgi-bin/carddisp.pl?gene=ITGA2B
[truncated: 543 more rows]

## Sheet: MalaCards
	Symbol	Description	Category	Score				Symbol
[truncated: 68 more rows]

[truncated: 2 more sheets: DisGeNET, union]
