# Supplementary material for: Exploration of Simiao-Yongan Decoction on knee osteoarthritis based on network pharmacology and molecular docking
Source: Medicine (Baltimore). 2023 Oct 6;102(40):e35193. doi: 10.1097/MD.0000000000035193 (PMC10552997; doi:10.1097/MD.0000000000035193)
Supplement: Supplementary file 4 [file medi-102-e35193-s004.xlsx]

## Sheet: DAVID
Category	Term	Count	%	PValue	Genes	List Total	Pop Hits	Pop Total	Fold Enrichment	Bonferroni	Benjamini	FDR
GOTERM_BP_DIRECT	GO:0010628~positive regulation of gene expression	19	52.7778	1.39726e-19	CXCL8, NOS3, EGF, STAT3, HIF1A, TNF, RELA, VEGFA, IL6, MAPK8, MYC, IL1B, ERBB2, AKT1, MAPK1, CTNNB1, PPARG, TP53, MAPK3	36	525	19333	19.4353	2.07633e-16	2.07493e-16	1.7885e-16
GOTERM_BP_DIRECT	GO:0045893~positive regulation of transcription, DNA-templated	17	47.2222	2.6548e-14	IL10, EGF, STAT3, HIF1A, ESR1, TNF, EGFR, RELA, IL6, MYC, IL1B, AKT1, MAPK1, CTNNB1, PPARG, PPARA, TP53	36	724	19333	12.6098	3.943e-11	1.71657e-11	1.4796e-11
GOTERM_BP_DIRECT	GO:1902895~positive regulation of pri-miRNA transcription from RNA polymerase II promoter	9	25	3.46782e-14	IL10, MYC, STAT3, PPARG, HIF1A, TNF, TP53, RELA, EGFR	36	52	19333	92.9471	5.14735e-11	1.71657e-11	1.4796e-11
GOTERM_BP_DIRECT	GO:0042493~response to drug	13	36.1111	7.17342e-14	IL10, STAT3, PTGS2, RELA, ICAM1, CCND1, MYC, CASP3, CAT, HMOX1, CTNNB1, PPARG, TP53	36	293	19333	23.8272	1.06577e-10	2.66313e-11	2.29549e-11
GOTERM_BP_DIRECT	GO:0043066~negative regulation of apoptotic process	15	41.6667	1.56293e-13	IL10, MMP9, EGFR, RELA, VEGFA, IL6, MAPK8, MYC, CASP3, CAT, ERBB2, AKT1, CTNNB1, TP53, BCL2L1	36	530	19333	15.1989	2.32291e-10	4.64189e-11	4.00109e-11
GOTERM_BP_DIRECT	GO:0043065~positive regulation of apoptotic process	13	36.1111	3.16114e-13	MMP2, PTGS2, TNF, MMP9, IL6, MAPK8, CASP8, CASP3, AKT1, HMOX1, CTNNB1, PPARG, TP53	36	332	19333	21.0282	4.69696e-10	7.82383e-11	6.74377e-11
GOTERM_BP_DIRECT	GO:0031663~lipopolysaccharide-mediated signaling pathway	8	22.2222	4.96385e-13	NFKBIA, NOS3, IL1B, MAPK1, CCL2, AKT1, TNF, MAPK3	36	39	19333	110.16	7.37622e-10	1.05305e-10	9.07676e-11
GOTERM_BP_DIRECT	GO:0045944~positive regulation of transcription from RNA polymerase II promoter	18	50	4.80716e-12	IL10, STAT3, HIF1A, ESR1, TNF, EGFR, RELA, VEGFA, NFKBIA, IL6, MYC, IL1B, AKT1, CTNNB1, PPARG, PPARA, TP53, MAPK3	36	1210	19333	7.98884	7.14343e-09	8.92329e-10	7.69146e-10
GOTERM_BP_DIRECT	GO:0032355~response to estradiol	9	25	2.03427e-11	CASP8, CCND1, MYC, CASP3, STAT3, CAT, CTNNB1, PTGS2, ESR1	36	112	19333	43.154	3.02293e-08	3.35655e-09	2.89319e-09
GOTERM_BP_DIRECT	GO:0048661~positive regulation of smooth muscle cell proliferation	8	22.2222	3.71938e-11	IL6, MYC, MMP2, HMOX1, AKT1, PTGS2, TNF, EGFR	36	70	19333	61.3746	5.527e-08	5.52328e-09	4.76081e-09
GOTERM_BP_DIRECT	GO:0007568~aging	10	27.7778	5.05497e-11	IL10, VCAM1, MMP2, STAT3, CAT, MAPK1, AKT1, PTGS2, RELA, MAPK3	36	195	19333	27.5399	7.51168e-08	6.8242e-09	5.88214e-09
GOTERM_BP_DIRECT	GO:0034614~cellular response to reactive oxygen species	7	19.4444	5.93418e-11	MAPK8, MMP2, MAPK1, AKT1, MMP9, EGFR, MAPK3	36	38	19333	98.9262	8.8182e-08	7.34355e-09	6.32979e-09
GOTERM_BP_DIRECT	GO:0071276~cellular response to cadmium ion	7	19.4444	9.62789e-11	MAPK8, MAPK1, HMOX1, AKT1, MMP9, EGFR, MAPK3	36	41	19333	91.6877	1.4307e-07	1.03646e-08	8.93383e-09
GOTERM_BP_DIRECT	GO:0045471~response to ethanol	9	25	9.77137e-11	VCAM1, CASP8, CCND1, MYC, STAT3, CAT, PPARA, TNF, ICAM1	36	136	19333	35.5386	1.45203e-07	1.03646e-08	8.93383e-09
GOTERM_BP_DIRECT	GO:0097421~liver regeneration	7	19.4444	1.12181e-10	IL10, IL6, CCND1, MYC, HMOX1, TNF, EGFR	36	42	19333	89.5046	1.66701e-07	1.11059e-08	9.57275e-09
GOTERM_BP_DIRECT	GO:0071456~cellular response to hypoxia	9	25	1.46245e-10	MYC, HMOX1, AKT1, PPARG, PTGS2, HIF1A, TP53, ICAM1, VEGFA	36	143	19333	33.799	2.1732e-07	1.35733e-08	1.16996e-08
GOTERM_BP_DIRECT	GO:0071356~cellular response to tumor necrosis factor	9	25	1.72742e-10	NFKBIA, VCAM1, CXCL8, MAPK1, CCL2, AKT1, RELA, ICAM1, MAPK3	36	146	19333	33.1045	2.56695e-07	1.50896e-08	1.30065e-08
GOTERM_BP_DIRECT	GO:0009410~response to xenobiotic stimulus	10	27.7778	3.45801e-10	IL10, CCND1, MYC, CASP3, MMP2, CAT, HMOX1, CTNNB1, PTGS2, TNF	36	242	19333	22.1912	5.13859e-07	2.85285e-08	2.45903e-08
GOTERM_BP_DIRECT	GO:0001525~angiogenesis	10	27.7778	5.12402e-10	CXCL8, CASP8, EGF, NOS3, MMP2, HMOX1, CCL2, PTGS2, HIF1A, VEGFA	36	253	19333	21.2264	7.61429e-07	4.00483e-08	3.45197e-08
GOTERM_BP_DIRECT	GO:0001666~response to hypoxia	9	25	1.04592e-09	VCAM1, CASP3, MMP2, CAT, HMOX1, PPARA, HIF1A, TNF, VEGFA	36	183	19333	26.4112	1.55423e-06	7.76593e-08	6.69387e-08
GOTERM_BP_DIRECT	GO:0071222~cellular response to lipopolysaccharide	9	25	1.59389e-09	IL10, IL6, MAPK8, CXCL8, IL1B, CCL2, TNF, RELA, ICAM1	36	193	19333	25.0427	2.36851e-06	1.10232e-07	9.50144e-08
GOTERM_BP_DIRECT	GO:0051091~positive regulation of sequence-specific DNA binding transcription factor activity	8	22.2222	1.63306e-09	IL10, IL6, IL1B, CTNNB1, AKT1, PPARG, ESR1, TNF	36	119	19333	36.1027	2.42672e-06	1.10232e-07	9.50144e-08
GOTERM_BP_DIRECT	GO:0001934~positive regulation of protein phosphorylation	9	25	3.34319e-09	CCND1, IL1B, ERBB2, AKT1, TNF, MMP9, EGFR, MAPK3, VEGFA	36	212	19333	22.7983	4.96797e-06	2.15854e-07	1.86056e-07
GOTERM_BP_DIRECT	GO:0010629~negative regulation of gene expression	10	27.7778	3.61257e-09	CXCL8, MYC, STAT3, CTNNB1, AKT1, PPARG, HIF1A, ESR1, TNF, VEGFA	36	316	19333	16.9945	5.36827e-06	2.23528e-07	1.92671e-07
GOTERM_BP_DIRECT	GO:0071260~cellular response to mechanical stimulus	7	19.4444	1.01907e-08	MAPK8, CASP8, IL1B, AKT1, PTGS2, EGFR, MAPK3	36	87	19333	43.2091	1.51433e-05	6.05329e-07	5.21765e-07
GOTERM_BP_DIRECT	GO:0071347~cellular response to interleukin-1	7	19.4444	1.25161e-08	CXCL8, MYC, MMP2, CCL2, HIF1A, RELA, ICAM1	36	90	19333	41.7688	1.85988e-05	7.14863e-07	6.16178e-07
GOTERM_BP_DIRECT	GO:0045429~positive regulation of nitric oxide biosynthetic process	6	16.6667	2.59949e-08	IL1B, AKT1, PTGS2, ESR1, TNF, ICAM1	36	49	19333	65.7585	3.86277e-05	1.42972e-06	1.23235e-06
GOTERM_BP_DIRECT	GO:0071407~cellular response to organic cyclic compound	6	16.6667	4.7056e-08	CASP8, IL1B, STAT3, CCL2, AKT1, TNF	36	55	19333	58.5848	6.99228e-05	2.49565e-06	2.15113e-06
GOTERM_BP_DIRECT	GO:0060252~positive regulation of glial cell proliferation	5	13.8889	7.77579e-08	IL6, MYC, IL1B, TNF, EGFR	36	23	19333	116.745	0.000115541	3.95254e-06	3.40691e-06
GOTERM_BP_DIRECT	GO:0007249~I-kappaB kinase/NF-kappaB signaling	6	16.6667	7.98494e-08	NFKBIA, IL1B, CTNNB1, AKT1, TNF, RELA	36	61	19333	52.8224	0.000118649	3.95254e-06	3.40691e-06
GOTERM_BP_DIRECT	GO:0000165~MAPK cascade	7	19.4444	1.03815e-07	MYC, IL1B, CCL2, CTNNB1, TNF, EGFR, MAPK3	36	128	19333	29.3687	0.000154257	4.97308e-06	4.28656e-06
GOTERM_BP_DIRECT	GO:0043627~response to estrogen	6	16.6667	1.49289e-07	CCND1, MMP2, MAPK1, HMOX1, PPARG, ESR1	36	69	19333	46.6981	0.000221818	6.92793e-06	5.97155e-06
GOTERM_BP_DIRECT	GO:0010573~vascular endothelial growth factor production	4	11.1111	1.89296e-07	IL6, IL1B, HIF1A, TNF	36	7	19333	306.873	0.000281254	8.5183e-06	7.34237e-06
GOTERM_BP_DIRECT	GO:0043406~positive regulation of MAP kinase activity	6	16.6667	3.14823e-07	EGF, IL1B, ERBB2, TNF, EGFR, VEGFA	36	80	19333	40.2771	0.000467718	1.37504e-05	1.18522e-05
GOTERM_BP_DIRECT	GO:0030335~positive regulation of cell migration	8	22.2222	3.96632e-07	EGF, IL1B, MMP2, STAT3, MAPK1, MMP9, EGFR, VEGFA	36	264	19333	16.2736	0.000589221	1.68285e-05	1.45054e-05
GOTERM_BP_DIRECT	GO:0008284~positive regulation of cell proliferation	10	27.7778	4.36638e-07	IL6, EGF, MYC, IL1B, ERBB2, AKT1, RELA, EGFR, BCL2L1, VEGFA	36	553	19333	9.71117	0.000648634	1.80113e-05	1.55249e-05
GOTERM_BP_DIRECT	GO:0045766~positive regulation of angiogenesis	7	19.4444	4.50151e-07	CXCL8, NOS3, IL1B, STAT3, HMOX1, HIF1A, VEGFA	36	164	19333	22.9219	0.000668701	1.80669e-05	1.55728e-05
GOTERM_BP_DIRECT	GO:0006954~inflammatory response	9	25	5.75457e-07	IL6, CXCL8, IL1B, STAT3, CCL2, AKT1, PTGS2, TNF, RELA	36	413	19333	11.7028	0.000854763	2.24882e-05	1.93838e-05
GOTERM_BP_DIRECT	GO:0033138~positive regulation of peptidyl-serine phosphorylation	6	16.6667	6.00399e-07	IL6, AKT1, PTGS2, TNF, EGFR, VEGFA	36	91	19333	35.4084	0.000891796	2.28614e-05	1.97054e-05
GOTERM_BP_DIRECT	GO:0010888~negative regulation of lipid storage	4	11.1111	6.466e-07	NFKBIA, IL6, PPARG, TNF	36	10	19333	214.811	0.000960386	2.4005e-05	2.06912e-05
GOTERM_BP_DIRECT	GO:0035094~response to nicotine	5	13.8889	7.85196e-07	VCAM1, CASP3, MMP2, MAPK1, HMOX1	36	40	19333	67.1285	0.00116612	2.84394e-05	2.45134e-05
GOTERM_BP_DIRECT	GO:0001541~ovarian follicle development	5	13.8889	1.16036e-06	MYC, MMP2, BCL2L1, ICAM1, VEGFA	36	44	19333	61.0259	0.00172281	4.10271e-05	3.53634e-05
GOTERM_BP_DIRECT	GO:0008285~negative regulation of cell proliferation	9	25	1.38021e-06	IL10, IL6, CXCL8, NOS3, IL1B, STAT3, CTNNB1, PTGS2, TP53	36	464	19333	10.4165	0.00204889	4.76655e-05	4.10854e-05
GOTERM_BP_DIRECT	GO:1904996~positive regulation of leukocyte adhesion to vascular endothelial cell	4	11.1111	1.95163e-06	IL6, TNF, RELA, ICAM1	36	14	19333	153.437	0.00289593	6.58676e-05	5.67748e-05
GOTERM_BP_DIRECT	GO:0014823~response to activity	5	13.8889	3.56197e-06	IL10, IL6, MMP2, CAT, TNF	36	58	19333	46.2955	0.00527912	0.000117545	0.000101318
GOTERM_BP_DIRECT	GO:0060749~mammary gland alveolus development	4	11.1111	4.35341e-06	CCND1, EGF, ESR1, VEGFA	36	18	19333	119.34	0.0064483	0.000140539	0.000121138
GOTERM_BP_DIRECT	GO:0032757~positive regulation of interleukin-8 production	5	13.8889	5.63329e-06	IL6, IL1B, STAT3, TNF, RELA	36	65	19333	41.3098	0.00833615	0.000177988	0.000153417
GOTERM_BP_DIRECT	GO:0000122~negative regulation of transcription from RNA polymerase II promoter	11	30.5556	5.77706e-06	CCND1, MYC, STAT3, CTNNB1, PPARG, PPARA, ESR1, TNF, TP53, RELA, VEGFA	36	973	19333	6.07123	0.00854799	0.000178728	0.000154055
GOTERM_BP_DIRECT	GO:0051384~response to glucocorticoid	5	13.8889	6.36113e-06	IL10, IL6, CASP3, PTGS2, TNF	36	67	19333	40.0767	0.00940813	0.000192781	0.000166168
GOTERM_BP_DIRECT	GO:0019221~cytokine-mediated signaling pathway	6	16.6667	8.56469e-06	IL6, IL1B, STAT3, CCL2, AKT1, RELA	36	156	19333	20.6549	0.0126465	0.000254371	0.000219256
GOTERM_BP_DIRECT	GO:0007165~signal transduction	12	33.3333	8.91439e-06	IL10, CXCL8, IL1B, ERBB2, STAT3, MAPK1, CCL2, AKT1, PPARG, HIF1A, ESR1, EGFR	36	1268	19333	5.08228	0.0131595	0.000256707	0.00022127
GOTERM_BP_DIRECT	GO:0032496~response to lipopolysaccharide	6	16.6667	9.11188e-06	VCAM1, CASP8, NOS3, IL1B, CASP3, PTGS2	36	158	19333	20.3935	0.0134491	0.000256707	0.00022127
GOTERM_BP_DIRECT	GO:0043524~negative regulation of neuron apoptotic process	6	16.6667	9.39554e-06	IL10, CCND1, HMOX1, CCL2, HIF1A, BCL2L1	36	159	19333	20.2652	0.0138648	0.000256707	0.00022127
GOTERM_BP_DIRECT	GO:0070141~response to UV-A	3	8.33333	9.54108e-06	CCND1, AKT1, EGFR	36	3	19333	537.028	0.0140781	0.000256707	0.00022127
GOTERM_BP_DIRECT	GO:0043410~positive regulation of MAPK cascade	6	16.6667	9.68607e-06	IL6, EGF, ERBB2, CTNNB1, TNF, VEGFA	36	160	19333	20.1385	0.0142905	0.000256707	0.00022127
GOTERM_BP_DIRECT	GO:0006974~cellular response to DNA damage stimulus	7	19.4444	9.77401e-06	CCND1, MYC, CASP3, MAPK1, AKT1, TP53, MAPK3	36	279	19333	13.4738	0.0144193	0.000256707	0.00022127
GOTERM_BP_DIRECT	GO:0051092~positive regulation of NF-kappaB transcription factor activity	6	16.6667	9.98357e-06	IL1B, STAT3, CAT, TNF, RELA, ICAM1	36	161	19333	20.0135	0.0147262	0.000256707	0.00022127
GOTERM_BP_DIRECT	GO:0006915~apoptotic process	9	25	1.00263e-05	NFKBIA, CASP8, IL1B, CASP3, MAPK1, TP53, MMP9, BCL2L1, MAPK3	36	607	19333	7.96252	0.0147887	0.000256707	0.00022127
GOTERM_BP_DIRECT	GO:1902894~negative regulation of pri-miRNA transcription from RNA polymerase II promoter	4	11.1111	1.0718e-05	PPARG, PPARA, ESR1, RELA	36	24	19333	89.5046	0.0158009	0.000269768	0.000232527
GOTERM_BP_DIRECT	GO:0001938~positive regulation of endothelial cell proliferation	5	13.8889	1.10879e-05	IL10, EGF, AKT1, HIF1A, VEGFA	36	77	19333	34.8719	0.0163417	0.000274424	0.000236541
GOTERM_BP_DIRECT	GO:0051000~positive regulation of nitric-oxide synthase activity	4	11.1111	1.37341e-05	AKT1, HIF1A, ESR1, TNF	36	26	19333	82.6197	0.0202021	0.000334346	0.000288191
GOTERM_BP_DIRECT	GO:0045727~positive regulation of translation	5	13.8889	1.56678e-05	IL6, MYC, ERBB2, MAPK1, MAPK3	36	84	19333	31.9659	0.0230135	0.000375268	0.000323463
GOTERM_BP_DIRECT	GO:0032868~response to insulin	5	13.8889	1.64204e-05	IL10, CAT, PPARA, RELA, ICAM1	36	85	19333	31.5899	0.0241056	0.000387052	0.000333621
GOTERM_BP_DIRECT	GO:1902042~negative regulation of extrinsic apoptotic signaling pathway via death domain receptors	4	11.1111	1.72621e-05	NOS3, HMOX1, BCL2L1, ICAM1	36	28	19333	76.7183	0.0253254	0.000400534	0.000345241
GOTERM_BP_DIRECT	GO:1900017~positive regulation of cytokine production involved in inflammatory response	4	11.1111	1.92299e-05	IL6, STAT3, HIF1A, TNF	36	29	19333	74.0728	0.0281715	0.00043933	0.000378682
GOTERM_BP_DIRECT	GO:0010575~positive regulation of vascular endothelial growth factor production	4	11.1111	2.13401e-05	IL6, IL1B, PTGS2, HIF1A	36	30	19333	71.6037	0.0312142	0.000480152	0.000413869
GOTERM_BP_DIRECT	GO:0043123~positive regulation of I-kappaB kinase/NF-kappaB signaling	6	16.6667	2.33696e-05	CASP8, IL1B, HMOX1, CTNNB1, TNF, RELA	36	192	19333	16.7821	0.0341315	0.000517967	0.000446463
GOTERM_BP_DIRECT	GO:0043388~positive regulation of DNA binding	4	11.1111	2.85712e-05	EGF, MYC, PPARG, MMP9	36	33	19333	65.0943	0.0415687	0.000623944	0.00053781
GOTERM_BP_DIRECT	GO:0051973~positive regulation of telomerase activity	4	11.1111	3.12973e-05	MYC, MAPK1, CTNNB1, MAPK3	36	34	19333	63.1797	0.0454435	0.000663675	0.000572057
GOTERM_BP_DIRECT	GO:0035924~cellular response to vascular endothelial growth factor stimulus	4	11.1111	3.12973e-05	VCAM1, AKT1, RELA, VEGFA	36	34	19333	63.1797	0.0454435	0.000663675	0.000572057
GOTERM_BP_DIRECT	GO:0031622~positive regulation of fever generation	3	8.33333	3.17313e-05	IL1B, PTGS2, TNF	36	5	19333	322.217	0.046059	0.000663675	0.000572057
GOTERM_BP_DIRECT	GO:0045765~regulation of angiogenesis	4	11.1111	3.72508e-05	IL6, ERBB2, HMOX1, CTNNB1	36	36	19333	59.6698	0.0538515	0.000768298	0.000662236
GOTERM_BP_DIRECT	GO:0001701~in utero embryonic development	6	16.6667	3.9282e-05	NOS3, MYC, CTNNB1, TP53, BCL2L1, VEGFA	36	214	19333	15.0569	0.056703	0.000799092	0.00068878
GOTERM_BP_DIRECT	GO:0045907~positive regulation of vasoconstriction	4	11.1111	4.04874e-05	AKT1, PTGS2, EGFR, ICAM1	36	37	19333	58.0571	0.0583913	0.000812483	0.000700322
GOTERM_BP_DIRECT	GO:0007507~heart development	6	16.6667	4.38531e-05	CASP8, CASP3, MMP2, ERBB2, PPARG, PPARA	36	219	19333	14.7131	0.0630892	0.000857846	0.000739422
GOTERM_BP_DIRECT	GO:2001240~negative regulation of extrinsic apoptotic signaling pathway in absence of ligand	4	11.1111	4.39032e-05	IL1B, AKT1, TNF, BCL2L1	36	38	19333	56.5292	0.0631589	0.000857846	0.000739422
GOTERM_BP_DIRECT	GO:0061419~positive regulation of transcription from RNA polymerase II promoter in response to hypoxia	3	8.33333	4.75428e-05	HIF1A, TP53, VEGFA	36	6	19333	268.514	0.0682122	0.000916896	0.000790321
GOTERM_BP_DIRECT	GO:0042593~glucose homeostasis	5	13.8889	5.21394e-05	IL6, STAT3, AKT1, PPARG, HIF1A	36	114	19333	23.5538	0.0745555	0.000992654	0.000855621
GOTERM_BP_DIRECT	GO:0070374~positive regulation of ERK1 and ERK2 cascade	6	16.6667	5.4226e-05	CCL2, TNF, EGFR, ICAM1, MAPK3, VEGFA	36	229	19333	14.0706	0.0774207	0.00101931	0.000878598
GOTERM_BP_DIRECT	GO:0007566~embryo implantation	4	11.1111	5.94493e-05	IL1B, MMP2, PTGS2, MMP9	36	42	19333	51.1455	0.0845543	0.0010899	0.000939446
GOTERM_BP_DIRECT	GO:0071392~cellular response to estradiol stimulus	4	11.1111	5.94493e-05	IL10, MMP2, ESR1, EGFR	36	42	19333	51.1455	0.0845543	0.0010899	0.000939446
GOTERM_BP_DIRECT	GO:0006979~response to oxidative stress	5	13.8889	6.57869e-05	MAPK8, HMOX1, AKT1, PTGS2, TP53	36	121	19333	22.1912	0.0931358	0.00118951	0.0010253
GOTERM_BP_DIRECT	GO:0060440~trachea formation	3	8.33333	6.64841e-05	MAPK1, CTNNB1, MAPK3	36	7	19333	230.155	0.094075	0.00118951	0.0010253
GOTERM_BP_DIRECT	GO:0032722~positive regulation of chemokine production	4	11.1111	7.32101e-05	IL6, HMOX1, HIF1A, TNF	36	45	19333	47.7358	0.103085	0.00129425	0.00111558
GOTERM_BP_DIRECT	GO:0038134~ERBB2-EGFR signaling pathway	3	8.33333	8.85447e-05	EGF, ERBB2, EGFR	36	8	19333	201.385	0.123294	0.00153514	0.00132321
GOTERM_BP_DIRECT	GO:0071364~cellular response to epidermal growth factor stimulus	4	11.1111	8.89035e-05	MYC, ERBB2, AKT1, EGFR	36	48	19333	44.7523	0.123761	0.00153514	0.00132321
GOTERM_BP_DIRECT	GO:0043536~positive regulation of blood vessel endothelial cell migration	4	11.1111	0.000100497	NOS3, AKT1, HIF1A, VEGFA	36	50	19333	42.9622	0.138729	0.00171538	0.00147857
GOTERM_BP_DIRECT	GO:0043491~protein kinase B signaling	4	11.1111	0.000113035	IL1B, CCL2, AKT1, TNF	36	52	19333	41.3098	0.154628	0.00190746	0.00164414
GOTERM_BP_DIRECT	GO:0042542~response to hydrogen peroxide	4	11.1111	0.000119668	CASP3, MMP2, CAT, HMOX1	36	53	19333	40.5304	0.162922	0.00199671	0.00172107
GOTERM_BP_DIRECT	GO:0019233~sensory perception of pain	4	11.1111	0.000133686	MAPK1, CCL2, PTGS2, MAPK3	36	55	19333	39.0566	0.18018	0.00213466	0.00183998
GOTERM_BP_DIRECT	GO:0070371~ERK1 and ERK2 cascade	4	11.1111	0.000133686	EGF, MYC, MAPK1, MAPK3	36	55	19333	39.0566	0.18018	0.00213466	0.00183998
GOTERM_BP_DIRECT	GO:0033209~tumor necrosis factor-mediated signaling pathway	4	11.1111	0.000133686	NFKBIA, TNF, TP53, RELA	36	55	19333	39.0566	0.18018	0.00213466	0.00183998
GOTERM_BP_DIRECT	GO:0010507~negative regulation of autophagy	4	11.1111	0.000133686	IL10, STAT3, AKT1, BCL2L1	36	55	19333	39.0566	0.18018	0.00213466	0.00183998
GOTERM_BP_DIRECT	GO:1904707~positive regulation of vascular smooth muscle cell proliferation	4	11.1111	0.000141078	IL10, MMP2, TNF, MMP9	36	56	19333	38.3591	0.189137	0.00222873	0.00192106
GOTERM_BP_DIRECT	GO:0035556~intracellular signal transduction	7	19.4444	0.00014597	MAPK8, CXCL8, ERBB2, MAPK1, HMOX1, AKT1, MAPK3	36	453	19333	8.29844	0.195012	0.00228175	0.00196676
GOTERM_BP_DIRECT	GO:0071230~cellular response to amino acid stimulus	4	11.1111	0.000164837	MMP2, TNF, EGFR, BCL2L1	36	59	19333	36.4087	0.21727	0.00254982	0.00219782
GOTERM_BP_DIRECT	GO:1903799~negative regulation of production of miRNAs involved in gene silencing by miRNA	3	8.33333	0.000173334	ESR1, TNF, TP53	36	11	19333	146.462	0.227093	0.00265362	0.0022873
GOTERM_BP_DIRECT	GO:0043525~positive regulation of neuron apoptotic process	4	11.1111	0.000200359	CASP3, CTNNB1, TNF, TP53	36	63	19333	34.097	0.257523	0.00303605	0.00261693
GOTERM_BP_DIRECT	GO:1903800~positive regulation of production of miRNAs involved in gene silencing by miRNA	3	8.33333	0.000207765	IL6, TP53, EGFR	36	12	19333	134.257	0.265651	0.00311647	0.00268625
GOTERM_BP_DIRECT	GO:0032731~positive regulation of interleukin-1 beta production	4	11.1111	0.000219839	IL6, CASP8, STAT3, TNF	36	65	19333	33.0479	0.278712	0.0032646	0.00281393
GOTERM_BP_DIRECT	GO:0035690~cellular response to drug	4	11.1111	0.000240506	MYC, IL1B, TP53, EGFR	36	67	19333	32.0614	0.300532	0.00353615	0.003048
GOTERM_BP_DIRECT	GO:0010745~negative regulation of macrophage derived foam cell differentiation	3	8.33333	0.000245261	NFKBIA, PPARG, PPARA	36	13	19333	123.929	0.305458	0.00357071	0.00307778
GOTERM_BP_DIRECT	GO:0006468~protein phosphorylation	7	19.4444	0.000257255	MAPK8, CCND1, ERBB2, MAPK1, CCL2, AKT1, MAPK3	36	503	19333	7.47355	0.31773	0.00370897	0.00319696
GOTERM_BP_DIRECT	GO:0043154~negative regulation of cysteine-type endopeptidase activity involved in apoptotic process	4	11.1111	0.000262392	AKT1, PTGS2, TNF, VEGFA	36	69	19333	31.132	0.32292	0.00374666	0.00322944
GOTERM_BP_DIRECT	GO:0030163~protein catabolic process	4	11.1111	0.000273802	CASP3, MMP2, AKT1, RELA	36	70	19333	30.6873	0.334306	0.0038358	0.00330628
GOTERM_BP_DIRECT	GO:1901224~positive regulation of NIK/NF-kappaB signaling	4	11.1111	0.000273802	IL1B, TNF, RELA, EGFR	36	70	19333	30.6873	0.334306	0.0038358	0.00330628
GOTERM_BP_DIRECT	GO:0051926~negative regulation of calcium ion transport	3	8.33333	0.000285813	NOS3, PTGS2, ICAM1	36	14	19333	115.077	0.346085	0.00396665	0.00341907
GOTERM_BP_DIRECT	GO:0050679~positive regulation of epithelial cell proliferation	4	11.1111	0.000297572	MYC, ERBB2, EGFR, VEGFA	36	72	19333	29.8349	0.357416	0.00409162	0.00352678
GOTERM_BP_DIRECT	GO:0051402~neuron apoptotic process	4	11.1111	0.000335665	CASP3, HIF1A, TP53, BCL2L1	36	75	19333	28.6415	0.392791	0.00457305	0.00394175
GOTERM_BP_DIRECT	GO:0034116~positive regulation of heterotypic cell-cell adhesion	3	8.33333	0.000376039	IL10, IL1B, TNF	36	16	19333	100.693	0.428162	0.0050308	0.00433631
GOTERM_BP_DIRECT	GO:2001171~positive regulation of ATP biosynthetic process	3	8.33333	0.000376039	MYC, STAT3, PPARA	36	16	19333	100.693	0.428162	0.0050308	0.00433631
GOTERM_BP_DIRECT	GO:0008217~regulation of blood pressure	4	11.1111	0.000405894	NOS3, HMOX1, PPARG, PTGS2	36	80	19333	26.8514	0.452986	0.00538172	0.00463879
GOTERM_BP_DIRECT	GO:0048143~astrocyte activation	3	8.33333	0.000425694	IL1B, TNF, EGFR	36	17	19333	94.7696	0.468852	0.00559429	0.00482202
GOTERM_BP_DIRECT	GO:0014068~positive regulation of phosphatidylinositol 3-kinase signaling	4	11.1111	0.000452235	EGF, CAT, TNF, VEGFA	36	83	19333	25.8809	0.489403	0.00589096	0.00507773
GOTERM_BP_DIRECT	GO:0051403~stress-activated MAPK cascade	3	8.33333	0.000478361	MAPK8, MAPK1, MAPK3	36	18	19333	89.5046	0.508854	0.0061771	0.00532437
GOTERM_BP_DIRECT	GO:2000573~positive regulation of DNA biosynthetic process	3	8.33333	0.000534032	MYC, TNF, VEGFA	36	19	19333	84.7939	0.547869	0.00683652	0.00589276
GOTERM_BP_DIRECT	GO:0010165~response to X-ray	3	8.33333	0.000592694	CCND1, CASP3, TP53	36	20	19333	80.5542	0.585634	0.00752266	0.00648418
GOTERM_BP_DIRECT	GO:1902004~positive regulation of beta-amyloid formation	3	8.33333	0.000654339	CASP3, TNF, RELA	36	21	19333	76.7183	0.621926	0.00816549	0.00703827
GOTERM_BP_DIRECT	GO:0070498~interleukin-1-mediated signaling pathway	3	8.33333	0.000654339	IL1B, RELA, MAPK3	36	21	19333	76.7183	0.621926	0.00816549	0.00703827
GOTERM_BP_DIRECT	GO:0050731~positive regulation of peptidyl-tyrosine phosphorylation	4	11.1111	0.00067123	IL6, TP53, ICAM1, VEGFA	36	95	19333	22.6117	0.631304	0.00830647	0.00715978
GOTERM_BP_DIRECT	GO:0071346~cellular response to interferon-gamma	4	11.1111	0.000756868	MYC, CCL2, TNF, ICAM1	36	99	19333	21.6981	0.67539	0.00928884	0.00800654
GOTERM_BP_DIRECT	GO:0042060~wound healing	4	11.1111	0.000849175	CASP3, ERBB2, PPARA, EGFR	36	103	19333	20.8554	0.717029	0.0101819	0.00877631
GOTERM_BP_DIRECT	GO:0051090~regulation of sequence-specific DNA binding transcription factor activity	3	8.33333	0.000857062	MAPK8, HMOX1, MAPK3	36	24	19333	67.1285	0.720329	0.0101819	0.00877631
GOTERM_BP_DIRECT	GO:0050768~negative regulation of neurogenesis	3	8.33333	0.000857062	IL6, IL1B, TNF	36	24	19333	67.1285	0.720329	0.0101819	0.00877631
GOTERM_BP_DIRECT	GO:0051247~positive regulation of protein metabolic process	3	8.33333	0.000857062	NFKBIA, MAPK8, AKT1	36	24	19333	67.1285	0.720329	0.0101819	0.00877631
GOTERM_BP_DIRECT	GO:0032755~positive regulation of interleukin-6 production	4	11.1111	0.000873317	IL6, IL1B, STAT3, TNF	36	104	19333	20.6549	0.727009	0.0102116	0.00880193
GOTERM_BP_DIRECT	GO:0006606~protein import into nucleus	4	11.1111	0.000873317	NFKBIA, STAT3, AKT1, TP53	36	104	19333	20.6549	0.727009	0.0102116	0.00880193
GOTERM_BP_DIRECT	GO:0042981~regulation of apoptotic process	5	13.8889	0.000896341	CASP8, AKT1, ESR1, TP53, BCL2L1	36	240	19333	11.1881	0.736199	0.010399	0.00896341
GOTERM_BP_DIRECT	GO:0030225~macrophage differentiation	3	8.33333	0.000930531	CASP8, MMP9, VEGFA	36	25	19333	64.4433	0.749279	0.0106295	0.00916215
GOTERM_BP_DIRECT	GO:0097194~execution phase of apoptosis	3	8.33333	0.000930531	CASP8, CASP3, AKT1	36	25	19333	64.4433	0.749279	0.0106295	0.00916215
GOTERM_BP_DIRECT	GO:0050729~positive regulation of inflammatory response	4	11.1111	0.00105459	NFKBIA, IL1B, TNF, EGFR	36	111	19333	19.3524	0.791527	0.0119547	0.0103044
GOTERM_BP_DIRECT	GO:2001243~negative regulation of intrinsic apoptotic signaling pathway	3	8.33333	0.00116848	AKT1, MMP9, BCL2L1	36	28	19333	57.5387	0.824019	0.0130466	0.0112455
GOTERM_BP_DIRECT	GO:0002052~positive regulation of neuroblast proliferation	3	8.33333	0.00116848	CTNNB1, HIF1A, VEGFA	36	28	19333	57.5387	0.824019	0.0130466	0.0112455
GOTERM_BP_DIRECT	GO:0048009~insulin-like growth factor receptor signaling pathway	3	8.33333	0.00125361	MAPK1, AKT1, MAPK3	36	29	19333	55.5546	0.844954	0.0136883	0.0117987
GOTERM_BP_DIRECT	GO:0070372~regulation of ERK1 and ERK2 cascade	3	8.33333	0.00125361	IL1B, ERBB2, EGFR	36	29	19333	55.5546	0.844954	0.0136883	0.0117987
GOTERM_BP_DIRECT	GO:0046697~decidualization	3	8.33333	0.00125361	MAPK1, PTGS2, MAPK3	36	29	19333	55.5546	0.844954	0.0136883	0.0117987
GOTERM_BP_DIRECT	GO:0045840~positive regulation of mitotic nuclear division	3	8.33333	0.00134163	EGF, IL1B, TNF	36	30	19333	53.7028	0.863986	0.0145425	0.0125349
GOTERM_BP_DIRECT	GO:0042327~positive regulation of phosphorylation	3	8.33333	0.00143253	EGF, EGFR, VEGFA	36	31	19333	51.9704	0.881194	0.0154152	0.0132872
GOTERM_BP_DIRECT	GO:0043200~response to amino acid	3	8.33333	0.0015263	CASP3, RELA, ICAM1	36	32	19333	50.3464	0.896668	0.0163061	0.0140551
GOTERM_BP_DIRECT	GO:0044344~cellular response to fibroblast growth factor stimulus	3	8.33333	0.00162292	CXCL8, MYC, CCL2	36	33	19333	48.8207	0.91051	0.0168761	0.0145464
GOTERM_BP_DIRECT	GO:0051968~positive regulation of synaptic transmission, glutamatergic	3	8.33333	0.00162292	CCL2, PTGS2, EGFR	36	33	19333	48.8207	0.91051	0.0168761	0.0145464
GOTERM_BP_DIRECT	GO:0046677~response to antibiotic	3	8.33333	0.00162292	CASP8, CASP3, TP53	36	33	19333	48.8207	0.91051	0.0168761	0.0145464
GOTERM_BP_DIRECT	GO:0051897~positive regulation of protein kinase B signaling	4	11.1111	0.00162511	EGF, TNF, EGFR, VEGFA	36	129	19333	16.652	0.9108	0.0168761	0.0145464
GOTERM_BP_DIRECT	GO:0043330~response to exogenous dsRNA	3	8.33333	0.0017224	NFKBIA, MAPK1, MAPK3	36	34	19333	47.3848	0.922826	0.0176398	0.0152046
GOTERM_BP_DIRECT	GO:0032212~positive regulation of telomere maintenance via telomerase	3	8.33333	0.0017224	MAPK1, CTNNB1, MAPK3	36	34	19333	47.3848	0.922826	0.0176398	0.0152046
GOTERM_BP_DIRECT	GO:0045930~negative regulation of mitotic cell cycle	3	8.33333	0.00182472	IL10, TNF, EGFR	36	35	19333	46.031	0.933729	0.0184334	0.0158887
GOTERM_BP_DIRECT	GO:0090050~positive regulation of cell migration involved in sprouting angiogenesis	3	8.33333	0.00182472	HMOX1, PTGS2, VEGFA	36	35	19333	46.031	0.933729	0.0184334	0.0158887
GOTERM_BP_DIRECT	GO:0048469~cell maturation	3	8.33333	0.00192986	CTNNB1, PPARG, VEGFA	36	36	19333	44.7523	0.943332	0.0191056	0.0164682
GOTERM_BP_DIRECT	GO:0007405~neuroblast proliferation	3	8.33333	0.00192986	CTNNB1, HIF1A, TP53	36	36	19333	44.7523	0.943332	0.0191056	0.0164682
GOTERM_BP_DIRECT	GO:0048662~negative regulation of smooth muscle cell proliferation	3	8.33333	0.00192986	NOS3, HMOX1, PPARG	36	36	19333	44.7523	0.943332	0.0191056	0.0164682
GOTERM_BP_DIRECT	GO:0034612~response to tumor necrosis factor	3	8.33333	0.00203783	CASP8, CASP3, PTGS2	36	37	19333	43.5428	0.951747	0.0200409	0.0172743
GOTERM_BP_DIRECT	GO:0046427~positive regulation of JAK-STAT cascade	3	8.33333	0.0021486	IL10, IL6, TNF	36	38	19333	42.3969	0.959085	0.0209912	0.0180935
GOTERM_BP_DIRECT	GO:0007166~cell surface receptor signaling pathway	5	13.8889	0.00216297	ERBB2, MAPK1, CCL2, EGFR, MAPK3	36	305	19333	8.80373	0.959951	0.0209936	0.0180955
GOTERM_BP_DIRECT	GO:0042311~vasodilation	3	8.33333	0.00249768	NOS3, TNF, EGFR	36	41	19333	39.2947	0.975673	0.0240847	0.0207599
GOTERM_BP_DIRECT	GO:0051726~regulation of cell cycle	5	13.8889	0.00269147	CXCL8, CCND1, MYC, STAT3, TP53	36	324	19333	8.28747	0.981774	0.025786	0.0222263
GOTERM_BP_DIRECT	GO:0009411~response to UV	3	8.33333	0.00300184	MAPK8, CASP3, CAT	36	45	19333	35.8019	0.988523	0.0285752	0.0246305
GOTERM_BP_DIRECT	GO:1904706~negative regulation of vascular smooth muscle cell proliferation	3	8.33333	0.00313473	IL10, HMOX1, PPARG	36	46	19333	35.0236	0.990586	0.0294625	0.0253953
GOTERM_BP_DIRECT	GO:0034198~cellular response to amino acid starvation	3	8.33333	0.00313473	MAPK8, MAPK1, MAPK3	36	46	19333	35.0236	0.990586	0.0294625	0.0253953
GOTERM_BP_DIRECT	GO:0050796~regulation of insulin secretion	3	8.33333	0.00327034	IL6, IL1B, TNF	36	47	19333	34.2784	0.992309	0.0299782	0.0258398
GOTERM_BP_DIRECT	GO:1904646~cellular response to beta-amyloid	3	8.33333	0.00327034	VCAM1, TNF, ICAM1	36	47	19333	34.2784	0.992309	0.0299782	0.0258398
GOTERM_BP_DIRECT	GO:2000272~negative regulation of receptor activity	3	8.33333	0.00327034	PPARG, PPARA, TNF	36	47	19333	34.2784	0.992309	0.0299782	0.0258398
GOTERM_BP_DIRECT	GO:0007595~lactation	3	8.33333	0.00327034	CCND1, HIF1A, VEGFA	36	47	19333	34.2784	0.992309	0.0299782	0.0258398
GOTERM_BP_DIRECT	GO:0048538~thymus development	3	8.33333	0.00340867	MAPK1, CTNNB1, MAPK3	36	48	19333	33.5642	0.993742	0.0310544	0.0267675
GOTERM_BP_DIRECT	GO:0051781~positive regulation of cell division	3	8.33333	0.00354969	IL1B, CAT, VEGFA	36	49	19333	32.8793	0.994929	0.0317548	0.0273711
GOTERM_BP_DIRECT	GO:0050673~epithelial cell proliferation	3	8.33333	0.00354969	EGF, EGFR, BCL2L1	36	49	19333	32.8793	0.994929	0.0317548	0.0273711
GOTERM_BP_DIRECT	GO:0007173~epidermal growth factor receptor signaling pathway	3	8.33333	0.00354969	EGF, AKT1, EGFR	36	49	19333	32.8793	0.994929	0.0317548	0.0273711
GOTERM_BP_DIRECT	GO:0014806~smooth muscle hyperplasia	2	5.55556	0.00361757	NOS3, HMOX1	36	2	19333	537.028	0.995417	0.0321682	0.0277275
GOTERM_BP_DIRECT	GO:1900087~positive regulation of G1/S transition of mitotic cell cycle	3	8.33333	0.00383981	CCND1, AKT1, EGFR	36	51	19333	31.5899	0.99671	0.0335419	0.0289115
GOTERM_BP_DIRECT	GO:0008630~intrinsic apoptotic signaling pathway in response to DNA damage	3	8.33333	0.00383981	HMOX1, TNF, BCL2L1	36	51	19333	31.5899	0.99671	0.0335419	0.0289115
GOTERM_BP_DIRECT	GO:0010718~positive regulation of epithelial to mesenchymal transition	3	8.33333	0.00383981	IL6, IL1B, CTNNB1	36	51	19333	31.5899	0.99671	0.0335419	0.0289115
GOTERM_BP_DIRECT	GO:0045737~positive regulation of cyclin-dependent protein serine/threonine kinase activity	3	8.33333	0.00398888	CCND1, AKT1, EGFR	36	52	19333	30.9824	0.997366	0.0346403	0.0298583
GOTERM_BP_DIRECT	GO:0018105~peptidyl-serine phosphorylation	4	11.1111	0.00430425	MAPK8, MAPK1, AKT1, MAPK3	36	182	19333	11.8028	0.998355	0.0371617	0.0320316
GOTERM_BP_DIRECT	GO:0008283~cell proliferation	4	11.1111	0.00450516	MYC, STAT3, AKT1, BCL2L1	36	185	19333	11.6114	0.998781	0.0386715	0.033333
GOTERM_BP_DIRECT	GO:1903078~positive regulation of protein localization to plasma membrane	3	8.33333	0.00477399	AKT1, TNF, EGFR	36	57	19333	28.2646	0.999184	0.0407435	0.035119
GOTERM_BP_DIRECT	GO:0098609~cell-cell adhesion	4	11.1111	0.00492389	VCAM1, CTNNB1, EGFR, ICAM1	36	191	19333	11.2467	0.999348	0.0414365	0.0357163
GOTERM_BP_DIRECT	GO:0048146~positive regulation of fibroblast proliferation	3	8.33333	0.00493889	MYC, ESR1, EGFR	36	58	19333	27.7773	0.999362	0.0414365	0.0357163
GOTERM_BP_DIRECT	GO:0006879~cellular iron ion homeostasis	3	8.33333	0.00493889	MYC, HMOX1, HIF1A	36	58	19333	27.7773	0.999362	0.0414365	0.0357163
GOTERM_BP_DIRECT	GO:0071363~cellular response to growth factor stimulus	3	8.33333	0.0051064	ERBB2, CAT, CTNNB1	36	59	19333	27.3065	0.999503	0.0421278	0.0363122
GOTERM_BP_DIRECT	GO:0045785~positive regulation of cell adhesion	3	8.33333	0.0051064	ERBB2, TNF, VEGFA	36	59	19333	27.3065	0.999503	0.0421278	0.0363122
GOTERM_BP_DIRECT	GO:0034644~cellular response to UV	3	8.33333	0.0051064	MYC, PTGS2, TP53	36	59	19333	27.3065	0.999503	0.0421278	0.0363122
GOTERM_BP_DIRECT	GO:0007254~JNK cascade	3	8.33333	0.00527651	MAPK8, IL1B, TNF	36	60	19333	26.8514	0.999615	0.0430429	0.0371009
GOTERM_BP_DIRECT	GO:0031281~positive regulation of cyclase activity	2	5.55556	0.00542158	MAPK8, MAPK3	36	3	19333	358.019	0.99969	0.0430429	0.0371009
GOTERM_BP_DIRECT	GO:0014854~response to inactivity	2	5.55556	0.00542158	IL10, CAT	36	3	19333	358.019	0.99969	0.0430429	0.0371009
GOTERM_BP_DIRECT	GO:2000635~negative regulation of primary miRNA processing	2	5.55556	0.00542158	IL6, STAT3	36	3	19333	358.019	0.99969	0.0430429	0.0371009
GOTERM_BP_DIRECT	GO:0061308~cardiac neural crest cell development involved in heart development	2	5.55556	0.00542158	MAPK1, MAPK3	36	3	19333	358.019	0.99969	0.0430429	0.0371009
GOTERM_BP_DIRECT	GO:0002439~chronic inflammatory response to antigenic stimulus	2	5.55556	0.00542158	IL10, TNF	36	3	19333	358.019	0.99969	0.0430429	0.0371009
GOTERM_BP_DIRECT	GO:0060559~positive regulation of calcidiol 1-monooxygenase activity	2	5.55556	0.00542158	IL1B, TNF	36	3	19333	358.019	0.99969	0.0430429	0.0371009
GOTERM_BP_DIRECT	GO:0006959~humoral immune response	3	8.33333	0.0054492	IL6, CCL2, TNF	36	61	19333	26.4112	0.999702	0.0430429	0.0371009
GOTERM_BP_DIRECT	GO:1901215~negative regulation of neuron death	3	8.33333	0.00598271	STAT3, AKT1, PPARA	36	64	19333	25.1732	0.999866	0.047007	0.0405178
GOTERM_BP_DIRECT	GO:0071466~cellular response to xenobiotic stimulus	3	8.33333	0.00616566	MYC, IL1B, TP53	36	65	19333	24.7859	0.999898	0.0479372	0.0413196
GOTERM_BP_DIRECT	GO:0042102~positive regulation of T cell proliferation	3	8.33333	0.00616566	IL6, VCAM1, IL1B	36	65	19333	24.7859	0.999898	0.0479372	0.0413196
GOTERM_BP_DIRECT	GO:0042752~regulation of circadian rhythm	3	8.33333	0.00635115	MAPK8, PPARG, PPARA	36	66	19333	24.4104	0.999923	0.0488676	0.0421216
GOTERM_BP_DIRECT	GO:0007611~learning or memory	3	8.33333	0.00635115	CASP3, MAPK1, EGFR	36	66	19333	24.4104	0.999923	0.0488676	0.0421216
GOTERM_BP_DIRECT	GO:0006006~glucose metabolic process	3	8.33333	0.00653917	MYC, AKT1, TNF	36	67	19333	24.046	0.999942	0.0495442	0.0427048
GOTERM_BP_DIRECT	GO:0009612~response to mechanical stimulus	3	8.33333	0.00653917	MAPK8, MMP2, PPARG	36	67	19333	24.046	0.999942	0.0495442	0.0427048
GOTERM_BP_DIRECT	GO:0008286~insulin receptor signaling pathway	3	8.33333	0.00653917	MAPK1, AKT1, MAPK3	36	67	19333	24.046	0.999942	0.0495442	0.0427048
GOTERM_BP_DIRECT	GO:0010595~positive regulation of endothelial cell migration	3	8.33333	0.00672971	EGF, AKT1, VEGFA	36	68	19333	23.6924	0.999956	0.050729	0.043726
GOTERM_BP_DIRECT	GO:0090170~regulation of Golgi inheritance	2	5.55556	0.00722242	MAPK1, MAPK3	36	4	19333	268.514	0.999979	0.052834	0.0455404
GOTERM_BP_DIRECT	GO:0070849~response to epidermal growth factor	2	5.55556	0.00722242	MAPK1, MAPK3	36	4	19333	268.514	0.999979	0.052834	0.0455404
GOTERM_BP_DIRECT	GO:0000320~re-entry into mitotic cell cycle	2	5.55556	0.00722242	CCND1, MYC	36	4	19333	268.514	0.999979	0.052834	0.0455404
GOTERM_BP_DIRECT	GO:0097398~cellular response to interleukin-17	2	5.55556	0.00722242	IL1B, STAT3	36	4	19333	268.514	0.999979	0.052834	0.0455404
GOTERM_BP_DIRECT	GO:0030730~sequestering of triglyceride	2	5.55556	0.00722242	IL1B, TNF	36	4	19333	268.514	0.999979	0.052834	0.0455404
GOTERM_BP_DIRECT	GO:0033590~response to cobalamin	2	5.55556	0.00722242	RELA, EGFR	36	4	19333	268.514	0.999979	0.052834	0.0455404
GOTERM_BP_DIRECT	GO:0018107~peptidyl-threonine phosphorylation	3	8.33333	0.00731637	MAPK8, MAPK1, AKT1	36	71	19333	22.6913	0.999982	0.0532589	0.0459067
GOTERM_BP_DIRECT	GO:0071300~cellular response to retinoic acid	3	8.33333	0.00792541	MYC, PPARG, TNF	36	74	19333	21.7714	0.999993	0.0574109	0.0494855
GOTERM_BP_DIRECT	GO:0097190~apoptotic signaling pathway	3	8.33333	0.00834373	CASP8, CASP3, CTNNB1	36	76	19333	21.1985	0.999996	0.0598572	0.0515941
GOTERM_BP_DIRECT	GO:0032091~negative regulation of protein binding	3	8.33333	0.00834373	MAPK8, AKT1, PPARA	36	76	19333	21.1985	0.999996	0.0598572	0.0515941
GOTERM_BP_DIRECT	GO:0048511~rhythmic process	3	8.33333	0.00855656	MAPK8, PPARG, TP53	36	77	19333	20.9232	0.999997	0.0610889	0.0526557
GOTERM_BP_DIRECT	GO:0022614~membrane to membrane docking	2	5.55556	0.00902009	VCAM1, ICAM1	36	5	19333	214.811	0.999999	0.0631832	0.0544609
GOTERM_BP_DIRECT	GO:0045923~positive regulation of fatty acid metabolic process	2	5.55556	0.00902009	PPARG, PPARA	36	5	19333	214.811	0.999999	0.0631832	0.0544609
GOTERM_BP_DIRECT	GO:1905278~positive regulation of epithelial tube formation	2	5.55556	0.00902009	EGF, VEGFA	36	5	19333	214.811	0.999999	0.0631832	0.0544609
GOTERM_BP_DIRECT	GO:0072584~caveolin-mediated endocytosis	2	5.55556	0.00902009	MAPK1, MAPK3	36	5	19333	214.811	0.999999	0.0631832	0.0544609
GOTERM_BP_DIRECT	GO:0030593~neutrophil chemotaxis	3	8.33333	0.00965697	CXCL8, IL1B, CCL2	36	82	19333	19.6474	0.999999	0.0670122	0.0577613
GOTERM_BP_DIRECT	GO:0006919~activation of cysteine-type endopeptidase activity involved in apoptotic process	3	8.33333	0.00965697	CASP8, PPARG, TNF	36	82	19333	19.6474	0.999999	0.0670122	0.0577613
GOTERM_BP_DIRECT	GO:0006357~regulation of transcription from RNA polymerase II promoter	9	25	0.0103935	MYC, STAT3, PPARG, HIF1A, ESR1, TNF, TP53, RELA, VEGFA	36	1723	19333	2.80514	1	0.0717879	0.0618778
GOTERM_BP_DIRECT	GO:1903038~negative regulation of leukocyte cell-cell adhesion	2	5.55556	0.0108146	AKT1, PPARA	36	6	19333	179.009	1	0.0729986	0.0629213
GOTERM_BP_DIRECT	GO:0032025~response to cobalt ion	2	5.55556	0.0108146	CASP8, CASP3	36	6	19333	179.009	1	0.0729986	0.0629213
GOTERM_BP_DIRECT	GO:0002719~negative regulation of cytokine production involved in immune response	2	5.55556	0.0108146	IL10, TNF	36	6	19333	179.009	1	0.0729986	0.0629213
GOTERM_BP_DIRECT	GO:0043619~regulation of transcription from RNA polymerase II promoter in response to oxidative stress	2	5.55556	0.0108146	HMOX1, HIF1A	36	6	19333	179.009	1	0.0729986	0.0629213
GOTERM_BP_DIRECT	GO:0010891~negative regulation of sequestering of triglyceride	2	5.55556	0.0108146	PPARG, PPARA	36	6	19333	179.009	1	0.0729986	0.0629213
GOTERM_BP_DIRECT	GO:0006955~immune response	5	13.8889	0.0116236	IL10, CXCL8, IL1B, CCL2, TNF	36	492	19333	5.4576	1	0.0781043	0.0673222
GOTERM_BP_DIRECT	GO:0030324~lung development	3	8.33333	0.0117873	NOS3, EGFR, VEGFA	36	91	19333	17.7042	1	0.0788476	0.0679629
GOTERM_BP_DIRECT	GO:0030307~positive regulation of cell growth	3	8.33333	0.0120357	ERBB2, AKT1, EGFR	36	92	19333	17.5118	1	0.0801479	0.0690837
GOTERM_BP_DIRECT	GO:0009750~response to fructose	2	5.55556	0.012606	PTGS2, TNF	36	7	19333	153.437	1	0.0817461	0.0704613
GOTERM_BP_DIRECT	GO:1903721~positive regulation of I-kappaB phosphorylation	2	5.55556	0.012606	AKT1, TNF	36	7	19333	153.437	1	0.0817461	0.0704613
GOTERM_BP_DIRECT	GO:0030641~regulation of cellular pH	2	5.55556	0.012606	MAPK1, MAPK3	36	7	19333	153.437	1	0.0817461	0.0704613
GOTERM_BP_DIRECT	GO:0031394~positive regulation of prostaglandin biosynthetic process	2	5.55556	0.012606	IL1B, PTGS2	36	7	19333	153.437	1	0.0817461	0.0704613
GOTERM_BP_DIRECT	GO:0072540~T-helper 17 cell lineage commitment	2	5.55556	0.012606	IL6, STAT3	36	7	19333	153.437	1	0.0817461	0.0704613
GOTERM_BP_DIRECT	GO:0046321~positive regulation of fatty acid oxidation	2	5.55556	0.012606	PPARG, PPARA	36	7	19333	153.437	1	0.0817461	0.0704613
GOTERM_BP_DIRECT	GO:0030512~negative regulation of transforming growth factor beta receptor signaling pathway	3	8.33333	0.0141046	PPARG, PPARA, TP53	36	100	19333	16.1108	1	0.0905734	0.07807
GOTERM_BP_DIRECT	GO:0007253~cytoplasmic sequestering of NF-kappaB	2	5.55556	0.0143942	IL10, NFKBIA	36	8	19333	134.257	1	0.0905734	0.07807
GOTERM_BP_DIRECT	GO:0044321~response to leptin	2	5.55556	0.0143942	CCND1, STAT3	36	8	19333	134.257	1	0.0905734	0.07807
GOTERM_BP_DIRECT	GO:0033129~positive regulation of histone phosphorylation	2	5.55556	0.0143942	IL1B, MAPK3	36	8	19333	134.257	1	0.0905734	0.07807
GOTERM_BP_DIRECT	GO:0071312~cellular response to alkaloid	2	5.55556	0.0143942	BCL2L1, ICAM1	36	8	19333	134.257	1	0.0905734	0.07807
GOTERM_BP_DIRECT	GO:0042473~outer ear morphogenesis	2	5.55556	0.0143942	MAPK1, MAPK3	36	8	19333	134.257	1	0.0905734	0.07807
GOTERM_BP_DIRECT	GO:0090279~regulation of calcium ion import	2	5.55556	0.0143942	EGF, CTNNB1	36	8	19333	134.257	1	0.0905734	0.07807
GOTERM_BP_DIRECT	GO:0050727~regulation of inflammatory response	3	8.33333	0.0157501	PTGS2, ESR1, RELA	36	106	19333	15.1989	1	0.0980659	0.0845282
GOTERM_BP_DIRECT	GO:0070431~nucleotide-binding oligomerization domain containing 2 signaling pathway	2	5.55556	0.0161792	NFKBIA, RELA	36	9	19333	119.34	1	0.0980659	0.0845282
GOTERM_BP_DIRECT	GO:1902966~positive regulation of protein localization to early endosome	2	5.55556	0.0161792	EGF, VEGFA	36	9	19333	119.34	1	0.0980659	0.0845282
GOTERM_BP_DIRECT	GO:1903140~regulation of establishment of endothelial barrier	2	5.55556	0.0161792	IL1B, TNF	36	9	19333	119.34	1	0.0980659	0.0845282
GOTERM_BP_DIRECT	GO:0001542~ovulation from ovarian follicle	2	5.55556	0.0161792	NOS3, MMP2	36	9	19333	119.34	1	0.0980659	0.0845282
GOTERM_BP_DIRECT	GO:0050999~regulation of nitric-oxide synthase activity	2	5.55556	0.0161792	IL1B, EGFR	36	9	19333	119.34	1	0.0980659	0.0845282
GOTERM_BP_DIRECT	GO:2000641~regulation of early endosome to late endosome transport	2	5.55556	0.0161792	MAPK1, MAPK3	36	9	19333	119.34	1	0.0980659	0.0845282
GOTERM_BP_DIRECT	GO:0034405~response to fluid shear stress	2	5.55556	0.0161792	NOS3, AKT1	36	9	19333	119.34	1	0.0980659	0.0845282
GOTERM_BP_DIRECT	GO:0030728~ovulation	2	5.55556	0.0161792	MYC, PTGS2	36	9	19333	119.34	1	0.0980659	0.0845282
GOTERM_BP_DIRECT	GO:0032869~cellular response to insulin stimulus	3	8.33333	0.0166024	MYC, AKT1, PPARG	36	109	19333	14.7806	1	0.100222	0.0863867
GOTERM_BP_DIRECT	GO:0033598~mammary gland epithelial cell proliferation	2	5.55556	0.0179611	CCND1, MAPK1	36	10	19333	107.406	1	0.105424	0.0908705
GOTERM_BP_DIRECT	GO:0044346~fibroblast apoptotic process	2	5.55556	0.0179611	MYC, CASP3	36	10	19333	107.406	1	0.105424	0.0908705
GOTERM_BP_DIRECT	GO:0009651~response to salt stress	2	5.55556	0.0179611	TNF, TP53	36	10	19333	107.406	1	0.105424	0.0908705
GOTERM_BP_DIRECT	GO:0032872~regulation of stress-activated MAPK cascade	2	5.55556	0.0179611	MAPK1, MAPK3	36	10	19333	107.406	1	0.105424	0.0908705
GOTERM_BP_DIRECT	GO:0045899~positive regulation of RNA polymerase II transcriptional preinitiation complex assembly	2	5.55556	0.0179611	ESR1, TP53	36	10	19333	107.406	1	0.105424	0.0908705
GOTERM_BP_DIRECT	GO:0071316~cellular response to nicotine	2	5.55556	0.0179611	TNF, RELA	36	10	19333	107.406	1	0.105424	0.0908705
GOTERM_BP_DIRECT	GO:2000008~regulation of protein localization to cell surface	2	5.55556	0.0179611	EGF, CTNNB1	36	10	19333	107.406	1	0.105424	0.0908705
GOTERM_BP_DIRECT	GO:0010887~negative regulation of cholesterol storage	2	5.55556	0.0197399	PPARG, PPARA	36	11	19333	97.6414	1	0.111885	0.0964393
GOTERM_BP_DIRECT	GO:0099527~postsynapse to nucleus signaling pathway	2	5.55556	0.0197399	STAT3, RELA	36	11	19333	97.6414	1	0.111885	0.0964393
GOTERM_BP_DIRECT	GO:0060020~Bergmann glial cell differentiation	2	5.55556	0.0197399	MAPK1, MAPK3	36	11	19333	97.6414	1	0.111885	0.0964393
GOTERM_BP_DIRECT	GO:0033197~response to vitamin E	2	5.55556	0.0197399	CCND1, CAT	36	11	19333	97.6414	1	0.111885	0.0964393
GOTERM_BP_DIRECT	GO:0002237~response to molecule of bacterial origin	2	5.55556	0.0197399	IL10, CXCL8	36	11	19333	97.6414	1	0.111885	0.0964393
GOTERM_BP_DIRECT	GO:0033234~negative regulation of protein sumoylation	2	5.55556	0.0197399	CTNNB1, RELA	36	11	19333	97.6414	1	0.111885	0.0964393
GOTERM_BP_DIRECT	GO:1903715~regulation of aerobic respiration	2	5.55556	0.0197399	AKT1, HIF1A	36	11	19333	97.6414	1	0.111885	0.0964393
GOTERM_BP_DIRECT	GO:0072577~endothelial cell apoptotic process	2	5.55556	0.0197399	IL10, TNF	36	11	19333	97.6414	1	0.111885	0.0964393
GOTERM_BP_DIRECT	GO:0071492~cellular response to UV-A	2	5.55556	0.0197399	MMP2, MMP9	36	11	19333	97.6414	1	0.111885	0.0964393
GOTERM_BP_DIRECT	GO:0006935~chemotaxis	3	8.33333	0.0208328	CXCL8, MAPK1, CCL2	36	123	19333	13.0982	1	0.11763	0.101391
GOTERM_BP_DIRECT	GO:0045892~negative regulation of transcription, DNA-templated	5	13.8889	0.0213809	CTNNB1, PPARG, TNF, TP53, RELA	36	591	19333	4.54338	1	0.119665	0.103146
GOTERM_BP_DIRECT	GO:0097011~cellular response to granulocyte macrophage colony-stimulating factor stimulus	2	5.55556	0.0215156	MAPK1, AKT1	36	12	19333	89.5046	1	0.119665	0.103146
GOTERM_BP_DIRECT	GO:2000273~positive regulation of receptor activity	2	5.55556	0.0215156	IL10, HIF1A	36	12	19333	89.5046	1	0.119665	0.103146
GOTERM_BP_DIRECT	GO:0032495~response to muramyl dipeptide	2	5.55556	0.0215156	NFKBIA, RELA	36	12	19333	89.5046	1	0.119665	0.103146
GOTERM_BP_DIRECT	GO:0050830~defense response to Gram-positive bacterium	3	8.33333	0.0227695	IL6, IL1B, TNF	36	129	19333	12.489	1	0.1253	0.108003
GOTERM_BP_DIRECT	GO:0016310~phosphorylation	3	8.33333	0.0230993	STAT3, AKT1, MAPK3	36	130	19333	12.3929	1	0.1253	0.108003
GOTERM_BP_DIRECT	GO:0060425~lung morphogenesis	2	5.55556	0.0232881	MAPK1, MAPK3	36	13	19333	82.6197	1	0.1253	0.108003
GOTERM_BP_DIRECT	GO:0033993~response to lipid	2	5.55556	0.0232881	PPARG, PPARA	36	13	19333	82.6197	1	0.1253	0.108003
GOTERM_BP_DIRECT	GO:0046902~regulation of mitochondrial membrane permeability	2	5.55556	0.0232881	STAT3, BCL2L1	36	13	19333	82.6197	1	0.1253	0.108003
GOTERM_BP_DIRECT	GO:0010918~positive regulation of mitochondrial membrane potential	2	5.55556	0.0232881	MYC, AKT1	36	13	19333	82.6197	1	0.1253	0.108003
GOTERM_BP_DIRECT	GO:0031571~mitotic G1 DNA damage checkpoint	2	5.55556	0.0232881	CCND1, TP53	36	13	19333	82.6197	1	0.1253	0.108003
GOTERM_BP_DIRECT	GO:0051974~negative regulation of telomerase activity	2	5.55556	0.0232881	PPARG, TP53	36	13	19333	82.6197	1	0.1253	0.108003
GOTERM_BP_DIRECT	GO:0048546~digestive tract morphogenesis	2	5.55556	0.0232881	HIF1A, EGFR	36	13	19333	82.6197	1	0.1253	0.108003
GOTERM_BP_DIRECT	GO:0050728~negative regulation of inflammatory response	3	8.33333	0.0237649	IL10, PPARG, PPARA	36	132	19333	12.2052	1	0.127404	0.109816
GOTERM_BP_DIRECT	GO:0070102~interleukin-6-mediated signaling pathway	2	5.55556	0.0250575	IL6, STAT3	36	14	19333	76.7183	1	0.13385	0.115373
GOTERM_BP_DIRECT	GO:0048246~macrophage chemotaxis	2	5.55556	0.0268238	MMP2, CCL2	36	15	19333	71.6037	1	0.140258	0.120896
GOTERM_BP_DIRECT	GO:0016242~negative regulation of macroautophagy	2	5.55556	0.0268238	HMOX1, AKT1	36	15	19333	71.6037	1	0.140258	0.120896
GOTERM_BP_DIRECT	GO:0071498~cellular response to fluid shear stress	2	5.55556	0.0268238	MMP2, PTGS2	36	15	19333	71.6037	1	0.140258	0.120896
GOTERM_BP_DIRECT	GO:1904645~response to beta-amyloid	2	5.55556	0.0268238	MMP2, MMP9	36	15	19333	71.6037	1	0.140258	0.120896
GOTERM_BP_DIRECT	GO:0050930~induction of positive chemotaxis	2	5.55556	0.0268238	CXCL8, VEGFA	36	15	19333	71.6037	1	0.140258	0.120896
GOTERM_BP_DIRECT	GO:0032270~positive regulation of cellular protein metabolic process	2	5.55556	0.0268238	NFKBIA, AKT1	36	15	19333	71.6037	1	0.140258	0.120896
GOTERM_BP_DIRECT	GO:0018108~peptidyl-tyrosine phosphorylation	3	8.33333	0.0275648	EGF, ERBB2, EGFR	36	143	19333	11.2663	1	0.143627	0.1238
GOTERM_BP_DIRECT	GO:0000302~response to reactive oxygen species	2	5.55556	0.028587	CAT, HIF1A	36	16	19333	67.1285	1	0.144393	0.12446
GOTERM_BP_DIRECT	GO:0048566~embryonic digestive tract development	2	5.55556	0.028587	CXCL8, TNF	36	16	19333	67.1285	1	0.144393	0.12446
GOTERM_BP_DIRECT	GO:0035729~cellular response to hepatocyte growth factor stimulus	2	5.55556	0.028587	IL10, RELA	36	16	19333	67.1285	1	0.144393	0.12446
GOTERM_BP_DIRECT	GO:1903351~cellular response to dopamine	2	5.55556	0.028587	MAPK1, MAPK3	36	16	19333	67.1285	1	0.144393	0.12446
GOTERM_BP_DIRECT	GO:0032966~negative regulation of collagen biosynthetic process	2	5.55556	0.028587	IL6, PPARG	36	16	19333	67.1285	1	0.144393	0.12446
GOTERM_BP_DIRECT	GO:0021854~hypothalamus development	2	5.55556	0.028587	MYC, CTNNB1	36	16	19333	67.1285	1	0.144393	0.12446
GOTERM_BP_DIRECT	GO:1904385~cellular response to angiotensin	2	5.55556	0.028587	MYC, RELA	36	16	19333	67.1285	1	0.144393	0.12446
GOTERM_BP_DIRECT	GO:0051146~striated muscle cell differentiation	2	5.55556	0.028587	CASP3, AKT1	36	16	19333	67.1285	1	0.144393	0.12446
GOTERM_BP_DIRECT	GO:0045820~negative regulation of glycolytic process	2	5.55556	0.028587	STAT3, PPARA	36	16	19333	67.1285	1	0.144393	0.12446
GOTERM_BP_DIRECT	GO:0006355~regulation of transcription, DNA-templated	6	16.6667	0.0303065	MYC, STAT3, HIF1A, ESR1, TP53, RELA	36	979	19333	3.29128	1	0.148731	0.128199
GOTERM_BP_DIRECT	GO:0050995~negative regulation of lipid catabolic process	2	5.55556	0.030347	IL1B, TNF	36	17	19333	63.1797	1	0.148731	0.128199
GOTERM_BP_DIRECT	GO:1904355~positive regulation of telomere capping	2	5.55556	0.030347	MAPK1, MAPK3	36	17	19333	63.1797	1	0.148731	0.128199
GOTERM_BP_DIRECT	GO:0030278~regulation of ossification	2	5.55556	0.030347	MAPK1, MAPK3	36	17	19333	63.1797	1	0.148731	0.128199
GOTERM_BP_DIRECT	GO:1904019~epithelial cell apoptotic process	2	5.55556	0.030347	CASP3, HMOX1	36	17	19333	63.1797	1	0.148731	0.128199
GOTERM_BP_DIRECT	GO:0071380~cellular response to prostaglandin E stimulus	2	5.55556	0.030347	AKT1, PPARG	36	17	19333	63.1797	1	0.148731	0.128199
GOTERM_BP_DIRECT	GO:0070848~response to growth factor	2	5.55556	0.030347	MYC, AKT1	36	17	19333	63.1797	1	0.148731	0.128199
GOTERM_BP_DIRECT	GO:0046325~negative regulation of glucose import	2	5.55556	0.030347	MYC, TNF	36	17	19333	63.1797	1	0.148731	0.128199
GOTERM_BP_DIRECT	GO:0008637~apoptotic mitochondrial changes	2	5.55556	0.030347	AKT1, BCL2L1	36	17	19333	63.1797	1	0.148731	0.128199
GOTERM_BP_DIRECT	GO:0008360~regulation of cell shape	3	8.33333	0.0315928	CCL2, ICAM1, VEGFA	36	154	19333	10.4616	1	0.154326	0.133022
GOTERM_BP_DIRECT	GO:0035234~ectopic germ cell programmed cell death	2	5.55556	0.032104	IL1B, BCL2L1	36	18	19333	59.6698	1	0.154787	0.133419
GOTERM_BP_DIRECT	GO:0030949~positive regulation of vascular endothelial growth factor receptor signaling pathway	2	5.55556	0.032104	IL1B, HIF1A	36	18	19333	59.6698	1	0.154787	0.133419
GOTERM_BP_DIRECT	GO:0051044~positive regulation of membrane protein ectodomain proteolysis	2	5.55556	0.032104	IL1B, TNF	36	18	19333	59.6698	1	0.154787	0.133419
GOTERM_BP_DIRECT	GO:1901222~regulation of NIK/NF-kappaB signaling	2	5.55556	0.032104	NFKBIA, RELA	36	18	19333	59.6698	1	0.154787	0.133419
GOTERM_BP_DIRECT	GO:0030154~cell differentiation	5	13.8889	0.0338262	AKT1, PPARG, PPARA, EGFR, VEGFA	36	682	19333	3.93715	1	0.161151	0.138904
GOTERM_BP_DIRECT	GO:0010039~response to iron ion	2	5.55556	0.0338579	CCND1, HIF1A	36	19	19333	56.5292	1	0.161151	0.138904
GOTERM_BP_DIRECT	GO:0030224~monocyte differentiation	2	5.55556	0.0338579	PPARG, VEGFA	36	19	19333	56.5292	1	0.161151	0.138904
GOTERM_BP_DIRECT	GO:0010759~positive regulation of macrophage chemotaxis	2	5.55556	0.0338579	MAPK1, MAPK3	36	19	19333	56.5292	1	0.161151	0.138904
GOTERM_BP_DIRECT	GO:0035994~response to muscle stretch	2	5.55556	0.0356087	NFKBIA, RELA	36	20	19333	53.7028	1	0.16422	0.14155
GOTERM_BP_DIRECT	GO:2000010~positive regulation of protein localization to cell surface	2	5.55556	0.0356087	AKT1, TNF	36	20	19333	53.7028	1	0.16422	0.14155
GOTERM_BP_DIRECT	GO:0030889~negative regulation of B cell proliferation	2	5.55556	0.0356087	IL10, CASP3	36	20	19333	53.7028	1	0.16422	0.14155
GOTERM_BP_DIRECT	GO:0002526~acute inflammatory response	2	5.55556	0.0356087	VCAM1, TNF	36	20	19333	53.7028	1	0.16422	0.14155
GOTERM_BP_DIRECT	GO:0046889~positive regulation of lipid biosynthetic process	2	5.55556	0.0356087	AKT1, PPARA	36	20	19333	53.7028	1	0.16422	0.14155
GOTERM_BP_DIRECT	GO:0033189~response to vitamin A	2	5.55556	0.0356087	CAT, PPARG	36	20	19333	53.7028	1	0.16422	0.14155
GOTERM_BP_DIRECT	GO:0055093~response to hyperoxia	2	5.55556	0.0356087	MMP2, CAT	36	20	19333	53.7028	1	0.16422	0.14155
GOTERM_BP_DIRECT	GO:0050901~leukocyte tethering or rolling	2	5.55556	0.0356087	VCAM1, TNF	36	20	19333	53.7028	1	0.16422	0.14155
GOTERM_BP_DIRECT	GO:0001892~embryonic placenta development	2	5.55556	0.0356087	HIF1A, EGFR	36	20	19333	53.7028	1	0.16422	0.14155
GOTERM_BP_DIRECT	GO:0060716~labyrinthine layer blood vessel development	2	5.55556	0.0356087	MAPK1, AKT1	36	20	19333	53.7028	1	0.16422	0.14155
GOTERM_BP_DIRECT	GO:0030198~extracellular matrix organization	3	8.33333	0.035839	MMP2, TNF, MMP9	36	165	19333	9.76414	1	0.164771	0.142024
GOTERM_BP_DIRECT	GO:0002042~cell migration involved in sprouting angiogenesis	2	5.55556	0.0373564	AKT1, VEGFA	36	21	19333	51.1455	1	0.169646	0.146227
GOTERM_BP_DIRECT	GO:0060324~face development	2	5.55556	0.0373564	MAPK1, MAPK3	36	21	19333	51.1455	1	0.169646	0.146227
GOTERM_BP_DIRECT	GO:0071391~cellular response to estrogen stimulus	2	5.55556	0.0373564	MYC, ESR1	36	21	19333	51.1455	1	0.169646	0.146227
GOTERM_BP_DIRECT	GO:0007171~activation of transmembrane receptor protein tyrosine kinase activity	2	5.55556	0.0373564	EGF, EGFR	36	21	19333	51.1455	1	0.169646	0.146227
GOTERM_BP_DIRECT	GO:0090201~negative regulation of release of cytochrome c from mitochondria	2	5.55556	0.0391011	AKT1, BCL2L1	36	22	19333	48.8207	1	0.173329	0.149401
GOTERM_BP_DIRECT	GO:1903589~positive regulation of blood vessel endothelial cell proliferation involved in sprouting angiogenesis	2	5.55556	0.0391011	HMOX1, VEGFA	36	22	19333	48.8207	1	0.173329	0.149401
GOTERM_BP_DIRECT	GO:0031929~TOR signaling	2	5.55556	0.0391011	AKT1, HIF1A	36	22	19333	48.8207	1	0.173329	0.149401
GOTERM_BP_DIRECT	GO:0038083~peptidyl-tyrosine autophosphorylation	2	5.55556	0.0391011	EGFR, MAPK3	36	22	19333	48.8207	1	0.173329	0.149401
GOTERM_BP_DIRECT	GO:0006809~nitric oxide biosynthetic process	2	5.55556	0.0391011	NOS3, AKT1	36	22	19333	48.8207	1	0.173329	0.149401
GOTERM_BP_DIRECT	GO:0031641~regulation of myelination	2	5.55556	0.0391011	CTNNB1, AKT1	36	22	19333	48.8207	1	0.173329	0.149401
GOTERM_BP_DIRECT	GO:0001836~release of cytochrome c from mitochondria	2	5.55556	0.0391011	TP53, BCL2L1	36	22	19333	48.8207	1	0.173329	0.149401
GOTERM_BP_DIRECT	GO:0071354~cellular response to interleukin-6	2	5.55556	0.0391011	RELA, ICAM1	36	22	19333	48.8207	1	0.173329	0.149401
GOTERM_BP_DIRECT	GO:0006508~proteolysis	4	11.1111	0.0394217	CASP8, CASP3, MMP2, MMP9	36	418	19333	5.13902	1	0.17423	0.150178
GOTERM_BP_DIRECT	GO:0030182~neuron differentiation	3	8.33333	0.0398804	CCND1, CASP3, ERBB2	36	175	19333	9.20619	1	0.175734	0.151474
GOTERM_BP_DIRECT	GO:0002053~positive regulation of mesenchymal cell proliferation	2	5.55556	0.0408426	MYC, CTNNB1	36	23	19333	46.6981	1	0.179442	0.15467
GOTERM_BP_DIRECT	GO:0070542~response to fatty acid	2	5.55556	0.0425812	CAT, PTGS2	36	24	19333	44.7523	1	0.184353	0.158903
GOTERM_BP_DIRECT	GO:0045821~positive regulation of glycolytic process	2	5.55556	0.0425812	MYC, HIF1A	36	24	19333	44.7523	1	0.184353	0.158903
GOTERM_BP_DIRECT	GO:0045861~negative regulation of proteolysis	2	5.55556	0.0425812	AKT1, TP53	36	24	19333	44.7523	1	0.184353	0.158903
GOTERM_BP_DIRECT	GO:2000378~negative regulation of reactive oxygen species metabolic process	2	5.55556	0.0425812	HIF1A, TP53	36	24	19333	44.7523	1	0.184353	0.158903
GOTERM_BP_DIRECT	GO:0038061~NIK/NF-kappaB signaling	2	5.55556	0.0425812	AKT1, RELA	36	24	19333	44.7523	1	0.184353	0.158903
GOTERM_BP_DIRECT	GO:0046777~protein autophosphorylation	3	8.33333	0.0428082	ERBB2, AKT1, EGFR	36	182	19333	8.85211	1	0.184797	0.159286
GOTERM_BP_DIRECT	GO:0051276~chromosome organization	2	5.55556	0.0443166	MYC, TP53	36	25	19333	42.9622	1	0.18911	0.163004
GOTERM_BP_DIRECT	GO:0007569~cell aging	2	5.55556	0.0443166	TP53, ICAM1	36	25	19333	42.9622	1	0.18911	0.163004
GOTERM_BP_DIRECT	GO:1905563~negative regulation of vascular endothelial cell proliferation	2	5.55556	0.0443166	CCL2, PPARG	36	25	19333	42.9622	1	0.18911	0.163004
GOTERM_BP_DIRECT	GO:0050807~regulation of synapse organization	2	5.55556	0.0443166	IL10, TNF	36	25	19333	42.9622	1	0.18911	0.163004
GOTERM_BP_DIRECT	GO:0043547~positive regulation of GTPase activity	3	8.33333	0.0458145	ERBB2, CCL2, ICAM1	36	189	19333	8.52425	1	0.194269	0.167451
GOTERM_BP_DIRECT	GO:0051493~regulation of cytoskeleton organization	2	5.55556	0.046049	MAPK1, MAPK3	36	26	19333	41.3098	1	0.194269	0.167451
GOTERM_BP_DIRECT	GO:0002092~positive regulation of receptor internalization	2	5.55556	0.046049	EGF, VEGFA	36	26	19333	41.3098	1	0.194269	0.167451
GOTERM_BP_DIRECT	GO:0071542~dopaminergic neuron differentiation	2	5.55556	0.046049	HIF1A, VEGFA	36	26	19333	41.3098	1	0.194269	0.167451
GOTERM_BP_DIRECT	GO:0010875~positive regulation of cholesterol efflux	2	5.55556	0.0477783	NFKBIA, PPARG	36	27	19333	39.7798	1	0.200426	0.172758
GOTERM_BP_DIRECT	GO:0002639~positive regulation of immunoglobulin production	2	5.55556	0.0477783	IL10, IL6	36	27	19333	39.7798	1	0.200426	0.172758
GOTERM_BP_DIRECT	GO:0090200~positive regulation of release of cytochrome c from mitochondria	2	5.55556	0.0495046	TP53, MMP9	36	28	19333	38.3591	1	0.206501	0.177994
GOTERM_BP_DIRECT	GO:0035066~positive regulation of histone acetylation	2	5.55556	0.0495046	IL1B, MAPK3	36	28	19333	38.3591	1	0.206501	0.177994
GOTERM_BP_DIRECT	GO:0030878~thyroid gland development	2	5.55556	0.0512279	MAPK1, MAPK3	36	29	19333	37.0364	1	0.211904	0.182651
GOTERM_BP_DIRECT	GO:0010332~response to gamma radiation	2	5.55556	0.0512279	MYC, TP53	36	29	19333	37.0364	1	0.211904	0.182651
GOTERM_BP_DIRECT	GO:1903672~positive regulation of sprouting angiogenesis	2	5.55556	0.0512279	IL10, VEGFA	36	29	19333	37.0364	1	0.211904	0.182651
GOTERM_BP_DIRECT	GO:0010800~positive regulation of peptidyl-threonine phosphorylation	2	5.55556	0.0529481	EGF, MAPK1	36	30	19333	35.8019	1	0.217204	0.18722
GOTERM_BP_DIRECT	GO:0050900~leukocyte migration	2	5.55556	0.0529481	MMP9, ICAM1	36	30	19333	35.8019	1	0.217204	0.18722
GOTERM_BP_DIRECT	GO:0045776~negative regulation of blood pressure	2	5.55556	0.0529481	NOS3, PPARA	36	30	19333	35.8019	1	0.217204	0.18722
GOTERM_BP_DIRECT	GO:0035987~endodermal cell differentiation	2	5.55556	0.0546653	MMP2, MMP9	36	31	19333	34.647	1	0.222405	0.191703
GOTERM_BP_DIRECT	GO:0071480~cellular response to gamma radiation	2	5.55556	0.0546653	TP53, BCL2L1	36	31	19333	34.647	1	0.222405	0.191703
GOTERM_BP_DIRECT	GO:0035633~maintenance of permeability of blood-brain barrier	2	5.55556	0.0546653	IL6, PTGS2	36	31	19333	34.647	1	0.222405	0.191703
GOTERM_BP_DIRECT	GO:0001569~branching involved in blood vessel morphogenesis	2	5.55556	0.0563794	CTNNB1, VEGFA	36	32	19333	33.5642	1	0.22567	0.194517
GOTERM_BP_DIRECT	GO:0016239~positive regulation of macroautophagy	2	5.55556	0.0563794	HMOX1, HIF1A	36	32	19333	33.5642	1	0.22567	0.194517
GOTERM_BP_DIRECT	GO:0045740~positive regulation of DNA replication	2	5.55556	0.0563794	EGF, EGFR	36	32	19333	33.5642	1	0.22567	0.194517
GOTERM_BP_DIRECT	GO:0043392~negative regulation of DNA binding	2	5.55556	0.0563794	NFKBIA, HMOX1	36	32	19333	33.5642	1	0.22567	0.194517
GOTERM_BP_DIRECT	GO:1900745~positive regulation of p38MAPK cascade	2	5.55556	0.0563794	IL1B, VEGFA	36	32	19333	33.5642	1	0.22567	0.194517
GOTERM_BP_DIRECT	GO:0007159~leukocyte cell-cell adhesion	2	5.55556	0.0563794	VCAM1, ICAM1	36	32	19333	33.5642	1	0.22567	0.194517
GOTERM_BP_DIRECT	GO:2001234~negative regulation of apoptotic signaling pathway	2	5.55556	0.0580906	CTNNB1, TNF	36	33	19333	32.5471	1	0.231894	0.199881
GOTERM_BP_DIRECT	GO:0045648~positive regulation of erythrocyte differentiation	2	5.55556	0.0597987	STAT3, HIF1A	36	34	19333	31.5899	1	0.236803	0.204113
GOTERM_BP_DIRECT	GO:0048144~fibroblast proliferation	2	5.55556	0.0597987	ESR1, TP53	36	34	19333	31.5899	1	0.236803	0.204113
GOTERM_BP_DIRECT	GO:0048147~negative regulation of fibroblast proliferation	2	5.55556	0.0597987	MYC, TP53	36	34	19333	31.5899	1	0.236803	0.204113
GOTERM_BP_DIRECT	GO:0097192~extrinsic apoptotic signaling pathway in absence of ligand	2	5.55556	0.0615038	IL1B, BCL2L1	36	35	19333	30.6873	1	0.242263	0.208819
GOTERM_BP_DIRECT	GO:0030522~intracellular receptor signaling pathway	2	5.55556	0.0615038	STAT3, PPARA	36	35	19333	30.6873	1	0.242263	0.208819
GOTERM_BP_DIRECT	GO:2000352~negative regulation of endothelial cell apoptotic process	2	5.55556	0.0632059	IL10, ICAM1	36	36	19333	29.8349	1	0.248309	0.214031
GOTERM_BP_DIRECT	GO:0043122~regulation of I-kappaB kinase/NF-kappaB signaling	2	5.55556	0.064905	IL1B, TNF	36	37	19333	29.0285	1	0.253642	0.218627
GOTERM_BP_DIRECT	GO:0048709~oligodendrocyte differentiation	2	5.55556	0.064905	ERBB2, CTNNB1	36	37	19333	29.0285	1	0.253642	0.218627
GOTERM_BP_DIRECT	GO:0045787~positive regulation of cell cycle	2	5.55556	0.0666011	IL10, MYC	36	38	19333	28.2646	1	0.258232	0.222583
GOTERM_BP_DIRECT	GO:0045746~negative regulation of Notch signaling pathway	2	5.55556	0.0666011	NFKBIA, AKT1	36	38	19333	28.2646	1	0.258232	0.222583
GOTERM_BP_DIRECT	GO:0071549~cellular response to dexamethasone stimulus	2	5.55556	0.0666011	EGFR, ICAM1	36	38	19333	28.2646	1	0.258232	0.222583
GOTERM_BP_DIRECT	GO:0051607~defense response to virus	3	8.33333	0.0668668	IL6, RELA, BCL2L1	36	234	19333	6.88497	1	0.258586	0.222889
GOTERM_BP_DIRECT	GO:0050767~regulation of neurogenesis	2	5.55556	0.0682943	IL1B, CTNNB1	36	39	19333	27.5399	1	0.262059	0.225883
GOTERM_BP_DIRECT	GO:0008625~extrinsic apoptotic signaling pathway via death domain receptors	2	5.55556	0.0682943	CASP8, TNF	36	39	19333	27.5399	1	0.262059	0.225883
GOTERM_BP_DIRECT	GO:0033077~T cell differentiation in thymus	2	5.55556	0.0682943	CTNNB1, TP53	36	39	19333	27.5399	1	0.262059	0.225883
GOTERM_BP_DIRECT	GO:0019216~regulation of lipid metabolic process	2	5.55556	0.0699844	PPARG, PPARA	36	40	19333	26.8514	1	0.266479	0.229692
GOTERM_BP_DIRECT	GO:0070555~response to interleukin-1	2	5.55556	0.0699844	IL1B, RELA	36	40	19333	26.8514	1	0.266479	0.229692
GOTERM_BP_DIRECT	GO:0043537~negative regulation of blood vessel endothelial cell migration	2	5.55556	0.0699844	PPARG, TNF	36	40	19333	26.8514	1	0.266479	0.229692
GOTERM_BP_DIRECT	GO:0032733~positive regulation of interleukin-10 production	2	5.55556	0.0716716	IL6, STAT3	36	41	19333	26.1965	1	0.270133	0.232842
GOTERM_BP_DIRECT	GO:0030574~collagen catabolic process	2	5.55556	0.0716716	MMP2, MMP9	36	41	19333	26.1965	1	0.270133	0.232842
GOTERM_BP_DIRECT	GO:0046627~negative regulation of insulin receptor signaling pathway	2	5.55556	0.0716716	IL1B, RELA	36	41	19333	26.1965	1	0.270133	0.232842
GOTERM_BP_DIRECT	GO:0030316~osteoclast differentiation	2	5.55556	0.0716716	CTNNB1, TNF	36	41	19333	26.1965	1	0.270133	0.232842
GOTERM_BP_DIRECT	GO:0006366~transcription from RNA polymerase II promoter	3	8.33333	0.0719148	MYC, CTNNB1, ESR1	36	244	19333	6.6028	1	0.270363	0.23304
GOTERM_BP_DIRECT	GO:0006953~acute-phase response	2	5.55556	0.0733558	IL6, STAT3	36	42	19333	25.5728	1	0.274391	0.236512
GOTERM_BP_DIRECT	GO:0001942~hair follicle development	2	5.55556	0.0733558	RELA, EGFR	36	42	19333	25.5728	1	0.274391	0.236512
GOTERM_BP_DIRECT	GO:0007259~JAK-STAT cascade	2	5.55556	0.075037	STAT3, CCL2	36	43	19333	24.978	1	0.27788	0.23952
GOTERM_BP_DIRECT	GO:0007281~germ cell development	2	5.55556	0.075037	AKT1, BCL2L1	36	43	19333	24.978	1	0.27788	0.23952
GOTERM_BP_DIRECT	GO:0042307~positive regulation of protein import into nucleus	2	5.55556	0.075037	MAPK1, PTGS2	36	43	19333	24.978	1	0.27788	0.23952
GOTERM_BP_DIRECT	GO:0009409~response to cold	2	5.55556	0.075037	CASP8, PPARG	36	43	19333	24.978	1	0.27788	0.23952
GOTERM_BP_DIRECT	GO:0001658~branching involved in ureteric bud morphogenesis	2	5.55556	0.0767153	MYC, CTNNB1	36	44	19333	24.4104	1	0.283389	0.244268
GOTERM_BP_DIRECT	GO:0010468~regulation of gene expression	3	8.33333	0.0776077	IL10, MYC, HIF1A	36	255	19333	6.31797	1	0.283927	0.244732
GOTERM_BP_DIRECT	GO:0007155~cell adhesion	4	11.1111	0.0782984	VCAM1, CCL2, CTNNB1, ICAM1	36	555	19333	3.87047	1	0.283927	0.244732
GOTERM_BP_DIRECT	GO:0014065~phosphatidylinositol 3-kinase signaling	2	5.55556	0.0783906	ERBB2, AKT1	36	45	19333	23.8679	1	0.283927	0.244732
GOTERM_BP_DIRECT	GO:0043407~negative regulation of MAP kinase activity	2	5.55556	0.0783906	IL1B, PPARG	36	45	19333	23.8679	1	0.283927	0.244732
GOTERM_BP_DIRECT	GO:0010212~response to ionizing radiation	2	5.55556	0.0783906	VCAM1, ICAM1	36	45	19333	23.8679	1	0.283927	0.244732
GOTERM_BP_DIRECT	GO:0045747~positive regulation of Notch signaling pathway	2	5.55556	0.0783906	NOS3, STAT3	36	45	19333	23.8679	1	0.283927	0.244732
GOTERM_BP_DIRECT	GO:0002548~monocyte chemotaxis	2	5.55556	0.0783906	IL6, CCL2	36	45	19333	23.8679	1	0.283927	0.244732
GOTERM_BP_DIRECT	GO:0042177~negative regulation of protein catabolic process	2	5.55556	0.0783906	RELA, EGFR	36	45	19333	23.8679	1	0.283927	0.244732
GOTERM_BP_DIRECT	GO:0022617~extracellular matrix disassembly	2	5.55556	0.0800629	MMP2, MMP9	36	46	19333	23.349	1	0.288576	0.248739
GOTERM_BP_DIRECT	GO:0072089~stem cell proliferation	2	5.55556	0.0800629	CTNNB1, TP53	36	46	19333	23.349	1	0.288576	0.248739
GOTERM_BP_DIRECT	GO:0042789~mRNA transcription from RNA polymerase II promoter	2	5.55556	0.0817323	STAT3, PPARG	36	47	19333	22.8522	1	0.29388	0.253311
GOTERM_BP_DIRECT	GO:0003151~outflow tract morphogenesis	2	5.55556	0.0833988	HIF1A, VEGFA	36	48	19333	22.3762	1	0.299148	0.257851
GOTERM_BP_DIRECT	GO:0001837~epithelial to mesenchymal transition	2	5.55556	0.0850623	CTNNB1, HIF1A	36	49	19333	21.9195	1	0.30438	0.262361
GOTERM_BP_DIRECT	GO:0050766~positive regulation of phagocytosis	2	5.55556	0.0867229	IL1B, TNF	36	50	19333	21.4811	1	0.309576	0.26684
GOTERM_BP_DIRECT	GO:0048013~ephrin receptor signaling pathway	2	5.55556	0.0883806	MMP2, MMP9	36	51	19333	21.0599	1	0.313984	0.270639
GOTERM_BP_DIRECT	GO:0034097~response to cytokine	2	5.55556	0.0883806	RELA, BCL2L1	36	51	19333	21.0599	1	0.313984	0.270639
GOTERM_BP_DIRECT	GO:0007157~heterophilic cell-cell adhesion via plasma membrane cell adhesion molecules	2	5.55556	0.0900353	VCAM1, ICAM1	36	52	19333	20.6549	1	0.318339	0.274393
GOTERM_BP_DIRECT	GO:0097191~extrinsic apoptotic signaling pathway	2	5.55556	0.0900353	CASP8, TNF	36	52	19333	20.6549	1	0.318339	0.274393
GOTERM_BP_DIRECT	GO:0009755~hormone-mediated signaling pathway	2	5.55556	0.0916871	PPARG, PPARA	36	53	19333	20.2652	1	0.322643	0.278103
GOTERM_BP_DIRECT	GO:0002062~chondrocyte differentiation	2	5.55556	0.0916871	CTNNB1, HIF1A	36	53	19333	20.2652	1	0.322643	0.278103
GOTERM_BP_DIRECT	GO:0009408~response to heat	2	5.55556	0.093336	NOS3, AKT1	36	54	19333	19.8899	1	0.323841	0.279136
GOTERM_BP_DIRECT	GO:0090398~cellular senescence	2	5.55556	0.093336	MAPK8, TP53	36	54	19333	19.8899	1	0.323841	0.279136
GOTERM_BP_DIRECT	GO:0043124~negative regulation of I-kappaB kinase/NF-kappaB signaling	2	5.55556	0.093336	CASP8, ESR1	36	54	19333	19.8899	1	0.323841	0.279136
GOTERM_BP_DIRECT	GO:0034605~cellular response to heat	2	5.55556	0.093336	HMOX1, PTGS2	36	54	19333	19.8899	1	0.323841	0.279136
GOTERM_BP_DIRECT	GO:0043280~positive regulation of cysteine-type endopeptidase activity involved in apoptotic process	2	5.55556	0.093336	MYC, TNF	36	54	19333	19.8899	1	0.323841	0.279136
GOTERM_BP_DIRECT	GO:0030282~bone mineralization	2	5.55556	0.093336	PTGS2, HIF1A	36	54	19333	19.8899	1	0.323841	0.279136
GOTERM_BP_DIRECT	GO:0031334~positive regulation of protein complex assembly	2	5.55556	0.094982	TNF, VEGFA	36	55	19333	19.5283	1	0.327258	0.282081
GOTERM_BP_DIRECT	GO:0016241~regulation of macroautophagy	2	5.55556	0.094982	MAPK8, CASP3	36	55	19333	19.5283	1	0.327258	0.282081
GOTERM_BP_DIRECT	GO:0019827~stem cell population maintenance	2	5.55556	0.094982	STAT3, CTNNB1	36	55	19333	19.5283	1	0.327258	0.282081
GOTERM_BP_DIRECT	GO:0045600~positive regulation of fat cell differentiation	2	5.55556	0.0966251	AKT1, PPARG	36	56	19333	19.1796	1	0.332149	0.286297
GOTERM_BP_DIRECT	GO:0045165~cell fate commitment	2	5.55556	0.0982653	CASP3, PPARG	36	57	19333	18.8431	1	0.337007	0.290484
GOTERM_CC_DIRECT	GO:0032991~macromolecular complex	13	36.1111	9.32772e-10	PTGS2, HIF1A, ESR1, TNF, EGFR, CASP8, MYC, CAT, AKT1, MAPK1, CTNNB1, TP53, MAPK3	36	703	20580	10.5714	1.45512e-07	1.45512e-07	1.28723e-07
GOTERM_CC_DIRECT	GO:0005615~extracellular space	15	41.6667	1.42793e-06	IL10, VCAM1, CXCL8, EGF, MMP2, TNF, MMP9, EGFR, ICAM1, VEGFA, IL6, IL1B, CAT, CCL2, HMOX1	36	1939	20580	4.42238	0.000222732	0.000111379	9.85272e-05
GOTERM_CC_DIRECT	GO:0005901~caveola	5	13.8889	8.68403e-06	NOS3, MAPK1, HMOX1, PTGS2, MAPK3	36	77	20580	37.1212	0.0013538	0.00045157	0.000399465
GOTERM_CC_DIRECT	GO:0005667~transcription factor complex	6	16.6667	4.47484e-05	STAT3, CTNNB1, HIF1A, ESR1, TP53, RELA	36	234	20580	14.6581	0.0069566	0.00174519	0.00154382
GOTERM_CC_DIRECT	GO:0005654~nucleoplasm	18	50	8.42924e-05	STAT3, HIF1A, ESR1, RELA, NFKBIA, MAPK8, CASP8, CCND1, MYC, CASP3, AKT1, MAPK1, HMOX1, CTNNB1, PPARG, PPARA, TP53, MAPK3	36	3960	20580	2.59848	0.0130641	0.00262992	0.00232647
GOTERM_CC_DIRECT	GO:0005829~cytosol	21	58.3333	0.000147198	NOS3, STAT3, HIF1A, ESR1, RELA, NFKBIA, MAPK8, CASP8, CCND1, IL1B, CASP3, CAT, ERBB2, AKT1, MAPK1, HMOX1, CTNNB1, PPARG, TP53, BCL2L1, MAPK3	36	5520	20580	2.17482	0.022703	0.00382716	0.00338556
GOTERM_CC_DIRECT	GO:0005737~cytoplasm	21	58.3333	0.000179103	NOS3, STAT3, PTGS2, HIF1A, ESR1, EGFR, RELA, VEGFA, NFKBIA, MAPK8, CASP8, CCND1, CASP3, CAT, AKT1, MAPK1, CTNNB1, PPARG, TP53, BCL2L1, MAPK3	36	5593	20580	2.14643	0.0275558	0.00399144	0.00353089
GOTERM_CC_DIRECT	GO:0005634~nucleus	21	58.3333	0.000509336	NOS3, MMP2, STAT3, HIF1A, ESR1, EGFR, RELA, NFKBIA, MAPK8, CCND1, MYC, CASP3, ERBB2, AKT1, MAPK1, HMOX1, CTNNB1, PPARG, PPARA, TP53, MAPK3	36	6007	20580	1.9985	0.0764004	0.00881204	0.00779526
GOTERM_CC_DIRECT	GO:0005739~mitochondrion	10	27.7778	0.000554086	MAPK8, CASP8, MYC, MMP2, CAT, MAPK1, AKT1, TP53, BCL2L1, MAPK3	36	1451	20580	3.93981	0.082829	0.00881204	0.00779526
GOTERM_CC_DIRECT	GO:0005576~extracellular region	12	33.3333	0.000564874	IL10, IL6, CXCL8, EGF, IL1B, MMP2, CAT, MAPK1, CCL2, TNF, MMP9, VEGFA	36	2131	20580	3.21915	0.0843721	0.00881204	0.00779526
GOTERM_CC_DIRECT	GO:0005925~focal adhesion	6	16.6667	0.0007146	CAT, MAPK1, CTNNB1, EGFR, ICAM1, MAPK3	36	425	20580	8.07059	0.105524	0.0101343	0.00896498
GOTERM_CC_DIRECT	GO:0045121~membrane raft	5	13.8889	0.000865462	CASP8, CASP3, TNF, EGFR, ICAM1	36	253	20580	11.2978	0.126346	0.011251	0.00995281
GOTERM_CC_DIRECT	GO:0000785~chromatin	8	22.2222	0.0017734	MYC, STAT3, PPARG, PPARA, HIF1A, ESR1, TP53, RELA	36	1059	20580	4.31854	0.241867	0.0212808	0.0188253
GOTERM_CC_DIRECT	GO:0000791~euchromatin	3	8.33333	0.00514192	CTNNB1, HIF1A, ESR1	36	63	20580	27.2222	0.552558	0.0572957	0.0506847
GOTERM_CC_DIRECT	GO:0098978~glutamatergic synapse	5	13.8889	0.00712532	STAT3, CTNNB1, AKT1, RELA, MAPK3	36	454	20580	6.29589	0.672258	0.0741033	0.0655529
GOTERM_CC_DIRECT	GO:0031264~death-inducing signaling complex	2	5.55556	0.0118459	CASP8, CASP3	36	7	20580	163.333	0.844171	0.115498	0.102171
GOTERM_CC_DIRECT	GO:0005788~endoplasmic reticulum lumen	4	11.1111	0.0149948	IL6, MAPK1, PTGS2, MAPK3	36	306	20580	7.47277	0.905287	0.134515	0.118994
GOTERM_CC_DIRECT	GO:0005769~early endosome	4	11.1111	0.0155209	VCAM1, ERBB2, MAPK1, MAPK3	36	310	20580	7.37634	0.912861	0.134515	0.118994
GOTERM_CC_DIRECT	GO:0090575~RNA polymerase II transcription factor complex	3	8.33333	0.0182547	STAT3, PPARG, HIF1A	36	122	20580	14.0574	0.94353	0.146803	0.129864
GOTERM_CC_DIRECT	GO:1904813~ficolin-1-rich granule lumen	3	8.33333	0.0188209	CAT, MAPK1, MMP9	36	124	20580	13.8306	0.94839	0.146803	0.129864
GOTERM_CC_DIRECT	GO:0005886~plasma membrane	16	44.4444	0.0208697	VCAM1, NOS3, EGF, MMP2, STAT3, ESR1, TNF, EGFR, ICAM1, NFKBIA, CAT, ERBB2, AKT1, MAPK1, CTNNB1, MAPK3	36	5310	20580	1.72254	0.962751	0.155032	0.137144
GOTERM_CC_DIRECT	GO:0009986~cell surface	5	13.8889	0.0228446	VCAM1, TNF, EGFR, ICAM1, VEGFA	36	642	20580	4.45223	0.972815	0.161989	0.143298
GOTERM_CC_DIRECT	GO:0005815~microtubule organizing center	3	8.33333	0.0298769	MAPK1, TP53, BCL2L1	36	159	20580	10.7862	0.99119	0.196209	0.173569
GOTERM_CC_DIRECT	GO:0031143~pseudopodium	2	5.55556	0.030186	MAPK1, MAPK3	36	18	20580	63.5185	0.991617	0.196209	0.173569
GOTERM_CC_DIRECT	GO:0048471~perinuclear region of cytoplasm	5	13.8889	0.0400007	ERBB2, HMOX1, CTNNB1, PPARG, EGFR	36	766	20580	3.73151	0.998285	0.246923	0.218432
GOTERM_CC_DIRECT	GO:0005794~Golgi apparatus	6	16.6667	0.0426015	VCAM1, NOS3, CAT, MAPK1, ESR1, MAPK3	36	1143	20580	3.00087	0.998877	0.246923	0.218432
GOTERM_CC_DIRECT	GO:0005783~endoplasmic reticulum	6	16.6667	0.0427366	VCAM1, CAT, HMOX1, PTGS2, TP53, BCL2L1	36	1144	20580	2.99825	0.998901	0.246923	0.218432
GOTERM_CC_DIRECT	GO:0005741~mitochondrial outer membrane	3	8.33333	0.046565	CASP8, HMOX1, BCL2L1	36	203	20580	8.44828	0.999412	0.259433	0.229499
GOTERM_CC_DIRECT	GO:0043235~receptor complex	3	8.33333	0.0533137	ERBB2, PPARG, EGFR	36	219	20580	7.83105	0.999806	0.286791	0.253699
GOTERM_CC_DIRECT	GO:0045202~synapse	4	11.1111	0.0597204	MAPK8, MAPK1, CTNNB1, EGFR	36	527	20580	4.33903	0.999933	0.304933	0.269749
GOTERM_CC_DIRECT	GO:0031965~nuclear membrane	3	8.33333	0.0635823	CCND1, EGFR, BCL2L1	36	242	20580	7.08678	0.999965	0.304933	0.269749
GOTERM_CC_DIRECT	GO:0005856~cytoskeleton	4	11.1111	0.0641595	CASP8, NOS3, MAPK1, MAPK3	36	543	20580	4.21117	0.999968	0.304933	0.269749
GOTERM_CC_DIRECT	GO:0016323~basolateral plasma membrane	3	8.33333	0.0645051	ERBB2, CTNNB1, EGFR	36	244	20580	7.02869	0.99997	0.304933	0.269749
GOTERM_CC_DIRECT	GO:0009925~basal plasma membrane	2	5.55556	0.0879255	ERBB2, EGFR	36	54	20580	21.1728	0.999999	0.403423	0.356874
GOTERM_CC_DIRECT	GO:0016020~membrane	11	30.5556	0.0954056	VCAM1, CCND1, ERBB2, CAT, HMOX1, CTNNB1, ESR1, TNF, EGFR, ICAM1, VEGFA	36	3789	20580	1.65963	1	0.425236	0.376171
GOTERM_MF_DIRECT	GO:0019899~enzyme binding	14	38.8889	9.81588e-14	PTGS2, HIF1A, ESR1, EGFR, RELA, NFKBIA, MAPK8, CCND1, CAT, AKT1, HMOX1, CTNNB1, PPARG, TP53	36	390	18908	18.8541	2.02176e-11	2.02207e-11	1.63925e-11
GOTERM_MF_DIRECT	GO:0008134~transcription factor binding	10	27.7778	1.14117e-10	NFKBIA, CCND1, MYC, STAT3, CTNNB1, PPARG, PPARA, HIF1A, ESR1, TP53	36	209	18908	25.1302	2.35081e-08	1.1754e-08	9.52875e-09
GOTERM_MF_DIRECT	GO:0042802~identical protein binding	18	50	1.73867e-09	STAT3, ESR1, TNF, MMP9, EGFR, RELA, VEGFA, NFKBIA, CASP8, CAT, ERBB2, AKT1, MAPK1, HMOX1, PPARG, TP53, BCL2L1, MAPK3	36	1722	18908	5.49013	3.58167e-07	1.19389e-07	9.67862e-08
GOTERM_MF_DIRECT	GO:0019903~protein phosphatase binding	7	19.4444	1.6297e-08	MAPK8, ERBB2, STAT3, CTNNB1, PPARG, TP53, EGFR	36	92	18908	39.9626	3.35718e-06	8.39297e-07	6.80401e-07
GOTERM_MF_DIRECT	GO:0019901~protein kinase binding	10	27.7778	2.70637e-07	CCND1, STAT3, CTNNB1, AKT1, HIF1A, ESR1, TP53, RELA, EGFR, BCL2L1	36	511	18908	10.2783	5.57497e-05	1.11502e-05	9.03927e-06
GOTERM_MF_DIRECT	GO:0061629~RNA polymerase II sequence-specific DNA binding transcription factor binding	6	16.6667	2.34775e-05	STAT3, CTNNB1, PPARG, PPARA, HIF1A, TP53	36	188	18908	16.7624	0.00482475	0.000806062	0.000653458
GOTERM_MF_DIRECT	GO:0001221~transcription cofactor binding	4	11.1111	4.68851e-05	MYC, CTNNB1, PPARG, ESR1	36	38	18908	55.2865	0.00961206	0.00137976	0.00111854
GOTERM_MF_DIRECT	GO:0003700~transcription factor activity, sequence-specific DNA binding	8	22.2222	5.94762e-05	MYC, STAT3, PPARG, PPARA, HIF1A, ESR1, TP53, RELA	36	555	18908	7.57077	0.0121777	0.00153151	0.00124157
GOTERM_MF_DIRECT	GO:0001223~transcription coactivator binding	4	11.1111	8.9096e-05	PPARA, HIF1A, ESR1, RELA	36	47	18908	44.6998	0.0181872	0.00203931	0.00165323
GOTERM_MF_DIRECT	GO:0042826~histone deacetylase binding	5	13.8889	0.000103444	MAPK8, CCND1, HIF1A, TP53, RELA	36	133	18908	19.7452	0.0210851	0.00204046	0.00165416
GOTERM_MF_DIRECT	GO:0005515~protein binding	34	94.4444	0.000117294	CXCL8, PTGS2, HIF1A, TNF, RELA, EGFR, ICAM1, MAPK8, CASP8, CCND1, MYC, CASP3, ERBB2, CCL2, AKT1, MAPK1, HMOX1, MAPK3, IL10, EGF, NOS3, MMP2, STAT3, MMP9, ESR1, VEGFA, NFKBIA, IL6, IL1B, CTNNB1, PPARG, PPARA, TP53, BCL2L1	36	12619	18908	1.41513	0.0238743	0.00204046	0.00165416
GOTERM_MF_DIRECT	GO:0030235~nitric-oxide synthase regulator activity	3	8.33333	0.000118862	AKT1, ESR1, EGFR	36	9	18908	175.074	0.0241896	0.00204046	0.00165416
GOTERM_MF_DIRECT	GO:0004879~RNA polymerase II transcription factor activity, ligand-activated sequence-specific DNA binding	4	11.1111	0.000135086	STAT3, PPARG, PPARA, ESR1	36	54	18908	38.9053	0.0274458	0.00214059	0.00173533
GOTERM_MF_DIRECT	GO:0001228~transcriptional activator activity, RNA polymerase II transcription regulatory region sequence-specific binding	7	19.4444	0.000220228	MYC, STAT3, PPARA, HIF1A, ESR1, TP53, RELA	36	478	18908	7.69154	0.044358	0.00324049	0.002627
GOTERM_MF_DIRECT	GO:0031625~ubiquitin protein ligase binding	6	16.6667	0.00023776	NFKBIA, CASP8, HIF1A, TP53, RELA, EGFR	36	307	18908	10.2649	0.0478039	0.00326523	0.00264706
GOTERM_MF_DIRECT	GO:0042803~protein homodimerization activity	8	22.2222	0.000296049	STAT3, CAT, HMOX1, AKT1, PTGS2, RELA, BCL2L1, VEGFA	36	719	18908	5.84392	0.0591721	0.00381163	0.00309001
GOTERM_MF_DIRECT	GO:0004707~MAP kinase activity	3	8.33333	0.000392994	MAPK8, MAPK1, MAPK3	36	16	18908	98.4792	0.0777811	0.00476216	0.00386059
GOTERM_MF_DIRECT	GO:0005125~cytokine activity	5	13.8889	0.00042174	IL10, IL6, IL1B, TNF, VEGFA	36	192	18908	13.6777	0.0832282	0.00482657	0.00391281
GOTERM_MF_DIRECT	GO:0044877~macromolecular complex binding	6	16.6667	0.000938044	CASP8, CCND1, MYC, CASP3, PPARA, RELA	36	415	18908	7.59357	0.175788	0.00971593	0.00787651
GOTERM_MF_DIRECT	GO:0000976~transcription regulatory region sequence-specific DNA binding	5	13.8889	0.000943294	STAT3, PPARG, TNF, TP53, RELA	36	238	18908	11.0341	0.17668	0.00971593	0.00787651
GOTERM_MF_DIRECT	GO:0003690~double-stranded DNA binding	4	11.1111	0.00130812	MYC, MAPK1, PPARG, EGFR	36	117	18908	17.9563	0.236352	0.012832	0.0104027
GOTERM_MF_DIRECT	GO:0003682~chromatin binding	6	16.6667	0.00161424	CTNNB1, PPARG, ESR1, TP53, RELA, EGFR	36	469	18908	6.71926	0.283089	0.0151152	0.0122536
GOTERM_MF_DIRECT	GO:0020037~heme binding	4	11.1111	0.00276072	NOS3, CAT, HMOX1, PTGS2	36	152	18908	13.8216	0.434188	0.0247264	0.0200452
GOTERM_MF_DIRECT	GO:0043565~sequence-specific DNA binding	5	13.8889	0.00311336	MYC, PPARG, PPARA, HIF1A, ESR1	36	330	18908	7.95791	0.473947	0.0247757	0.0200851
GOTERM_MF_DIRECT	GO:0030331~estrogen receptor binding	3	8.33333	0.00313487	CTNNB1, PPARG, ESR1	36	45	18908	35.0148	0.47628	0.0247757	0.0200851
GOTERM_MF_DIRECT	GO:0001227~transcriptional repressor activity, RNA polymerase II transcription regulatory region sequence-specific binding	5	13.8889	0.00321603	MYC, PPARG, PPARA, TP53, RELA	36	333	18908	7.88622	0.484991	0.0247757	0.0200851
GOTERM_MF_DIRECT	GO:0005178~integrin binding	4	11.1111	0.0032473	VCAM1, IL1B, EGFR, ICAM1	36	161	18908	13.049	0.488308	0.0247757	0.0200851
GOTERM_MF_DIRECT	GO:0008083~growth factor activity	4	11.1111	0.00359916	IL10, IL6, EGF, VEGFA	36	167	18908	12.5802	0.524204	0.0263298	0.021345
GOTERM_MF_DIRECT	GO:0070888~E-box binding	3	8.33333	0.00370662	MYC, PPARG, HIF1A	36	49	18908	32.1565	0.534658	0.0263298	0.021345
GOTERM_MF_DIRECT	GO:0019902~phosphatase binding	3	8.33333	0.00400936	MAPK1, PPARA, MAPK3	36	51	18908	30.8954	0.562898	0.0272679	0.0221056
GOTERM_MF_DIRECT	GO:0046983~protein dimerization activity	4	11.1111	0.00410343	IL10, MYC, STAT3, HIF1A	36	175	18908	12.0051	0.57132	0.0272679	0.0221056
GOTERM_MF_DIRECT	GO:0004672~protein kinase activity	5	13.8889	0.00509296	CCND1, ERBB2, CCL2, AKT1, EGFR	36	379	18908	6.92905	0.650702	0.0327859	0.0265789
GOTERM_MF_DIRECT	GO:0035033~histone deacetylase regulator activity	2	5.55556	0.00554322	MAPK8, TP53	36	3	18908	350.148	0.681802	0.0346032	0.0280521
GOTERM_MF_DIRECT	GO:0000978~RNA polymerase II core promoter proximal region sequence-specific DNA binding	8	22.2222	0.00589382	MYC, STAT3, PPARG, PPARA, HIF1A, ESR1, TP53, RELA	36	1207	18908	3.48117	0.704096	0.0357096	0.0289491
GOTERM_MF_DIRECT	GO:0097110~scaffold protein binding	3	8.33333	0.00742907	CASP8, NOS3, MAPK3	36	70	18908	22.5095	0.784782	0.0437254	0.0354473
GOTERM_MF_DIRECT	GO:0000981~RNA polymerase II transcription factor activity, sequence-specific DNA binding	8	22.2222	0.00807438	MYC, STAT3, PPARG, PPARA, HIF1A, ESR1, TP53, RELA	36	1280	18908	3.28264	0.811767	0.0462034	0.0374562
GOTERM_MF_DIRECT	GO:0003677~DNA binding	8	22.2222	0.0101193	MYC, STAT3, MAPK1, PPARG, PPARA, ESR1, TP53, RELA	36	1336	18908	3.14504	0.876953	0.0563397	0.0456735
GOTERM_MF_DIRECT	GO:0008233~peptidase activity	3	8.33333	0.0152712	CASP8, CASP3, MMP9	36	102	18908	15.4477	0.958002	0.0827862	0.0671131
GOTERM_MF_DIRECT	GO:0097200~cysteine-type endopeptidase activity involved in execution phase of apoptosis	2	5.55556	0.0165403	CASP8, CASP3	36	9	18908	116.716	0.9678	0.0873665	0.0708263
GOTERM_MF_DIRECT	GO:0002020~protease binding	3	8.33333	0.017913	CASP3, TNF, TP53	36	111	18908	14.1952	0.975852	0.0900592	0.0730092
GOTERM_MF_DIRECT	GO:0097199~cysteine-type endopeptidase activity involved in apoptotic signaling pathway	2	5.55556	0.0183616	CASP8, CASP3	36	10	18908	105.044	0.97802	0.0900592	0.0730092
GOTERM_MF_DIRECT	GO:0097153~cysteine-type endopeptidase activity involved in apoptotic process	2	5.55556	0.0183616	CASP8, CASP3	36	10	18908	105.044	0.97802	0.0900592	0.0730092
GOTERM_MF_DIRECT	GO:0008270~zinc ion binding	6	16.6667	0.0215201	MMP2, PPARG, PPARA, ESR1, TP53, MMP9	36	875	18908	3.60152	0.988684	0.102974	0.0834787
GOTERM_MF_DIRECT	GO:0097371~MDM2/MDM4 family protein binding	2	5.55556	0.0219944	PPARA, TP53	36	12	18908	87.537	0.98976	0.102974	0.0834787
GOTERM_MF_DIRECT	GO:0005123~death receptor binding	2	5.55556	0.0292209	CASP8, CASP3	36	16	18908	65.6528	0.997778	0.130859	0.106085
GOTERM_MF_DIRECT	GO:0030297~transmembrane receptor protein tyrosine kinase activator activity	2	5.55556	0.0292209	EGF, EGFR	36	16	18908	65.6528	0.997778	0.130859	0.106085
GOTERM_MF_DIRECT	GO:0046982~protein heterodimerization activity	4	11.1111	0.0314977	ERBB2, HIF1A, TP53, BCL2L1	36	374	18908	5.61735	0.99863	0.135196	0.109601
GOTERM_MF_DIRECT	GO:0004708~MAP kinase kinase activity	2	5.55556	0.0328146	MAPK1, MAPK3	36	18	18908	58.358	0.998965	0.135196	0.109601
GOTERM_MF_DIRECT	GO:0001046~core promoter sequence-specific DNA binding	2	5.55556	0.0328146	MYC, TP53	36	18	18908	58.358	0.998965	0.135196	0.109601
GOTERM_MF_DIRECT	GO:0001216~bacterial-type RNA polymerase transcriptional activator activity, sequence-specific DNA binding	2	5.55556	0.0328146	HIF1A, TP53	36	18	18908	58.358	0.998965	0.135196	0.109601
GOTERM_MF_DIRECT	GO:0004674~protein serine/threonine kinase activity	4	11.1111	0.0354765	MAPK8, MAPK1, AKT1, MAPK3	36	392	18908	5.35941	0.999413	0.143297	0.116168
GOTERM_MF_DIRECT	GO:0003707~steroid hormone receptor activity	2	5.55556	0.0417426	PPARA, ESR1	36	23	18908	45.6715	0.999847	0.165365	0.134058
GOTERM_MF_DIRECT	GO:0004888~transmembrane signaling receptor activity	3	8.33333	0.0476731	ERBB2, EGFR, ICAM1	36	189	18908	8.33686	0.999957	0.185296	0.150215
GOTERM_MF_DIRECT	GO:0005516~calmodulin binding	3	8.33333	0.0560517	NOS3, AKT1, EGFR	36	207	18908	7.61192	0.999993	0.20821	0.168792
GOTERM_MF_DIRECT	GO:0008022~protein C-terminus binding	3	8.33333	0.0570128	ERBB2, CTNNB1, PPARG	36	209	18908	7.53907	0.999994	0.20821	0.168792
GOTERM_MF_DIRECT	GO:0005164~tumor necrosis factor receptor binding	2	5.55556	0.0576116	CASP8, TNF	36	32	18908	32.8264	0.999995	0.20821	0.168792
GOTERM_MF_DIRECT	GO:0001968~fibronectin binding	2	5.55556	0.0576116	MMP2, VEGFA	36	32	18908	32.8264	0.999995	0.20821	0.168792
GOTERM_MF_DIRECT	GO:0051059~NF-kappaB binding	2	5.55556	0.059359	NFKBIA, RELA	36	33	18908	31.8316	0.999997	0.210827	0.170913
GOTERM_MF_DIRECT	GO:0071889~14-3-3 protein binding	2	5.55556	0.0611032	AKT1, TP53	36	34	18908	30.8954	0.999998	0.213343	0.172953
GOTERM_MF_DIRECT	GO:0051721~protein phosphatase 2A binding	2	5.55556	0.0628443	AKT1, TP53	36	35	18908	30.0127	0.999998	0.215765	0.174917
GOTERM_MF_DIRECT	GO:0016301~kinase activity	3	8.33333	0.0654131	ERBB2, AKT1, EGFR	36	226	18908	6.97198	0.999999	0.220344	0.178628
GOTERM_MF_DIRECT	GO:0097718~disordered domain specific binding	2	5.55556	0.0663171	CTNNB1, TP53	36	37	18908	28.3904	0.999999	0.220344	0.178628
GOTERM_MF_DIRECT	GO:0050661~NADP binding	2	5.55556	0.0749444	NOS3, CAT	36	42	18908	25.0106	1	0.245056	0.198662
GOTERM_MF_DIRECT	GO:0001222~transcription corepressor binding	2	5.55556	0.0817905	CTNNB1, ESR1	36	46	18908	22.8357	1	0.260604	0.211266
GOTERM_MF_DIRECT	GO:0016922~ligand-dependent nuclear receptor binding	2	5.55556	0.0834943	CTNNB1, HIF1A	36	47	18908	22.3499	1	0.260604	0.211266
GOTERM_MF_DIRECT	GO:0001784~phosphotyrosine binding	2	5.55556	0.0834943	MAPK1, MAPK3	36	47	18908	22.3499	1	0.260604	0.211266
GOTERM_MF_DIRECT	GO:0019904~protein domain specific binding	3	8.33333	0.0861083	IL1B, PPARA, HIF1A	36	265	18908	5.94591	1	0.264751	0.214628
GOTERM_MF_DIRECT	GO:0008009~chemokine activity	2	5.55556	0.0885874	CXCL8, CCL2	36	50	18908	21.0089	1	0.268368	0.21756
KEGG_PATHWAY	hsa04933:AGE-RAGE signaling pathway in diabetic complications	18	50	2.62337e-24	VCAM1, CXCL8, NOS3, MMP2, STAT3, TNF, RELA, ICAM1, VEGFA, IL6, MAPK8, CCND1, IL1B, CASP3, CCL2, AKT1, MAPK1, MAPK3	36	100	8205	41.025	5.27297e-22	2.72426e-22	9.08086e-23
KEGG_PATHWAY	hsa05200:Pathways in cancer	27	75	2.71071e-24	CXCL8, PTGS2, HIF1A, RELA, EGFR, MAPK8, CASP8, CCND1, MYC, CASP3, ERBB2, AKT1, MAPK1, HMOX1, MAPK3, EGF, MMP2, STAT3, MMP9, ESR1, VEGFA, NFKBIA, IL6, CTNNB1, PPARG, TP53, BCL2L1	36	531	8205	11.589	5.44852e-22	2.72426e-22	9.08086e-23
KEGG_PATHWAY	hsa05417:Lipid and atherosclerosis	21	58.3333	2.16621e-23	VCAM1, CXCL8, NOS3, STAT3, TNF, MMP9, RELA, ICAM1, NFKBIA, IL6, MAPK8, CASP8, IL1B, CASP3, CCL2, AKT1, MAPK1, PPARG, TP53, BCL2L1, MAPK3	36	215	8205	22.2616	4.35409e-21	1.45136e-21	4.83788e-22
KEGG_PATHWAY	hsa05163:Human cytomegalovirus infection	20	55.5556	2.6594e-21	CXCL8, STAT3, PTGS2, TNF, EGFR, RELA, VEGFA, NFKBIA, IL6, CASP8, CCND1, MYC, IL1B, CASP3, CCL2, AKT1, MAPK1, CTNNB1, TP53, MAPK3	36	225	8205	20.2593	5.3454e-19	1.33635e-19	4.4545e-20
KEGG_PATHWAY	hsa05167:Kaposi sarcoma-associated herpesvirus infection	19	52.7778	7.55158e-21	CXCL8, STAT3, PTGS2, HIF1A, RELA, ICAM1, VEGFA, NFKBIA, IL6, MAPK8, CASP8, CCND1, MYC, CASP3, AKT1, MAPK1, CTNNB1, TP53, MAPK3	36	194	8205	22.3217	1.51787e-18	3.03574e-19	1.01191e-19
KEGG_PATHWAY	hsa04668:TNF signaling pathway	16	44.4444	1.03442e-19	VCAM1, PTGS2, TNF, MMP9, RELA, ICAM1, NFKBIA, IL6, MAPK8, CASP8, IL1B, CASP3, CCL2, AKT1, MAPK1, MAPK3	36	112	8205	32.5595	2.07919e-17	3.46532e-18	1.15511e-18
KEGG_PATHWAY	hsa05219:Bladder cancer	12	33.3333	4.27468e-18	CXCL8, CCND1, EGF, MYC, MMP2, ERBB2, MAPK1, TP53, MMP9, EGFR, MAPK3, VEGFA	36	41	8205	66.7073	8.5921e-16	1.22744e-16	4.09147e-17
KEGG_PATHWAY	hsa05160:Hepatitis C	16	44.4444	1.96137e-17	EGF, STAT3, TNF, EGFR, RELA, NFKBIA, CASP8, CCND1, MYC, CASP3, AKT1, MAPK1, CTNNB1, PPARA, TP53, MAPK3	36	157	8205	23.2272	3.94234e-15	4.92793e-16	1.64264e-16
KEGG_PATHWAY	hsa04657:IL-17 signaling pathway	14	38.8889	2.94031e-17	CXCL8, PTGS2, TNF, MMP9, RELA, NFKBIA, IL6, MAPK8, CASP8, IL1B, CASP3, CCL2, MAPK1, MAPK3	36	94	8205	33.945	5.91003e-15	6.5667e-16	2.1889e-16
KEGG_PATHWAY	hsa05205:Proteoglycans in cancer	17	47.2222	3.34122e-17	MMP2, STAT3, HIF1A, ESR1, TNF, MMP9, EGFR, VEGFA, CCND1, MYC, CASP3, ERBB2, AKT1, MAPK1, CTNNB1, TP53, MAPK3	36	205	8205	18.9004	6.71585e-15	6.71585e-16	2.23862e-16
KEGG_PATHWAY	hsa05212:Pancreatic cancer	13	36.1111	1.12078e-16	EGF, STAT3, EGFR, RELA, VEGFA, MAPK8, CCND1, ERBB2, AKT1, MAPK1, TP53, BCL2L1, MAPK3	36	76	8205	38.9857	2.23155e-14	2.04798e-15	6.82659e-16
KEGG_PATHWAY	hsa05418:Fluid shear stress and atherosclerosis	15	41.6667	1.3835e-16	VCAM1, NOS3, MMP2, TNF, MMP9, RELA, ICAM1, VEGFA, MAPK8, IL1B, CCL2, AKT1, HMOX1, CTNNB1, TP53	36	139	8205	24.5953	2.23155e-14	2.31737e-15	7.72455e-16
KEGG_PATHWAY	hsa05161:Hepatitis B	15	41.6667	1.2271e-15	CXCL8, STAT3, TNF, MMP9, RELA, NFKBIA, IL6, MAPK8, CASP8, MYC, CASP3, AKT1, MAPK1, TP53, MAPK3	36	162	8205	21.1034	2.4547e-13	1.89728e-14	6.32428e-15
KEGG_PATHWAY	hsa05142:Chagas disease	13	36.1111	4.6448e-15	IL10, CXCL8, TNF, RELA, NFKBIA, IL6, MAPK8, CASP8, IL1B, CCL2, AKT1, MAPK1, MAPK3	36	102	8205	29.0482	9.3725e-13	6.6686e-14	2.22287e-14
KEGG_PATHWAY	hsa04066:HIF-1 signaling pathway	13	36.1111	1.05309e-14	NOS3, EGF, STAT3, HIF1A, EGFR, RELA, VEGFA, IL6, ERBB2, AKT1, MAPK1, HMOX1, MAPK3	36	109	8205	27.1827	2.11997e-12	1.41113e-13	4.70378e-14
KEGG_PATHWAY	hsa05215:Prostate cancer	12	33.3333	1.16502e-13	NFKBIA, CCND1, EGF, ERBB2, MAPK1, CTNNB1, AKT1, TP53, MMP9, RELA, EGFR, MAPK3	36	97	8205	28.1959	2.34089e-11	1.46356e-12	4.87852e-13
KEGG_PATHWAY	hsa04625:C-type lectin receptor signaling pathway	12	33.3333	2.56393e-13	IL10, NFKBIA, IL6, MAPK8, CASP8, IL1B, MAPK1, AKT1, PTGS2, TNF, RELA, MAPK3	36	104	8205	26.2981	5.15264e-11	2.99505e-12	9.98351e-13
KEGG_PATHWAY	hsa04936:Alcoholic liver disease	13	36.1111	2.68214e-13	CXCL8, TNF, RELA, NFKBIA, IL6, MAPK8, CASP8, CCND1, IL1B, CASP3, AKT1, CTNNB1, PPARA	36	142	8205	20.8656	5.39142e-11	2.99505e-12	9.98351e-13
KEGG_PATHWAY	hsa05145:Toxoplasmosis	12	33.3333	5.90333e-13	IL10, NFKBIA, MAPK8, CASP8, CASP3, STAT3, MAPK1, AKT1, TNF, RELA, BCL2L1, MAPK3	36	112	8205	24.4196	1.18651e-10	6.2451e-12	2.0817e-12
KEGG_PATHWAY	hsa05210:Colorectal cancer	11	30.5556	1.38781e-12	MAPK8, CCND1, EGF, MYC, CASP3, MAPK1, CTNNB1, AKT1, TP53, EGFR, MAPK3	36	86	8205	29.1521	2.78944e-10	1.35246e-11	4.50819e-12
KEGG_PATHWAY	hsa05213:Endometrial cancer	10	27.7778	1.41301e-12	CCND1, EGF, MYC, ERBB2, MAPK1, CTNNB1, AKT1, TP53, EGFR, MAPK3	36	58	8205	39.296	2.84009e-10	1.35246e-11	4.50819e-12
KEGG_PATHWAY	hsa05164:Influenza A	13	36.1111	2.51093e-12	CXCL8, TNF, RELA, ICAM1, NFKBIA, IL6, CASP8, IL1B, CASP3, CCL2, AKT1, MAPK1, MAPK3	36	171	8205	17.327	5.04687e-10	2.29408e-11	7.64692e-12
KEGG_PATHWAY	hsa01522:Endocrine resistance	11	30.5556	5.30808e-12	MAPK8, CCND1, MMP2, ERBB2, MAPK1, AKT1, ESR1, TP53, MMP9, EGFR, MAPK3	36	98	8205	25.5825	1.06693e-09	4.6388e-11	1.54627e-11
KEGG_PATHWAY	hsa05135:Yersinia infection	12	33.3333	5.56391e-12	IL10, NFKBIA, IL6, MAPK8, CXCL8, IL1B, MAPK1, CCL2, AKT1, TNF, RELA, MAPK3	36	137	8205	19.9635	1.11834e-09	4.65977e-11	1.55326e-11
KEGG_PATHWAY	hsa05162:Measles	12	33.3333	6.52976e-12	NFKBIA, IL6, MAPK8, CASP8, CCND1, IL1B, CASP3, STAT3, AKT1, TP53, RELA, BCL2L1	36	139	8205	19.6763	1.31249e-09	5.24993e-11	1.74998e-11
KEGG_PATHWAY	hsa04620:Toll-like receptor signaling pathway	11	30.5556	9.72739e-12	NFKBIA, IL6, MAPK8, CXCL8, CASP8, IL1B, MAPK1, AKT1, TNF, RELA, MAPK3	36	104	8205	24.1066	1.95522e-09	7.52002e-11	2.50667e-11
KEGG_PATHWAY	hsa05132:Salmonella infection	14	38.8889	1.1054e-11	CXCL8, TNF, RELA, NFKBIA, IL6, MAPK8, CASP8, MYC, IL1B, CASP3, AKT1, MAPK1, CTNNB1, MAPK3	36	249	8205	12.8146	2.22186e-09	8.22911e-11	2.74304e-11
KEGG_PATHWAY	hsa05133:Pertussis	10	27.7778	1.79517e-11	IL10, IL6, MAPK8, CXCL8, IL1B, CASP3, MAPK1, TNF, RELA, MAPK3	36	76	8205	29.989	3.6083e-09	1.2595e-10	4.19832e-11
KEGG_PATHWAY	hsa05169:Epstein-Barr virus infection	13	36.1111	1.81718e-11	STAT3, TNF, RELA, ICAM1, NFKBIA, IL6, MAPK8, CASP8, CCND1, MYC, CASP3, AKT1, TP53	36	202	8205	14.6679	3.65253e-09	1.2595e-10	4.19832e-11
KEGG_PATHWAY	hsa01521:EGFR tyrosine kinase inhibitor resistance	10	27.7778	2.57108e-11	IL6, EGF, ERBB2, STAT3, MAPK1, AKT1, EGFR, BCL2L1, MAPK3, VEGFA	36	79	8205	28.8502	5.16789e-09	1.72263e-10	5.74209e-11
KEGG_PATHWAY	hsa05166:Human T-cell leukemia virus 1 infection	13	36.1111	5.517e-11	TNF, RELA, ICAM1, NFKBIA, IL6, MAPK8, CCND1, MYC, AKT1, MAPK1, TP53, BCL2L1, MAPK3	36	222	8205	13.3465	1.10892e-08	3.57715e-10	1.19238e-10
KEGG_PATHWAY	hsa04926:Relaxin signaling pathway	11	30.5556	8.54435e-11	NFKBIA, MAPK8, NOS3, MMP2, MAPK1, AKT1, MMP9, RELA, EGFR, MAPK3, VEGFA	36	129	8205	19.4348	1.71742e-08	5.36692e-10	1.78897e-10
KEGG_PATHWAY	hsa04010:MAPK signaling pathway	14	38.8889	8.971e-11	EGF, TNF, EGFR, RELA, VEGFA, MAPK8, MYC, IL1B, CASP3, ERBB2, AKT1, MAPK1, TP53, MAPK3	36	294	8205	10.8532	1.80317e-08	5.46415e-10	1.82138e-10
KEGG_PATHWAY	hsa04068:FoxO signaling pathway	11	30.5556	9.96528e-11	IL10, IL6, MAPK8, CCND1, EGF, STAT3, CAT, MAPK1, AKT1, EGFR, MAPK3	36	131	8205	19.138	2.00302e-08	5.89124e-10	1.96375e-10
KEGG_PATHWAY	hsa04621:NOD-like receptor signaling pathway	12	33.3333	1.39773e-10	NFKBIA, IL6, MAPK8, CXCL8, CASP8, IL1B, MAPK1, CCL2, TNF, RELA, BCL2L1, MAPK3	36	184	8205	14.8641	2.80944e-08	8.02697e-10	2.67566e-10
KEGG_PATHWAY	hsa04210:Apoptosis	11	30.5556	1.4482e-10	NFKBIA, MAPK8, CASP8, CASP3, MAPK1, AKT1, TNF, TP53, RELA, BCL2L1, MAPK3	36	136	8205	18.4344	2.91088e-08	8.08579e-10	2.69526e-10
KEGG_PATHWAY	hsa05224:Breast cancer	11	30.5556	3.13655e-10	CCND1, EGF, MYC, ERBB2, MAPK1, CTNNB1, AKT1, ESR1, TP53, EGFR, MAPK3	36	147	8205	17.055	6.30446e-08	1.70391e-09	5.6797e-10
KEGG_PATHWAY	hsa05165:Human papillomavirus infection	14	38.8889	3.92612e-10	EGF, PTGS2, TNF, EGFR, RELA, VEGFA, CASP8, CCND1, CASP3, AKT1, MAPK1, CTNNB1, TP53, MAPK3	36	331	8205	9.63998	7.8915e-08	2.07671e-09	6.92237e-10
KEGG_PATHWAY	hsa05223:Non-small cell lung cancer	9	25	4.59701e-10	CCND1, EGF, ERBB2, STAT3, MAPK1, AKT1, TP53, EGFR, MAPK3	36	72	8205	28.4896	9.23998e-08	2.36923e-09	7.89742e-10
KEGG_PATHWAY	hsa04932:Non-alcoholic fatty liver disease	11	30.5556	5.29652e-10	IL6, MAPK8, CXCL8, CASP8, IL1B, CASP3, AKT1, PPARG, PPARA, TNF, RELA	36	155	8205	16.1747	1.0646e-07	2.6615e-09	8.87167e-10
KEGG_PATHWAY	hsa05207:Chemical carcinogenesis - receptor activation	12	33.3333	6.40667e-10	CCND1, EGF, MYC, STAT3, MAPK1, AKT1, PPARA, ESR1, RELA, EGFR, MAPK3, VEGFA	36	212	8205	12.9009	1.28774e-07	3.14083e-09	1.04694e-09
KEGG_PATHWAY	hsa05220:Chronic myeloid leukemia	9	25	7.15724e-10	NFKBIA, CCND1, MYC, MAPK1, AKT1, TP53, RELA, BCL2L1, MAPK3	36	76	8205	26.9901	1.43861e-07	3.42525e-09	1.14175e-09
KEGG_PATHWAY	hsa04151:PI3K-Akt signaling pathway	14	38.8889	9.00054e-10	NOS3, EGF, EGFR, RELA, VEGFA, IL6, CCND1, MYC, ERBB2, AKT1, MAPK1, TP53, BCL2L1, MAPK3	36	354	8205	9.01365	1.80911e-07	4.20723e-09	1.40241e-09
KEGG_PATHWAY	hsa05208:Chemical carcinogenesis - reactive oxygen species	12	33.3333	1.09886e-09	NFKBIA, MAPK8, EGF, CAT, MAPK1, HMOX1, AKT1, HIF1A, RELA, EGFR, MAPK3, VEGFA	36	223	8205	12.2646	2.2087e-07	5.01978e-09	1.67326e-09
KEGG_PATHWAY	hsa05144:Malaria	8	22.2222	1.19175e-09	IL10, IL6, VCAM1, CXCL8, IL1B, CCL2, TNF, ICAM1	36	50	8205	36.4667	2.39543e-07	5.32317e-09	1.77439e-09
KEGG_PATHWAY	hsa05171:Coronavirus disease - COVID-19	12	33.3333	1.67309e-09	NFKBIA, IL6, MAPK8, CXCL8, IL1B, STAT3, MAPK1, CCL2, TNF, RELA, EGFR, MAPK3	36	232	8205	11.7888	3.36292e-07	7.31069e-09	2.4369e-09
KEGG_PATHWAY	hsa05152:Tuberculosis	11	30.5556	2.29632e-09	IL10, IL6, MAPK8, CASP8, IL1B, CASP3, MAPK1, AKT1, TNF, RELA, MAPK3	36	180	8205	13.9282	4.61561e-07	9.82044e-09	3.27348e-09
KEGG_PATHWAY	hsa05235:PD-L1 expression and PD-1 checkpoint pathway in cancer	9	25	2.57997e-09	NFKBIA, EGF, STAT3, MAPK1, AKT1, HIF1A, RELA, EGFR, MAPK3	36	89	8205	23.0478	5.18574e-07	1.0738e-08	3.57932e-09
KEGG_PATHWAY	hsa05206:MicroRNAs in cancer	13	36.1111	2.61771e-09	STAT3, PTGS2, MMP9, EGFR, VEGFA, CCND1, MYC, CASP3, ERBB2, MAPK1, HMOX1, TP53, MAPK3	36	310	8205	9.5578	5.26161e-07	1.0738e-08	3.57932e-09
KEGG_PATHWAY	hsa05134:Legionellosis	8	22.2222	3.0889e-09	NFKBIA, IL6, CXCL8, CASP8, IL1B, CASP3, TNF, RELA	36	57	8205	31.9883	6.20868e-07	1.24174e-08	4.13912e-09
KEGG_PATHWAY	hsa05131:Shigellosis	12	33.3333	3.24615e-09	NFKBIA, MAPK8, CXCL8, IL1B, MAPK1, AKT1, TNF, TP53, RELA, EGFR, BCL2L1, MAPK3	36	247	8205	11.0729	6.52475e-07	1.27936e-08	4.26455e-09
KEGG_PATHWAY	hsa05222:Small cell lung cancer	9	25	3.37033e-09	NFKBIA, CCND1, MYC, CASP3, AKT1, PTGS2, TP53, RELA, BCL2L1	36	92	8205	22.2962	6.77436e-07	1.30276e-08	4.34254e-09
KEGG_PATHWAY	hsa05130:Pathogenic Escherichia coli infection	11	30.5556	5.51873e-09	NFKBIA, IL6, MAPK8, CXCL8, CASP8, IL1B, CASP3, MAPK1, TNF, RELA, MAPK3	36	197	8205	12.7263	1.10926e-06	2.09295e-08	6.9765e-09
KEGG_PATHWAY	hsa05226:Gastric cancer	10	27.7778	7.96002e-09	CCND1, EGF, MYC, ERBB2, MAPK1, CTNNB1, AKT1, TP53, EGFR, MAPK3	36	149	8205	15.2964	1.59996e-06	2.9629e-08	9.87632e-09
KEGG_PATHWAY	hsa05216:Thyroid cancer	7	19.4444	8.11884e-09	CCND1, MYC, MAPK1, CTNNB1, PPARG, TP53, MAPK3	36	37	8205	43.1194	1.63189e-06	2.96707e-08	9.89023e-09
KEGG_PATHWAY	hsa04064:NF-kappa B signaling pathway	9	25	9.00194e-09	NFKBIA, VCAM1, CXCL8, IL1B, PTGS2, TNF, RELA, BCL2L1, ICAM1	36	104	8205	19.7236	1.80939e-06	3.23106e-08	1.07702e-08
KEGG_PATHWAY	hsa04931:Insulin resistance	9	25	1.21584e-08	NFKBIA, IL6, MAPK8, NOS3, STAT3, AKT1, PPARA, TNF, RELA	36	108	8205	18.9931	2.44383e-06	4.21351e-08	1.4045e-08
KEGG_PATHWAY	hsa04659:Th17 cell differentiation	9	25	1.21584e-08	NFKBIA, IL6, MAPK8, IL1B, STAT3, MAPK1, HIF1A, RELA, MAPK3	36	108	8205	18.9931	2.44383e-06	4.21351e-08	1.4045e-08
KEGG_PATHWAY	hsa05230:Central carbon metabolism in cancer	8	22.2222	1.34694e-08	MYC, ERBB2, MAPK1, AKT1, HIF1A, TP53, EGFR, MAPK3	36	70	8205	26.0476	2.70734e-06	4.51224e-08	1.50408e-08
KEGG_PATHWAY	hsa04917:Prolactin signaling pathway	8	22.2222	1.34694e-08	MAPK8, CCND1, STAT3, MAPK1, AKT1, ESR1, RELA, MAPK3	36	70	8205	26.0476	2.70734e-06	4.51224e-08	1.50408e-08
KEGG_PATHWAY	hsa01524:Platinum drug resistance	8	22.2222	1.8143e-08	CASP8, CASP3, ERBB2, MAPK1, AKT1, TP53, BCL2L1, MAPK3	36	73	8205	24.9772	3.64674e-06	5.97827e-08	1.99276e-08
KEGG_PATHWAY	hsa05225:Hepatocellular carcinoma	10	27.7778	2.28272e-08	CCND1, MYC, MAPK1, HMOX1, CTNNB1, AKT1, TP53, EGFR, BCL2L1, MAPK3	36	168	8205	13.5665	4.58826e-06	7.40043e-08	2.46681e-08
KEGG_PATHWAY	hsa05140:Leishmaniasis	8	22.2222	2.64579e-08	IL10, NFKBIA, IL1B, MAPK1, PTGS2, TNF, RELA, MAPK3	36	77	8205	23.6797	5.31803e-06	8.44134e-08	2.81378e-08
KEGG_PATHWAY	hsa04919:Thyroid hormone signaling pathway	9	25	2.99049e-08	CCND1, MYC, MAPK1, CTNNB1, AKT1, HIF1A, ESR1, TP53, MAPK3	36	121	8205	16.9525	6.01086e-06	9.392e-08	3.13067e-08
KEGG_PATHWAY	hsa04380:Osteoclast differentiation	9	25	4.65455e-08	NFKBIA, MAPK8, IL1B, MAPK1, AKT1, PPARG, TNF, RELA, MAPK3	36	128	8205	16.0254	9.3556e-06	1.43933e-07	4.79776e-08
KEGG_PATHWAY	hsa04012:ErbB signaling pathway	8	22.2222	5.30142e-08	MAPK8, EGF, MYC, ERBB2, MAPK1, AKT1, EGFR, MAPK3	36	85	8205	21.451	1.06558e-05	1.61452e-07	5.38175e-08
KEGG_PATHWAY	hsa04510:Focal adhesion	10	27.7778	1.08054e-07	MAPK8, CCND1, EGF, ERBB2, MAPK1, CTNNB1, AKT1, EGFR, MAPK3, VEGFA	36	201	8205	11.3391	2.17187e-05	3.24163e-07	1.08054e-07
KEGG_PATHWAY	hsa05170:Human immunodeficiency virus 1 infection	10	27.7778	1.70676e-07	NFKBIA, MAPK8, CASP8, CASP3, MAPK1, AKT1, TNF, RELA, BCL2L1, MAPK3	36	212	8205	10.7508	3.43053e-05	5.04498e-07	1.70676e-07
KEGG_PATHWAY	hsa04660:T cell receptor signaling pathway	8	22.2222	2.15491e-07	IL10, NFKBIA, MAPK8, MAPK1, AKT1, TNF, RELA, MAPK3	36	104	8205	17.5321	4.33127e-05	6.23701e-07	2.15491e-07
KEGG_PATHWAY	hsa04218:Cellular senescence	9	25	2.17209e-07	IL6, CXCL8, CCND1, MYC, MAPK1, AKT1, TP53, RELA, MAPK3	36	156	8205	13.149	4.36581e-05	6.23701e-07	2.17209e-07
KEGG_PATHWAY	hsa05010:Alzheimer disease	12	33.3333	3.09099e-07	IL6, MAPK8, CASP8, IL1B, CASP3, MAPK1, CTNNB1, AKT1, PTGS2, TNF, RELA, MAPK3	36	384	8205	7.1224	6.2127e-05	8.65913e-07	3.09099e-07
KEGG_PATHWAY	hsa05022:Pathways of neurodegeneration - multiple diseases	13	36.1111	3.10178e-07	PTGS2, TNF, RELA, IL6, MAPK8, CASP8, IL1B, CASP3, CAT, MAPK1, CTNNB1, BCL2L1, MAPK3	36	476	8205	6.22461	6.23438e-05	8.65913e-07	3.10178e-07
KEGG_PATHWAY	hsa05221:Acute myeloid leukemia	7	19.4444	3.18117e-07	CCND1, MYC, STAT3, MAPK1, AKT1, RELA, MAPK3	36	67	8205	23.8122	6.39396e-05	8.75912e-07	3.18117e-07
KEGG_PATHWAY	hsa04630:JAK-STAT signaling pathway	9	25	3.50525e-07	IL10, IL6, CCND1, EGF, MYC, STAT3, AKT1, EGFR, BCL2L1	36	166	8205	12.3569	7.04531e-05	9.52102e-07	3.50525e-07
KEGG_PATHWAY	hsa04920:Adipocytokine signaling pathway	7	19.4444	3.79812e-07	NFKBIA, MAPK8, STAT3, AKT1, PPARA, TNF, RELA	36	69	8205	23.122	7.63394e-05	1.0179e-06	3.79812e-07
KEGG_PATHWAY	hsa05143:African trypanosomiasis	6	16.6667	4.14617e-07	IL10, IL6, VCAM1, IL1B, TNF, ICAM1	36	37	8205	36.9595	8.33346e-05	1.09655e-06	4.14617e-07
KEGG_PATHWAY	hsa05218:Melanoma	7	19.4444	4.90517e-07	CCND1, EGF, MAPK1, AKT1, TP53, EGFR, MAPK3	36	72	8205	22.1586	9.85891e-05	1.28044e-06	4.90517e-07
KEGG_PATHWAY	hsa04071:Sphingolipid signaling pathway	8	22.2222	5.43139e-07	MAPK8, NOS3, MAPK1, AKT1, TNF, TP53, RELA, MAPK3	36	119	8205	15.3221	0.000109165	1.39963e-06	5.43139e-07
KEGG_PATHWAY	hsa05214:Glioma	7	19.4444	6.26427e-07	CCND1, EGF, MAPK1, AKT1, TP53, EGFR, MAPK3	36	75	8205	21.2722	0.000125904	1.59382e-06	6.26427e-07
KEGG_PATHWAY	hsa04915:Estrogen signaling pathway	8	22.2222	1.48349e-06	NOS3, MMP2, MAPK1, AKT1, ESR1, MMP9, EGFR, MAPK3	36	138	8205	13.2126	0.000298138	3.72728e-06	1.48349e-06
KEGG_PATHWAY	hsa05203:Viral carcinogenesis	9	25	1.68238e-06	NFKBIA, CASP8, CCND1, CASP3, STAT3, MAPK1, TP53, RELA, MAPK3	36	204	8205	10.0551	0.000338101	4.17479e-06	1.68238e-06
KEGG_PATHWAY	hsa05323:Rheumatoid arthritis	7	19.4444	2.24482e-06	IL6, CXCL8, IL1B, CCL2, TNF, ICAM1, VEGFA	36	93	8205	17.155	0.000451107	5.50253e-06	2.24482e-06
KEGG_PATHWAY	hsa05231:Choline metabolism in cancer	7	19.4444	3.05309e-06	MAPK8, EGF, MAPK1, AKT1, HIF1A, EGFR, MAPK3	36	98	8205	16.2798	0.000613483	7.39362e-06	3.05309e-06
KEGG_PATHWAY	hsa05146:Amoebiasis	7	19.4444	3.8583e-06	IL10, IL6, CXCL8, IL1B, CASP3, TNF, RELA	36	102	8205	15.6413	0.000775218	9.23235e-06	3.8583e-06
KEGG_PATHWAY	hsa04370:VEGF signaling pathway	6	16.6667	4.4524e-06	NOS3, MAPK1, AKT1, PTGS2, MAPK3, VEGFA	36	59	8205	23.178	0.000894535	1.05286e-05	4.4524e-06
KEGG_PATHWAY	hsa04014:Ras signaling pathway	9	25	5.00132e-06	MAPK8, EGF, MAPK1, AKT1, RELA, EGFR, BCL2L1, MAPK3, VEGFA	36	236	8205	8.69174	0.00100476	1.16891e-05	5.00132e-06
KEGG_PATHWAY	hsa05321:Inflammatory bowel disease	6	16.6667	7.21242e-06	IL10, IL6, IL1B, STAT3, TNF, RELA	36	65	8205	21.0385	0.00144865	1.66632e-05	7.21242e-06
KEGG_PATHWAY	hsa04722:Neurotrophin signaling pathway	7	19.4444	9.4407e-06	NFKBIA, MAPK8, MAPK1, AKT1, TP53, RELA, MAPK3	36	119	8205	13.4069	0.00189579	2.15634e-05	9.4407e-06
KEGG_PATHWAY	hsa05120:Epithelial cell signaling in Helicobacter pylori infection	6	16.6667	1.04079e-05	NFKBIA, MAPK8, CXCL8, CASP3, RELA, EGFR	36	70	8205	19.5357	0.00208982	2.32444e-05	1.04079e-05
KEGG_PATHWAY	hsa04622:RIG-I-like receptor signaling pathway	6	16.6667	1.04079e-05	NFKBIA, MAPK8, CXCL8, CASP8, TNF, RELA	36	70	8205	19.5357	0.00208982	2.32444e-05	1.04079e-05
KEGG_PATHWAY	hsa04062:Chemokine signaling pathway	8	22.2222	1.32895e-05	NFKBIA, CXCL8, STAT3, MAPK1, CCL2, AKT1, RELA, MAPK3	36	192	8205	9.49653	0.00266764	2.93537e-05	1.32895e-05
KEGG_PATHWAY	hsa05202:Transcriptional misregulation in cancer	8	22.2222	1.3748e-05	IL6, CXCL8, MYC, PPARG, TP53, MMP9, RELA, BCL2L1	36	193	8205	9.44732	0.00275955	3.00363e-05	1.3748e-05
KEGG_PATHWAY	hsa05168:Herpes simplex virus 1 infection	11	30.5556	3.63736e-05	NFKBIA, IL6, CASP8, IL1B, CASP3, CCL2, AKT1, TNF, TP53, RELA, BCL2L1	36	512	8205	4.89665	0.00728456	7.86139e-05	3.63736e-05
KEGG_PATHWAY	hsa04664:Fc epsilon RI signaling pathway	5	13.8889	0.000186182	MAPK8, MAPK1, AKT1, TNF, MAPK3	36	68	8205	16.7586	0.0367343	0.000398112	0.000186182
KEGG_PATHWAY	hsa05415:Diabetic cardiomyopathy	7	19.4444	0.000189881	MAPK8, NOS3, MMP2, AKT1, PPARA, MMP9, RELA	36	203	8205	7.8592	0.0374504	0.000401748	0.000189881
KEGG_PATHWAY	hsa05211:Renal cell carcinoma	5	13.8889	0.000197043	MAPK1, AKT1, HIF1A, MAPK3, VEGFA	36	69	8205	16.5157	0.0388353	0.000412558	0.000197043
KEGG_PATHWAY	hsa04520:Adherens junction	5	13.8889	0.000220126	ERBB2, MAPK1, CTNNB1, EGFR, MAPK3	36	71	8205	16.0505	0.0432855	0.000456138	0.000220126
KEGG_PATHWAY	hsa04015:Rap1 signaling pathway	7	19.4444	0.000228354	EGF, MAPK1, CTNNB1, AKT1, EGFR, MAPK3, VEGFA	36	210	8205	7.59722	0.0448667	0.000468359	0.000228354
KEGG_PATHWAY	hsa04137:Mitophagy - animal	5	13.8889	0.000232372	MAPK8, HIF1A, TP53, RELA, BCL2L1	36	72	8205	15.8275	0.0456379	0.000471785	0.000232372
KEGG_PATHWAY	hsa04115:p53 signaling pathway	5	13.8889	0.000245101	CASP8, CCND1, CASP3, TP53, BCL2L1	36	73	8205	15.6107	0.0480771	0.000492652	0.000245101
KEGG_PATHWAY	hsa01523:Antifolate resistance	4	11.1111	0.000266804	IL6, IL1B, TNF, RELA	36	30	8205	30.3889	0.0522219	0.000530967	0.000266804
KEGG_PATHWAY	hsa04140:Autophagy - animal	6	16.6667	0.000299211	MAPK8, MAPK1, AKT1, HIF1A, BCL2L1, MAPK3	36	141	8205	9.69858	0.0583771	0.00058743	0.000299211
KEGG_PATHWAY	hsa04024:cAMP signaling pathway	7	19.4444	0.000301021	NFKBIA, MAPK8, MAPK1, AKT1, PPARA, RELA, MAPK3	36	221	8205	7.21908	0.0587198	0.00058743	0.000301021
KEGG_PATHWAY	hsa04550:Signaling pathways regulating pluripotency of stem cells	6	16.6667	0.000319408	MYC, STAT3, MAPK1, CTNNB1, AKT1, MAPK3	36	143	8205	9.56294	0.0621931	0.000617317	0.000319408
KEGG_PATHWAY	hsa04215:Apoptosis - multiple species	4	11.1111	0.000324049	MAPK8, CASP8, CASP3, BCL2L1	36	32	8205	28.4896	0.0630678	0.000620322	0.000324049
KEGG_PATHWAY	hsa04072:Phospholipase D signaling pathway	6	16.6667	0.000374439	CXCL8, EGF, MAPK1, AKT1, EGFR, MAPK3	36	148	8205	9.23986	0.0725128	0.000710021	0.000374439
KEGG_PATHWAY	hsa04662:B cell receptor signaling pathway	5	13.8889	0.000383298	NFKBIA, MAPK1, AKT1, RELA, MAPK3	36	82	8205	13.8974	0.0741635	0.000720027	0.000383298
KEGG_PATHWAY	hsa04921:Oxytocin signaling pathway	6	16.6667	0.000449648	CCND1, NOS3, MAPK1, PTGS2, EGFR, MAPK3	36	154	8205	8.87987	0.086434	0.000836846	0.000449648
KEGG_PATHWAY	hsa04211:Longevity regulating pathway	5	13.8889	0.000523873	CAT, AKT1, PPARG, TP53, RELA	36	89	8205	12.8043	0.099969	0.000966041	0.000523873
KEGG_PATHWAY	hsa04658:Th1 and Th2 cell differentiation	5	13.8889	0.000594103	NFKBIA, MAPK8, MAPK1, RELA, MAPK3	36	92	8205	12.3868	0.112592	0.00108559	0.000594103
KEGG_PATHWAY	hsa04912:GnRH signaling pathway	5	13.8889	0.000618932	MAPK8, MMP2, MAPK1, EGFR, MAPK3	36	93	8205	12.2536	0.117012	0.00112077	0.000618932
KEGG_PATHWAY	hsa04061:Viral protein interaction with cytokine and cytokine receptor	5	13.8889	0.000813842	IL10, IL6, CXCL8, CCL2, TNF	36	100	8205	11.3958	0.15096	0.00146056	0.000813842
KEGG_PATHWAY	hsa05020:Prion disease	7	19.4444	0.000924149	IL6, MAPK8, IL1B, CASP3, MAPK1, TNF, MAPK3	36	273	8205	5.84402	0.169593	0.00164384	0.000924149
KEGG_PATHWAY	hsa04930:Type II diabetes mellitus	4	11.1111	0.000952023	MAPK8, MAPK1, TNF, MAPK3	36	46	8205	19.8188	0.174237	0.00167857	0.000952023
KEGG_PATHWAY	hsa04670:Leukocyte transendothelial migration	5	13.8889	0.00132763	VCAM1, MMP2, CTNNB1, MMP9, ICAM1	36	114	8205	9.99635	0.234351	0.00232047	0.00132763
KEGG_PATHWAY	hsa04935:Growth hormone synthesis, secretion and action	5	13.8889	0.00160504	MAPK8, STAT3, MAPK1, AKT1, MAPK3	36	120	8205	9.49653	0.275933	0.00278114	0.00160504
KEGG_PATHWAY	hsa04650:Natural killer cell mediated cytotoxicity	5	13.8889	0.00192059	CASP3, MAPK1, TNF, ICAM1, MAPK3	36	126	8205	9.04431	0.320508	0.00329948	0.00192059
KEGG_PATHWAY	hsa05416:Viral myocarditis	4	11.1111	0.0020603	CASP8, CCND1, CASP3, ICAM1	36	60	8205	15.1944	0.33936	0.00350949	0.0020603
KEGG_PATHWAY	hsa04623:Cytosolic DNA-sensing pathway	4	11.1111	0.00237009	NFKBIA, IL6, IL1B, RELA	36	63	8205	14.4709	0.379329	0.00400327	0.00237009
KEGG_PATHWAY	hsa04371:Apelin signaling pathway	5	13.8889	0.00274761	CCND1, NOS3, MAPK1, AKT1, MAPK3	36	139	8205	8.19844	0.424796	0.00460225	0.00274761
KEGG_PATHWAY	hsa04934:Cushing syndrome	5	13.8889	0.00406675	CCND1, MAPK1, CTNNB1, EGFR, MAPK3	36	155	8205	7.35215	0.559164	0.00675551	0.00406675
KEGG_PATHWAY	hsa04217:Necroptosis	5	13.8889	0.00445354	MAPK8, CASP8, IL1B, STAT3, TNF	36	159	8205	7.16719	0.592274	0.00733739	0.00445354
KEGG_PATHWAY	hsa04310:Wnt signaling pathway	5	13.8889	0.0056442	MAPK8, CCND1, MYC, CTNNB1, TP53	36	170	8205	6.70343	0.679444	0.00922345	0.0056442
KEGG_PATHWAY	hsa04540:Gap junction	4	11.1111	0.00609018	EGF, MAPK1, EGFR, MAPK3	36	88	8205	10.3598	0.707084	0.00987198	0.00609018
KEGG_PATHWAY	hsa04350:TGF-beta signaling pathway	4	11.1111	0.0075273	MYC, MAPK1, TNF, MAPK3	36	95	8205	9.59649	0.781006	0.0121039	0.0075273
KEGG_PATHWAY	hsa04060:Cytokine-cytokine receptor interaction	6	16.6667	0.00777651	IL10, IL6, CXCL8, IL1B, CCL2, TNF	36	295	8205	4.63559	0.791786	0.0124054	0.00777651
KEGG_PATHWAY	hsa04914:Progesterone-mediated oocyte maturation	4	11.1111	0.00914975	MAPK8, MAPK1, AKT1, MAPK3	36	102	8205	8.93791	0.84238	0.0144811	0.00914975
KEGG_PATHWAY	hsa04726:Serotonergic synapse	4	11.1111	0.0126711	CASP3, MAPK1, PTGS2, MAPK3	36	115	8205	7.92754	0.922939	0.0198976	0.0126711
KEGG_PATHWAY	hsa05332:Graft-versus-host disease	3	8.33333	0.0136779	IL6, IL1B, TNF	36	42	8205	16.2798	0.937227	0.0213121	0.0136779
KEGG_PATHWAY	hsa04611:Platelet activation	4	11.1111	0.0155064	NOS3, MAPK1, AKT1, MAPK3	36	124	8205	7.35215	0.95677	0.0239754	0.0155064
KEGG_PATHWAY	hsa04810:Regulation of actin cytoskeleton	5	13.8889	0.015708	EGF, MAPK1, AKT1, EGFR, MAPK3	36	229	8205	4.97635	0.958512	0.0241015	0.015708
KEGG_PATHWAY	hsa04020:Calcium signaling pathway	5	13.8889	0.0183576	EGF, NOS3, ERBB2, EGFR, VEGFA	36	240	8205	4.74826	0.975867	0.0279537	0.0183576
KEGG_PATHWAY	hsa04910:Insulin signaling pathway	4	11.1111	0.0201887	MAPK8, MAPK1, AKT1, MAPK3	36	137	8205	6.6545	0.983418	0.0305108	0.0201887
KEGG_PATHWAY	hsa04723:Retrograde endocannabinoid signaling	4	11.1111	0.0246983	MAPK8, MAPK1, PTGS2, MAPK3	36	148	8205	6.15991	0.99344	0.0370475	0.0246983
KEGG_PATHWAY	hsa04150:mTOR signaling pathway	4	11.1111	0.0282946	MAPK1, AKT1, TNF, MAPK3	36	156	8205	5.84402	0.996878	0.0421275	0.0282946
KEGG_PATHWAY	hsa04929:GnRH secretion	3	8.33333	0.0302117	MAPK1, AKT1, MAPK3	36	64	8205	10.6836	0.997901	0.0446512	0.0302117
KEGG_PATHWAY	hsa04022:cGMP-PKG signaling pathway	4	11.1111	0.0336736	NOS3, MAPK1, AKT1, MAPK3	36	167	8205	5.45908	0.998977	0.0494044	0.0336736
KEGG_PATHWAY	hsa05016:Huntington disease	5	13.8889	0.0400337	MAPK8, CASP8, CASP3, PPARG, TP53	36	306	8205	3.72413	0.999729	0.05831	0.0400337
KEGG_PATHWAY	hsa04613:Neutrophil extracellular trap formation	4	11.1111	0.0465245	MAPK1, AKT1, RELA, MAPK3	36	190	8205	4.79825	0.999931	0.0672764	0.0465245
KEGG_PATHWAY	hsa04666:Fc gamma R-mediated phagocytosis	3	8.33333	0.0639708	MAPK1, AKT1, MAPK3	36	97	8205	7.04897	0.999998	0.0918438	0.0639708
KEGG_PATHWAY	hsa04640:Hematopoietic cell lineage	3	8.33333	0.0663018	IL6, IL1B, TNF	36	99	8205	6.90657	0.999999	0.0945154	0.0663018
KEGG_PATHWAY	hsa05014:Amyotrophic lateral sclerosis	5	13.8889	0.0676462	CASP3, CAT, TNF, TP53, BCL2L1	36	364	8205	3.13072	0.999999	0.0957527	0.0676462
KEGG_PATHWAY	hsa04916:Melanogenesis	3	8.33333	0.0686613	MAPK1, CTNNB1, MAPK3	36	101	8205	6.7698	0.999999	0.09651	0.0686613
KEGG_PATHWAY	hsa04928:Parathyroid hormone synthesis, secretion and action	3	8.33333	0.0746806	MAPK1, EGFR, MAPK3	36	106	8205	6.45047	1	0.104242	0.0746806
KEGG_PATHWAY	hsa04725:Cholinergic synapse	3	8.33333	0.0833822	MAPK1, AKT1, MAPK3	36	113	8205	6.05088	1	0.115585	0.0833822
KEGG_PATHWAY	hsa04152:AMPK signaling pathway	3	8.33333	0.0936901	CCND1, AKT1, PPARG	36	121	8205	5.65083	1	0.128984	0.0936901
REACTOME_PATHWAY	R-HSA-6785807~Interleukin-4 and Interleukin-13 signaling	20	55.5556	5.21184e-30	IL10, VCAM1, CXCL8, MMP2, STAT3, PTGS2, HIF1A, TNF, MMP9, ICAM1, VEGFA, IL6, CCND1, MYC, IL1B, CCL2, AKT1, HMOX1, TP53, BCL2L1	36	108	10946	56.3066	3.31473e-27	3.31473e-27	2.70494e-27
REACTOME_PATHWAY	R-HSA-449147~Signaling by Interleukins	27	75	8.32073e-29	CXCL8, PTGS2, HIF1A, TNF, RELA, ICAM1, MAPK8, CASP8, CCND1, MYC, CASP3, CCL2, AKT1, MAPK1, HMOX1, MAPK3, IL10, VCAM1, MMP2, STAT3, MMP9, VEGFA, NFKBIA, IL6, IL1B, TP53, BCL2L1	36	473	10946	17.3562	5.29198e-26	2.64599e-26	2.15923e-26
REACTOME_PATHWAY	R-HSA-1280215~Cytokine Signaling in Immune system	27	75	6.78097e-24	CXCL8, PTGS2, HIF1A, TNF, RELA, ICAM1, MAPK8, CASP8, CCND1, MYC, CASP3, CCL2, AKT1, MAPK1, HMOX1, MAPK3, IL10, VCAM1, MMP2, STAT3, MMP9, VEGFA, NFKBIA, IL6, IL1B, TP53, BCL2L1	36	730	10946	11.2459	4.3127e-21	1.43757e-21	1.17311e-21
REACTOME_PATHWAY	R-HSA-168256~Immune System	30	83.3333	2.26294e-16	CXCL8, PTGS2, HIF1A, TNF, RELA, ICAM1, MAPK8, CASP8, CCND1, MYC, CASP3, CCL2, AKT1, MAPK1, HMOX1, MAPK3, IL10, VCAM1, NOS3, MMP2, STAT3, MMP9, VEGFA, NFKBIA, IL6, IL1B, CAT, CTNNB1, TP53, BCL2L1	36	2024	10946	4.50675	1.4122e-13	3.59807e-14	2.93616e-14
REACTOME_PATHWAY	R-HSA-6783783~Interleukin-10 signaling	9	25	1.33241e-12	IL10, IL6, CXCL8, IL1B, STAT3, CCL2, PTGS2, TNF, ICAM1	36	47	10946	58.2234	8.47393e-10	1.6841e-10	1.37429e-10
REACTOME_PATHWAY	R-HSA-9009391~Extra-nuclear estrogen signaling	10	27.7778	1.58878e-12	CCND1, EGF, NOS3, MMP2, MAPK1, AKT1, ESR1, MMP9, EGFR, MAPK3	36	77	10946	39.4877	1.01043e-09	1.6841e-10	1.37429e-10
REACTOME_PATHWAY	R-HSA-109606~Intrinsic Pathway for Apoptosis	9	25	5.0689e-12	MAPK8, CASP8, CASP3, STAT3, MAPK1, AKT1, TP53, BCL2L1, MAPK3	36	55	10946	49.7545	3.22385e-09	4.60546e-10	3.75823e-10
REACTOME_PATHWAY	R-HSA-162582~Signal Transduction	28	77.7778	3.46264e-11	CXCL8, HIF1A, TNF, RELA, EGFR, MAPK8, CASP8, CCND1, MYC, CASP3, ERBB2, CCL2, AKT1, MAPK1, MAPK3, EGF, NOS3, MMP2, STAT3, MMP9, ESR1, VEGFA, NFKBIA, IL6, CTNNB1, PPARG, TP53, BCL2L1	36	2591	10946	3.28582	2.20224e-08	2.7528e-09	2.24639e-09
REACTOME_PATHWAY	R-HSA-5357801~Programmed Cell Death	11	30.5556	7.5694e-10	MAPK8, CASP8, IL1B, CASP3, STAT3, MAPK1, CTNNB1, AKT1, TP53, BCL2L1, MAPK3	36	213	10946	15.7024	4.81414e-07	5.34904e-08	4.36502e-08
REACTOME_PATHWAY	R-HSA-8939211~ESR-mediated signaling	11	30.5556	1.18411e-09	CCND1, EGF, NOS3, MYC, MMP2, MAPK1, AKT1, ESR1, MMP9, EGFR, MAPK3	36	223	10946	14.9983	7.53094e-07	7.53095e-08	6.14554e-08
REACTOME_PATHWAY	R-HSA-9006934~Signaling by Receptor Tyrosine Kinases	14	38.8889	3.34869e-09	NOS3, EGF, STAT3, HIF1A, ESR1, MMP9, EGFR, VEGFA, MYC, ERBB2, AKT1, MAPK1, CTNNB1, MAPK3	36	524	10946	8.12362	2.12976e-06	1.86449e-07	1.52149e-07
REACTOME_PATHWAY	R-HSA-109581~Apoptosis	10	27.7778	3.5179e-09	MAPK8, CASP8, CASP3, STAT3, MAPK1, CTNNB1, AKT1, TP53, BCL2L1, MAPK3	36	180	10946	16.892	2.23738e-06	1.86449e-07	1.52149e-07
REACTOME_PATHWAY	R-HSA-1643685~Disease	22	61.1111	3.96326e-09	IL10, EGF, STAT3, ESR1, EGFR, RELA, VEGFA, NFKBIA, IL6, MAPK8, CASP8, CCND1, MYC, IL1B, ERBB2, AKT1, MAPK1, HMOX1, CTNNB1, TP53, BCL2L1, MAPK3	36	1748	10946	3.82679	2.52063e-06	1.93895e-07	1.58226e-07
REACTOME_PATHWAY	R-HSA-2262752~Cellular responses to stress	16	44.4444	5.36464e-09	CXCL8, STAT3, HIF1A, RELA, VEGFA, IL6, MAPK8, MYC, CAT, CCL2, AKT1, MAPK1, HMOX1, PPARA, TP53, MAPK3	36	789	10946	6.16589	3.41191e-06	2.43708e-07	1.98875e-07
REACTOME_PATHWAY	R-HSA-8953897~Cellular responses to stimuli	16	44.4444	6.8237e-09	CXCL8, STAT3, HIF1A, RELA, VEGFA, IL6, MAPK8, MYC, CAT, CCL2, AKT1, MAPK1, HMOX1, PPARA, TP53, MAPK3	36	803	10946	6.05839	4.33986e-06	2.89325e-07	2.361e-07
REACTOME_PATHWAY	R-HSA-9634638~Estrogen-dependent nuclear events downstream of ESR-membrane signaling	6	16.6667	1.00982e-08	CCND1, EGF, MAPK1, AKT1, EGFR, MAPK3	36	24	10946	76.0139	6.42243e-06	4.01403e-07	3.2756e-07
REACTOME_PATHWAY	R-HSA-8848021~Signaling by PTK6	7	19.4444	1.57535e-08	CCND1, EGF, ERBB2, STAT3, AKT1, HIF1A, EGFR	36	54	10946	39.4146	1.00192e-05	5.56625e-07	4.54227e-07
REACTOME_PATHWAY	R-HSA-9006927~Signaling by Non-Receptor Tyrosine Kinases	7	19.4444	1.57535e-08	CCND1, EGF, ERBB2, STAT3, AKT1, HIF1A, EGFR	36	54	10946	39.4146	1.00192e-05	5.56625e-07	4.54227e-07
REACTOME_PATHWAY	R-HSA-9006931~Signaling by Nuclear Receptors	11	30.5556	1.99567e-08	CCND1, EGF, NOS3, MYC, MMP2, MAPK1, AKT1, ESR1, MMP9, EGFR, MAPK3	36	299	10946	11.186	1.26924e-05	6.68024e-07	5.45133e-07
REACTOME_PATHWAY	R-HSA-168142~Toll Like Receptor 10 (TLR10) Cascade	7	19.4444	5.46465e-07	NFKBIA, MAPK8, CASP8, MAPK1, TP53, RELA, MAPK3	36	97	10946	21.9422	0.000347491	1.57978e-05	1.28916e-05
REACTOME_PATHWAY	R-HSA-168176~Toll Like Receptor 5 (TLR5) Cascade	7	19.4444	5.46465e-07	NFKBIA, MAPK8, CASP8, MAPK1, TP53, RELA, MAPK3	36	97	10946	21.9422	0.000347491	1.57978e-05	1.28916e-05
REACTOME_PATHWAY	R-HSA-975871~MyD88 cascade initiated on plasma membrane	7	19.4444	5.46465e-07	NFKBIA, MAPK8, CASP8, MAPK1, TP53, RELA, MAPK3	36	97	10946	21.9422	0.000347491	1.57978e-05	1.28916e-05
REACTOME_PATHWAY	R-HSA-5663202~Diseases of signal transduction by growth factor receptors and second messengers	11	30.5556	6.38146e-07	EGF, MYC, ERBB2, STAT3, MAPK1, CTNNB1, AKT1, ESR1, EGFR, BCL2L1, MAPK3	36	433	10946	7.72428	0.000405778	1.76461e-05	1.43999e-05
REACTOME_PATHWAY	R-HSA-9658195~Leishmania infection	8	22.2222	7.04427e-07	IL10, IL6, MAPK8, IL1B, MAPK1, HMOX1, RELA, MAPK3	36	164	10946	14.832	0.000447915	1.86673e-05	1.52332e-05
REACTOME_PATHWAY	R-HSA-975138~TRAF6 mediated induction of NFkB and MAP kinases upon TLR7/8 or 9 activation	7	19.4444	7.7996e-07	NFKBIA, MAPK8, CASP8, MAPK1, TP53, RELA, MAPK3	36	103	10946	20.664	0.000495932	1.98422e-05	1.6192e-05
REACTOME_PATHWAY	R-HSA-975155~MyD88 dependent cascade initiated on endosome	7	19.4444	8.25826e-07	NFKBIA, MAPK8, CASP8, MAPK1, TP53, RELA, MAPK3	36	104	10946	20.4653	0.000525088	1.98496e-05	1.6198e-05
REACTOME_PATHWAY	R-HSA-168181~Toll Like Receptor 7/8 (TLR7/8) Cascade	7	19.4444	8.7388e-07	NFKBIA, MAPK8, CASP8, MAPK1, TP53, RELA, MAPK3	36	105	10946	20.2704	0.000555633	1.98496e-05	1.6198e-05
REACTOME_PATHWAY	R-HSA-168164~Toll Like Receptor 3 (TLR3) Cascade	7	19.4444	8.7388e-07	NFKBIA, MAPK8, CASP8, MAPK1, TP53, RELA, MAPK3	36	105	10946	20.2704	0.000555633	1.98496e-05	1.6198e-05
REACTOME_PATHWAY	R-HSA-6811558~PI5P, PP2A and IER3 Regulate PI3K/AKT Signaling	7	19.4444	9.24202e-07	EGF, ERBB2, MAPK1, AKT1, ESR1, EGFR, MAPK3	36	106	10946	20.0791	0.00058762	2.02687e-05	1.654e-05
REACTOME_PATHWAY	R-HSA-168138~Toll Like Receptor 9 (TLR9) Cascade	7	19.4444	1.03198e-06	NFKBIA, MAPK8, CASP8, MAPK1, TP53, RELA, MAPK3	36	108	10946	19.7073	0.000656123	2.18779e-05	1.78532e-05
REACTOME_PATHWAY	R-HSA-937061~TRIF(TICAM1)-mediated TLR4 signaling	7	19.4444	1.14984e-06	NFKBIA, MAPK8, CASP8, MAPK1, TP53, RELA, MAPK3	36	110	10946	19.349	0.000731031	2.28531e-05	1.8649e-05
REACTOME_PATHWAY	R-HSA-166166~MyD88-independent TLR4 cascade	7	19.4444	1.14984e-06	NFKBIA, MAPK8, CASP8, MAPK1, TP53, RELA, MAPK3	36	110	10946	19.349	0.000731031	2.28531e-05	1.8649e-05
REACTOME_PATHWAY	R-HSA-166058~MyD88:MAL(TIRAP) cascade initiated on plasma membrane	7	19.4444	1.34711e-06	NFKBIA, MAPK8, CASP8, MAPK1, TP53, RELA, MAPK3	36	113	10946	18.8353	0.000856398	2.4479e-05	1.99758e-05
REACTOME_PATHWAY	R-HSA-168188~Toll Like Receptor TLR6:TLR2 Cascade	7	19.4444	1.34711e-06	NFKBIA, MAPK8, CASP8, MAPK1, TP53, RELA, MAPK3	36	113	10946	18.8353	0.000856398	2.4479e-05	1.99758e-05
REACTOME_PATHWAY	R-HSA-199418~Negative regulation of the PI3K/AKT network	7	19.4444	1.34711e-06	EGF, ERBB2, MAPK1, AKT1, ESR1, EGFR, MAPK3	36	113	10946	18.8353	0.000856398	2.4479e-05	1.99758e-05
REACTOME_PATHWAY	R-HSA-1257604~PIP3 activates AKT signaling	9	25	1.50006e-06	EGF, ERBB2, MAPK1, AKT1, PPARG, ESR1, TP53, EGFR, MAPK3	36	267	10946	10.2491	0.000953586	2.6298e-05	2.14601e-05
REACTOME_PATHWAY	R-HSA-168179~Toll Like Receptor TLR1:TLR2 Cascade	7	19.4444	1.57126e-06	NFKBIA, MAPK8, CASP8, MAPK1, TP53, RELA, MAPK3	36	116	10946	18.3482	0.000998824	2.6298e-05	2.14601e-05
REACTOME_PATHWAY	R-HSA-181438~Toll Like Receptor 2 (TLR2) Cascade	7	19.4444	1.57126e-06	NFKBIA, MAPK8, CASP8, MAPK1, TP53, RELA, MAPK3	36	116	10946	18.3482	0.000998824	2.6298e-05	2.14601e-05
REACTOME_PATHWAY	R-HSA-2559583~Cellular Senescence	8	22.2222	2.4119e-06	IL6, MAPK8, CXCL8, STAT3, MAPK1, TP53, RELA, MAPK3	36	197	10946	12.3474	0.0015328	3.93326e-05	3.20969e-05
REACTOME_PATHWAY	R-HSA-212436~Generic Transcription Pathway	16	44.4444	2.52345e-06	ESR1, EGFR, RELA, VEGFA, IL6, CCND1, MYC, CAT, ERBB2, AKT1, MAPK1, CTNNB1, PPARG, PPARA, TP53, MAPK3	36	1256	10946	3.87332	0.00160363	4.01228e-05	3.27418e-05
REACTOME_PATHWAY	R-HSA-5663205~Infectious disease	14	38.8889	3.96625e-06	IL10, EGFR, RELA, VEGFA, NFKBIA, IL6, MAPK8, IL1B, AKT1, MAPK1, HMOX1, CTNNB1, BCL2L1, MAPK3	36	960	10946	4.43414	0.00251936	6.15253e-05	5.0207e-05
REACTOME_PATHWAY	R-HSA-9006925~Intracellular signaling by second messengers	9	25	4.45987e-06	EGF, ERBB2, MAPK1, AKT1, PPARG, ESR1, TP53, EGFR, MAPK3	36	309	10946	8.85599	0.00283247	6.75352e-05	5.51113e-05
REACTOME_PATHWAY	R-HSA-1266738~Developmental Biology	15	41.6667	5.21821e-06	MMP2, STAT3, TNF, MMP9, EGFR, RELA, MAPK8, MYC, ERBB2, AKT1, MAPK1, CTNNB1, PPARG, PPARA, MAPK3	36	1152	10946	3.95906	0.00331329	7.7181e-05	6.29826e-05
REACTOME_PATHWAY	R-HSA-8864260~Transcriptional regulation by the AP-2 (TFAP2) family of transcription factors	5	13.8889	5.98518e-06	MYC, ERBB2, ESR1, EGFR, VEGFA	36	38	10946	40.0073	0.00379935	8.47207e-05	6.91352e-05
REACTOME_PATHWAY	R-HSA-166016~Toll Like Receptor 4 (TLR4) Cascade	7	19.4444	5.99439e-06	NFKBIA, MAPK8, CASP8, MAPK1, TP53, RELA, MAPK3	36	146	10946	14.578	0.00380518	8.47207e-05	6.91352e-05
REACTOME_PATHWAY	R-HSA-8853884~Transcriptional Regulation by VENTX	5	13.8889	6.6541e-06	IL6, CCND1, CTNNB1, TP53, RELA	36	39	10946	38.9815	0.00422308	9.20001e-05	7.50756e-05
REACTOME_PATHWAY	R-HSA-446652~Interleukin-1 family signaling	7	19.4444	7.85097e-06	NFKBIA, MAPK8, CASP8, IL1B, STAT3, TP53, RELA	36	153	10946	13.911	0.00498079	0.000106239	8.66948e-05
REACTOME_PATHWAY	R-HSA-73857~RNA Polymerase II Transcription	16	44.4444	8.23709e-06	ESR1, EGFR, RELA, VEGFA, IL6, CCND1, MYC, CAT, ERBB2, AKT1, MAPK1, CTNNB1, PPARG, PPARA, TP53, MAPK3	36	1380	10946	3.52528	0.00522511	0.000109141	8.90635e-05
REACTOME_PATHWAY	R-HSA-168249~Innate Immune System	14	38.8889	1.29899e-05	NOS3, MMP9, RELA, NFKBIA, MAPK8, CASP8, IL1B, CAT, MAPK1, HMOX1, CTNNB1, TP53, BCL2L1, MAPK3	36	1069	10946	3.98202	0.00822762	0.00016731	0.000136531
REACTOME_PATHWAY	R-HSA-8866910~TFAP2 (AP-2) family regulates transcription of growth factors and their receptors	4	11.1111	1.32736e-05	ERBB2, ESR1, EGFR, VEGFA	36	15	10946	81.0815	0.0084065	0.00016731	0.000136531
REACTOME_PATHWAY	R-HSA-168898~Toll-like Receptor Cascades	7	19.4444	1.34163e-05	NFKBIA, MAPK8, CASP8, MAPK1, TP53, RELA, MAPK3	36	168	10946	12.669	0.00849654	0.00016731	0.000136531
REACTOME_PATHWAY	R-HSA-2559582~Senescence-Associated Secretory Phenotype (SASP)	6	16.6667	2.60572e-05	IL6, CXCL8, STAT3, MAPK1, RELA, MAPK3	36	112	10946	16.2887	0.016436	0.0003187	0.000260071
REACTOME_PATHWAY	R-HSA-74160~Gene expression (Transcription)	16	44.4444	2.69707e-05	ESR1, EGFR, RELA, VEGFA, IL6, CCND1, MYC, CAT, ERBB2, AKT1, MAPK1, CTNNB1, PPARG, PPARA, TP53, MAPK3	36	1520	10946	3.20058	0.0170073	0.000323648	0.000264109
REACTOME_PATHWAY	R-HSA-1251932~PLCG1 events in ERBB2 signaling	3	8.33333	5.9358e-05	EGF, ERBB2, EGFR	36	4	10946	228.042	0.0370491	0.000699105	0.000570496
REACTOME_PATHWAY	R-HSA-5683057~MAPK family signaling cascades	8	22.2222	6.26366e-05	IL6, EGF, MYC, ERBB2, MAPK1, EGFR, BCL2L1, MAPK3	36	325	10946	7.48444	0.039055	0.000724307	0.000591062
REACTOME_PATHWAY	R-HSA-157118~Signaling by NOTCH	7	19.4444	9.05878e-05	CCND1, EGF, MYC, AKT1, HIF1A, TP53, EGFR	36	236	10946	9.0186	0.055988	0.00102882	0.000839554
REACTOME_PATHWAY	R-HSA-8863795~Downregulation of ERBB2 signaling	4	11.1111	0.000103374	EGF, ERBB2, AKT1, EGFR	36	29	10946	41.9387	0.0636347	0.00115344	0.000941252
REACTOME_PATHWAY	R-HSA-73887~Death Receptor Signaling	6	16.6667	0.000119258	NFKBIA, MAPK8, CASP8, CASP3, TNF, RELA	36	154	10946	11.8463	0.0730473	0.00130773	0.00106716
REACTOME_PATHWAY	R-HSA-5660668~CLEC7A/inflammasome pathway	3	8.33333	0.000147799	CASP8, IL1B, RELA	36	6	10946	152.028	0.0897239	0.00159323	0.00130013
REACTOME_PATHWAY	R-HSA-5684996~MAPK1/MAPK3 signaling	7	19.4444	0.000258781	IL6, EGF, ERBB2, MAPK1, EGFR, BCL2L1, MAPK3	36	286	10946	7.44192	0.151772	0.00271599	0.00221635
REACTOME_PATHWAY	R-HSA-3108232~SUMO E3 ligases SUMOylate target proteins	6	16.6667	0.000260496	NFKBIA, PPARG, PPARA, ESR1, TP53, RELA	36	182	10946	10.0238	0.152697	0.00271599	0.00221635
REACTOME_PATHWAY	R-HSA-8951430~RUNX3 regulates WNT signaling	3	8.33333	0.000274785	CCND1, MYC, CTNNB1	36	8	10946	114.021	0.160364	0.00281876	0.00230021
REACTOME_PATHWAY	R-HSA-2990846~SUMOylation	6	16.6667	0.000302717	NFKBIA, PPARG, PPARA, ESR1, TP53, RELA	36	188	10946	9.7039	0.175153	0.003056	0.00249381
REACTOME_PATHWAY	R-HSA-2219528~PI3K/AKT Signaling in Cancer	5	13.8889	0.000321045	EGF, ERBB2, AKT1, ESR1, EGFR	36	104	10946	14.6181	0.184715	0.00319038	0.00260347
REACTOME_PATHWAY	R-HSA-445989~TAK1-dependent IKK and NF-kappa-B activation	4	11.1111	0.000387623	NFKBIA, CASP8, TP53, RELA	36	45	10946	27.0272	0.218528	0.00379121	0.00309377
REACTOME_PATHWAY	R-HSA-9711123~Cellular response to chemical stress	6	16.6667	0.000393427	MYC, STAT3, CAT, HMOX1, AKT1, PPARA	36	199	10946	9.1675	0.221409	0.00379121	0.00309377
REACTOME_PATHWAY	R-HSA-450341~Activation of the AP-1 family of transcription factors	3	8.33333	0.000439847	MAPK8, MAPK1, MAPK3	36	10	10946	91.2167	0.244068	0.00417526	0.00340717
REACTOME_PATHWAY	R-HSA-9020702~Interleukin-1 signaling	5	13.8889	0.000470824	NFKBIA, CASP8, IL1B, TP53, RELA	36	115	10946	13.2198	0.258822	0.00440359	0.00359349
REACTOME_PATHWAY	R-HSA-1227986~Signaling by ERBB2	4	11.1111	0.00052958	EGF, ERBB2, AKT1, EGFR	36	50	10946	24.3244	0.286021	0.00488134	0.00398336
REACTOME_PATHWAY	R-HSA-8878166~Transcriptional regulation by RUNX2	5	13.8889	0.000570765	CCND1, MAPK1, AKT1, ESR1, MAPK3	36	121	10946	12.5643	0.30449	0.00518581	0.00423181
REACTOME_PATHWAY	R-HSA-8847993~ERBB2 Activates PTK6 Signaling	3	8.33333	0.00075782	EGF, ERBB2, EGFR	36	13	10946	70.1667	0.382549	0.00669408	0.00546262
REACTOME_PATHWAY	R-HSA-111461~Cytochrome c-mediated apoptotic response	3	8.33333	0.00075782	CASP3, MAPK1, MAPK3	36	13	10946	70.1667	0.382549	0.00669408	0.00546262
REACTOME_PATHWAY	R-HSA-168643~Nucleotide-binding domain, leucine rich repeat containing receptor (NLR) signaling pathways	4	11.1111	0.000778575	CASP8, HMOX1, RELA, BCL2L1	36	57	10946	21.3372	0.390652	0.0067832	0.00553535
REACTOME_PATHWAY	R-HSA-2454202~Fc epsilon receptor (FCERI) signaling	5	13.8889	0.000837701	NFKBIA, MAPK8, MAPK1, RELA, MAPK3	36	134	10946	11.3454	0.413159	0.0071997	0.00587523
REACTOME_PATHWAY	R-HSA-5218859~Regulated Necrosis	4	11.1111	0.000904602	CASP8, IL1B, CASP3, TP53	36	60	10946	20.2704	0.437625	0.00767102	0.00625984
REACTOME_PATHWAY	R-HSA-8943724~Regulation of PTEN gene transcription	4	11.1111	0.000949314	MAPK1, PPARG, TP53, MAPK3	36	61	10946	19.9381	0.453407	0.00794426	0.00648281
REACTOME_PATHWAY	R-HSA-6807070~PTEN Regulation	5	13.8889	0.000986587	MAPK1, AKT1, PPARG, TP53, MAPK3	36	140	10946	10.8591	0.466224	0.00814895	0.00664985
REACTOME_PATHWAY	R-HSA-6785631~ERBB2 Regulates Cell Motility	3	8.33333	0.00101605	EGF, ERBB2, EGFR	36	15	10946	60.8111	0.476144	0.00828475	0.00676067
REACTOME_PATHWAY	R-HSA-9665348~Signaling by ERBB2 ECD mutants	3	8.33333	0.00115888	EGF, ERBB2, EGFR	36	16	10946	57.0104	0.521679	0.00909932	0.00742539
REACTOME_PATHWAY	R-HSA-1963642~PI3K events in ERBB2 signaling	3	8.33333	0.00115888	EGF, ERBB2, EGFR	36	16	10946	57.0104	0.521679	0.00909932	0.00742539
REACTOME_PATHWAY	R-HSA-1963640~GRB2 events in ERBB2 signaling	3	8.33333	0.00115888	EGF, ERBB2, EGFR	36	16	10946	57.0104	0.521679	0.00909932	0.00742539
REACTOME_PATHWAY	R-HSA-881907~Gastrin-CREB signalling pathway via PKC and MAPK	3	8.33333	0.00147165	MAPK1, EGFR, MAPK3	36	18	10946	50.6759	0.608064	0.0114142	0.00931445
REACTOME_PATHWAY	R-HSA-9725371~Nuclear events stimulated by ALK signaling in cancer	3	8.33333	0.00164149	STAT3, MAPK1, MAPK3	36	19	10946	48.0088	0.648253	0.0125781	0.0102642
REACTOME_PATHWAY	R-HSA-111471~Apoptotic factor-mediated response	3	8.33333	0.00182022	CASP3, MAPK1, MAPK3	36	20	10946	45.6083	0.68611	0.013684	0.0111667
REACTOME_PATHWAY	R-HSA-5673001~RAF/MAP kinase cascade	6	16.6667	0.00182884	EGF, ERBB2, MAPK1, EGFR, BCL2L1, MAPK3	36	280	10946	6.51548	0.68783	0.013684	0.0111667
REACTOME_PATHWAY	R-HSA-2219530~Constitutive Signaling by Aberrant PI3K in Cancer	4	11.1111	0.00193352	EGF, ERBB2, ESR1, EGFR	36	78	10946	15.5926	0.707973	0.014299	0.0116686
REACTOME_PATHWAY	R-HSA-622312~Inflammasomes	3	8.33333	0.00200779	HMOX1, RELA, BCL2L1	36	21	10946	43.4365	0.721472	0.0145108	0.0118414
REACTOME_PATHWAY	R-HSA-445144~Signal transduction by L1	3	8.33333	0.00200779	MAPK1, EGFR, MAPK3	36	21	10946	43.4365	0.721472	0.0145108	0.0118414
REACTOME_PATHWAY	R-HSA-9665686~Signaling by ERBB2 TMD/JMD mutants	3	8.33333	0.00220414	EGF, ERBB2, EGFR	36	22	10946	41.4621	0.754236	0.015576	0.0127106
REACTOME_PATHWAY	R-HSA-1250196~SHC1 events in ERBB2 signaling	3	8.33333	0.00220414	EGF, ERBB2, EGFR	36	22	10946	41.4621	0.754236	0.015576	0.0127106
REACTOME_PATHWAY	R-HSA-381340~Transcriptional regulation of white adipocyte differentiation	4	11.1111	0.0023902	PPARG, PPARA, TNF, RELA	36	84	10946	14.4788	0.781722	0.0166551	0.0135912
REACTOME_PATHWAY	R-HSA-112409~RAF-independent MAPK1/3 activation	3	8.33333	0.00240923	IL6, MAPK1, MAPK3	36	23	10946	39.6594	0.784354	0.0166551	0.0135912
REACTOME_PATHWAY	R-HSA-982772~Growth hormone receptor signaling	3	8.33333	0.00262299	STAT3, MAPK1, MAPK3	36	24	10946	38.0069	0.81183	0.0179378	0.014638
REACTOME_PATHWAY	R-HSA-9664565~Signaling by ERBB2 KD Mutants	3	8.33333	0.00284536	EGF, ERBB2, EGFR	36	25	10946	36.4867	0.836711	0.0192516	0.01571
REACTOME_PATHWAY	R-HSA-1227990~Signaling by ERBB2 in Cancer	3	8.33333	0.00307631	EGF, ERBB2, EGFR	36	26	10946	35.0833	0.859078	0.0201704	0.0164598
REACTOME_PATHWAY	R-HSA-9660826~Purinergic signaling in leishmaniasis infection	3	8.33333	0.00307631	IL1B, HMOX1, RELA	36	26	10946	35.0833	0.859078	0.0201704	0.0164598
REACTOME_PATHWAY	R-HSA-9664424~Cell recruitment (pro-inflammatory response)	3	8.33333	0.00307631	IL1B, HMOX1, RELA	36	26	10946	35.0833	0.859078	0.0201704	0.0164598
REACTOME_PATHWAY	R-HSA-201556~Signaling by ALK	3	8.33333	0.00331576	MYC, STAT3, HIF1A	36	27	10946	33.784	0.879044	0.0215186	0.01756
REACTOME_PATHWAY	R-HSA-8878159~Transcriptional regulation by RUNX3	4	11.1111	0.00349157	CCND1, MYC, CTNNB1, TP53	36	96	10946	12.669	0.891881	0.0224307	0.0183043
REACTOME_PATHWAY	R-HSA-5620971~Pyroptosis	3	8.33333	0.00356368	IL1B, CASP3, TP53	36	28	10946	32.5774	0.896744	0.0226388	0.0184741
REACTOME_PATHWAY	R-HSA-193704~p75 NTR receptor-mediated signalling	4	11.1111	0.00359516	NFKBIA, MAPK8, CASP3, RELA	36	97	10946	12.5384	0.898798	0.0226388	0.0184741
REACTOME_PATHWAY	R-HSA-4420097~VEGFA-VEGFR2 Pathway	4	11.1111	0.00380795	NOS3, CTNNB1, AKT1, VEGFA	36	99	10946	12.2851	0.911653	0.0235875	0.0192483
REACTOME_PATHWAY	R-HSA-5218920~VEGFR2 mediated vascular permeability	3	8.33333	0.00382	NOS3, CTNNB1, AKT1	36	29	10946	31.454	0.912329	0.0235875	0.0192483
REACTOME_PATHWAY	R-HSA-5607764~CLEC7A (Dectin-1) signaling	4	11.1111	0.00402831	NFKBIA, CASP8, IL1B, RELA	36	101	10946	12.0418	0.923248	0.024508	0.0199995
REACTOME_PATHWAY	R-HSA-114452~Activation of BH3-only proteins	3	8.33333	0.00408467	MAPK8, AKT1, TP53	36	30	10946	30.4056	0.925961	0.024508	0.0199995
REACTOME_PATHWAY	R-HSA-4090294~SUMOylation of intracellular receptors	3	8.33333	0.00408467	PPARG, PPARA, ESR1	36	30	10946	30.4056	0.925961	0.024508	0.0199995
REACTOME_PATHWAY	R-HSA-450282~MAPK targets/ Nuclear events mediated by MAP kinases	3	8.33333	0.00435764	MAPK8, MAPK1, MAPK3	36	31	10946	29.4247	0.937807	0.0259015	0.0211366
REACTOME_PATHWAY	R-HSA-2871796~FCERI mediated MAPK activation	3	8.33333	0.00463885	MAPK8, MAPK1, MAPK3	36	32	10946	28.5052	0.948034	0.0273177	0.0222923
REACTOME_PATHWAY	R-HSA-194138~Signaling by VEGF	4	11.1111	0.00486025	NOS3, CTNNB1, AKT1, VEGFA	36	108	10946	11.2613	0.95489	0.0283589	0.0231419
REACTOME_PATHWAY	R-HSA-2559585~Oncogene Induced Senescence	3	8.33333	0.00492826	MAPK1, TP53, MAPK3	36	33	10946	27.6414	0.956809	0.0284943	0.0232524
REACTOME_PATHWAY	R-HSA-2173796~SMAD2/SMAD3:SMAD4 heterotrimer regulates transcription	3	8.33333	0.00584513	MYC, MAPK1, MAPK3	36	36	10946	25.338	0.975969	0.033491	0.0273299
REACTOME_PATHWAY	R-HSA-111465~Apoptotic cleavage of cellular proteins	3	8.33333	0.00649639	CASP8, CASP3, CTNNB1	36	38	10946	24.0044	0.98416	0.0368902	0.0301038
REACTOME_PATHWAY	R-HSA-2559580~Oxidative Stress Induced Senescence	4	11.1111	0.00728985	MAPK8, MAPK1, TP53, MAPK3	36	125	10946	9.72978	0.99047	0.0410296	0.0334817
REACTOME_PATHWAY	R-HSA-422475~Axon guidance	7	19.4444	0.00750965	MAPK8, MMP2, ERBB2, MAPK1, MMP9, EGFR, MAPK3	36	553	10946	3.8488	0.991722	0.0418959	0.0341886
REACTOME_PATHWAY	R-HSA-9675108~Nervous system development	7	19.4444	0.00925401	MAPK8, MMP2, ERBB2, MAPK1, MMP9, EGFR, MAPK3	36	578	10946	3.68233	0.997296	0.0511787	0.0417637
REACTOME_PATHWAY	R-HSA-76002~Platelet activation, signaling and aggregation	5	13.8889	0.00949902	EGF, MAPK1, AKT1, MAPK3, VEGFA	36	263	10946	5.78052	0.997689	0.0520809	0.0424999
REACTOME_PATHWAY	R-HSA-5621481~C-type lectin receptors (CLRs)	4	11.1111	0.0103295	NFKBIA, CASP8, IL1B, RELA	36	142	10946	8.56495	0.998645	0.0561499	0.0458205
REACTOME_PATHWAY	R-HSA-2173793~Transcriptional activity of SMAD2/SMAD3:SMAD4 heterotrimer	3	8.33333	0.0114804	MYC, MAPK1, MAPK3	36	51	10946	17.8856	0.999353	0.0618772	0.0504941
REACTOME_PATHWAY	R-HSA-75153~Apoptotic execution phase	3	8.33333	0.0119158	CASP8, CASP3, CTNNB1	36	52	10946	17.5417	0.999511	0.0631537	0.0515358
REACTOME_PATHWAY	R-HSA-383280~Nuclear Receptor transcription pathway	3	8.33333	0.0119158	PPARG, PPARA, ESR1	36	52	10946	17.5417	0.999511	0.0631537	0.0515358
REACTOME_PATHWAY	R-HSA-9652169~Signaling by MAP2K mutants	2	5.55556	0.0127306	MAPK1, MAPK3	36	4	10946	152.028	0.999711	0.0669145	0.0546047
REACTOME_PATHWAY	R-HSA-109582~Hemostasis	7	19.4444	0.0129137	EGF, NOS3, MAPK1, AKT1, TP53, MAPK3, VEGFA	36	621	10946	3.42736	0.999743	0.0673204	0.054936
REACTOME_PATHWAY	R-HSA-9700206~Signaling by ALK in cancer	3	8.33333	0.0132651	STAT3, MAPK1, MAPK3	36	55	10946	16.5848	0.999795	0.0680369	0.0555207
REACTOME_PATHWAY	R-HSA-9725370~Signaling by ALK fusions and activated point mutants	3	8.33333	0.0132651	STAT3, MAPK1, MAPK3	36	55	10946	16.5848	0.999795	0.0680369	0.0555207
REACTOME_PATHWAY	R-HSA-5688426~Deubiquitination	5	13.8889	0.0145105	NFKBIA, MYC, HIF1A, ESR1, TP53	36	298	10946	5.1016	0.999908	0.0738292	0.0602474
REACTOME_PATHWAY	R-HSA-1236394~Signaling by ERBB4	3	8.33333	0.0146778	EGF, ESR1, EGFR	36	58	10946	15.727	0.999918	0.0740879	0.0604585
REACTOME_PATHWAY	R-HSA-1474244~Extracellular matrix organization	5	13.8889	0.014839	VCAM1, CASP3, MMP2, MMP9, ICAM1	36	300	10946	5.06759	0.999926	0.0743121	0.0606415
REACTOME_PATHWAY	R-HSA-1834949~Cytosolic sensors of pathogen-associated DNA	3	8.33333	0.0176886	NFKBIA, CTNNB1, RELA	36	64	10946	14.2526	0.999988	0.0865379	0.0706182
REACTOME_PATHWAY	R-HSA-9707564~Cytoprotection by HMOX1	3	8.33333	0.0176886	STAT3, HMOX1, PPARA	36	64	10946	14.2526	0.999988	0.0865379	0.0706182
REACTOME_PATHWAY	R-HSA-450294~MAP kinase activation	3	8.33333	0.0176886	MAPK8, MAPK1, MAPK3	36	64	10946	14.2526	0.999988	0.0865379	0.0706182
REACTOME_PATHWAY	R-HSA-5674499~Negative feedback regulation of MAPK pathway	2	5.55556	0.0190367	MAPK1, MAPK3	36	6	10946	101.352	0.999995	0.0917223	0.0748488
REACTOME_PATHWAY	R-HSA-8857538~PTK6 promotes HIF1A stabilization	2	5.55556	0.0190367	HIF1A, EGFR	36	6	10946	101.352	0.999995	0.0917223	0.0748488
REACTOME_PATHWAY	R-HSA-448424~Interleukin-17 signaling	3	8.33333	0.0220728	MAPK8, MAPK1, MAPK3	36	72	10946	12.669	0.999999	0.103701	0.0846239
REACTOME_PATHWAY	R-HSA-444257~RSK activation	2	5.55556	0.0221751	MAPK1, MAPK3	36	7	10946	86.873	0.999999	0.103701	0.0846239
REACTOME_PATHWAY	R-HSA-5603029~IkBA variant leads to EDA-ID	2	5.55556	0.0221751	NFKBIA, RELA	36	7	10946	86.873	0.999999	0.103701	0.0846239
REACTOME_PATHWAY	R-HSA-9635465~Suppression of apoptosis	2	5.55556	0.0221751	MAPK1, MAPK3	36	7	10946	86.873	0.999999	0.103701	0.0846239
REACTOME_PATHWAY	R-HSA-5638303~Inhibition of Signaling by Overexpressed EGFR	2	5.55556	0.0253037	EGF, EGFR	36	8	10946	76.0139	1	0.115778	0.0944792
REACTOME_PATHWAY	R-HSA-5638302~Signaling by Overexpressed Wild-Type EGFR in Cancer	2	5.55556	0.0253037	EGF, EGFR	36	8	10946	76.0139	1	0.115778	0.0944792
REACTOME_PATHWAY	R-HSA-4411364~Binding of TCF/LEF:CTNNB1 to target gene promoters	2	5.55556	0.0253037	MYC, CTNNB1	36	8	10946	76.0139	1	0.115778	0.0944792
REACTOME_PATHWAY	R-HSA-168928~DDX58/IFIH1-mediated induction of interferon-alpha/beta	3	8.33333	0.0281158	NFKBIA, CASP8, RELA	36	82	10946	11.124	1	0.124667	0.101733
REACTOME_PATHWAY	R-HSA-112411~MAPK1 (ERK2) activation	2	5.55556	0.0284226	IL6, MAPK1	36	9	10946	67.5679	1	0.124667	0.101733
REACTOME_PATHWAY	R-HSA-9662834~CD163 mediating an anti-inflammatory response	2	5.55556	0.0284226	IL10, IL6	36	9	10946	67.5679	1	0.124667	0.101733
REACTOME_PATHWAY	R-HSA-111453~BH3-only proteins associate with and inactivate anti-apoptotic BCL-2 members	2	5.55556	0.0284226	STAT3, BCL2L1	36	9	10946	67.5679	1	0.124667	0.101733
REACTOME_PATHWAY	R-HSA-212718~EGFR interacts with phospholipase C-gamma	2	5.55556	0.0284226	EGF, EGFR	36	9	10946	67.5679	1	0.124667	0.101733
REACTOME_PATHWAY	R-HSA-448706~Interleukin-1 processing	2	5.55556	0.0284226	IL1B, RELA	36	9	10946	67.5679	1	0.124667	0.101733
REACTOME_PATHWAY	R-HSA-69202~Cyclin E associated events during G1/S transition	3	8.33333	0.028753	CCND1, MYC, AKT1	36	83	10946	10.99	1	0.125253	0.102211
REACTOME_PATHWAY	R-HSA-69656~Cyclin A:Cdk2-associated events at S phase entry	3	8.33333	0.0300448	CCND1, MYC, AKT1	36	85	10946	10.7314	1	0.12999	0.106076
REACTOME_PATHWAY	R-HSA-9701898~STAT3 nuclear events downstream of ALK signaling	2	5.55556	0.0315317	STAT3, HIF1A	36	10	10946	60.8111	1	0.133081	0.108599
REACTOME_PATHWAY	R-HSA-74749~Signal attenuation	2	5.55556	0.0315317	MAPK1, MAPK3	36	10	10946	60.8111	1	0.133081	0.108599
REACTOME_PATHWAY	R-HSA-110056~MAPK3 (ERK1) activation	2	5.55556	0.0315317	IL6, MAPK3	36	10	10946	60.8111	1	0.133081	0.108599
REACTOME_PATHWAY	R-HSA-69278~Cell Cycle, Mitotic	6	16.6667	0.0315962	CCND1, MYC, MAPK1, AKT1, TP53, MAPK3	36	561	10946	3.25193	1	0.133081	0.108599
REACTOME_PATHWAY	R-HSA-5689880~Ub-specific processing proteases	4	11.1111	0.0326964	NFKBIA, MYC, HIF1A, TP53	36	220	10946	5.52828	1	0.136809	0.111641
REACTOME_PATHWAY	R-HSA-4755510~SUMOylation of immune response proteins	2	5.55556	0.0346313	NFKBIA, RELA	36	11	10946	55.2828	1	0.139402	0.113757
REACTOME_PATHWAY	R-HSA-9627069~Regulation of the apoptosome activity	2	5.55556	0.0346313	MAPK1, MAPK3	36	11	10946	55.2828	1	0.139402	0.113757
REACTOME_PATHWAY	R-HSA-1234158~Regulation of gene expression by Hypoxia-inducible Factor	2	5.55556	0.0346313	HIF1A, VEGFA	36	11	10946	55.2828	1	0.139402	0.113757
REACTOME_PATHWAY	R-HSA-1059683~Interleukin-6 signaling	2	5.55556	0.0346313	IL6, STAT3	36	11	10946	55.2828	1	0.139402	0.113757
REACTOME_PATHWAY	R-HSA-351906~Apoptotic cleavage of cell adhesion proteins	2	5.55556	0.0346313	CASP3, CTNNB1	36	11	10946	55.2828	1	0.139402	0.113757
REACTOME_PATHWAY	R-HSA-111458~Formation of apoptosome	2	5.55556	0.0346313	MAPK1, MAPK3	36	11	10946	55.2828	1	0.139402	0.113757
REACTOME_PATHWAY	R-HSA-170834~Signaling by TGF-beta Receptor Complex	3	8.33333	0.0354377	MYC, MAPK1, MAPK3	36	93	10946	9.80824	1	0.141751	0.115674
REACTOME_PATHWAY	R-HSA-9692914~SARS-CoV-1-host interactions	3	8.33333	0.0375504	NFKBIA, RELA, BCL2L1	36	96	10946	9.50174	1	0.147182	0.120106
REACTOME_PATHWAY	R-HSA-170968~Frs2-mediated activation	2	5.55556	0.0377212	MAPK1, MAPK3	36	12	10946	50.6759	1	0.147182	0.120106
REACTOME_PATHWAY	R-HSA-1474151~Tetrahydrobiopterin (BH4) synthesis, recycling, salvage and regulation	2	5.55556	0.0377212	NOS3, AKT1	36	12	10946	50.6759	1	0.147182	0.120106
REACTOME_PATHWAY	R-HSA-264870~Caspase-mediated cleavage of cytoskeletal proteins	2	5.55556	0.0377212	CASP8, CASP3	36	12	10946	50.6759	1	0.147182	0.120106
REACTOME_PATHWAY	R-HSA-392499~Metabolism of proteins	12	33.3333	0.03849	NFKBIA, IL6, MYC, MMP2, STAT3, CTNNB1, PPARG, PPARA, HIF1A, ESR1, TP53, RELA	36	1970	10946	1.85212	1	0.149266	0.121807
REACTOME_PATHWAY	R-HSA-209560~NF-kB is activated and signals survival	2	5.55556	0.0408014	NFKBIA, RELA	36	13	10946	46.7778	1	0.152645	0.124564
REACTOME_PATHWAY	R-HSA-1358803~Downregulation of ERBB2:ERBB3 signaling	2	5.55556	0.0408014	ERBB2, AKT1	36	13	10946	46.7778	1	0.152645	0.124564
REACTOME_PATHWAY	R-HSA-202670~ERKs are inactivated	2	5.55556	0.0408014	MAPK1, MAPK3	36	13	10946	46.7778	1	0.152645	0.124564
REACTOME_PATHWAY	R-HSA-879415~Advanced glycosylation endproduct receptor signaling	2	5.55556	0.0408014	MAPK1, MAPK3	36	13	10946	46.7778	1	0.152645	0.124564
REACTOME_PATHWAY	R-HSA-203615~eNOS activation	2	5.55556	0.0408014	NOS3, AKT1	36	13	10946	46.7778	1	0.152645	0.124564
REACTOME_PATHWAY	R-HSA-179812~GRB2 events in EGFR signaling	2	5.55556	0.0408014	EGF, EGFR	36	13	10946	46.7778	1	0.152645	0.124564
REACTOME_PATHWAY	R-HSA-9679506~SARS-CoV Infections	5	13.8889	0.0419056	NFKBIA, AKT1, RELA, BCL2L1, VEGFA	36	414	10946	3.67217	1	0.15586	0.127187
REACTOME_PATHWAY	R-HSA-6804759~Regulation of TP53 Activity through Association with Co-factors	2	5.55556	0.0438721	AKT1, TP53	36	14	10946	43.4365	1	0.159444	0.130112
REACTOME_PATHWAY	R-HSA-180336~SHC1 events in EGFR signaling	2	5.55556	0.0438721	EGF, EGFR	36	14	10946	43.4365	1	0.159444	0.130112
REACTOME_PATHWAY	R-HSA-162658~Golgi Cisternae Pericentriolar Stack Reorganization	2	5.55556	0.0438721	MAPK1, MAPK3	36	14	10946	43.4365	1	0.159444	0.130112
REACTOME_PATHWAY	R-HSA-169893~Prolonged ERK activation events	2	5.55556	0.0438721	MAPK1, MAPK3	36	14	10946	43.4365	1	0.159444	0.130112
REACTOME_PATHWAY	R-HSA-9755511~KEAP1-NFE2L2 pathway	3	8.33333	0.0456961	MYC, HMOX1, AKT1	36	107	10946	8.52492	1	0.165129	0.134751
REACTOME_PATHWAY	R-HSA-5637812~Signaling by EGFRvIII in Cancer	2	5.55556	0.0469333	EGF, EGFR	36	15	10946	40.5407	1	0.166757	0.13608
REACTOME_PATHWAY	R-HSA-1502540~Signaling by Activin	2	5.55556	0.0469333	MAPK1, MAPK3	36	15	10946	40.5407	1	0.166757	0.13608
REACTOME_PATHWAY	R-HSA-5637810~Constitutive Signaling by EGFRvIII	2	5.55556	0.0469333	EGF, EGFR	36	15	10946	40.5407	1	0.166757	0.13608
REACTOME_PATHWAY	R-HSA-193639~p75NTR signals via NF-kB	2	5.55556	0.0499849	NFKBIA, RELA	36	16	10946	38.0069	1	0.174673	0.142539
REACTOME_PATHWAY	R-HSA-844456~The NLRP3 inflammasome	2	5.55556	0.0499849	HMOX1, RELA	36	16	10946	38.0069	1	0.174673	0.142539
REACTOME_PATHWAY	R-HSA-1295596~Spry regulation of FGF signaling	2	5.55556	0.0499849	MAPK1, MAPK3	36	16	10946	38.0069	1	0.174673	0.142539
REACTOME_PATHWAY	R-HSA-187037~Signaling by NTRK1 (TRKA)	3	8.33333	0.0519932	STAT3, MAPK1, MAPK3	36	115	10946	7.93188	1	0.180698	0.147456
REACTOME_PATHWAY	R-HSA-1810476~RIP-mediated NFkB activation via ZBP1	2	5.55556	0.053027	NFKBIA, RELA	36	17	10946	35.7712	1	0.181318	0.147963
REACTOME_PATHWAY	R-HSA-180292~GAB1 signalosome	2	5.55556	0.053027	EGF, EGFR	36	17	10946	35.7712	1	0.181318	0.147963
REACTOME_PATHWAY	R-HSA-202131~Metabolism of nitric oxide: NOS3 activation and regulation	2	5.55556	0.053027	NOS3, AKT1	36	17	10946	35.7712	1	0.181318	0.147963
REACTOME_PATHWAY	R-HSA-373760~L1CAM interactions	3	8.33333	0.0552529	MAPK1, EGFR, MAPK3	36	119	10946	7.66527	1	0.187919	0.153349
REACTOME_PATHWAY	R-HSA-9758274~Regulation of NF-kappa B signaling	2	5.55556	0.0560597	CASP8, TP53	36	18	10946	33.784	1	0.189649	0.154761
REACTOME_PATHWAY	R-HSA-9006936~Signaling by TGFB family members	3	8.33333	0.0577443	MYC, MAPK1, MAPK3	36	122	10946	7.47678	1	0.194314	0.158568
REACTOME_PATHWAY	R-HSA-5637815~Signaling by Ligand-Responsive EGFR Variants in Cancer	2	5.55556	0.0590829	EGF, EGFR	36	19	10946	32.0058	1	0.196737	0.160545
REACTOME_PATHWAY	R-HSA-1236382~Constitutive Signaling by Ligand-Responsive EGFR Cancer Variants	2	5.55556	0.0590829	EGF, EGFR	36	19	10946	32.0058	1	0.196737	0.160545
REACTOME_PATHWAY	R-HSA-8978934~Metabolism of cofactors	2	5.55556	0.0620968	NOS3, AKT1	36	20	10946	30.4056	1	0.205696	0.167855
REACTOME_PATHWAY	R-HSA-1606322~ZBP1(DAI) mediated induction of type I IFNs	2	5.55556	0.0651012	NFKBIA, RELA	36	21	10946	28.9577	1	0.21453	0.175065
REACTOME_PATHWAY	R-HSA-69206~G1/S Transition	3	8.33333	0.065449	CCND1, MYC, AKT1	36	131	10946	6.9631	1	0.214565	0.175093
REACTOME_PATHWAY	R-HSA-1640170~Cell Cycle	6	16.6667	0.0671407	CCND1, MYC, MAPK1, AKT1, TP53, MAPK3	36	692	10946	2.63632	1	0.217634	0.177598
REACTOME_PATHWAY	R-HSA-166520~Signaling by NTRKs	3	8.33333	0.0680909	STAT3, MAPK1, MAPK3	36	134	10946	6.80721	1	0.217634	0.177598
REACTOME_PATHWAY	R-HSA-198753~ERK/MAPK targets	2	5.55556	0.0680963	MAPK1, MAPK3	36	22	10946	27.6414	1	0.217634	0.177598
REACTOME_PATHWAY	R-HSA-1181150~Signaling by NODAL	2	5.55556	0.0680963	MAPK1, MAPK3	36	22	10946	27.6414	1	0.217634	0.177598
REACTOME_PATHWAY	R-HSA-9768919~NPAS4 regulates expression of target genes	2	5.55556	0.0680963	MAPK1, MAPK3	36	22	10946	27.6414	1	0.217634	0.177598
REACTOME_PATHWAY	R-HSA-9637690~Response of Mtb to phagocytosis	2	5.55556	0.0710821	MAPK1, MAPK3	36	23	10946	26.4396	1	0.226041	0.184458
REACTOME_PATHWAY	R-HSA-372790~Signaling by GPCR	6	16.6667	0.0732995	CXCL8, MAPK1, CCL2, AKT1, EGFR, MAPK3	36	710	10946	2.56948	1	0.228647	0.186584
REACTOME_PATHWAY	R-HSA-1474228~Degradation of the extracellular matrix	3	8.33333	0.0734801	CASP3, MMP2, MMP9	36	140	10946	6.51548	1	0.228647	0.186584
REACTOME_PATHWAY	R-HSA-8940973~RUNX2 regulates osteoblast differentiation	2	5.55556	0.0740586	MAPK1, MAPK3	36	24	10946	25.338	1	0.228647	0.186584
REACTOME_PATHWAY	R-HSA-5357786~TNFR1-induced proapoptotic signaling	2	5.55556	0.0740586	CASP8, TNF	36	24	10946	25.338	1	0.228647	0.186584
REACTOME_PATHWAY	R-HSA-5668599~RHO GTPases Activate NADPH Oxidases	2	5.55556	0.0740586	MAPK1, MAPK3	36	24	10946	25.338	1	0.228647	0.186584
REACTOME_PATHWAY	R-HSA-6783589~Interleukin-6 family signaling	2	5.55556	0.0740586	IL6, STAT3	36	24	10946	25.338	1	0.228647	0.186584
REACTOME_PATHWAY	R-HSA-9678108~SARS-CoV-1 Infection	3	8.33333	0.0753067	NFKBIA, RELA, BCL2L1	36	142	10946	6.42371	1	0.231377	0.188813
REACTOME_PATHWAY	R-HSA-933542~TRAF6 mediated NF-kB activation	2	5.55556	0.0770258	NFKBIA, RELA	36	25	10946	24.3244	1	0.233278	0.190364
REACTOME_PATHWAY	R-HSA-9013507~NOTCH3 Activation and Transmission of Signal to the Nucleus	2	5.55556	0.0770258	EGF, EGFR	36	25	10946	24.3244	1	0.233278	0.190364
REACTOME_PATHWAY	R-HSA-1643713~Signaling by EGFR in Cancer	2	5.55556	0.0770258	EGF, EGFR	36	25	10946	24.3244	1	0.233278	0.190364
REACTOME_PATHWAY	R-HSA-597592~Post-translational protein modification	9	25	0.0805091	NFKBIA, IL6, MYC, PPARG, PPARA, HIF1A, ESR1, TP53, RELA	36	1441	10946	1.89903	1	0.242672	0.198029
REACTOME_PATHWAY	R-HSA-453279~Mitotic G1 phase and G1/S transition	3	8.33333	0.0818141	CCND1, MYC, AKT1	36	149	10946	6.12192	1	0.24419	0.199268
REACTOME_PATHWAY	R-HSA-9018519~Estrogen-dependent gene expression	3	8.33333	0.0827578	CCND1, MYC, ESR1	36	150	10946	6.08111	1	0.24419	0.199268
REACTOME_PATHWAY	R-HSA-9635486~Infection with Mycobacterium tuberculosis	2	5.55556	0.0829326	MAPK1, MAPK3	36	27	10946	22.5226	1	0.24419	0.199268
REACTOME_PATHWAY	R-HSA-5357769~Caspase activation via extrinsic apoptotic signalling pathway	2	5.55556	0.0829326	CASP8, CASP3	36	27	10946	22.5226	1	0.24419	0.199268
REACTOME_PATHWAY	R-HSA-380994~ATF4 activates genes in response to endoplasmic reticulum stress	2	5.55556	0.0829326	CXCL8, CCL2	36	27	10946	22.5226	1	0.24419	0.199268
REACTOME_PATHWAY	R-HSA-5654732~Negative regulation of FGFR3 signaling	2	5.55556	0.0888026	MAPK1, MAPK3	36	29	10946	20.9693	1	0.259075	0.211415
REACTOME_PATHWAY	R-HSA-442742~CREB1 phosphorylation through NMDA receptor-mediated activation of RAS signaling	2	5.55556	0.0888026	MAPK1, MAPK3	36	29	10946	20.9693	1	0.259075	0.211415
REACTOME_PATHWAY	R-HSA-2173795~Downregulation of SMAD2/3:SMAD4 transcriptional activity	2	5.55556	0.0917239	MAPK1, MAPK3	36	30	10946	20.2704	1	0.265165	0.216385
REACTOME_PATHWAY	R-HSA-6804758~Regulation of TP53 Activity through Acetylation	2	5.55556	0.0917239	AKT1, TP53	36	30	10946	20.2704	1	0.265165	0.216385
REACTOME_PATHWAY	R-HSA-5260271~Diseases of Immune System	2	5.55556	0.0946361	NFKBIA, RELA	36	31	10946	19.6165	1	0.268699	0.219268
REACTOME_PATHWAY	R-HSA-5654733~Negative regulation of FGFR4 signaling	2	5.55556	0.0946361	MAPK1, MAPK3	36	31	10946	19.6165	1	0.268699	0.219268
REACTOME_PATHWAY	R-HSA-5602358~Diseases associated with the TLR signaling cascade	2	5.55556	0.0946361	NFKBIA, RELA	36	31	10946	19.6165	1	0.268699	0.219268
REACTOME_PATHWAY	R-HSA-182971~EGFR downregulation	2	5.55556	0.0946361	EGF, EGFR	36	31	10946	19.6165	1	0.268699	0.219268
REACTOME_PATHWAY	R-HSA-69242~S Phase	3	8.33333	0.0953273	CCND1, MYC, AKT1	36	163	10946	5.59611	1	0.269459	0.219888
REACTOME_PATHWAY	R-HSA-456926~Thrombin signalling through proteinase activated receptors (PARs)	2	5.55556	0.0975392	MAPK1, MAPK3	36	32	10946	19.0035	1	0.272083	0.22203
REACTOME_PATHWAY	R-HSA-8941326~RUNX2 regulates bone development	2	5.55556	0.0975392	MAPK1, MAPK3	36	32	10946	19.0035	1	0.272083	0.22203
REACTOME_PATHWAY	R-HSA-381042~PERK regulates gene expression	2	5.55556	0.0975392	CXCL8, CCL2	36	32	10946	19.0035	1	0.272083	0.22203
WIKIPATHWAYS	WP4659~Gastrin signaling pathway	17	47.2222	3.86347e-21	CXCL8, STAT3, PTGS2, EGFR, RELA, VEGFA, NFKBIA, MAPK8, CCND1, MYC, CASP3, AKT1, MAPK1, CTNNB1, PPARG, BCL2L1, MAPK3	36	115	7967	32.7147	1.63425e-18	1.05923e-18	5.39609e-19
WIKIPATHWAYS	WP4754~IL-18 signaling pathway	21	58.3333	4.99638e-21	IL10, CXCL8, MMP2, PTGS2, TNF, MMP9, RELA, ICAM1, VEGFA, NFKBIA, IL6, CASP8, IL1B, CASP3, CCL2, MAPK1, HMOX1, CTNNB1, TP53, BCL2L1, MAPK3	36	273	7967	17.0235	2.11347e-18	1.05923e-18	5.39609e-19
WIKIPATHWAYS	WP3646~Hepatitis C and hepatocellular carcinoma	14	38.8889	2.9886e-20	CXCL8, STAT3, PTGS2, HIF1A, VEGFA, IL6, MAPK8, CCND1, MYC, CASP3, AKT1, TP53, BCL2L1, MAPK3	36	56	7967	55.3264	1.26418e-17	4.22389e-18	2.15179e-18
WIKIPATHWAYS	WP2036~TNF-related weak inducer of apoptosis (TWEAK) signaling pathway	13	36.1111	6.24723e-20	TNF, MMP9, RELA, NFKBIA, IL6, MAPK8, CASP8, CASP3, CCL2, AKT1, MAPK1, CTNNB1, MAPK3	36	42	7967	68.4993	2.64258e-17	6.62207e-18	3.37351e-18
WIKIPATHWAYS	WP2324~AGE/RAGE pathway	14	38.8889	3.14481e-19	NOS3, MMP2, STAT3, HIF1A, MMP9, EGFR, RELA, NFKBIA, MAPK8, CASP8, CASP3, AKT1, MAPK1, MAPK3	36	66	7967	46.9436	1.33026e-16	2.6668e-17	1.35856e-17
WIKIPATHWAYS	WP3617~Photodynamic therapy-induced NF-kB survival signaling	12	33.3333	7.92719e-19	IL6, VCAM1, CXCL8, CCND1, IL1B, MMP2, PTGS2, TNF, MMP9, RELA, ICAM1, VEGFA	36	35	7967	75.8762	3.3532e-16	5.60188e-17	2.85379e-17
WIKIPATHWAYS	WP2431~Spinal cord injury	15	41.6667	2.80626e-17	CXCL8, PTGS2, TNF, MMP9, EGFR, ICAM1, IL6, CCND1, MYC, IL1B, CASP3, CCL2, MAPK1, TP53, MAPK3	36	121	7967	27.4346	1.18705e-14	1.69979e-15	8.65932e-16
WIKIPATHWAYS	WP3303~RAC1/PAK1/p38/MMP2 pathway	13	36.1111	3.81407e-17	MMP2, STAT3, EGFR, RELA, NFKBIA, MAPK8, MYC, ERBB2, AKT1, MAPK1, CTNNB1, TP53, MAPK3	36	68	7967	42.3084	1.61335e-14	2.02146e-15	1.0298e-15
WIKIPATHWAYS	WP2828~Bladder cancer	11	30.5556	5.01464e-16	CXCL8, CCND1, EGF, MYC, MMP2, ERBB2, MAPK1, TP53, MMP9, EGFR, VEGFA	36	40	7967	60.859	2.34812e-13	2.19514e-14	1.11828e-14
WIKIPATHWAYS	WP5055~Burn wound healing	14	38.8889	5.17722e-16	CXCL8, EGF, MMP2, TNF, MMP9, ICAM1, VEGFA, NFKBIA, IL6, IL1B, CASP3, CCL2, AKT1, TP53	36	113	7967	27.4184	2.34812e-13	2.19514e-14	1.11828e-14
WIKIPATHWAYS	WP4263~Pancreatic adenocarcinoma pathway	13	36.1111	1.16936e-15	EGF, STAT3, EGFR, RELA, VEGFA, MAPK8, CCND1, ERBB2, AKT1, MAPK1, TP53, BCL2L1, MAPK3	36	89	7967	32.3255	5.16587e-13	4.50735e-14	2.2962e-14
WIKIPATHWAYS	WP2374~Oncostatin M signaling pathway	12	33.3333	1.55257e-15	NFKBIA, MAPK8, CASP3, STAT3, MAPK1, CCL2, AKT1, HIF1A, TP53, RELA, MAPK3, VEGFA	36	65	7967	40.8564	6.57474e-13	5.48574e-14	2.79462e-14
WIKIPATHWAYS	WP2034~Leptin signaling pathway	12	33.3333	9.71814e-15	MAPK8, CCND1, NOS3, IL1B, ERBB2, STAT3, MAPK1, AKT1, ESR1, RELA, BCL2L1, MAPK3	36	76	7967	34.943	4.13269e-12	3.16961e-13	1.61471e-13
WIKIPATHWAYS	WP4806~EGFR tyrosine kinase inhibitor resistance	12	33.3333	3.09622e-14	IL6, CCND1, EGF, MYC, ERBB2, STAT3, MAPK1, AKT1, EGFR, BCL2L1, MAPK3, VEGFA	36	84	7967	31.6151	1.31025e-11	9.37713e-13	4.77703e-13
WIKIPATHWAYS	WP4298~Acute viral myocarditis	12	33.3333	4.05834e-14	IL10, IL6, CASP8, CCND1, CASP3, STAT3, MAPK1, AKT1, TNF, MMP9, BCL2L1, MAPK3	36	86	7967	30.8798	1.71883e-11	1.14716e-12	5.84401e-13
WIKIPATHWAYS	WP2203~Thymic stromal lymphopoietin (TSLP) signaling pathway	10	27.7778	2.42425e-13	NFKBIA, IL6, MAPK8, CXCL8, MYC, STAT3, MAPK1, AKT1, RELA, MAPK3	36	47	7967	47.0863	1.02566e-10	6.42427e-12	3.27274e-12
WIKIPATHWAYS	WP4255~Non-small cell lung cancer	11	30.5556	2.9188e-13	CASP8, CCND1, EGF, CASP3, ERBB2, STAT3, MAPK1, AKT1, TP53, EGFR, MAPK3	36	72	7967	33.8106	1.23464e-10	7.27983e-12	3.70859e-12
WIKIPATHWAYS	WP5087~Malignant pleural mesothelioma	18	50	5.52172e-13	IL10, EGF, MMP2, HIF1A, MMP9, EGFR, VEGFA, IL6, MAPK8, CCND1, MYC, IL1B, CCL2, AKT1, MAPK1, CTNNB1, TP53, MAPK3	36	440	7967	9.05341	2.33591e-10	1.30067e-11	6.62607e-12
WIKIPATHWAYS	WP4747~Netrin-UNC5B signaling pathway	10	27.7778	6.45001e-13	IL10, VCAM1, CASP3, MAPK1, CCL2, AKT1, TNF, TP53, ICAM1, MAPK3	36	52	7967	42.5588	2.72852e-10	1.43937e-11	7.33265e-12
WIKIPATHWAYS	WP4666~Hepatitis B infection	13	36.1111	7.94156e-13	CXCL8, STAT3, TNF, MMP9, RELA, IL6, MAPK8, CASP8, MYC, CASP3, AKT1, MAPK1, MAPK3	36	151	7967	19.0528	3.35922e-10	1.68361e-11	8.57688e-12
WIKIPATHWAYS	WP231~TNF-alpha signaling pathway	11	30.5556	3.70537e-12	NFKBIA, IL6, MAPK8, CASP8, CASP3, MAPK1, CCL2, AKT1, TNF, BCL2L1, MAPK3	36	92	7967	26.4604	1.56737e-09	7.48131e-11	3.81123e-11
WIKIPATHWAYS	WP4155~Endometrial cancer	10	27.7778	4.01665e-12	CCND1, EGF, MYC, ERBB2, MAPK1, CTNNB1, AKT1, TP53, EGFR, MAPK3	36	63	7967	35.1279	1.69905e-09	7.74118e-11	3.94362e-11
WIKIPATHWAYS	WP3888~VEGFA-VEGFR2 signaling pathway	17	47.2222	6.66131e-12	CXCL8, NOS3, MMP2, STAT3, PTGS2, RELA, ICAM1, VEGFA, NFKBIA, MAPK8, CCND1, CCL2, AKT1, MAPK1, CTNNB1, BCL2L1, MAPK3	36	432	7967	8.70878	2.81775e-09	1.228e-10	6.25584e-11
WIKIPATHWAYS	WP75~Toll-like receptor signaling pathway	11	30.5556	1.17444e-11	NFKBIA, IL6, MAPK8, CXCL8, CASP8, IL1B, MAPK1, AKT1, TNF, RELA, MAPK3	36	103	7967	23.6346	4.96787e-09	2.07485e-10	1.057e-10
WIKIPATHWAYS	WP4216~Chromosomal and microsatellite instability in colorectal cancer	10	27.7778	1.59955e-11	MAPK8, CCND1, MYC, CASP3, MAPK1, CTNNB1, AKT1, PTGS2, TP53, MAPK3	36	73	7967	30.3158	6.76607e-09	2.71283e-10	1.38201e-10
WIKIPATHWAYS	WP2037~Prolactin signaling pathway	10	27.7778	2.32654e-11	NFKBIA, MAPK8, MYC, CASP3, ERBB2, STAT3, MAPK1, AKT1, RELA, MAPK3	36	76	7967	29.1192	9.84126e-09	3.79406e-10	1.93282e-10
WIKIPATHWAYS	WP4396~Nonalcoholic fatty liver disease	12	33.3333	2.95594e-11	IL6, MAPK8, VCAM1, CXCL8, CASP8, IL1B, CASP3, CCL2, AKT1, PPARA, TNF, RELA	36	155	7967	17.1333	1.25036e-08	4.64192e-10	2.36475e-10
WIKIPATHWAYS	WP5113~Antiviral and anti-inflammatory effects of Nrf2 on SARS-CoV-2 pathway	8	22.2222	5.19725e-11	NFKBIA, IL6, CXCL8, IL1B, HMOX1, CCL2, TNF, RELA	36	32	7967	55.3264	2.19844e-08	7.76567e-10	3.9561e-10
WIKIPATHWAYS	WP5144~NRP1-triggered signaling pathways in pancreatic cancer	9	25	5.31143e-11	EGF, MMP2, MAPK1, AKT1, MMP9, RELA, EGFR, MAPK3, VEGFA	36	54	7967	36.8843	2.24673e-08	7.76567e-10	3.9561e-10
WIKIPATHWAYS	WP4481~Resistin as a regulator of inflammation	8	22.2222	6.57618e-11	NFKBIA, IL6, CXCL8, MAPK1, AKT1, TNF, RELA, MAPK3	36	33	7967	53.6498	2.78173e-08	9.29434e-10	4.73485e-10
WIKIPATHWAYS	WP2355~Corticotropin-releasing hormone signaling pathway	10	27.7778	1.35302e-10	NFKBIA, MAPK8, CXCL8, NOS3, CASP3, MAPK1, CTNNB1, AKT1, RELA, MAPK3	36	92	7967	24.055	5.72328e-08	1.79276e-09	9.1329e-10
WIKIPATHWAYS	WP673~ErbB signaling pathway	10	27.7778	1.35302e-10	MAPK8, CCND1, EGF, MYC, ERBB2, MAPK1, AKT1, TP53, EGFR, MAPK3	36	92	7967	24.055	5.72328e-08	1.79276e-09	9.1329e-10
WIKIPATHWAYS	WP4630~Measles virus infection	11	30.5556	1.92369e-10	NFKBIA, IL6, MAPK8, CASP8, CCND1, IL1B, CASP3, STAT3, TP53, RELA, BCL2L1	36	136	7967	17.8997	8.13719e-08	2.47165e-09	1.25914e-09
WIKIPATHWAYS	WP4658~Small cell lung cancer	10	27.7778	1.99546e-10	NFKBIA, CASP8, CCND1, MYC, CASP3, AKT1, PTGS2, TP53, RELA, BCL2L1	36	96	7967	23.0527	8.44079e-08	2.48845e-09	1.2677e-09
WIKIPATHWAYS	WP3624~Lung fibrosis	9	25	2.19203e-10	IL6, CXCL8, EGF, IL1B, MMP2, HMOX1, CCL2, TNF, MMP9	36	64	7967	31.1211	9.27228e-08	2.65549e-09	1.35279e-09
WIKIPATHWAYS	WP5285~Immune infiltration in pancreatic cancer	8	22.2222	2.3242e-10	IL10, IL6, CXCL8, IL1B, CCL2, TNF, MMP9, VEGFA	36	39	7967	45.396	9.83137e-08	2.73739e-09	1.39452e-09
WIKIPATHWAYS	WP4329~miRNAs involvement in the immune response in sepsis	9	25	2.49211e-10	IL10, NFKBIA, IL6, MAPK8, VCAM1, CXCL8, TNF, RELA, ICAM1	36	65	7967	30.6423	1.05416e-07	2.85583e-09	1.45485e-09
WIKIPATHWAYS	WP4262~Breast cancer pathway	11	30.5556	7.02414e-10	CCND1, EGF, MYC, ERBB2, MAPK1, CTNNB1, AKT1, ESR1, TP53, EGFR, MAPK3	36	155	7967	15.7056	2.97121e-07	7.83746e-09	3.99267e-09
WIKIPATHWAYS	WP4674~Head and neck squamous cell carcinoma	9	25	7.24101e-10	CASP8, CCND1, ERBB2, CTNNB1, AKT1, TP53, RELA, EGFR, VEGFA	36	74	7967	26.9155	3.06295e-07	7.87228e-09	4.0104e-09
WIKIPATHWAYS	WP205~IL-7 signaling pathway	7	19.4444	7.64093e-10	CCND1, MYC, STAT3, MAPK1, AKT1, BCL2L1, MAPK3	36	25	7967	61.9656	3.23211e-07	8.09939e-09	4.1261e-09
WIKIPATHWAYS	WP2586~Aryl hydrocarbon receptor pathway	8	22.2222	7.91504e-10	MYC, MAPK1, PTGS2, ESR1, TNF, RELA, EGFR, VEGFA	36	46	7967	38.4879	3.34806e-07	8.18531e-09	4.16988e-09
WIKIPATHWAYS	WP5115~Network map of SARS-CoV-2 signaling pathway	12	33.3333	1.17314e-09	IL10, IL6, MAPK8, CXCL8, CASP8, IL1B, CASP3, CCL2, AKT1, PTGS2, HIF1A, TNF	36	218	7967	12.182	4.96238e-07	1.18431e-08	6.03329e-09
WIKIPATHWAYS	WP3611~Photodynamic therapy-induced AP-1 survival signaling	8	22.2222	1.68579e-09	IL6, MAPK8, CCND1, MMP2, TNF, TP53, EGFR, BCL2L1	36	51	7967	34.7146	7.13089e-07	1.66227e-08	8.46815e-09
WIKIPATHWAYS	WP195~IL-1 signaling pathway	8	22.2222	2.9185e-09	NFKBIA, MAPK8, IL1B, MAPK1, CCL2, AKT1, RELA, MAPK3	36	55	7967	32.1899	1.23452e-06	2.66996e-08	1.36017e-08
WIKIPATHWAYS	WP2018~RANKL/RANK signaling pathway	8	22.2222	2.9185e-09	NFKBIA, MAPK8, VCAM1, MAPK1, AKT1, RELA, ICAM1, MAPK3	36	55	7967	32.1899	1.23452e-06	2.66996e-08	1.36017e-08
WIKIPATHWAYS	WP5098~T-cell activation SARS-CoV-2	9	25	2.95963e-09	NFKBIA, CCND1, MAPK1, AKT1, TNF, TP53, RELA, BCL2L1, MAPK3	36	88	7967	22.6335	1.25192e-06	2.66996e-08	1.36017e-08
WIKIPATHWAYS	WP254~Apoptosis	9	25	2.95963e-09	NFKBIA, CASP8, MYC, CASP3, AKT1, TNF, TP53, RELA, BCL2L1	36	88	7967	22.6335	1.25192e-06	2.66996e-08	1.36017e-08
WIKIPATHWAYS	WP4891~COVID-19 adverse outcome pathway	6	16.6667	3.53623e-09	IL10, IL6, CXCL8, IL1B, CCL2, TNF	36	15	7967	88.5222	1.49582e-06	3.12367e-08	1.5913e-08
WIKIPATHWAYS	WP382~MAPK signaling pathway	12	33.3333	4.40186e-09	MAPK8, EGF, MYC, IL1B, CASP3, MAPK1, AKT1, TNF, TP53, RELA, EGFR, MAPK3	36	247	7967	10.7517	1.86198e-06	3.80895e-08	1.94041e-08
WIKIPATHWAYS	WP5088~Prostaglandin signaling	7	19.4444	4.66039e-09	IL6, CXCL8, IL1B, CCL2, TNF, MMP9, VEGFA	36	33	7967	46.9436	1.97134e-06	3.95201e-08	2.01329e-08
WIKIPATHWAYS	WP5124~Alzheimer's disease	12	33.3333	8.50813e-09	IL6, MAPK8, CASP8, IL1B, CASP3, MAPK1, CTNNB1, AKT1, PTGS2, TNF, RELA, MAPK3	36	263	7967	10.0976	3.59893e-06	7.07343e-08	3.60345e-08
WIKIPATHWAYS	WP4331~Neovascularisation processes	7	19.4444	9.6604e-09	MAPK8, MAPK1, AKT1, HIF1A, MMP9, RELA, MAPK3	36	37	7967	41.8686	4.08634e-06	7.87694e-08	4.01278e-08
WIKIPATHWAYS	WP4172~PI3K-Akt signaling pathway	13	36.1111	1.00113e-08	NOS3, EGF, EGFR, RELA, VEGFA, IL6, CCND1, MYC, AKT1, MAPK1, TP53, BCL2L1, MAPK3	36	339	7967	8.48664	4.23479e-06	8.00907e-08	4.08009e-08
WIKIPATHWAYS	WP176~Folate metabolism	8	22.2222	1.48591e-08	IL6, IL1B, CAT, CCL2, TNF, TP53, RELA, ICAM1	36	69	7967	25.6586	6.28537e-06	1.16671e-07	5.94364e-08
WIKIPATHWAYS	WP710~DNA damage response (only ATM dependent)	9	25	1.89569e-08	MAPK8, CCND1, MYC, ERBB2, CAT, MAPK1, CTNNB1, AKT1, TP53	36	111	7967	17.9437	8.01876e-06	1.46141e-07	7.44491e-08
WIKIPATHWAYS	WP262~Ebstein-Barr virus LMP1 signaling	6	16.6667	3.86392e-08	NFKBIA, MAPK8, CXCL8, MAPK1, TNF, RELA	36	23	7967	57.7319	1.63442e-05	2.92554e-07	1.49037e-07
WIKIPATHWAYS	WP5272~LDL- influence on CD14 and TLR4	6	16.6667	4.86541e-08	IL10, IL6, IL1B, CCL2, AKT1, RELA	36	24	7967	55.3264	2.05805e-05	3.55678e-07	1.81195e-07
WIKIPATHWAYS	WP1539~Angiogenesis	6	16.6667	4.86541e-08	NOS3, MAPK1, AKT1, HIF1A, MMP9, VEGFA	36	24	7967	55.3264	2.05805e-05	3.55678e-07	1.81195e-07
WIKIPATHWAYS	WP4483~Relationship between inflammation, COX-2 and EGFR	6	16.6667	6.06266e-08	MAPK1, AKT1, PTGS2, ESR1, EGFR, MAPK3	36	25	7967	53.1133	2.56447e-05	4.35689e-07	2.21955e-07
WIKIPATHWAYS	WP286~IL-3 signaling pathway	7	19.4444	6.33973e-08	MAPK8, CXCL8, STAT3, MAPK1, AKT1, BCL2L1, MAPK3	36	50	7967	30.9828	2.68167e-05	4.48008e-07	2.2823e-07
WIKIPATHWAYS	WP15~Selenium micronutrient network	8	22.2222	7.02082e-08	IL6, IL1B, CAT, CCL2, PTGS2, TNF, RELA, ICAM1	36	86	7967	20.5866	2.96976e-05	4.88005e-07	2.48606e-07
WIKIPATHWAYS	WP363~Wnt signaling pathway	7	19.4444	7.16255e-08	MAPK8, CCND1, MYC, MAPK1, CTNNB1, AKT1, PPARG	36	51	7967	30.3753	3.02971e-05	4.89826e-07	2.49534e-07
WIKIPATHWAYS	WP2059~Alzheimer's disease and miRNA effects	12	33.3333	8.37605e-08	IL6, MAPK8, CASP8, IL1B, CASP3, MAPK1, CTNNB1, AKT1, PTGS2, TNF, RELA, MAPK3	36	328	7967	8.09654	3.54301e-05	5.63722e-07	2.87179e-07
WIKIPATHWAYS	WP69~T-cell receptor signaling pathway	8	22.2222	9.64215e-08	NFKBIA, IL6, MAPK8, IL1B, MAPK1, AKT1, RELA, MAPK3	36	90	7967	19.6716	4.07855e-05	6.38792e-07	3.25422e-07
WIKIPATHWAYS	WP306~Focal adhesion	10	27.7778	1.21733e-07	MAPK8, CCND1, EGF, ERBB2, MAPK1, CTNNB1, AKT1, EGFR, MAPK3, VEGFA	36	198	7967	11.177	5.14915e-05	7.94071e-07	4.04526e-07
WIKIPATHWAYS	WP2380~Brain-derived neurotrophic factor (BDNF) signaling pathway	9	25	1.46074e-07	NFKBIA, MAPK8, CASP3, STAT3, MAPK1, CTNNB1, AKT1, RELA, MAPK3	36	144	7967	13.8316	6.17875e-05	9.38417e-07	4.78061e-07
WIKIPATHWAYS	WP2814~Mammary gland development pathway - Puberty (Stage 2 of 4)	5	13.8889	2.17007e-07	CCND1, EGF, MYC, ERBB2, ESR1	36	13	7967	85.1175	9.17898e-05	1.3733e-06	6.99605e-07
WIKIPATHWAYS	WP1544~MicroRNAs in cardiomyocyte hypertrophy	8	22.2222	2.62513e-07	MAPK8, EGF, STAT3, MAPK1, CTNNB1, AKT1, TNF, MAPK3	36	104	7967	17.0235	0.000111037	1.57712e-06	8.03437e-07
WIKIPATHWAYS	WP4874~CAMKK2 pathway	6	16.6667	2.64093e-07	VCAM1, MAPK1, HMOX1, RELA, ICAM1, MAPK3	36	33	7967	40.2374	0.000111705	1.57712e-06	8.03437e-07
WIKIPATHWAYS	WP2817~Mammary gland development pathway - Pregnancy and lactation (Stage 3 of 4)	6	16.6667	2.64093e-07	CCND1, MYC, ERBB2, ESR1, EGFR, BCL2L1	36	33	7967	40.2374	0.000111705	1.57712e-06	8.03437e-07
WIKIPATHWAYS	WP4496~Signal transduction through IL1R	6	16.6667	2.64093e-07	NFKBIA, IL6, MAPK8, IL1B, TNF, RELA	36	33	7967	40.2374	0.000111705	1.57712e-06	8.03437e-07
WIKIPATHWAYS	WP706~Sudden infant death syndrome (SIDS) susceptibility pathways	9	25	3.29731e-07	IL10, IL6, CXCL8, IL1B, CASP3, CTNNB1, HIF1A, TNF, VEGFA	36	160	7967	12.4484	0.000139466	1.94175e-06	9.89192e-07
WIKIPATHWAYS	WP3680~Physico-chemical features and toxicity-associated pathways	7	19.4444	3.44759e-07	MAPK8, MYC, ERBB2, MAPK1, CTNNB1, AKT1, EGFR	36	66	7967	23.4718	0.000145823	2.00244e-06	1.02011e-06
WIKIPATHWAYS	WP4239~Epithelial to mesenchymal transition in colorectal cancer	9	25	3.62773e-07	MAPK8, MMP2, MAPK1, CTNNB1, AKT1, HIF1A, TP53, MMP9, MAPK3	36	162	7967	12.2948	0.000153441	2.07859e-06	1.05891e-06
WIKIPATHWAYS	WP5130~Th17 cell differentiation pathway	7	19.4444	4.91312e-07	NFKBIA, IL6, MAPK8, IL1B, STAT3, MAPK1, HIF1A	36	70	7967	22.1306	0.000207804	2.77755e-06	1.41498e-06
WIKIPATHWAYS	WP2882~Nuclear receptors meta-pathway	11	30.5556	5.98239e-07	CCND1, MYC, IL1B, STAT3, HMOX1, CCL2, PPARA, PTGS2, ESR1, TNF, EGFR	36	314	7967	7.75274	0.000253023	3.33754e-06	1.70026e-06
WIKIPATHWAYS	WP4493~Cells and molecules involved in local acute inflammatory response	5	13.8889	7.13391e-07	IL6, VCAM1, CXCL8, TNF, ICAM1	36	17	7967	65.0899	0.000301719	3.92828e-06	2.0012e-06
WIKIPATHWAYS	WP4341~Non-genomic actions of 1,25 dihydroxyvitamin D3	7	19.4444	7.42787e-07	IL6, MAPK8, CXCL8, MAPK1, CCL2, TNF, MAPK3	36	75	7967	20.6552	0.00031415	4.03771e-06	2.05695e-06
WIKIPATHWAYS	WP2868~TCA cycle nutrient use and invasiveness of ovarian cancer	4	11.1111	7.7218e-07	STAT3, MAPK1, EGFR, MAPK3	36	5	7967	177.044	0.000326579	4.14436e-06	2.11128e-06
WIKIPATHWAYS	WP364~IL6 signaling pathway	6	16.6667	1.03794e-06	IL6, STAT3, MAPK1, AKT1, BCL2L1, MAPK3	36	43	7967	30.8798	0.000438953	5.50109e-06	2.80244e-06
WIKIPATHWAYS	WP5095~Overview of proinflammatory and profibrotic mediators	8	22.2222	1.14292e-06	IL10, IL6, CXCL8, IL1B, CCL2, TNF, MMP9, VEGFA	36	129	7967	13.7244	0.000483339	5.89224e-06	3.00171e-06
WIKIPATHWAYS	WP3287~Overview of nanoparticle effects	5	13.8889	1.15459e-06	IL6, CXCL8, HMOX1, PTGS2, TNF	36	19	7967	58.2383	0.000488271	5.89224e-06	3.00171e-06
WIKIPATHWAYS	WP4478~LTF danger signal response pathway	5	13.8889	1.15459e-06	IL6, CXCL8, IL1B, MAPK1, TNF	36	19	7967	58.2383	0.000488271	5.89224e-06	3.00171e-06
WIKIPATHWAYS	WP2332~Interleukin-11 signaling pathway	6	16.6667	1.16733e-06	STAT3, MAPK1, AKT1, RELA, ICAM1, MAPK3	36	44	7967	30.178	0.000493659	5.89224e-06	3.00171e-06
WIKIPATHWAYS	WP2261~Glioblastoma signaling pathways	7	19.4444	1.35784e-06	CCND1, ERBB2, MAPK1, AKT1, TP53, EGFR, MAPK3	36	83	7967	18.6643	0.000574203	6.77324e-06	3.45052e-06
WIKIPATHWAYS	WP4300~Extracellular vesicles in the crosstalk of cardiac cells	5	13.8889	1.77173e-06	IL6, EGF, STAT3, MMP9, EGFR	36	21	7967	52.6918	0.000749163	8.73505e-06	4.44993e-06
WIKIPATHWAYS	WP5083~Neuroinflammation and glutamatergic signaling	8	22.2222	1.98466e-06	IL10, IL6, IL1B, STAT3, MAPK1, AKT1, TNF, MAPK3	36	140	7967	12.646	0.000839158	9.67235e-06	4.92742e-06
WIKIPATHWAYS	WP2637~Interleukin-1 (IL-1) structural pathway	6	16.6667	2.01768e-06	NFKBIA, MAPK8, MYC, MAPK1, RELA, MAPK3	36	49	7967	27.0986	0.000853115	9.72154e-06	4.95248e-06
WIKIPATHWAYS	WP4864~Host-pathogen interaction of human coronaviruses - apoptosis	5	13.8889	2.15871e-06	CASP8, CASP3, AKT1, TNF, BCL2L1	36	22	7967	50.2967	0.000912719	1.02842e-05	5.23912e-06
WIKIPATHWAYS	WP2328~Allograft rejection	7	19.4444	2.19115e-06	IL10, CXCL8, CASP8, IL1B, CASP3, TNF, VEGFA	36	90	7967	17.2127	0.00092643	1.03228e-05	5.25877e-06
WIKIPATHWAYS	WP1533~Vitamin B12 metabolism	6	16.6667	2.46995e-06	IL6, IL1B, CCL2, TNF, RELA, ICAM1	36	51	7967	26.0359	0.00104424	1.14931e-05	5.85497e-06
WIKIPATHWAYS	WP1772~Apoptosis modulation and signaling	7	19.4444	2.49378e-06	NFKBIA, MAPK8, CASP8, CASP3, TP53, BCL2L1, MAPK3	36	92	7967	16.8385	0.00105432	1.14931e-05	5.85497e-06
WIKIPATHWAYS	WP395~IL-4 signaling pathway	6	16.6667	3.29402e-06	NFKBIA, STAT3, MAPK1, AKT1, RELA, MAPK3	36	54	7967	24.5895	0.0013924	1.50179e-05	7.65062e-06
WIKIPATHWAYS	WP2795~Cardiac hypertrophic response	6	16.6667	3.61203e-06	MAPK8, EGF, MAPK1, AKT1, TNF, MAPK3	36	55	7967	24.1424	0.00152673	1.62926e-05	8.29999e-06
WIKIPATHWAYS	WP437~EGF/EGFR signaling pathway	8	22.2222	5.25771e-06	MAPK8, EGF, NOS3, ERBB2, STAT3, MAPK1, AKT1, EGFR	36	162	7967	10.9287	0.00222155	2.3466e-05	1.19544e-05
WIKIPATHWAYS	WP3865~Novel intracellular components of RIG-I-like receptor pathway	6	16.6667	5.5822e-06	NFKBIA, MAPK8, CXCL8, CASP8, TNF, RELA	36	60	7967	22.1306	0.00235849	2.46547e-05	1.25599e-05
WIKIPATHWAYS	WP4480~Altered glycosylation of MUC1 in tumor microenvironment	4	11.1111	6.40851e-06	NFKBIA, IL6, TNF, RELA	36	9	7967	98.358	0.00270714	2.80124e-05	1.42705e-05
WIKIPATHWAYS	WP5039~SARS-CoV-2 innate immunity evasion and cell-specific immune response	6	16.6667	8.96352e-06	IL10, IL6, CXCL8, CASP8, CCL2, TNF	36	66	7967	20.1187	0.00378441	3.8781e-05	1.97563e-05
WIKIPATHWAYS	WP2815~Mammary gland development pathway - Involution (Stage 4 of 4)	4	11.1111	9.12744e-06	MYC, STAT3, TP53, MMP9	36	10	7967	88.5222	0.00385348	3.90912e-05	1.99144e-05
WIKIPATHWAYS	WP2112~IL-17 signaling pathway	5	13.8889	1.02863e-05	STAT3, MAPK1, AKT1, RELA, MAPK3	36	32	7967	34.579	0.00434169	4.36141e-05	2.22185e-05
WIKIPATHWAYS	WP707~DNA damage response	6	16.6667	1.1166e-05	CASP8, CCND1, MYC, CASP3, AKT1, TP53	36	69	7967	19.244	0.00471211	4.68751e-05	2.38798e-05
WIKIPATHWAYS	WP4495~IL-10 anti-inflammatory signaling pathway	4	11.1111	1.6633e-05	IL10, IL6, STAT3, HMOX1	36	12	7967	73.7685	0.00701113	6.91411e-05	3.52228e-05
WIKIPATHWAYS	WP236~Adipogenesis	7	19.4444	1.93368e-05	IL6, STAT3, CTNNB1, PPARG, PPARA, HIF1A, TNF	36	131	7967	11.8255	0.00814616	7.95998e-05	4.05509e-05
WIKIPATHWAYS	WP2447~Amyotrophic lateral sclerosis (ALS)	5	13.8889	2.07236e-05	CASP3, CAT, TNF, TP53, BCL2L1	36	38	7967	29.1192	0.00872786	8.36838e-05	4.26314e-05
WIKIPATHWAYS	WP3614~Photodynamic therapy-induced HIF-1 survival signaling	5	13.8889	2.07236e-05	PTGS2, HIF1A, TP53, BCL2L1, VEGFA	36	38	7967	29.1192	0.00872786	8.36838e-05	4.26314e-05
WIKIPATHWAYS	WP1434~Osteopontin signaling	4	11.1111	2.15578e-05	MAPK1, MMP9, RELA, MAPK3	36	13	7967	68.094	0.0090776	8.62312e-05	4.39291e-05
WIKIPATHWAYS	WP2526~PDGF pathway	5	13.8889	2.54984e-05	NFKBIA, MAPK8, STAT3, MAPK1, MAPK3	36	40	7967	27.6632	0.010728	0.000100105	5.09967e-05
WIKIPATHWAYS	WP127~IL-5 signaling pathway	5	13.8889	2.54984e-05	MYC, STAT3, MAPK1, AKT1, MAPK3	36	40	7967	27.6632	0.010728	0.000100105	5.09967e-05
WIKIPATHWAYS	WP49~IL-2 signaling pathway	5	13.8889	3.10351e-05	MYC, STAT3, MAPK1, AKT1, MAPK3	36	42	7967	26.3459	0.0130423	0.000119626	6.09417e-05
WIKIPATHWAYS	WP5221~2q11.2 copy number variation syndrome	5	13.8889	3.10351e-05	IL6, ERBB2, STAT3, MAPK1, MAPK3	36	42	7967	26.3459	0.0130423	0.000119626	6.09417e-05
WIKIPATHWAYS	WP3853~ERK pathway in Huntington's disease	4	11.1111	3.40903e-05	EGF, CASP3, MAPK1, EGFR	36	15	7967	59.0148	0.014317	0.000129137	6.57869e-05
WIKIPATHWAYS	WP4136~Fibrin complement receptor 3 signaling pathway	5	13.8889	3.41118e-05	IL6, CCL2, AKT1, TNF, RELA	36	43	7967	25.7332	0.0143259	0.000129137	6.57869e-05
WIKIPATHWAYS	WP138~Androgen receptor signaling pathway	6	16.6667	4.31126e-05	CCND1, STAT3, CTNNB1, AKT1, RELA, EGFR	36	91	7967	14.5916	0.0180717	0.000161768	8.24099e-05
WIKIPATHWAYS	WP4008~NO/cGMP/PKG mediated neuroprotection	5	13.8889	4.86912e-05	NFKBIA, NOS3, IL1B, TNF, RELA	36	47	7967	23.5431	0.0203862	0.000181097	9.22571e-05
WIKIPATHWAYS	WP4462~Platelet-mediated interactions with vascular and circulating cells	4	11.1111	5.0642e-05	VCAM1, IL1B, CCL2, ICAM1	36	17	7967	52.0719	0.0211943	0.000186715	9.51188e-05
WIKIPATHWAYS	WP1971~Integrated cancer pathway	5	13.8889	5.748e-05	CASP8, MYC, CASP3, AKT1, TP53	36	49	7967	22.5822	0.0240215	0.000208304	0.000106117
WIKIPATHWAYS	WP3981~miRNA regulation of prostate cancer signaling pathways	5	13.8889	5.748e-05	NFKBIA, CCND1, MAPK1, CTNNB1, TP53	36	49	7967	22.5822	0.0240215	0.000208304	0.000106117
WIKIPATHWAYS	WP23~B cell receptor signaling pathway	6	16.6667	5.86274e-05	NFKBIA, MAPK8, MYC, MAPK1, AKT1, RELA	36	97	7967	13.689	0.0244951	0.000210661	0.000107318
WIKIPATHWAYS	WP2813~Mammary gland development pathway - Embryonic development (Stage 1 of 4)	4	11.1111	6.05875e-05	CCND1, MYC, AKT1, TNF	36	18	7967	49.179	0.0253036	0.000214076	0.000109057
WIKIPATHWAYS	WP4707~Aspirin and miRNAs	4	11.1111	6.05875e-05	NOS3, PPARA, PTGS2, VEGFA	36	18	7967	49.179	0.0253036	0.000214076	0.000109057
WIKIPATHWAYS	WP5097~CCL18 signaling pathway	5	13.8889	8.44701e-05	VCAM1, MYC, MMP2, HIF1A, MMP9	36	54	7967	20.4913	0.0351015	0.000295994	0.00015079
WIKIPATHWAYS	WP560~TGF-beta receptor signaling	5	13.8889	9.08119e-05	EGF, STAT3, CTNNB1, TNF, MAPK3	36	55	7967	20.1187	0.0376867	0.000315608	0.000160782
WIKIPATHWAYS	WP4141~PI3K/AKT/mTOR - vitamin D3 signaling	4	11.1111	0.000112974	IL10, MYC, AKT1, RELA	36	22	7967	40.2374	0.0466668	0.000383209	0.00019522
WIKIPATHWAYS	WP4482~Vitamin D in inflammatory diseases	4	11.1111	0.000112974	NFKBIA, IL6, TNF, RELA	36	22	7967	40.2374	0.0466668	0.000383209	0.00019522
WIKIPATHWAYS	WP3599~Transcription factor regulation in adipogenesis	4	11.1111	0.000112974	IL6, MAPK8, PPARG, TNF	36	22	7967	40.2374	0.0466668	0.000383209	0.00019522
WIKIPATHWAYS	WP4205~MET in type 1 papillary renal cell carcinoma	5	13.8889	0.000119685	MAPK8, STAT3, MAPK1, AKT1, MAPK3	36	59	7967	18.7547	0.0493694	0.000396456	0.000201968
WIKIPATHWAYS	WP4816~TGF-beta receptor signaling in skeletal dysplasias	5	13.8889	0.000119685	EGF, STAT3, CTNNB1, TNF, MAPK3	36	59	7967	18.7547	0.0493694	0.000396456	0.000201968
WIKIPATHWAYS	WP304~Kit receptor signaling pathway	5	13.8889	0.000119685	MAPK8, STAT3, MAPK1, AKT1, MAPK3	36	59	7967	18.7547	0.0493694	0.000396456	0.000201968
WIKIPATHWAYS	WP5046~NAD metabolism in oncogene-induced senescence and mitochondrial dysfunction-associated senescence	4	11.1111	0.00012953	IL6, IL1B, TP53, RELA	36	23	7967	38.4879	0.0533204	0.000423975	0.000215987
WIKIPATHWAYS	WP4223~Ras signaling	7	19.4444	0.000129992	MAPK8, MAPK1, AKT1, RELA, EGFR, BCL2L1, MAPK3	36	184	7967	8.41923	0.0535057	0.000423975	0.000215987
WIKIPATHWAYS	WP61~Notch signaling pathway	5	13.8889	0.000136381	CCND1, MYC, STAT3, AKT1, HIF1A	36	61	7967	18.1398	0.0560603	0.000441415	0.000224872
WIKIPATHWAYS	WP3931~Embryonic stem cell pluripotency pathways	6	16.6667	0.000143119	EGF, STAT3, MAPK1, CTNNB1, AKT1, EGFR	36	117	7967	11.349	0.0587472	0.000459714	0.000234194
WIKIPATHWAYS	WP3863~T-cell antigen receptor (TCR) pathway during Staphylococcus aureus infection	5	13.8889	0.000145333	IL10, NFKBIA, AKT1, TNF, MAPK3	36	62	7967	17.8472	0.0596285	0.000463317	0.000236029
WIKIPATHWAYS	WP2865~IL1 and megakaryocytes in obesity	4	11.1111	0.00016721	IL1B, CCL2, MMP9, ICAM1	36	25	7967	35.4089	0.068292	0.000529083	0.000269533
WIKIPATHWAYS	WP2032~Thyroid stimulating hormone (TSH) signaling pathway	5	13.8889	0.000185442	MYC, STAT3, MAPK1, AKT1, MAPK3	36	66	7967	16.7656	0.075451	0.000579011	0.000294968
WIKIPATHWAYS	WP581~EPO receptor signaling	4	11.1111	0.000188452	STAT3, MAPK1, AKT1, MAPK3	36	26	7967	34.047	0.0766276	0.000579011	0.000294968
WIKIPATHWAYS	WP530~Cytokines and inflammatory response	4	11.1111	0.000188452	IL10, IL6, IL1B, TNF	36	26	7967	34.047	0.0766276	0.000579011	0.000294968
WIKIPATHWAYS	WP3658~Wnt/beta-catenin signaling pathway in leukemia	4	11.1111	0.000188452	CCND1, MYC, CTNNB1, AKT1	36	26	7967	34.047	0.0766276	0.000579011	0.000294968
WIKIPATHWAYS	WP4685~Melanoma	5	13.8889	0.000208241	CCND1, MAPK1, AKT1, TP53, MAPK3	36	68	7967	16.2725	0.0843263	0.000635211	0.000323598
WIKIPATHWAYS	WP3851~TLR4 signaling and tolerance	4	11.1111	0.000236024	NFKBIA, IL6, CXCL8, TNF	36	28	7967	31.6151	0.0950267	0.000714815	0.000364151
WIKIPATHWAYS	WP366~TGF-beta signaling pathway	6	16.6667	0.000252024	MAPK8, CCND1, MYC, MAPK1, AKT1, TP53	36	132	7967	10.0593	0.101133	0.00075786	0.00038608
WIKIPATHWAYS	WP4969~RAS and bradykinin pathways in COVID-19	4	11.1111	0.000262466	NOS3, IL1B, MAPK1, TNF	36	29	7967	30.5249	0.105095	0.000783701	0.000399244
WIKIPATHWAYS	WP3932~Focal adhesion: PI3K-Akt-mTOR-signaling pathway	8	22.2222	0.000282481	EGF, NOS3, MAPK1, AKT1, HIF1A, EGFR, MAPK3, VEGFA	36	302	7967	5.8624	0.112642	0.000837565	0.000426684
WIKIPATHWAYS	WP4655~Cytosolic DNA-sensing pathway	5	13.8889	0.000288775	NFKBIA, IL6, CASP8, IL1B, RELA	36	74	7967	14.9531	0.115002	0.0008502	0.000433121
WIKIPATHWAYS	WP2870~Extracellular vesicle-mediated signaling in recipient cells	4	11.1111	0.000290752	ERBB2, CTNNB1, AKT1, EGFR	36	30	7967	29.5074	0.115742	0.0008502	0.000433121
WIKIPATHWAYS	WP4949~16p11.2 proximal deletion syndrome	5	13.8889	0.000336478	CASP8, PPARG, ESR1, TP53, MAPK3	36	77	7967	14.3705	0.132686	0.000977168	0.000497802
WIKIPATHWAYS	WP4838~Regucalcin in proximal tubule epithelial kidney cells	4	11.1111	0.000353073	CASP8, CASP3, MAPK1, AKT1	36	32	7967	27.6632	0.138755	0.000999406	0.000509131
WIKIPATHWAYS	WP3995~Prion disease pathway	4	11.1111	0.000353073	CASP3, STAT3, MAPK1, MAPK3	36	32	7967	27.6632	0.138755	0.000999406	0.000509131
WIKIPATHWAYS	WP2363~Gastric cancer network 2	4	11.1111	0.000353073	MYC, CTNNB1, TP53, EGFR	36	32	7967	27.6632	0.138755	0.000999406	0.000509131
WIKIPATHWAYS	WP4538~Regulatory circuits of the STAT3 signaling pathway	5	13.8889	0.000353563	MAPK8, STAT3, MAPK1, EGFR, MAPK3	36	78	7967	14.1863	0.138934	0.000999406	0.000509131
WIKIPATHWAYS	WP4673~Male infertility	6	16.6667	0.000389623	NOS3, MMP2, CAT, ESR1, TNF, MMP9	36	145	7967	9.15747	0.151973	0.00109404	0.000557342
WIKIPATHWAYS	WP313~Hepatocyte growth factor receptor signaling	4	11.1111	0.00042341	MAPK8, STAT3, MAPK1, MAPK3	36	34	7967	26.0359	0.164012	0.00118109	0.000601688
WIKIPATHWAYS	WP4018~Clear cell renal cell carcinoma pathways	5	13.8889	0.000513417	STAT3, AKT1, HIF1A, EGFR, VEGFA	36	86	7967	12.8666	0.195256	0.0014228	0.000724824
WIKIPATHWAYS	WP4871~Kisspeptin/kisspeptin receptor system in the ovary	4	11.1111	0.000636997	MAPK1, AKT1, MMP9, MAPK3	36	39	7967	22.698	0.236266	0.00175381	0.00089345
WIKIPATHWAYS	WP4564~Neural crest cell migration during development	4	11.1111	0.000686578	MMP2, STAT3, AKT1, MMP9	36	40	7967	22.1306	0.252127	0.00187812	0.00095678
WIKIPATHWAYS	WP3929~Chemokine signaling pathway	6	16.6667	0.00072357	NFKBIA, STAT3, MAPK1, AKT1, RELA, MAPK3	36	166	7967	7.999	0.263747	0.00196663	0.00100187
WIKIPATHWAYS	WP1433~Nucleotide-binding oligomerization domain (NOD) pathway	4	11.1111	0.000738558	NFKBIA, CASP8, IL1B, RELA	36	41	7967	21.5908	0.268403	0.00199458	0.00101611
WIKIPATHWAYS	WP1530~miRNA regulation of DNA damage response	5	13.8889	0.000841351	CASP8, CCND1, MYC, CASP3, TP53	36	98	7967	11.2911	0.299556	0.00225223	0.00114736
WIKIPATHWAYS	WP4565~Neural crest cell migration in cancer	4	11.1111	0.000849898	MMP2, STAT3, AKT1, MMP9	36	43	7967	20.5866	0.302086	0.00225223	0.00114736
WIKIPATHWAYS	WP5198~Inflammatory bowel disease signaling	4	11.1111	0.000849898	IL10, IL6, STAT3, TNF	36	43	7967	20.5866	0.302086	0.00225223	0.00114736
WIKIPATHWAYS	WP314~Fas ligand pathway and stress induction of heat shock proteins	4	11.1111	0.000909349	MAPK8, CASP8, CASP3, TNF	36	44	7967	20.1187	0.319433	0.00239481	0.00122
WIKIPATHWAYS	WP3672~lncRNA-mediated mechanisms of therapeutic resistance	3	8.33333	0.00100595	HIF1A, TP53, BCL2L1	36	11	7967	60.3561	0.346707	0.00263285	0.00134126
WIKIPATHWAYS	WP4566~Translation inhibitors in chronically activated PDGFRA cells	4	11.1111	0.00103603	MAPK8, MAPK1, AKT1, MAPK3	36	46	7967	19.244	0.354976	0.00269495	0.0013729
WIKIPATHWAYS	WP2513~Nanoparticle triggered regulated necrosis	3	8.33333	0.00120381	MAPK8, CASP8, TNF	36	12	7967	55.3264	0.399215	0.00311228	0.0015855
WIKIPATHWAYS	WP2881~Estrogen receptor pathway	3	8.33333	0.00141876	STAT3, PPARA, ESR1	36	13	7967	51.0705	0.451497	0.00362383	0.0018461
WIKIPATHWAYS	WP4919~Neuroinflammation	3	8.33333	0.00141876	NFKBIA, MAPK8, RELA	36	13	7967	51.0705	0.451497	0.00362383	0.0018461
WIKIPATHWAYS	WP3286~Copper homeostasis	4	11.1111	0.00156556	CCND1, CASP3, AKT1, TP53	36	53	7967	16.7023	0.484568	0.00397483	0.00202491
WIKIPATHWAYS	WP4787~Osteoblast differentiation and related diseases	5	13.8889	0.00173263	MAPK8, MAPK1, CTNNB1, PPARG, MAPK3	36	119	7967	9.29855	0.519793	0.00437283	0.00222767
WIKIPATHWAYS	WP5182~Pro-survival signaling of neuroprotectin D1	3	8.33333	0.00189937	CASP8, CASP3, TNF	36	15	7967	44.2611	0.552553	0.00476528	0.00242759
WIKIPATHWAYS	WP2435~Quercetin and Nf-kB / AP-1 induced apoptosis	3	8.33333	0.00216473	NFKBIA, PTGS2, VEGFA	36	16	7967	41.4948	0.600153	0.00539909	0.00275048
WIKIPATHWAYS	WP4217~Ebola virus infection in host	5	13.8889	0.00232871	MAPK1, AKT1, RELA, EGFR, MAPK3	36	129	7967	8.57773	0.627006	0.00577411	0.00294153
WIKIPATHWAYS	WP3859~TGF-beta signaling in thyroid cells for epithelial-mesenchymal transition	3	8.33333	0.00244661	MAPK1, AKT1, MAPK3	36	17	7967	39.0539	0.645194	0.00596185	0.00303717
WIKIPATHWAYS	WP4337~ncRNAs involved in STAT3 signaling in hepatocellular carcinoma	3	8.33333	0.00244661	IL6, STAT3, RELA	36	17	7967	39.0539	0.645194	0.00596185	0.00303717
WIKIPATHWAYS	WP22~IL-9 signaling pathway	3	8.33333	0.00244661	STAT3, MAPK1, MAPK3	36	17	7967	39.0539	0.645194	0.00596185	0.00303717
WIKIPATHWAYS	WP3879~4-hydroxytamoxifen, dexamethasone, and retinoic acids regulation of p27 expression	3	8.33333	0.00274486	MAPK1, AKT1, MAPK3	36	18	7967	36.8843	0.687351	0.00665041	0.00338794
WIKIPATHWAYS	WP3651~Pathways affected in adenoid cystic carcinoma	4	11.1111	0.00281591	MYC, ERBB2, AKT1, TP53	36	65	7967	13.6188	0.696632	0.00678377	0.00345588
WIKIPATHWAYS	WP4206~Hereditary leiomyomatosis and renal cell carcinoma pathway	3	8.33333	0.00338993	HIF1A, TP53, VEGFA	36	20	7967	33.1958	0.762212	0.0081205	0.00413686
WIKIPATHWAYS	WP5224~2q37 copy number variation syndrome	5	13.8889	0.00355567	NFKBIA, IL1B, TNF, TP53, EGFR	36	145	7967	7.63123	0.778367	0.0084697	0.00431475
WIKIPATHWAYS	WP4970~Galanin receptor pathway	3	8.33333	0.00373646	IL6, PPARG, VEGFA	36	21	7967	31.6151	0.794741	0.00880144	0.00448375
WIKIPATHWAYS	WP4961~STING pathway in Kawasaki-like disease and COVID-19	3	8.33333	0.00373646	NFKBIA, IL1B, RELA	36	21	7967	31.6151	0.794741	0.00880144	0.00448375
WIKIPATHWAYS	WP1584~Type II diabetes mellitus	3	8.33333	0.00409881	MAPK8, MAPK1, TNF	36	22	7967	30.178	0.824015	0.00960163	0.00489139
WIKIPATHWAYS	WP712~Estrogen signaling pathway	3	8.33333	0.00447683	MAPK1, AKT1, ESR1	36	23	7967	28.8659	0.850125	0.0103162	0.00525541
WIKIPATHWAYS	WP5181~Roles of ceramides in the development of insulin resistance	3	8.33333	0.00447683	MAPK8, AKT1, TNF	36	23	7967	28.8659	0.850125	0.0103162	0.00525541
WIKIPATHWAYS	WP3872~Regulation of apoptosis by parathyroid hormone-related protein	3	8.33333	0.00447683	MYC, AKT1, BCL2L1	36	23	7967	28.8659	0.850125	0.0103162	0.00525541
WIKIPATHWAYS	WP1528~Physiological and pathological hypertrophy of the heart	3	8.33333	0.0048704	MAPK8, STAT3, MAPK1	36	24	7967	27.6632	0.873209	0.0111624	0.00568652
WIKIPATHWAYS	WP26~S1P receptor signal transduction	3	8.33333	0.00527938	MAPK1, AKT1, MAPK3	36	25	7967	26.5567	0.893445	0.0119703	0.0060981
WIKIPATHWAYS	WP3668~Hypothesized pathways in pathogenesis of cardiovascular disease	3	8.33333	0.00527938	MAPK8, MAPK1, MAPK3	36	25	7967	26.5567	0.893445	0.0119703	0.0060981
WIKIPATHWAYS	WP2878~PPAR-alpha pathway	3	8.33333	0.00570362	CCND1, MYC, PPARA	36	26	7967	25.5353	0.911037	0.0128635	0.00655309
WIKIPATHWAYS	WP2035~Follicle stimulating hormone (FSH) signaling pathway	3	8.33333	0.006143	MAPK1, AKT1, MAPK3	36	27	7967	24.5895	0.926208	0.0137811	0.00702057
WIKIPATHWAYS	WP2643~Nanoparticle-mediated activation of receptor signaling	3	8.33333	0.00659738	MAPK8, MAPK1, EGFR	36	28	7967	23.7113	0.939186	0.0146455	0.00746091
WIKIPATHWAYS	WP5092~Interactions of natural killer cells in pancreatic cancer	3	8.33333	0.00659738	MYC, CCL2, TNF	36	28	7967	23.7113	0.939186	0.0146455	0.00746091
WIKIPATHWAYS	WP3972~PDGFR-beta pathway	3	8.33333	0.00706663	MAPK8, STAT3, MAPK3	36	29	7967	22.8937	0.950203	0.0155246	0.00790877
WIKIPATHWAYS	WP3869~Cannabinoid receptor signaling	3	8.33333	0.00706663	MAPK8, MAPK1, MAPK3	36	29	7967	22.8937	0.950203	0.0155246	0.00790877
WIKIPATHWAYS	WP129~Matrix metalloproteinases	3	8.33333	0.00755063	MMP2, TNF, MMP9	36	30	7967	22.1306	0.959483	0.0165024	0.00840688
WIKIPATHWAYS	WP4746~Thyroid hormones production and peripheral downstream signaling effects	4	11.1111	0.00792297	MAPK1, CTNNB1, PPARG, TP53	36	94	7967	9.41726	0.96543	0.0172274	0.00877621
WIKIPATHWAYS	WP3982~miRNA regulation of p53 pathway in prostate cancer	3	8.33333	0.00804923	CASP8, CASP3, TP53	36	31	7967	21.4167	0.967242	0.0174126	0.00887057
WIKIPATHWAYS	WP3893~Development and heterogeneity of the ILC family	3	8.33333	0.0085623	IL6, IL1B, TNF	36	32	7967	20.7474	0.973681	0.0183354	0.00934069
WIKIPATHWAYS	WP2839~Hair follicle development: organogenesis - part 2 of 3	3	8.33333	0.0085623	CCND1, MYC, CTNNB1	36	32	7967	20.7474	0.973681	0.0183354	0.00934069
WIKIPATHWAYS	WP244~Alpha 6 beta 4 signaling pathway	3	8.33333	0.00908973	MAPK1, AKT1, MAPK3	36	33	7967	20.1187	0.978985	0.0193671	0.00986624
WIKIPATHWAYS	WP399~Wnt signaling pathway and pluripotency	4	11.1111	0.00990913	CCND1, MYC, CTNNB1, TP53	36	102	7967	8.67865	0.98519	0.0210074	0.0107019
WIKIPATHWAYS	WP4877~Host-pathogen interaction of human coronaviruses - MAPK signaling	3	8.33333	0.0107568	MAPK8, MAPK1, MAPK3	36	36	7967	18.4421	0.989691	0.022691	0.0115596
WIKIPATHWAYS	WP3594~Circadian rhythm genes	5	13.8889	0.0111669	IL6, MAPK8, PPARG, PPARA, TP53	36	201	7967	5.50511	0.99135	0.0234394	0.0119408
WIKIPATHWAYS	WP5269~Genetic causes of porto-sinusoidal vascular disease	3	8.33333	0.0113404	MAPK1, ESR1, MAPK3	36	37	7967	17.9437	0.991968	0.0235701	0.0120074
WIKIPATHWAYS	WP4844~Influence of laminopathies on Wnt signaling	3	8.33333	0.0113404	CCND1, CTNNB1, PPARG	36	37	7967	17.9437	0.991968	0.0235701	0.0120074
WIKIPATHWAYS	WP170~Nuclear receptors	3	8.33333	0.0119376	PPARG, PPARA, ESR1	36	38	7967	17.4715	0.99378	0.0246905	0.0125782
WIKIPATHWAYS	WP428~Wnt signaling	4	11.1111	0.0137075	MAPK8, CCND1, MYC, CTNNB1	36	115	7967	7.69758	0.997086	0.0282134	0.0143729
WIKIPATHWAYS	WP4541~Hippo-Merlin signaling dysregulation	4	11.1111	0.0157046	CCND1, MYC, CTNNB1, EGFR	36	121	7967	7.31589	0.998764	0.0321679	0.0163874
WIKIPATHWAYS	WP2873~Aryl hydrocarbon receptor pathway	3	8.33333	0.016492	IL1B, TNF, EGFR	36	45	7967	14.7537	0.999119	0.0334575	0.0170444
WIKIPATHWAYS	WP5078~T cell modulation in pancreatic cancer	3	8.33333	0.016492	IL10, IL6, VEGFA	36	45	7967	14.7537	0.999119	0.0334575	0.0170444
WIKIPATHWAYS	WP1591~Heart development	3	8.33333	0.0179097	MAPK1, CTNNB1, VEGFA	36	47	7967	14.1259	0.999521	0.0361606	0.0184214
WIKIPATHWAYS	WP2848~Pluripotent stem cell differentiation pathway	3	8.33333	0.0186374	IL6, EGF, VEGFA	36	48	7967	13.8316	0.99965	0.0374514	0.019079
WIKIPATHWAYS	WP3915~Angiopoietin-like protein 8 regulatory pathway	4	11.1111	0.0197737	MAPK8, MAPK1, AKT1, MAPK3	36	132	7967	6.70623	0.999786	0.0395474	0.0201468
WIKIPATHWAYS	WP4539~Synaptic signaling pathways associated with autism spectrum disorder	3	8.33333	0.0208942	MAPK1, AKT1, MAPK3	36	51	7967	13.018	0.999868	0.0415923	0.0211885
WIKIPATHWAYS	WP2864~Apoptosis-related network due to altered Notch3 in ovarian cancer	3	8.33333	0.0224592	MAPK1, AKT1, TNF	36	53	7967	12.5267	0.999933	0.0444986	0.0226691
WIKIPATHWAYS	WP51~Regulation of actin cytoskeleton	4	11.1111	0.0275818	EGF, MAPK1, EGFR, MAPK3	36	150	7967	5.90148	0.999993	0.054394	0.0277101
WIKIPATHWAYS	WP5072~Modulators of TCR signaling and T cell activation	3	8.33333	0.0291825	NFKBIA, AKT1, RELA	36	61	7967	10.8839	0.999996	0.0572842	0.0291825
WIKIPATHWAYS	WP5180~DYRK1A	3	8.33333	0.0300733	CCND1, CASP3, TP53	36	62	7967	10.7083	0.999998	0.0587607	0.0300733
WIKIPATHWAYS	WP4876~Activation of NLRP3 inflammasome by SARS-CoV-2	2	5.55556	0.0303608	IL1B, RELA	36	7	7967	63.2302	0.999998	0.0590504	0.0303608
WIKIPATHWAYS	WP4808~Endochondral ossification with skeletal dysplasias	3	8.33333	0.0309748	AKT1, MMP9, VEGFA	36	63	7967	10.5384	0.999998	0.0594268	0.0309748
WIKIPATHWAYS	WP474~Endochondral ossification	3	8.33333	0.0309748	AKT1, MMP9, VEGFA	36	63	7967	10.5384	0.999998	0.0594268	0.0309748
WIKIPATHWAYS	WP5222~2q13 copy number variation syndrome	3	8.33333	0.0309748	IL6, IL1B, MAPK1	36	63	7967	10.5384	0.999998	0.0594268	0.0309748
WIKIPATHWAYS	WP45~G1 to S cell cycle control	3	8.33333	0.0318871	CCND1, MYC, TP53	36	64	7967	10.3737	0.999999	0.0609015	0.0318871
WIKIPATHWAYS	WP481~Insulin signaling	4	11.1111	0.0325376	MAPK8, MAPK1, AKT1, MAPK3	36	160	7967	5.53264	0.999999	0.0618652	0.0325376
WIKIPATHWAYS	WP4562~Canonical NF-kB pathway	2	5.55556	0.0346243	NFKBIA, RELA	36	8	7967	55.3264	1	0.0649588	0.0346243
WIKIPATHWAYS	WP2456~HIF1A and PPARG regulation of glycolysis	2	5.55556	0.0346243	PPARG, HIF1A	36	8	7967	55.3264	1	0.0649588	0.0346243
WIKIPATHWAYS	WP4191~Caloric restriction and aging	2	5.55556	0.0346243	AKT1, TP53	36	8	7967	55.3264	1	0.0649588	0.0346243
WIKIPATHWAYS	WP1545~miRNAs involved in DNA damage response	3	8.33333	0.0356413	CCND1, MYC, TP53	36	68	7967	9.76348	1	0.0665724	0.0356413
WIKIPATHWAYS	WP4906~3q29 copy number variation syndrome	3	8.33333	0.0385644	MYC, AKT1, HIF1A	36	71	7967	9.35094	1	0.0710375	0.0385644
WIKIPATHWAYS	WP288~Nod-like receptor (NLR) signaling pathway	2	5.55556	0.0388696	MAPK8, RELA	36	9	7967	49.179	1	0.0710375	0.0388696
WIKIPATHWAYS	WP4720~Eicosanoid metabolism via cytochrome P450 monooxygenases pathway	2	5.55556	0.0388696	PPARG, PPARA	36	9	7967	49.179	1	0.0710375	0.0388696
WIKIPATHWAYS	WP4479~Supression of HMGB1 mediated inflammation by THBD	2	5.55556	0.0388696	NFKBIA, RELA	36	9	7967	49.179	1	0.0710375	0.0388696
WIKIPATHWAYS	WP3593~MicroRNA for targeting cancer growth and vascularization in glioblastoma	2	5.55556	0.0388696	HIF1A, VEGFA	36	9	7967	49.179	1	0.0710375	0.0388696
WIKIPATHWAYS	WP5218~Extrafollicular and follicular B cell activation by SARS-CoV-2	3	8.33333	0.0425998	IL10, IL6, TNF	36	75	7967	8.85222	1	0.0775207	0.0425998
WIKIPATHWAYS	WP3630~NAD metabolism, sirtuins and aging	2	5.55556	0.0473058	PPARG, HIF1A	36	11	7967	40.2374	1	0.0857165	0.0473058
WIKIPATHWAYS	WP3849~MAPK and NFkB signaling pathways inhibited by Yersinia YopJ	2	5.55556	0.0514969	NFKBIA, MAPK1	36	12	7967	36.8843	1	0.0925198	0.0514969
WIKIPATHWAYS	WP4389~Bile acids synthesis and enterohepatic circulation	2	5.55556	0.0514969	MAPK1, MAPK3	36	12	7967	36.8843	1	0.0925198	0.0514969
WIKIPATHWAYS	WP3301~MFAP5-mediated ovarian cancer cell motility and invasiveness	2	5.55556	0.05567	MAPK1, MAPK3	36	13	7967	34.047	1	0.0995953	0.05567
WIKIPATHWAYS	WP4336~ncRNAs involved in Wnt signaling in hepatocellular carcinoma	3	8.33333	0.0590353	CCND1, MYC, CTNNB1	36	90	7967	7.37685	1	0.104732	0.0590353
WIKIPATHWAYS	WP2446~Retinoblastoma gene in cancer	3	8.33333	0.0590353	CCND1, MYC, TP53	36	90	7967	7.37685	1	0.104732	0.0590353
WIKIPATHWAYS	WP5192~Modulation of PI3K-Akt-mTOR signaling by bioactive sphingolipids	2	5.55556	0.0598254	AKT1, HIF1A	36	14	7967	31.6151	1	0.105692	0.0598254
WIKIPATHWAYS	WP5063~FOXP3 in COVID-19	2	5.55556	0.063963	IL6, STAT3	36	15	7967	29.5074	1	0.111149	0.063963
WIKIPATHWAYS	WP3~Transcriptional activation by NRF2 in response to phytochemicals	2	5.55556	0.063963	MAPK8, HMOX1	36	15	7967	29.5074	1	0.111149	0.063963
WIKIPATHWAYS	WP3969~H19 action Rb-E2F1 signaling and CDK-Beta-catenin activity	2	5.55556	0.063963	CCND1, CTNNB1	36	15	7967	29.5074	1	0.111149	0.063963
WIKIPATHWAYS	WP1559~Transcription factors regulate miRNAs related to cardiac hypertrophy	2	5.55556	0.063963	STAT3, AKT1	36	15	7967	29.5074	1	0.111149	0.063963
WIKIPATHWAYS	WP4963~p53 transcriptional gene network	3	8.33333	0.0661365	CCL2, TNF, ICAM1	36	96	7967	6.9158	1	0.114457	0.0661365
WIKIPATHWAYS	WP4928~MAPK pathway in congenital thyroid cancer	2	5.55556	0.0680828	MYC, MAPK3	36	16	7967	27.6632	1	0.117346	0.0680828
WIKIPATHWAYS	WP4258~lncRNA in canonical Wnt signaling and colorectal cancer	3	8.33333	0.068565	CCND1, MYC, CTNNB1	36	98	7967	6.77466	1	0.117699	0.068565
WIKIPATHWAYS	WP3935~Leptin-insulin signaling overlap	2	5.55556	0.0721851	STAT3, AKT1	36	17	7967	26.0359	1	0.122426	0.0721851
WIKIPATHWAYS	WP3678~Amplification and expansion of oncogenic pathways as metastatic traits	2	5.55556	0.0721851	VCAM1, VEGFA	36	17	7967	26.0359	1	0.122426	0.0721851
WIKIPATHWAYS	WP4872~MAP3K1 role in promoting and blocking gonadal determination	2	5.55556	0.0721851	MAPK1, CTNNB1	36	17	7967	26.0359	1	0.122426	0.0721851
WIKIPATHWAYS	WP5174~Ulcerative colitis signaling	2	5.55556	0.0762698	IL10, TNF	36	18	7967	24.5895	1	0.12782	0.0762698
WIKIPATHWAYS	WP4301~Inhibition of exosome biogenesis and secretion by Manumycin A in CRPC cells	2	5.55556	0.0762698	MAPK1, MAPK3	36	18	7967	24.5895	1	0.12782	0.0762698
WIKIPATHWAYS	WP4560~MFAP5 effect on permeability and motility of endothelial cells via cytoskeleton rearrangement	2	5.55556	0.0762698	MAPK1, MAPK3	36	18	7967	24.5895	1	0.12782	0.0762698
WIKIPATHWAYS	WP4932~7q11.23 copy number variation syndrome	3	8.33333	0.0785682	MYC, CTNNB1, MAPK3	36	106	7967	6.26336	1	0.131153	0.0785682
WIKIPATHWAYS	WP384~Apoptosis modulation by HSP70	2	5.55556	0.0803371	CASP8, CASP3	36	19	7967	23.2953	1	0.132541	0.0803371
WIKIPATHWAYS	WP734~Serotonin receptor 4/6/7 and NR3C signaling	2	5.55556	0.0803371	MAPK1, MAPK3	36	19	7967	23.2953	1	0.132541	0.0803371
WIKIPATHWAYS	WP1742~TP53 network	2	5.55556	0.0803371	MYC, TP53	36	19	7967	23.2953	1	0.132541	0.0803371
WIKIPATHWAYS	WP3927~BMP signaling in eyelid development	2	5.55556	0.0843869	EGFR, MAPK3	36	20	7967	22.1306	1	0.137088	0.0843869
WIKIPATHWAYS	WP2507~Nanomaterial induced apoptosis	2	5.55556	0.0843869	CASP8, CASP3	36	20	7967	22.1306	1	0.137088	0.0843869
WIKIPATHWAYS	WP5149~Lipid metabolism in senescent cells	2	5.55556	0.0843869	PTGS2, TP53	36	20	7967	22.1306	1	0.137088	0.0843869
WIKIPATHWAYS	WP732~Serotonin receptor 2 and ELK-SRF/GATA4 signaling	2	5.55556	0.0843869	MAPK1, MAPK3	36	20	7967	22.1306	1	0.137088	0.0843869
WIKIPATHWAYS	WP4884~Pathogenesis of SARS-CoV-2 mediated by nsp9-nsp10 complex	2	5.55556	0.0884194	IL6, CXCL8	36	21	7967	21.0767	1	0.143091	0.0884194
WIKIPATHWAYS	WP4357~NRF2-ARE regulation	2	5.55556	0.0964328	MAPK8, HMOX1	36	23	7967	19.244	1	0.153712	0.0964328
WIKIPATHWAYS	WP5294~Sildenafil treatment	2	5.55556	0.0964328	NOS3, AKT1	36	23	7967	19.244	1	0.153712	0.0964328
WIKIPATHWAYS	WP3612~Photodynamic therapy-induced NFE2L2 (NRF2) survival signaling	2	5.55556	0.0964328	MAPK8, HMOX1	36	23	7967	19.244	1	0.153712	0.0964328
WIKIPATHWAYS	WP5044~Kynurenine pathway and links to cell senescence	2	5.55556	0.0964328	TNF, TP53	36	23	7967	19.244	1	0.153712	0.0964328
WIKIPATHWAYS	WP179~Cell cycle	3	8.33333	0.097088	CCND1, MYC, TP53	36	120	7967	5.53264	1	0.154177	0.097088
WIKIPATHWAYS	WP4549~Fragile X syndrome	3	8.33333	0.0998291	MAPK1, AKT1, MMP9	36	122	7967	5.44194	1	0.157687	0.0998291

## Sheet: KEGG
Category	Term	Count	%	PValue	Genes	List Total	Pop Hits	Pop Total	Fold Enrichment	Bonferroni	Benjamini	FDR
KEGG_PATHWAY	hsa04933:AGE-RAGE signaling pathway in diabetic complications	18	50	2.62337e-24	VCAM1, CXCL8, NOS3, MMP2, STAT3, TNF, RELA, ICAM1, VEGFA, IL6, MAPK8, CCND1, IL1B, CASP3, CCL2, AKT1, MAPK1, MAPK3	36	100	8205	41.025	5.27297e-22	2.72426e-22	9.08086e-23
KEGG_PATHWAY	hsa05200:Pathways in cancer	27	75	2.71071e-24	CXCL8, PTGS2, HIF1A, RELA, EGFR, MAPK8, CASP8, CCND1, MYC, CASP3, ERBB2, AKT1, MAPK1, HMOX1, MAPK3, EGF, MMP2, STAT3, MMP9, ESR1, VEGFA, NFKBIA, IL6, CTNNB1, PPARG, TP53, BCL2L1	36	531	8205	11.589	5.44852e-22	2.72426e-22	9.08086e-23
KEGG_PATHWAY	hsa05417:Lipid and atherosclerosis	21	58.3333	2.16621e-23	VCAM1, CXCL8, NOS3, STAT3, TNF, MMP9, RELA, ICAM1, NFKBIA, IL6, MAPK8, CASP8, IL1B, CASP3, CCL2, AKT1, MAPK1, PPARG, TP53, BCL2L1, MAPK3	36	215	8205	22.2616	4.35409e-21	1.45136e-21	4.83788e-22
KEGG_PATHWAY	hsa05163:Human cytomegalovirus infection	20	55.5556	2.6594e-21	CXCL8, STAT3, PTGS2, TNF, EGFR, RELA, VEGFA, NFKBIA, IL6, CASP8, CCND1, MYC, IL1B, CASP3, CCL2, AKT1, MAPK1, CTNNB1, TP53, MAPK3	36	225	8205	20.2593	5.3454e-19	1.33635e-19	4.4545e-20
KEGG_PATHWAY	hsa05167:Kaposi sarcoma-associated herpesvirus infection	19	52.7778	7.55158e-21	CXCL8, STAT3, PTGS2, HIF1A, RELA, ICAM1, VEGFA, NFKBIA, IL6, MAPK8, CASP8, CCND1, MYC, CASP3, AKT1, MAPK1, CTNNB1, TP53, MAPK3	36	194	8205	22.3217	1.51787e-18	3.03574e-19	1.01191e-19
KEGG_PATHWAY	hsa04668:TNF signaling pathway	16	44.4444	1.03442e-19	VCAM1, PTGS2, TNF, MMP9, RELA, ICAM1, NFKBIA, IL6, MAPK8, CASP8, IL1B, CASP3, CCL2, AKT1, MAPK1, MAPK3	36	112	8205	32.5595	2.07919e-17	3.46532e-18	1.15511e-18
KEGG_PATHWAY	hsa05219:Bladder cancer	12	33.3333	4.27468e-18	CXCL8, CCND1, EGF, MYC, MMP2, ERBB2, MAPK1, TP53, MMP9, EGFR, MAPK3, VEGFA	36	41	8205	66.7073	8.5921e-16	1.22744e-16	4.09147e-17
KEGG_PATHWAY	hsa05160:Hepatitis C	16	44.4444	1.96137e-17	EGF, STAT3, TNF, EGFR, RELA, NFKBIA, CASP8, CCND1, MYC, CASP3, AKT1, MAPK1, CTNNB1, PPARA, TP53, MAPK3	36	157	8205	23.2272	3.94234e-15	4.92793e-16	1.64264e-16
KEGG_PATHWAY	hsa04657:IL-17 signaling pathway	14	38.8889	2.94031e-17	CXCL8, PTGS2, TNF, MMP9, RELA, NFKBIA, IL6, MAPK8, CASP8, IL1B, CASP3, CCL2, MAPK1, MAPK3	36	94	8205	33.945	5.91003e-15	6.5667e-16	2.1889e-16
KEGG_PATHWAY	hsa05205:Proteoglycans in cancer	17	47.2222	3.34122e-17	MMP2, STAT3, HIF1A, ESR1, TNF, MMP9, EGFR, VEGFA, CCND1, MYC, CASP3, ERBB2, AKT1, MAPK1, CTNNB1, TP53, MAPK3	36	205	8205	18.9004	6.71585e-15	6.71585e-16	2.23862e-16
KEGG_PATHWAY	hsa05212:Pancreatic cancer	13	36.1111	1.12078e-16	EGF, STAT3, EGFR, RELA, VEGFA, MAPK8, CCND1, ERBB2, AKT1, MAPK1, TP53, BCL2L1, MAPK3	36	76	8205	38.9857	2.23155e-14	2.04798e-15	6.82659e-16
KEGG_PATHWAY	hsa05418:Fluid shear stress and atherosclerosis	15	41.6667	1.3835e-16	VCAM1, NOS3, MMP2, TNF, MMP9, RELA, ICAM1, VEGFA, MAPK8, IL1B, CCL2, AKT1, HMOX1, CTNNB1, TP53	36	139	8205	24.5953	2.23155e-14	2.31737e-15	7.72455e-16
KEGG_PATHWAY	hsa05161:Hepatitis B	15	41.6667	1.2271e-15	CXCL8, STAT3, TNF, MMP9, RELA, NFKBIA, IL6, MAPK8, CASP8, MYC, CASP3, AKT1, MAPK1, TP53, MAPK3	36	162	8205	21.1034	2.4547e-13	1.89728e-14	6.32428e-15
KEGG_PATHWAY	hsa05142:Chagas disease	13	36.1111	4.6448e-15	IL10, CXCL8, TNF, RELA, NFKBIA, IL6, MAPK8, CASP8, IL1B, CCL2, AKT1, MAPK1, MAPK3	36	102	8205	29.0482	9.3725e-13	6.6686e-14	2.22287e-14
KEGG_PATHWAY	hsa04066:HIF-1 signaling pathway	13	36.1111	1.05309e-14	NOS3, EGF, STAT3, HIF1A, EGFR, RELA, VEGFA, IL6, ERBB2, AKT1, MAPK1, HMOX1, MAPK3	36	109	8205	27.1827	2.11997e-12	1.41113e-13	4.70378e-14
KEGG_PATHWAY	hsa05215:Prostate cancer	12	33.3333	1.16502e-13	NFKBIA, CCND1, EGF, ERBB2, MAPK1, CTNNB1, AKT1, TP53, MMP9, RELA, EGFR, MAPK3	36	97	8205	28.1959	2.34089e-11	1.46356e-12	4.87852e-13
KEGG_PATHWAY	hsa04625:C-type lectin receptor signaling pathway	12	33.3333	2.56393e-13	IL10, NFKBIA, IL6, MAPK8, CASP8, IL1B, MAPK1, AKT1, PTGS2, TNF, RELA, MAPK3	36	104	8205	26.2981	5.15264e-11	2.99505e-12	9.98351e-13
KEGG_PATHWAY	hsa04936:Alcoholic liver disease	13	36.1111	2.68214e-13	CXCL8, TNF, RELA, NFKBIA, IL6, MAPK8, CASP8, CCND1, IL1B, CASP3, AKT1, CTNNB1, PPARA	36	142	8205	20.8656	5.39142e-11	2.99505e-12	9.98351e-13
KEGG_PATHWAY	hsa05145:Toxoplasmosis	12	33.3333	5.90333e-13	IL10, NFKBIA, MAPK8, CASP8, CASP3, STAT3, MAPK1, AKT1, TNF, RELA, BCL2L1, MAPK3	36	112	8205	24.4196	1.18651e-10	6.2451e-12	2.0817e-12
KEGG_PATHWAY	hsa05210:Colorectal cancer	11	30.5556	1.38781e-12	MAPK8, CCND1, EGF, MYC, CASP3, MAPK1, CTNNB1, AKT1, TP53, EGFR, MAPK3	36	86	8205	29.1521	2.78944e-10	1.35246e-11	4.50819e-12
KEGG_PATHWAY	hsa05213:Endometrial cancer	10	27.7778	1.41301e-12	CCND1, EGF, MYC, ERBB2, MAPK1, CTNNB1, AKT1, TP53, EGFR, MAPK3	36	58	8205	39.296	2.84009e-10	1.35246e-11	4.50819e-12
KEGG_PATHWAY	hsa05164:Influenza A	13	36.1111	2.51093e-12	CXCL8, TNF, RELA, ICAM1, NFKBIA, IL6, CASP8, IL1B, CASP3, CCL2, AKT1, MAPK1, MAPK3	36	171	8205	17.327	5.04687e-10	2.29408e-11	7.64692e-12
KEGG_PATHWAY	hsa01522:Endocrine resistance	11	30.5556	5.30808e-12	MAPK8, CCND1, MMP2, ERBB2, MAPK1, AKT1, ESR1, TP53, MMP9, EGFR, MAPK3	36	98	8205	25.5825	1.06693e-09	4.6388e-11	1.54627e-11
KEGG_PATHWAY	hsa05135:Yersinia infection	12	33.3333	5.56391e-12	IL10, NFKBIA, IL6, MAPK8, CXCL8, IL1B, MAPK1, CCL2, AKT1, TNF, RELA, MAPK3	36	137	8205	19.9635	1.11834e-09	4.65977e-11	1.55326e-11
KEGG_PATHWAY	hsa05162:Measles	12	33.3333	6.52976e-12	NFKBIA, IL6, MAPK8, CASP8, CCND1, IL1B, CASP3, STAT3, AKT1, TP53, RELA, BCL2L1	36	139	8205	19.6763	1.31249e-09	5.24993e-11	1.74998e-11
KEGG_PATHWAY	hsa04620:Toll-like receptor signaling pathway	11	30.5556	9.72739e-12	NFKBIA, IL6, MAPK8, CXCL8, CASP8, IL1B, MAPK1, AKT1, TNF, RELA, MAPK3	36	104	8205	24.1066	1.95522e-09	7.52002e-11	2.50667e-11
KEGG_PATHWAY	hsa05132:Salmonella infection	14	38.8889	1.1054e-11	CXCL8, TNF, RELA, NFKBIA, IL6, MAPK8, CASP8, MYC, IL1B, CASP3, AKT1, MAPK1, CTNNB1, MAPK3	36	249	8205	12.8146	2.22186e-09	8.22911e-11	2.74304e-11
KEGG_PATHWAY	hsa05133:Pertussis	10	27.7778	1.79517e-11	IL10, IL6, MAPK8, CXCL8, IL1B, CASP3, MAPK1, TNF, RELA, MAPK3	36	76	8205	29.989	3.6083e-09	1.2595e-10	4.19832e-11
KEGG_PATHWAY	hsa05169:Epstein-Barr virus infection	13	36.1111	1.81718e-11	STAT3, TNF, RELA, ICAM1, NFKBIA, IL6, MAPK8, CASP8, CCND1, MYC, CASP3, AKT1, TP53	36	202	8205	14.6679	3.65253e-09	1.2595e-10	4.19832e-11
KEGG_PATHWAY	hsa01521:EGFR tyrosine kinase inhibitor resistance	10	27.7778	2.57108e-11	IL6, EGF, ERBB2, STAT3, MAPK1, AKT1, EGFR, BCL2L1, MAPK3, VEGFA	36	79	8205	28.8502	5.16789e-09	1.72263e-10	5.74209e-11
KEGG_PATHWAY	hsa05166:Human T-cell leukemia virus 1 infection	13	36.1111	5.517e-11	TNF, RELA, ICAM1, NFKBIA, IL6, MAPK8, CCND1, MYC, AKT1, MAPK1, TP53, BCL2L1, MAPK3	36	222	8205	13.3465	1.10892e-08	3.57715e-10	1.19238e-10
KEGG_PATHWAY	hsa04926:Relaxin signaling pathway	11	30.5556	8.54435e-11	NFKBIA, MAPK8, NOS3, MMP2, MAPK1, AKT1, MMP9, RELA, EGFR, MAPK3, VEGFA	36	129	8205	19.4348	1.71742e-08	5.36692e-10	1.78897e-10
KEGG_PATHWAY	hsa04010:MAPK signaling pathway	14	38.8889	8.971e-11	EGF, TNF, EGFR, RELA, VEGFA, MAPK8, MYC, IL1B, CASP3, ERBB2, AKT1, MAPK1, TP53, MAPK3	36	294	8205	10.8532	1.80317e-08	5.46415e-10	1.82138e-10
KEGG_PATHWAY	hsa04068:FoxO signaling pathway	11	30.5556	9.96528e-11	IL10, IL6, MAPK8, CCND1, EGF, STAT3, CAT, MAPK1, AKT1, EGFR, MAPK3	36	131	8205	19.138	2.00302e-08	5.89124e-10	1.96375e-10
KEGG_PATHWAY	hsa04621:NOD-like receptor signaling pathway	12	33.3333	1.39773e-10	NFKBIA, IL6, MAPK8, CXCL8, CASP8, IL1B, MAPK1, CCL2, TNF, RELA, BCL2L1, MAPK3	36	184	8205	14.8641	2.80944e-08	8.02697e-10	2.67566e-10
KEGG_PATHWAY	hsa04210:Apoptosis	11	30.5556	1.4482e-10	NFKBIA, MAPK8, CASP8, CASP3, MAPK1, AKT1, TNF, TP53, RELA, BCL2L1, MAPK3	36	136	8205	18.4344	2.91088e-08	8.08579e-10	2.69526e-10
KEGG_PATHWAY	hsa05224:Breast cancer	11	30.5556	3.13655e-10	CCND1, EGF, MYC, ERBB2, MAPK1, CTNNB1, AKT1, ESR1, TP53, EGFR, MAPK3	36	147	8205	17.055	6.30446e-08	1.70391e-09	5.6797e-10
KEGG_PATHWAY	hsa05165:Human papillomavirus infection	14	38.8889	3.92612e-10	EGF, PTGS2, TNF, EGFR, RELA, VEGFA, CASP8, CCND1, CASP3, AKT1, MAPK1, CTNNB1, TP53, MAPK3	36	331	8205	9.63998	7.8915e-08	2.07671e-09	6.92237e-10
KEGG_PATHWAY	hsa05223:Non-small cell lung cancer	9	25	4.59701e-10	CCND1, EGF, ERBB2, STAT3, MAPK1, AKT1, TP53, EGFR, MAPK3	36	72	8205	28.4896	9.23998e-08	2.36923e-09	7.89742e-10
KEGG_PATHWAY	hsa04932:Non-alcoholic fatty liver disease	11	30.5556	5.29652e-10	IL6, MAPK8, CXCL8, CASP8, IL1B, CASP3, AKT1, PPARG, PPARA, TNF, RELA	36	155	8205	16.1747	1.0646e-07	2.6615e-09	8.87167e-10
KEGG_PATHWAY	hsa05207:Chemical carcinogenesis - receptor activation	12	33.3333	6.40667e-10	CCND1, EGF, MYC, STAT3, MAPK1, AKT1, PPARA, ESR1, RELA, EGFR, MAPK3, VEGFA	36	212	8205	12.9009	1.28774e-07	3.14083e-09	1.04694e-09
KEGG_PATHWAY	hsa05220:Chronic myeloid leukemia	9	25	7.15724e-10	NFKBIA, CCND1, MYC, MAPK1, AKT1, TP53, RELA, BCL2L1, MAPK3	36	76	8205	26.9901	1.43861e-07	3.42525e-09	1.14175e-09
KEGG_PATHWAY	hsa04151:PI3K-Akt signaling pathway	14	38.8889	9.00054e-10	NOS3, EGF, EGFR, RELA, VEGFA, IL6, CCND1, MYC, ERBB2, AKT1, MAPK1, TP53, BCL2L1, MAPK3	36	354	8205	9.01365	1.80911e-07	4.20723e-09	1.40241e-09
KEGG_PATHWAY	hsa05208:Chemical carcinogenesis - reactive oxygen species	12	33.3333	1.09886e-09	NFKBIA, MAPK8, EGF, CAT, MAPK1, HMOX1, AKT1, HIF1A, RELA, EGFR, MAPK3, VEGFA	36	223	8205	12.2646	2.2087e-07	5.01978e-09	1.67326e-09
KEGG_PATHWAY	hsa05144:Malaria	8	22.2222	1.19175e-09	IL10, IL6, VCAM1, CXCL8, IL1B, CCL2, TNF, ICAM1	36	50	8205	36.4667	2.39543e-07	5.32317e-09	1.77439e-09
KEGG_PATHWAY	hsa05171:Coronavirus disease - COVID-19	12	33.3333	1.67309e-09	NFKBIA, IL6, MAPK8, CXCL8, IL1B, STAT3, MAPK1, CCL2, TNF, RELA, EGFR, MAPK3	36	232	8205	11.7888	3.36292e-07	7.31069e-09	2.4369e-09
KEGG_PATHWAY	hsa05152:Tuberculosis	11	30.5556	2.29632e-09	IL10, IL6, MAPK8, CASP8, IL1B, CASP3, MAPK1, AKT1, TNF, RELA, MAPK3	36	180	8205	13.9282	4.61561e-07	9.82044e-09	3.27348e-09
KEGG_PATHWAY	hsa05235:PD-L1 expression and PD-1 checkpoint pathway in cancer	9	25	2.57997e-09	NFKBIA, EGF, STAT3, MAPK1, AKT1, HIF1A, RELA, EGFR, MAPK3	36	89	8205	23.0478	5.18574e-07	1.0738e-08	3.57932e-09
KEGG_PATHWAY	hsa05206:MicroRNAs in cancer	13	36.1111	2.61771e-09	STAT3, PTGS2, MMP9, EGFR, VEGFA, CCND1, MYC, CASP3, ERBB2, MAPK1, HMOX1, TP53, MAPK3	36	310	8205	9.5578	5.26161e-07	1.0738e-08	3.57932e-09
KEGG_PATHWAY	hsa05134:Legionellosis	8	22.2222	3.0889e-09	NFKBIA, IL6, CXCL8, CASP8, IL1B, CASP3, TNF, RELA	36	57	8205	31.9883	6.20868e-07	1.24174e-08	4.13912e-09
KEGG_PATHWAY	hsa05131:Shigellosis	12	33.3333	3.24615e-09	NFKBIA, MAPK8, CXCL8, IL1B, MAPK1, AKT1, TNF, TP53, RELA, EGFR, BCL2L1, MAPK3	36	247	8205	11.0729	6.52475e-07	1.27936e-08	4.26455e-09
KEGG_PATHWAY	hsa05222:Small cell lung cancer	9	25	3.37033e-09	NFKBIA, CCND1, MYC, CASP3, AKT1, PTGS2, TP53, RELA, BCL2L1	36	92	8205	22.2962	6.77436e-07	1.30276e-08	4.34254e-09
KEGG_PATHWAY	hsa05130:Pathogenic Escherichia coli infection	11	30.5556	5.51873e-09	NFKBIA, IL6, MAPK8, CXCL8, CASP8, IL1B, CASP3, MAPK1, TNF, RELA, MAPK3	36	197	8205	12.7263	1.10926e-06	2.09295e-08	6.9765e-09
KEGG_PATHWAY	hsa05226:Gastric cancer	10	27.7778	7.96002e-09	CCND1, EGF, MYC, ERBB2, MAPK1, CTNNB1, AKT1, TP53, EGFR, MAPK3	36	149	8205	15.2964	1.59996e-06	2.9629e-08	9.87632e-09
KEGG_PATHWAY	hsa05216:Thyroid cancer	7	19.4444	8.11884e-09	CCND1, MYC, MAPK1, CTNNB1, PPARG, TP53, MAPK3	36	37	8205	43.1194	1.63189e-06	2.96707e-08	9.89023e-09
KEGG_PATHWAY	hsa04064:NF-kappa B signaling pathway	9	25	9.00194e-09	NFKBIA, VCAM1, CXCL8, IL1B, PTGS2, TNF, RELA, BCL2L1, ICAM1	36	104	8205	19.7236	1.80939e-06	3.23106e-08	1.07702e-08
KEGG_PATHWAY	hsa04931:Insulin resistance	9	25	1.21584e-08	NFKBIA, IL6, MAPK8, NOS3, STAT3, AKT1, PPARA, TNF, RELA	36	108	8205	18.9931	2.44383e-06	4.21351e-08	1.4045e-08
KEGG_PATHWAY	hsa04659:Th17 cell differentiation	9	25	1.21584e-08	NFKBIA, IL6, MAPK8, IL1B, STAT3, MAPK1, HIF1A, RELA, MAPK3	36	108	8205	18.9931	2.44383e-06	4.21351e-08	1.4045e-08
KEGG_PATHWAY	hsa05230:Central carbon metabolism in cancer	8	22.2222	1.34694e-08	MYC, ERBB2, MAPK1, AKT1, HIF1A, TP53, EGFR, MAPK3	36	70	8205	26.0476	2.70734e-06	4.51224e-08	1.50408e-08
KEGG_PATHWAY	hsa04917:Prolactin signaling pathway	8	22.2222	1.34694e-08	MAPK8, CCND1, STAT3, MAPK1, AKT1, ESR1, RELA, MAPK3	36	70	8205	26.0476	2.70734e-06	4.51224e-08	1.50408e-08
KEGG_PATHWAY	hsa01524:Platinum drug resistance	8	22.2222	1.8143e-08	CASP8, CASP3, ERBB2, MAPK1, AKT1, TP53, BCL2L1, MAPK3	36	73	8205	24.9772	3.64674e-06	5.97827e-08	1.99276e-08
KEGG_PATHWAY	hsa05225:Hepatocellular carcinoma	10	27.7778	2.28272e-08	CCND1, MYC, MAPK1, HMOX1, CTNNB1, AKT1, TP53, EGFR, BCL2L1, MAPK3	36	168	8205	13.5665	4.58826e-06	7.40043e-08	2.46681e-08
KEGG_PATHWAY	hsa05140:Leishmaniasis	8	22.2222	2.64579e-08	IL10, NFKBIA, IL1B, MAPK1, PTGS2, TNF, RELA, MAPK3	36	77	8205	23.6797	5.31803e-06	8.44134e-08	2.81378e-08
KEGG_PATHWAY	hsa04919:Thyroid hormone signaling pathway	9	25	2.99049e-08	CCND1, MYC, MAPK1, CTNNB1, AKT1, HIF1A, ESR1, TP53, MAPK3	36	121	8205	16.9525	6.01086e-06	9.392e-08	3.13067e-08
KEGG_PATHWAY	hsa04380:Osteoclast differentiation	9	25	4.65455e-08	NFKBIA, MAPK8, IL1B, MAPK1, AKT1, PPARG, TNF, RELA, MAPK3	36	128	8205	16.0254	9.3556e-06	1.43933e-07	4.79776e-08
KEGG_PATHWAY	hsa04012:ErbB signaling pathway	8	22.2222	5.30142e-08	MAPK8, EGF, MYC, ERBB2, MAPK1, AKT1, EGFR, MAPK3	36	85	8205	21.451	1.06558e-05	1.61452e-07	5.38175e-08
KEGG_PATHWAY	hsa04510:Focal adhesion	10	27.7778	1.08054e-07	MAPK8, CCND1, EGF, ERBB2, MAPK1, CTNNB1, AKT1, EGFR, MAPK3, VEGFA	36	201	8205	11.3391	2.17187e-05	3.24163e-07	1.08054e-07
KEGG_PATHWAY	hsa05170:Human immunodeficiency virus 1 infection	10	27.7778	1.70676e-07	NFKBIA, MAPK8, CASP8, CASP3, MAPK1, AKT1, TNF, RELA, BCL2L1, MAPK3	36	212	8205	10.7508	3.43053e-05	5.04498e-07	1.70676e-07
KEGG_PATHWAY	hsa04660:T cell receptor signaling pathway	8	22.2222	2.15491e-07	IL10, NFKBIA, MAPK8, MAPK1, AKT1, TNF, RELA, MAPK3	36	104	8205	17.5321	4.33127e-05	6.23701e-07	2.15491e-07
KEGG_PATHWAY	hsa04218:Cellular senescence	9	25	2.17209e-07	IL6, CXCL8, CCND1, MYC, MAPK1, AKT1, TP53, RELA, MAPK3	36	156	8205	13.149	4.36581e-05	6.23701e-07	2.17209e-07
KEGG_PATHWAY	hsa05010:Alzheimer disease	12	33.3333	3.09099e-07	IL6, MAPK8, CASP8, IL1B, CASP3, MAPK1, CTNNB1, AKT1, PTGS2, TNF, RELA, MAPK3	36	384	8205	7.1224	6.2127e-05	8.65913e-07	3.09099e-07
KEGG_PATHWAY	hsa05022:Pathways of neurodegeneration - multiple diseases	13	36.1111	3.10178e-07	PTGS2, TNF, RELA, IL6, MAPK8, CASP8, IL1B, CASP3, CAT, MAPK1, CTNNB1, BCL2L1, MAPK3	36	476	8205	6.22461	6.23438e-05	8.65913e-07	3.10178e-07
KEGG_PATHWAY	hsa05221:Acute myeloid leukemia	7	19.4444	3.18117e-07	CCND1, MYC, STAT3, MAPK1, AKT1, RELA, MAPK3	36	67	8205	23.8122	6.39396e-05	8.75912e-07	3.18117e-07
KEGG_PATHWAY	hsa04630:JAK-STAT signaling pathway	9	25	3.50525e-07	IL10, IL6, CCND1, EGF, MYC, STAT3, AKT1, EGFR, BCL2L1	36	166	8205	12.3569	7.04531e-05	9.52102e-07	3.50525e-07
KEGG_PATHWAY	hsa04920:Adipocytokine signaling pathway	7	19.4444	3.79812e-07	NFKBIA, MAPK8, STAT3, AKT1, PPARA, TNF, RELA	36	69	8205	23.122	7.63394e-05	1.0179e-06	3.79812e-07
KEGG_PATHWAY	hsa05143:African trypanosomiasis	6	16.6667	4.14617e-07	IL10, IL6, VCAM1, IL1B, TNF, ICAM1	36	37	8205	36.9595	8.33346e-05	1.09655e-06	4.14617e-07
KEGG_PATHWAY	hsa05218:Melanoma	7	19.4444	4.90517e-07	CCND1, EGF, MAPK1, AKT1, TP53, EGFR, MAPK3	36	72	8205	22.1586	9.85891e-05	1.28044e-06	4.90517e-07
KEGG_PATHWAY	hsa04071:Sphingolipid signaling pathway	8	22.2222	5.43139e-07	MAPK8, NOS3, MAPK1, AKT1, TNF, TP53, RELA, MAPK3	36	119	8205	15.3221	0.000109165	1.39963e-06	5.43139e-07
KEGG_PATHWAY	hsa05214:Glioma	7	19.4444	6.26427e-07	CCND1, EGF, MAPK1, AKT1, TP53, EGFR, MAPK3	36	75	8205	21.2722	0.000125904	1.59382e-06	6.26427e-07
KEGG_PATHWAY	hsa04915:Estrogen signaling pathway	8	22.2222	1.48349e-06	NOS3, MMP2, MAPK1, AKT1, ESR1, MMP9, EGFR, MAPK3	36	138	8205	13.2126	0.000298138	3.72728e-06	1.48349e-06
KEGG_PATHWAY	hsa05203:Viral carcinogenesis	9	25	1.68238e-06	NFKBIA, CASP8, CCND1, CASP3, STAT3, MAPK1, TP53, RELA, MAPK3	36	204	8205	10.0551	0.000338101	4.17479e-06	1.68238e-06
KEGG_PATHWAY	hsa05323:Rheumatoid arthritis	7	19.4444	2.24482e-06	IL6, CXCL8, IL1B, CCL2, TNF, ICAM1, VEGFA	36	93	8205	17.155	0.000451107	5.50253e-06	2.24482e-06
KEGG_PATHWAY	hsa05231:Choline metabolism in cancer	7	19.4444	3.05309e-06	MAPK8, EGF, MAPK1, AKT1, HIF1A, EGFR, MAPK3	36	98	8205	16.2798	0.000613483	7.39362e-06	3.05309e-06
KEGG_PATHWAY	hsa05146:Amoebiasis	7	19.4444	3.8583e-06	IL10, IL6, CXCL8, IL1B, CASP3, TNF, RELA	36	102	8205	15.6413	0.000775218	9.23235e-06	3.8583e-06
KEGG_PATHWAY	hsa04370:VEGF signaling pathway	6	16.6667	4.4524e-06	NOS3, MAPK1, AKT1, PTGS2, MAPK3, VEGFA	36	59	8205	23.178	0.000894535	1.05286e-05	4.4524e-06
KEGG_PATHWAY	hsa04014:Ras signaling pathway	9	25	5.00132e-06	MAPK8, EGF, MAPK1, AKT1, RELA, EGFR, BCL2L1, MAPK3, VEGFA	36	236	8205	8.69174	0.00100476	1.16891e-05	5.00132e-06
KEGG_PATHWAY	hsa05321:Inflammatory bowel disease	6	16.6667	7.21242e-06	IL10, IL6, IL1B, STAT3, TNF, RELA	36	65	8205	21.0385	0.00144865	1.66632e-05	7.21242e-06
KEGG_PATHWAY	hsa04722:Neurotrophin signaling pathway	7	19.4444	9.4407e-06	NFKBIA, MAPK8, MAPK1, AKT1, TP53, RELA, MAPK3	36	119	8205	13.4069	0.00189579	2.15634e-05	9.4407e-06
KEGG_PATHWAY	hsa05120:Epithelial cell signaling in Helicobacter pylori infection	6	16.6667	1.04079e-05	NFKBIA, MAPK8, CXCL8, CASP3, RELA, EGFR	36	70	8205	19.5357	0.00208982	2.32444e-05	1.04079e-05
KEGG_PATHWAY	hsa04622:RIG-I-like receptor signaling pathway	6	16.6667	1.04079e-05	NFKBIA, MAPK8, CXCL8, CASP8, TNF, RELA	36	70	8205	19.5357	0.00208982	2.32444e-05	1.04079e-05
KEGG_PATHWAY	hsa04062:Chemokine signaling pathway	8	22.2222	1.32895e-05	NFKBIA, CXCL8, STAT3, MAPK1, CCL2, AKT1, RELA, MAPK3	36	192	8205	9.49653	0.00266764	2.93537e-05	1.32895e-05
KEGG_PATHWAY	hsa05202:Transcriptional misregulation in cancer	8	22.2222	1.3748e-05	IL6, CXCL8, MYC, PPARG, TP53, MMP9, RELA, BCL2L1	36	193	8205	9.44732	0.00275955	3.00363e-05	1.3748e-05
KEGG_PATHWAY	hsa05168:Herpes simplex virus 1 infection	11	30.5556	3.63736e-05	NFKBIA, IL6, CASP8, IL1B, CASP3, CCL2, AKT1, TNF, TP53, RELA, BCL2L1	36	512	8205	4.89665	0.00728456	7.86139e-05	3.63736e-05
KEGG_PATHWAY	hsa04664:Fc epsilon RI signaling pathway	5	13.8889	0.000186182	MAPK8, MAPK1, AKT1, TNF, MAPK3	36	68	8205	16.7586	0.0367343	0.000398112	0.000186182
KEGG_PATHWAY	hsa05415:Diabetic cardiomyopathy	7	19.4444	0.000189881	MAPK8, NOS3, MMP2, AKT1, PPARA, MMP9, RELA	36	203	8205	7.8592	0.0374504	0.000401748	0.000189881
KEGG_PATHWAY	hsa05211:Renal cell carcinoma	5	13.8889	0.000197043	MAPK1, AKT1, HIF1A, MAPK3, VEGFA	36	69	8205	16.5157	0.0388353	0.000412558	0.000197043
KEGG_PATHWAY	hsa04520:Adherens junction	5	13.8889	0.000220126	ERBB2, MAPK1, CTNNB1, EGFR, MAPK3	36	71	8205	16.0505	0.0432855	0.000456138	0.000220126
KEGG_PATHWAY	hsa04015:Rap1 signaling pathway	7	19.4444	0.000228354	EGF, MAPK1, CTNNB1, AKT1, EGFR, MAPK3, VEGFA	36	210	8205	7.59722	0.0448667	0.000468359	0.000228354
KEGG_PATHWAY	hsa04137:Mitophagy - animal	5	13.8889	0.000232372	MAPK8, HIF1A, TP53, RELA, BCL2L1	36	72	8205	15.8275	0.0456379	0.000471785	0.000232372
KEGG_PATHWAY	hsa04115:p53 signaling pathway	5	13.8889	0.000245101	CASP8, CCND1, CASP3, TP53, BCL2L1	36	73	8205	15.6107	0.0480771	0.000492652	0.000245101
KEGG_PATHWAY	hsa01523:Antifolate resistance	4	11.1111	0.000266804	IL6, IL1B, TNF, RELA	36	30	8205	30.3889	0.0522219	0.000530967	0.000266804
KEGG_PATHWAY	hsa04140:Autophagy - animal	6	16.6667	0.000299211	MAPK8, MAPK1, AKT1, HIF1A, BCL2L1, MAPK3	36	141	8205	9.69858	0.0583771	0.00058743	0.000299211
KEGG_PATHWAY	hsa04024:cAMP signaling pathway	7	19.4444	0.000301021	NFKBIA, MAPK8, MAPK1, AKT1, PPARA, RELA, MAPK3	36	221	8205	7.21908	0.0587198	0.00058743	0.000301021
KEGG_PATHWAY	hsa04550:Signaling pathways regulating pluripotency of stem cells	6	16.6667	0.000319408	MYC, STAT3, MAPK1, CTNNB1, AKT1, MAPK3	36	143	8205	9.56294	0.0621931	0.000617317	0.000319408
KEGG_PATHWAY	hsa04215:Apoptosis - multiple species	4	11.1111	0.000324049	MAPK8, CASP8, CASP3, BCL2L1	36	32	8205	28.4896	0.0630678	0.000620322	0.000324049
KEGG_PATHWAY	hsa04072:Phospholipase D signaling pathway	6	16.6667	0.000374439	CXCL8, EGF, MAPK1, AKT1, EGFR, MAPK3	36	148	8205	9.23986	0.0725128	0.000710021	0.000374439
KEGG_PATHWAY	hsa04662:B cell receptor signaling pathway	5	13.8889	0.000383298	NFKBIA, MAPK1, AKT1, RELA, MAPK3	36	82	8205	13.8974	0.0741635	0.000720027	0.000383298
KEGG_PATHWAY	hsa04921:Oxytocin signaling pathway	6	16.6667	0.000449648	CCND1, NOS3, MAPK1, PTGS2, EGFR, MAPK3	36	154	8205	8.87987	0.086434	0.000836846	0.000449648
KEGG_PATHWAY	hsa04211:Longevity regulating pathway	5	13.8889	0.000523873	CAT, AKT1, PPARG, TP53, RELA	36	89	8205	12.8043	0.099969	0.000966041	0.000523873
KEGG_PATHWAY	hsa04658:Th1 and Th2 cell differentiation	5	13.8889	0.000594103	NFKBIA, MAPK8, MAPK1, RELA, MAPK3	36	92	8205	12.3868	0.112592	0.00108559	0.000594103
KEGG_PATHWAY	hsa04912:GnRH signaling pathway	5	13.8889	0.000618932	MAPK8, MMP2, MAPK1, EGFR, MAPK3	36	93	8205	12.2536	0.117012	0.00112077	0.000618932
KEGG_PATHWAY	hsa04061:Viral protein interaction with cytokine and cytokine receptor	5	13.8889	0.000813842	IL10, IL6, CXCL8, CCL2, TNF	36	100	8205	11.3958	0.15096	0.00146056	0.000813842
KEGG_PATHWAY	hsa05020:Prion disease	7	19.4444	0.000924149	IL6, MAPK8, IL1B, CASP3, MAPK1, TNF, MAPK3	36	273	8205	5.84402	0.169593	0.00164384	0.000924149
KEGG_PATHWAY	hsa04930:Type II diabetes mellitus	4	11.1111	0.000952023	MAPK8, MAPK1, TNF, MAPK3	36	46	8205	19.8188	0.174237	0.00167857	0.000952023
KEGG_PATHWAY	hsa04670:Leukocyte transendothelial migration	5	13.8889	0.00132763	VCAM1, MMP2, CTNNB1, MMP9, ICAM1	36	114	8205	9.99635	0.234351	0.00232047	0.00132763
KEGG_PATHWAY	hsa04935:Growth hormone synthesis, secretion and action	5	13.8889	0.00160504	MAPK8, STAT3, MAPK1, AKT1, MAPK3	36	120	8205	9.49653	0.275933	0.00278114	0.00160504
KEGG_PATHWAY	hsa04650:Natural killer cell mediated cytotoxicity	5	13.8889	0.00192059	CASP3, MAPK1, TNF, ICAM1, MAPK3	36	126	8205	9.04431	0.320508	0.00329948	0.00192059
KEGG_PATHWAY	hsa05416:Viral myocarditis	4	11.1111	0.0020603	CASP8, CCND1, CASP3, ICAM1	36	60	8205	15.1944	0.33936	0.00350949	0.0020603
KEGG_PATHWAY	hsa04623:Cytosolic DNA-sensing pathway	4	11.1111	0.00237009	NFKBIA, IL6, IL1B, RELA	36	63	8205	14.4709	0.379329	0.00400327	0.00237009
KEGG_PATHWAY	hsa04371:Apelin signaling pathway	5	13.8889	0.00274761	CCND1, NOS3, MAPK1, AKT1, MAPK3	36	139	8205	8.19844	0.424796	0.00460225	0.00274761
KEGG_PATHWAY	hsa04934:Cushing syndrome	5	13.8889	0.00406675	CCND1, MAPK1, CTNNB1, EGFR, MAPK3	36	155	8205	7.35215	0.559164	0.00675551	0.00406675
KEGG_PATHWAY	hsa04217:Necroptosis	5	13.8889	0.00445354	MAPK8, CASP8, IL1B, STAT3, TNF	36	159	8205	7.16719	0.592274	0.00733739	0.00445354
KEGG_PATHWAY	hsa04310:Wnt signaling pathway	5	13.8889	0.0056442	MAPK8, CCND1, MYC, CTNNB1, TP53	36	170	8205	6.70343	0.679444	0.00922345	0.0056442
KEGG_PATHWAY	hsa04540:Gap junction	4	11.1111	0.00609018	EGF, MAPK1, EGFR, MAPK3	36	88	8205	10.3598	0.707084	0.00987198	0.00609018
KEGG_PATHWAY	hsa04350:TGF-beta signaling pathway	4	11.1111	0.0075273	MYC, MAPK1, TNF, MAPK3	36	95	8205	9.59649	0.781006	0.0121039	0.0075273
KEGG_PATHWAY	hsa04060:Cytokine-cytokine receptor interaction	6	16.6667	0.00777651	IL10, IL6, CXCL8, IL1B, CCL2, TNF	36	295	8205	4.63559	0.791786	0.0124054	0.00777651
KEGG_PATHWAY	hsa04914:Progesterone-mediated oocyte maturation	4	11.1111	0.00914975	MAPK8, MAPK1, AKT1, MAPK3	36	102	8205	8.93791	0.84238	0.0144811	0.00914975
KEGG_PATHWAY	hsa04726:Serotonergic synapse	4	11.1111	0.0126711	CASP3, MAPK1, PTGS2, MAPK3	36	115	8205	7.92754	0.922939	0.0198976	0.0126711
KEGG_PATHWAY	hsa05332:Graft-versus-host disease	3	8.33333	0.0136779	IL6, IL1B, TNF	36	42	8205	16.2798	0.937227	0.0213121	0.0136779
KEGG_PATHWAY	hsa04611:Platelet activation	4	11.1111	0.0155064	NOS3, MAPK1, AKT1, MAPK3	36	124	8205	7.35215	0.95677	0.0239754	0.0155064
KEGG_PATHWAY	hsa04810:Regulation of actin cytoskeleton	5	13.8889	0.015708	EGF, MAPK1, AKT1, EGFR, MAPK3	36	229	8205	4.97635	0.958512	0.0241015	0.015708
KEGG_PATHWAY	hsa04020:Calcium signaling pathway	5	13.8889	0.0183576	EGF, NOS3, ERBB2, EGFR, VEGFA	36	240	8205	4.74826	0.975867	0.0279537	0.0183576
KEGG_PATHWAY	hsa04910:Insulin signaling pathway	4	11.1111	0.0201887	MAPK8, MAPK1, AKT1, MAPK3	36	137	8205	6.6545	0.983418	0.0305108	0.0201887
KEGG_PATHWAY	hsa04723:Retrograde endocannabinoid signaling	4	11.1111	0.0246983	MAPK8, MAPK1, PTGS2, MAPK3	36	148	8205	6.15991	0.99344	0.0370475	0.0246983
KEGG_PATHWAY	hsa04150:mTOR signaling pathway	4	11.1111	0.0282946	MAPK1, AKT1, TNF, MAPK3	36	156	8205	5.84402	0.996878	0.0421275	0.0282946
KEGG_PATHWAY	hsa04929:GnRH secretion	3	8.33333	0.0302117	MAPK1, AKT1, MAPK3	36	64	8205	10.6836	0.997901	0.0446512	0.0302117
KEGG_PATHWAY	hsa04022:cGMP-PKG signaling pathway	4	11.1111	0.0336736	NOS3, MAPK1, AKT1, MAPK3	36	167	8205	5.45908	0.998977	0.0494044	0.0336736
KEGG_PATHWAY	hsa05016:Huntington disease	5	13.8889	0.0400337	MAPK8, CASP8, CASP3, PPARG, TP53	36	306	8205	3.72413	0.999729	0.05831	0.0400337
KEGG_PATHWAY	hsa04613:Neutrophil extracellular trap formation	4	11.1111	0.0465245	MAPK1, AKT1, RELA, MAPK3	36	190	8205	4.79825	0.999931	0.0672764	0.0465245
KEGG_PATHWAY	hsa04666:Fc gamma R-mediated phagocytosis	3	8.33333	0.0639708	MAPK1, AKT1, MAPK3	36	97	8205	7.04897	0.999998	0.0918438	0.0639708
KEGG_PATHWAY	hsa04640:Hematopoietic cell lineage	3	8.33333	0.0663018	IL6, IL1B, TNF	36	99	8205	6.90657	0.999999	0.0945154	0.0663018
KEGG_PATHWAY	hsa05014:Amyotrophic lateral sclerosis	5	13.8889	0.0676462	CASP3, CAT, TNF, TP53, BCL2L1	36	364	8205	3.13072	0.999999	0.0957527	0.0676462
KEGG_PATHWAY	hsa04916:Melanogenesis	3	8.33333	0.0686613	MAPK1, CTNNB1, MAPK3	36	101	8205	6.7698	0.999999	0.09651	0.0686613
KEGG_PATHWAY	hsa04928:Parathyroid hormone synthesis, secretion and action	3	8.33333	0.0746806	MAPK1, EGFR, MAPK3	36	106	8205	6.45047	1	0.104242	0.0746806
KEGG_PATHWAY	hsa04725:Cholinergic synapse	3	8.33333	0.0833822	MAPK1, AKT1, MAPK3	36	113	8205	6.05088	1	0.115585	0.0833822
KEGG_PATHWAY	hsa04152:AMPK signaling pathway	3	8.33333	0.0936901	CCND1, AKT1, PPARG	36	121	8205	5.65083	1	0.128984	0.0936901

## Sheet: Reactome
Category	Term	Count	%	PValue	Genes	List Total	Pop Hits	Pop Total	Fold Enrichment	Bonferroni	Benjamini	FDR
REACTOME_PATHWAY	R-HSA-6785807~Interleukin-4 and Interleukin-13 signaling	20	55.5556	5.21184e-30	IL10, VCAM1, CXCL8, MMP2, STAT3, PTGS2, HIF1A, TNF, MMP9, ICAM1, VEGFA, IL6, CCND1, MYC, IL1B, CCL2, AKT1, HMOX1, TP53, BCL2L1	36	108	10946	56.3066	3.31473e-27	3.31473e-27	2.70494e-27
REACTOME_PATHWAY	R-HSA-449147~Signaling by Interleukins	27	75	8.32073e-29	CXCL8, PTGS2, HIF1A, TNF, RELA, ICAM1, MAPK8, CASP8, CCND1, MYC, CASP3, CCL2, AKT1, MAPK1, HMOX1, MAPK3, IL10, VCAM1, MMP2, STAT3, MMP9, VEGFA, NFKBIA, IL6, IL1B, TP53, BCL2L1	36	473	10946	17.3562	5.29198e-26	2.64599e-26	2.15923e-26
REACTOME_PATHWAY	R-HSA-1280215~Cytokine Signaling in Immune system	27	75	6.78097e-24	CXCL8, PTGS2, HIF1A, TNF, RELA, ICAM1, MAPK8, CASP8, CCND1, MYC, CASP3, CCL2, AKT1, MAPK1, HMOX1, MAPK3, IL10, VCAM1, MMP2, STAT3, MMP9, VEGFA, NFKBIA, IL6, IL1B, TP53, BCL2L1	36	730	10946	11.2459	4.3127e-21	1.43757e-21	1.17311e-21
REACTOME_PATHWAY	R-HSA-168256~Immune System	30	83.3333	2.26294e-16	CXCL8, PTGS2, HIF1A, TNF, RELA, ICAM1, MAPK8, CASP8, CCND1, MYC, CASP3, CCL2, AKT1, MAPK1, HMOX1, MAPK3, IL10, VCAM1, NOS3, MMP2, STAT3, MMP9, VEGFA, NFKBIA, IL6, IL1B, CAT, CTNNB1, TP53, BCL2L1	36	2024	10946	4.50675	1.4122e-13	3.59807e-14	2.93616e-14
REACTOME_PATHWAY	R-HSA-6783783~Interleukin-10 signaling	9	25	1.33241e-12	IL10, IL6, CXCL8, IL1B, STAT3, CCL2, PTGS2, TNF, ICAM1	36	47	10946	58.2234	8.47393e-10	1.6841e-10	1.37429e-10
REACTOME_PATHWAY	R-HSA-9009391~Extra-nuclear estrogen signaling	10	27.7778	1.58878e-12	CCND1, EGF, NOS3, MMP2, MAPK1, AKT1, ESR1, MMP9, EGFR, MAPK3	36	77	10946	39.4877	1.01043e-09	1.6841e-10	1.37429e-10
REACTOME_PATHWAY	R-HSA-109606~Intrinsic Pathway for Apoptosis	9	25	5.0689e-12	MAPK8, CASP8, CASP3, STAT3, MAPK1, AKT1, TP53, BCL2L1, MAPK3	36	55	10946	49.7545	3.22385e-09	4.60546e-10	3.75823e-10
REACTOME_PATHWAY	R-HSA-162582~Signal Transduction	28	77.7778	3.46264e-11	CXCL8, HIF1A, TNF, RELA, EGFR, MAPK8, CASP8, CCND1, MYC, CASP3, ERBB2, CCL2, AKT1, MAPK1, MAPK3, EGF, NOS3, MMP2, STAT3, MMP9, ESR1, VEGFA, NFKBIA, IL6, CTNNB1, PPARG, TP53, BCL2L1	36	2591	10946	3.28582	2.20224e-08	2.7528e-09	2.24639e-09
REACTOME_PATHWAY	R-HSA-5357801~Programmed Cell Death	11	30.5556	7.5694e-10	MAPK8, CASP8, IL1B, CASP3, STAT3, MAPK1, CTNNB1, AKT1, TP53, BCL2L1, MAPK3	36	213	10946	15.7024	4.81414e-07	5.34904e-08	4.36502e-08
REACTOME_PATHWAY	R-HSA-8939211~ESR-mediated signaling	11	30.5556	1.18411e-09	CCND1, EGF, NOS3, MYC, MMP2, MAPK1, AKT1, ESR1, MMP9, EGFR, MAPK3	36	223	10946	14.9983	7.53094e-07	7.53095e-08	6.14554e-08
REACTOME_PATHWAY	R-HSA-9006934~Signaling by Receptor Tyrosine Kinases	14	38.8889	3.34869e-09	NOS3, EGF, STAT3, HIF1A, ESR1, MMP9, EGFR, VEGFA, MYC, ERBB2, AKT1, MAPK1, CTNNB1, MAPK3	36	524	10946	8.12362	2.12976e-06	1.86449e-07	1.52149e-07
REACTOME_PATHWAY	R-HSA-109581~Apoptosis	10	27.7778	3.5179e-09	MAPK8, CASP8, CASP3, STAT3, MAPK1, CTNNB1, AKT1, TP53, BCL2L1, MAPK3	36	180	10946	16.892	2.23738e-06	1.86449e-07	1.52149e-07
REACTOME_PATHWAY	R-HSA-1643685~Disease	22	61.1111	3.96326e-09	IL10, EGF, STAT3, ESR1, EGFR, RELA, VEGFA, NFKBIA, IL6, MAPK8, CASP8, CCND1, MYC, IL1B, ERBB2, AKT1, MAPK1, HMOX1, CTNNB1, TP53, BCL2L1, MAPK3	36	1748	10946	3.82679	2.52063e-06	1.93895e-07	1.58226e-07
REACTOME_PATHWAY	R-HSA-2262752~Cellular responses to stress	16	44.4444	5.36464e-09	CXCL8, STAT3, HIF1A, RELA, VEGFA, IL6, MAPK8, MYC, CAT, CCL2, AKT1, MAPK1, HMOX1, PPARA, TP53, MAPK3	36	789	10946	6.16589	3.41191e-06	2.43708e-07	1.98875e-07
REACTOME_PATHWAY	R-HSA-8953897~Cellular responses to stimuli	16	44.4444	6.8237e-09	CXCL8, STAT3, HIF1A, RELA, VEGFA, IL6, MAPK8, MYC, CAT, CCL2, AKT1, MAPK1, HMOX1, PPARA, TP53, MAPK3	36	803	10946	6.05839	4.33986e-06	2.89325e-07	2.361e-07
REACTOME_PATHWAY	R-HSA-9634638~Estrogen-dependent nuclear events downstream of ESR-membrane signaling	6	16.6667	1.00982e-08	CCND1, EGF, MAPK1, AKT1, EGFR, MAPK3	36	24	10946	76.0139	6.42243e-06	4.01403e-07	3.2756e-07
REACTOME_PATHWAY	R-HSA-8848021~Signaling by PTK6	7	19.4444	1.57535e-08	CCND1, EGF, ERBB2, STAT3, AKT1, HIF1A, EGFR	36	54	10946	39.4146	1.00192e-05	5.56625e-07	4.54227e-07
REACTOME_PATHWAY	R-HSA-9006927~Signaling by Non-Receptor Tyrosine Kinases	7	19.4444	1.57535e-08	CCND1, EGF, ERBB2, STAT3, AKT1, HIF1A, EGFR	36	54	10946	39.4146	1.00192e-05	5.56625e-07	4.54227e-07
REACTOME_PATHWAY	R-HSA-9006931~Signaling by Nuclear Receptors	11	30.5556	1.99567e-08	CCND1, EGF, NOS3, MYC, MMP2, MAPK1, AKT1, ESR1, MMP9, EGFR, MAPK3	36	299	10946	11.186	1.26924e-05	6.68024e-07	5.45133e-07
REACTOME_PATHWAY	R-HSA-168142~Toll Like Receptor 10 (TLR10) Cascade	7	19.4444	5.46465e-07	NFKBIA, MAPK8, CASP8, MAPK1, TP53, RELA, MAPK3	36	97	10946	21.9422	0.000347491	1.57978e-05	1.28916e-05
REACTOME_PATHWAY	R-HSA-168176~Toll Like Receptor 5 (TLR5) Cascade	7	19.4444	5.46465e-07	NFKBIA, MAPK8, CASP8, MAPK1, TP53, RELA, MAPK3	36	97	10946	21.9422	0.000347491	1.57978e-05	1.28916e-05
REACTOME_PATHWAY	R-HSA-975871~MyD88 cascade initiated on plasma membrane	7	19.4444	5.46465e-07	NFKBIA, MAPK8, CASP8, MAPK1, TP53, RELA, MAPK3	36	97	10946	21.9422	0.000347491	1.57978e-05	1.28916e-05
REACTOME_PATHWAY	R-HSA-5663202~Diseases of signal transduction by growth factor receptors and second messengers	11	30.5556	6.38146e-07	EGF, MYC, ERBB2, STAT3, MAPK1, CTNNB1, AKT1, ESR1, EGFR, BCL2L1, MAPK3	36	433	10946	7.72428	0.000405778	1.76461e-05	1.43999e-05
REACTOME_PATHWAY	R-HSA-9658195~Leishmania infection	8	22.2222	7.04427e-07	IL10, IL6, MAPK8, IL1B, MAPK1, HMOX1, RELA, MAPK3	36	164	10946	14.832	0.000447915	1.86673e-05	1.52332e-05
REACTOME_PATHWAY	R-HSA-975138~TRAF6 mediated induction of NFkB and MAP kinases upon TLR7/8 or 9 activation	7	19.4444	7.7996e-07	NFKBIA, MAPK8, CASP8, MAPK1, TP53, RELA, MAPK3	36	103	10946	20.664	0.000495932	1.98422e-05	1.6192e-05
REACTOME_PATHWAY	R-HSA-975155~MyD88 dependent cascade initiated on endosome	7	19.4444	8.25826e-07	NFKBIA, MAPK8, CASP8, MAPK1, TP53, RELA, MAPK3	36	104	10946	20.4653	0.000525088	1.98496e-05	1.6198e-05
REACTOME_PATHWAY	R-HSA-168181~Toll Like Receptor 7/8 (TLR7/8) Cascade	7	19.4444	8.7388e-07	NFKBIA, MAPK8, CASP8, MAPK1, TP53, RELA, MAPK3	36	105	10946	20.2704	0.000555633	1.98496e-05	1.6198e-05
REACTOME_PATHWAY	R-HSA-168164~Toll Like Receptor 3 (TLR3) Cascade	7	19.4444	8.7388e-07	NFKBIA, MAPK8, CASP8, MAPK1, TP53, RELA, MAPK3	36	105	10946	20.2704	0.000555633	1.98496e-05	1.6198e-05
REACTOME_PATHWAY	R-HSA-6811558~PI5P, PP2A and IER3 Regulate PI3K/AKT Signaling	7	19.4444	9.24202e-07	EGF, ERBB2, MAPK1, AKT1, ESR1, EGFR, MAPK3	36	106	10946	20.0791	0.00058762	2.02687e-05	1.654e-05
REACTOME_PATHWAY	R-HSA-168138~Toll Like Receptor 9 (TLR9) Cascade	7	19.4444	1.03198e-06	NFKBIA, MAPK8, CASP8, MAPK1, TP53, RELA, MAPK3	36	108	10946	19.7073	0.000656123	2.18779e-05	1.78532e-05
REACTOME_PATHWAY	R-HSA-937061~TRIF(TICAM1)-mediated TLR4 signaling	7	19.4444	1.14984e-06	NFKBIA, MAPK8, CASP8, MAPK1, TP53, RELA, MAPK3	36	110	10946	19.349	0.000731031	2.28531e-05	1.8649e-05
REACTOME_PATHWAY	R-HSA-166166~MyD88-independent TLR4 cascade	7	19.4444	1.14984e-06	NFKBIA, MAPK8, CASP8, MAPK1, TP53, RELA, MAPK3	36	110	10946	19.349	0.000731031	2.28531e-05	1.8649e-05
REACTOME_PATHWAY	R-HSA-166058~MyD88:MAL(TIRAP) cascade initiated on plasma membrane	7	19.4444	1.34711e-06	NFKBIA, MAPK8, CASP8, MAPK1, TP53, RELA, MAPK3	36	113	10946	18.8353	0.000856398	2.4479e-05	1.99758e-05
REACTOME_PATHWAY	R-HSA-168188~Toll Like Receptor TLR6:TLR2 Cascade	7	19.4444	1.34711e-06	NFKBIA, MAPK8, CASP8, MAPK1, TP53, RELA, MAPK3	36	113	10946	18.8353	0.000856398	2.4479e-05	1.99758e-05
REACTOME_PATHWAY	R-HSA-199418~Negative regulation of the PI3K/AKT network	7	19.4444	1.34711e-06	EGF, ERBB2, MAPK1, AKT1, ESR1, EGFR, MAPK3	36	113	10946	18.8353	0.000856398	2.4479e-05	1.99758e-05
REACTOME_PATHWAY	R-HSA-1257604~PIP3 activates AKT signaling	9	25	1.50006e-06	EGF, ERBB2, MAPK1, AKT1, PPARG, ESR1, TP53, EGFR, MAPK3	36	267	10946	10.2491	0.000953586	2.6298e-05	2.14601e-05
REACTOME_PATHWAY	R-HSA-168179~Toll Like Receptor TLR1:TLR2 Cascade	7	19.4444	1.57126e-06	NFKBIA, MAPK8, CASP8, MAPK1, TP53, RELA, MAPK3	36	116	10946	18.3482	0.000998824	2.6298e-05	2.14601e-05
REACTOME_PATHWAY	R-HSA-181438~Toll Like Receptor 2 (TLR2) Cascade	7	19.4444	1.57126e-06	NFKBIA, MAPK8, CASP8, MAPK1, TP53, RELA, MAPK3	36	116	10946	18.3482	0.000998824	2.6298e-05	2.14601e-05
REACTOME_PATHWAY	R-HSA-2559583~Cellular Senescence	8	22.2222	2.4119e-06	IL6, MAPK8, CXCL8, STAT3, MAPK1, TP53, RELA, MAPK3	36	197	10946	12.3474	0.0015328	3.93326e-05	3.20969e-05
REACTOME_PATHWAY	R-HSA-212436~Generic Transcription Pathway	16	44.4444	2.52345e-06	ESR1, EGFR, RELA, VEGFA, IL6, CCND1, MYC, CAT, ERBB2, AKT1, MAPK1, CTNNB1, PPARG, PPARA, TP53, MAPK3	36	1256	10946	3.87332	0.00160363	4.01228e-05	3.27418e-05
REACTOME_PATHWAY	R-HSA-5663205~Infectious disease	14	38.8889	3.96625e-06	IL10, EGFR, RELA, VEGFA, NFKBIA, IL6, MAPK8, IL1B, AKT1, MAPK1, HMOX1, CTNNB1, BCL2L1, MAPK3	36	960	10946	4.43414	0.00251936	6.15253e-05	5.0207e-05
REACTOME_PATHWAY	R-HSA-9006925~Intracellular signaling by second messengers	9	25	4.45987e-06	EGF, ERBB2, MAPK1, AKT1, PPARG, ESR1, TP53, EGFR, MAPK3	36	309	10946	8.85599	0.00283247	6.75352e-05	5.51113e-05
REACTOME_PATHWAY	R-HSA-1266738~Developmental Biology	15	41.6667	5.21821e-06	MMP2, STAT3, TNF, MMP9, EGFR, RELA, MAPK8, MYC, ERBB2, AKT1, MAPK1, CTNNB1, PPARG, PPARA, MAPK3	36	1152	10946	3.95906	0.00331329	7.7181e-05	6.29826e-05
REACTOME_PATHWAY	R-HSA-8864260~Transcriptional regulation by the AP-2 (TFAP2) family of transcription factors	5	13.8889	5.98518e-06	MYC, ERBB2, ESR1, EGFR, VEGFA	36	38	10946	40.0073	0.00379935	8.47207e-05	6.91352e-05
REACTOME_PATHWAY	R-HSA-166016~Toll Like Receptor 4 (TLR4) Cascade	7	19.4444	5.99439e-06	NFKBIA, MAPK8, CASP8, MAPK1, TP53, RELA, MAPK3	36	146	10946	14.578	0.00380518	8.47207e-05	6.91352e-05
REACTOME_PATHWAY	R-HSA-8853884~Transcriptional Regulation by VENTX	5	13.8889	6.6541e-06	IL6, CCND1, CTNNB1, TP53, RELA	36	39	10946	38.9815	0.00422308	9.20001e-05	7.50756e-05
REACTOME_PATHWAY	R-HSA-446652~Interleukin-1 family signaling	7	19.4444	7.85097e-06	NFKBIA, MAPK8, CASP8, IL1B, STAT3, TP53, RELA	36	153	10946	13.911	0.00498079	0.000106239	8.66948e-05
REACTOME_PATHWAY	R-HSA-73857~RNA Polymerase II Transcription	16	44.4444	8.23709e-06	ESR1, EGFR, RELA, VEGFA, IL6, CCND1, MYC, CAT, ERBB2, AKT1, MAPK1, CTNNB1, PPARG, PPARA, TP53, MAPK3	36	1380	10946	3.52528	0.00522511	0.000109141	8.90635e-05
REACTOME_PATHWAY	R-HSA-168249~Innate Immune System	14	38.8889	1.29899e-05	NOS3, MMP9, RELA, NFKBIA, MAPK8, CASP8, IL1B, CAT, MAPK1, HMOX1, CTNNB1, TP53, BCL2L1, MAPK3	36	1069	10946	3.98202	0.00822762	0.00016731	0.000136531
REACTOME_PATHWAY	R-HSA-8866910~TFAP2 (AP-2) family regulates transcription of growth factors and their receptors	4	11.1111	1.32736e-05	ERBB2, ESR1, EGFR, VEGFA	36	15	10946	81.0815	0.0084065	0.00016731	0.000136531
REACTOME_PATHWAY	R-HSA-168898~Toll-like Receptor Cascades	7	19.4444	1.34163e-05	NFKBIA, MAPK8, CASP8, MAPK1, TP53, RELA, MAPK3	36	168	10946	12.669	0.00849654	0.00016731	0.000136531
REACTOME_PATHWAY	R-HSA-2559582~Senescence-Associated Secretory Phenotype (SASP)	6	16.6667	2.60572e-05	IL6, CXCL8, STAT3, MAPK1, RELA, MAPK3	36	112	10946	16.2887	0.016436	0.0003187	0.000260071
REACTOME_PATHWAY	R-HSA-74160~Gene expression (Transcription)	16	44.4444	2.69707e-05	ESR1, EGFR, RELA, VEGFA, IL6, CCND1, MYC, CAT, ERBB2, AKT1, MAPK1, CTNNB1, PPARG, PPARA, TP53, MAPK3	36	1520	10946	3.20058	0.0170073	0.000323648	0.000264109
REACTOME_PATHWAY	R-HSA-1251932~PLCG1 events in ERBB2 signaling	3	8.33333	5.9358e-05	EGF, ERBB2, EGFR	36	4	10946	228.042	0.0370491	0.000699105	0.000570496
REACTOME_PATHWAY	R-HSA-5683057~MAPK family signaling cascades	8	22.2222	6.26366e-05	IL6, EGF, MYC, ERBB2, MAPK1, EGFR, BCL2L1, MAPK3	36	325	10946	7.48444	0.039055	0.000724307	0.000591062
REACTOME_PATHWAY	R-HSA-157118~Signaling by NOTCH	7	19.4444	9.05878e-05	CCND1, EGF, MYC, AKT1, HIF1A, TP53, EGFR	36	236	10946	9.0186	0.055988	0.00102882	0.000839554
REACTOME_PATHWAY	R-HSA-8863795~Downregulation of ERBB2 signaling	4	11.1111	0.000103374	EGF, ERBB2, AKT1, EGFR	36	29	10946	41.9387	0.0636347	0.00115344	0.000941252
REACTOME_PATHWAY	R-HSA-73887~Death Receptor Signaling	6	16.6667	0.000119258	NFKBIA, MAPK8, CASP8, CASP3, TNF, RELA	36	154	10946	11.8463	0.0730473	0.00130773	0.00106716
REACTOME_PATHWAY	R-HSA-5660668~CLEC7A/inflammasome pathway	3	8.33333	0.000147799	CASP8, IL1B, RELA	36	6	10946	152.028	0.0897239	0.00159323	0.00130013
REACTOME_PATHWAY	R-HSA-5684996~MAPK1/MAPK3 signaling	7	19.4444	0.000258781	IL6, EGF, ERBB2, MAPK1, EGFR, BCL2L1, MAPK3	36	286	10946	7.44192	0.151772	0.00271599	0.00221635
REACTOME_PATHWAY	R-HSA-3108232~SUMO E3 ligases SUMOylate target proteins	6	16.6667	0.000260496	NFKBIA, PPARG, PPARA, ESR1, TP53, RELA	36	182	10946	10.0238	0.152697	0.00271599	0.00221635
REACTOME_PATHWAY	R-HSA-8951430~RUNX3 regulates WNT signaling	3	8.33333	0.000274785	CCND1, MYC, CTNNB1	36	8	10946	114.021	0.160364	0.00281876	0.00230021
REACTOME_PATHWAY	R-HSA-2990846~SUMOylation	6	16.6667	0.000302717	NFKBIA, PPARG, PPARA, ESR1, TP53, RELA	36	188	10946	9.7039	0.175153	0.003056	0.00249381
REACTOME_PATHWAY	R-HSA-2219528~PI3K/AKT Signaling in Cancer	5	13.8889	0.000321045	EGF, ERBB2, AKT1, ESR1, EGFR	36	104	10946	14.6181	0.184715	0.00319038	0.00260347
REACTOME_PATHWAY	R-HSA-445989~TAK1-dependent IKK and NF-kappa-B activation	4	11.1111	0.000387623	NFKBIA, CASP8, TP53, RELA	36	45	10946	27.0272	0.218528	0.00379121	0.00309377
REACTOME_PATHWAY	R-HSA-9711123~Cellular response to chemical stress	6	16.6667	0.000393427	MYC, STAT3, CAT, HMOX1, AKT1, PPARA	36	199	10946	9.1675	0.221409	0.00379121	0.00309377
REACTOME_PATHWAY	R-HSA-450341~Activation of the AP-1 family of transcription factors	3	8.33333	0.000439847	MAPK8, MAPK1, MAPK3	36	10	10946	91.2167	0.244068	0.00417526	0.00340717
REACTOME_PATHWAY	R-HSA-9020702~Interleukin-1 signaling	5	13.8889	0.000470824	NFKBIA, CASP8, IL1B, TP53, RELA	36	115	10946	13.2198	0.258822	0.00440359	0.00359349
REACTOME_PATHWAY	R-HSA-1227986~Signaling by ERBB2	4	11.1111	0.00052958	EGF, ERBB2, AKT1, EGFR	36	50	10946	24.3244	0.286021	0.00488134	0.00398336
REACTOME_PATHWAY	R-HSA-8878166~Transcriptional regulation by RUNX2	5	13.8889	0.000570765	CCND1, MAPK1, AKT1, ESR1, MAPK3	36	121	10946	12.5643	0.30449	0.00518581	0.00423181
REACTOME_PATHWAY	R-HSA-8847993~ERBB2 Activates PTK6 Signaling	3	8.33333	0.00075782	EGF, ERBB2, EGFR	36	13	10946	70.1667	0.382549	0.00669408	0.00546262
REACTOME_PATHWAY	R-HSA-111461~Cytochrome c-mediated apoptotic response	3	8.33333	0.00075782	CASP3, MAPK1, MAPK3	36	13	10946	70.1667	0.382549	0.00669408	0.00546262
REACTOME_PATHWAY	R-HSA-168643~Nucleotide-binding domain, leucine rich repeat containing receptor (NLR) signaling pathways	4	11.1111	0.000778575	CASP8, HMOX1, RELA, BCL2L1	36	57	10946	21.3372	0.390652	0.0067832	0.00553535
REACTOME_PATHWAY	R-HSA-2454202~Fc epsilon receptor (FCERI) signaling	5	13.8889	0.000837701	NFKBIA, MAPK8, MAPK1, RELA, MAPK3	36	134	10946	11.3454	0.413159	0.0071997	0.00587523
REACTOME_PATHWAY	R-HSA-5218859~Regulated Necrosis	4	11.1111	0.000904602	CASP8, IL1B, CASP3, TP53	36	60	10946	20.2704	0.437625	0.00767102	0.00625984
REACTOME_PATHWAY	R-HSA-8943724~Regulation of PTEN gene transcription	4	11.1111	0.000949314	MAPK1, PPARG, TP53, MAPK3	36	61	10946	19.9381	0.453407	0.00794426	0.00648281
REACTOME_PATHWAY	R-HSA-6807070~PTEN Regulation	5	13.8889	0.000986587	MAPK1, AKT1, PPARG, TP53, MAPK3	36	140	10946	10.8591	0.466224	0.00814895	0.00664985
REACTOME_PATHWAY	R-HSA-6785631~ERBB2 Regulates Cell Motility	3	8.33333	0.00101605	EGF, ERBB2, EGFR	36	15	10946	60.8111	0.476144	0.00828475	0.00676067
REACTOME_PATHWAY	R-HSA-9665348~Signaling by ERBB2 ECD mutants	3	8.33333	0.00115888	EGF, ERBB2, EGFR	36	16	10946	57.0104	0.521679	0.00909932	0.00742539
REACTOME_PATHWAY	R-HSA-1963642~PI3K events in ERBB2 signaling	3	8.33333	0.00115888	EGF, ERBB2, EGFR	36	16	10946	57.0104	0.521679	0.00909932	0.00742539
REACTOME_PATHWAY	R-HSA-1963640~GRB2 events in ERBB2 signaling	3	8.33333	0.00115888	EGF, ERBB2, EGFR	36	16	10946	57.0104	0.521679	0.00909932	0.00742539
REACTOME_PATHWAY	R-HSA-881907~Gastrin-CREB signalling pathway via PKC and MAPK	3	8.33333	0.00147165	MAPK1, EGFR, MAPK3	36	18	10946	50.6759	0.608064	0.0114142	0.00931445
REACTOME_PATHWAY	R-HSA-9725371~Nuclear events stimulated by ALK signaling in cancer	3	8.33333	0.00164149	STAT3, MAPK1, MAPK3	36	19	10946	48.0088	0.648253	0.0125781	0.0102642
REACTOME_PATHWAY	R-HSA-111471~Apoptotic factor-mediated response	3	8.33333	0.00182022	CASP3, MAPK1, MAPK3	36	20	10946	45.6083	0.68611	0.013684	0.0111667
REACTOME_PATHWAY	R-HSA-5673001~RAF/MAP kinase cascade	6	16.6667	0.00182884	EGF, ERBB2, MAPK1, EGFR, BCL2L1, MAPK3	36	280	10946	6.51548	0.68783	0.013684	0.0111667
REACTOME_PATHWAY	R-HSA-2219530~Constitutive Signaling by Aberrant PI3K in Cancer	4	11.1111	0.00193352	EGF, ERBB2, ESR1, EGFR	36	78	10946	15.5926	0.707973	0.014299	0.0116686
REACTOME_PATHWAY	R-HSA-622312~Inflammasomes	3	8.33333	0.00200779	HMOX1, RELA, BCL2L1	36	21	10946	43.4365	0.721472	0.0145108	0.0118414
REACTOME_PATHWAY	R-HSA-445144~Signal transduction by L1	3	8.33333	0.00200779	MAPK1, EGFR, MAPK3	36	21	10946	43.4365	0.721472	0.0145108	0.0118414
REACTOME_PATHWAY	R-HSA-9665686~Signaling by ERBB2 TMD/JMD mutants	3	8.33333	0.00220414	EGF, ERBB2, EGFR	36	22	10946	41.4621	0.754236	0.015576	0.0127106
REACTOME_PATHWAY	R-HSA-1250196~SHC1 events in ERBB2 signaling	3	8.33333	0.00220414	EGF, ERBB2, EGFR	36	22	10946	41.4621	0.754236	0.015576	0.0127106
REACTOME_PATHWAY	R-HSA-381340~Transcriptional regulation of white adipocyte differentiation	4	11.1111	0.0023902	PPARG, PPARA, TNF, RELA	36	84	10946	14.4788	0.781722	0.0166551	0.0135912
REACTOME_PATHWAY	R-HSA-112409~RAF-independent MAPK1/3 activation	3	8.33333	0.00240923	IL6, MAPK1, MAPK3	36	23	10946	39.6594	0.784354	0.0166551	0.0135912
REACTOME_PATHWAY	R-HSA-982772~Growth hormone receptor signaling	3	8.33333	0.00262299	STAT3, MAPK1, MAPK3	36	24	10946	38.0069	0.81183	0.0179378	0.014638
REACTOME_PATHWAY	R-HSA-9664565~Signaling by ERBB2 KD Mutants	3	8.33333	0.00284536	EGF, ERBB2, EGFR	36	25	10946	36.4867	0.836711	0.0192516	0.01571
REACTOME_PATHWAY	R-HSA-1227990~Signaling by ERBB2 in Cancer	3	8.33333	0.00307631	EGF, ERBB2, EGFR	36	26	10946	35.0833	0.859078	0.0201704	0.0164598
REACTOME_PATHWAY	R-HSA-9660826~Purinergic signaling in leishmaniasis infection	3	8.33333	0.00307631	IL1B, HMOX1, RELA	36	26	10946	35.0833	0.859078	0.0201704	0.0164598
REACTOME_PATHWAY	R-HSA-9664424~Cell recruitment (pro-inflammatory response)	3	8.33333	0.00307631	IL1B, HMOX1, RELA	36	26	10946	35.0833	0.859078	0.0201704	0.0164598
REACTOME_PATHWAY	R-HSA-201556~Signaling by ALK	3	8.33333	0.00331576	MYC, STAT3, HIF1A	36	27	10946	33.784	0.879044	0.0215186	0.01756
REACTOME_PATHWAY	R-HSA-8878159~Transcriptional regulation by RUNX3	4	11.1111	0.00349157	CCND1, MYC, CTNNB1, TP53	36	96	10946	12.669	0.891881	0.0224307	0.0183043
REACTOME_PATHWAY	R-HSA-5620971~Pyroptosis	3	8.33333	0.00356368	IL1B, CASP3, TP53	36	28	10946	32.5774	0.896744	0.0226388	0.0184741
REACTOME_PATHWAY	R-HSA-193704~p75 NTR receptor-mediated signalling	4	11.1111	0.00359516	NFKBIA, MAPK8, CASP3, RELA	36	97	10946	12.5384	0.898798	0.0226388	0.0184741
REACTOME_PATHWAY	R-HSA-4420097~VEGFA-VEGFR2 Pathway	4	11.1111	0.00380795	NOS3, CTNNB1, AKT1, VEGFA	36	99	10946	12.2851	0.911653	0.0235875	0.0192483
REACTOME_PATHWAY	R-HSA-5218920~VEGFR2 mediated vascular permeability	3	8.33333	0.00382	NOS3, CTNNB1, AKT1	36	29	10946	31.454	0.912329	0.0235875	0.0192483
REACTOME_PATHWAY	R-HSA-5607764~CLEC7A (Dectin-1) signaling	4	11.1111	0.00402831	NFKBIA, CASP8, IL1B, RELA	36	101	10946	12.0418	0.923248	0.024508	0.0199995
REACTOME_PATHWAY	R-HSA-114452~Activation of BH3-only proteins	3	8.33333	0.00408467	MAPK8, AKT1, TP53	36	30	10946	30.4056	0.925961	0.024508	0.0199995
REACTOME_PATHWAY	R-HSA-4090294~SUMOylation of intracellular receptors	3	8.33333	0.00408467	PPARG, PPARA, ESR1	36	30	10946	30.4056	0.925961	0.024508	0.0199995
REACTOME_PATHWAY	R-HSA-450282~MAPK targets/ Nuclear events mediated by MAP kinases	3	8.33333	0.00435764	MAPK8, MAPK1, MAPK3	36	31	10946	29.4247	0.937807	0.0259015	0.0211366
REACTOME_PATHWAY	R-HSA-2871796~FCERI mediated MAPK activation	3	8.33333	0.00463885	MAPK8, MAPK1, MAPK3	36	32	10946	28.5052	0.948034	0.0273177	0.0222923
REACTOME_PATHWAY	R-HSA-194138~Signaling by VEGF	4	11.1111	0.00486025	NOS3, CTNNB1, AKT1, VEGFA	36	108	10946	11.2613	0.95489	0.0283589	0.0231419
REACTOME_PATHWAY	R-HSA-2559585~Oncogene Induced Senescence	3	8.33333	0.00492826	MAPK1, TP53, MAPK3	36	33	10946	27.6414	0.956809	0.0284943	0.0232524
REACTOME_PATHWAY	R-HSA-2173796~SMAD2/SMAD3:SMAD4 heterotrimer regulates transcription	3	8.33333	0.00584513	MYC, MAPK1, MAPK3	36	36	10946	25.338	0.975969	0.033491	0.0273299
REACTOME_PATHWAY	R-HSA-111465~Apoptotic cleavage of cellular proteins	3	8.33333	0.00649639	CASP8, CASP3, CTNNB1	36	38	10946	24.0044	0.98416	0.0368902	0.0301038
REACTOME_PATHWAY	R-HSA-2559580~Oxidative Stress Induced Senescence	4	11.1111	0.00728985	MAPK8, MAPK1, TP53, MAPK3	36	125	10946	9.72978	0.99047	0.0410296	0.0334817
REACTOME_PATHWAY	R-HSA-422475~Axon guidance	7	19.4444	0.00750965	MAPK8, MMP2, ERBB2, MAPK1, MMP9, EGFR, MAPK3	36	553	10946	3.8488	0.991722	0.0418959	0.0341886
REACTOME_PATHWAY	R-HSA-9675108~Nervous system development	7	19.4444	0.00925401	MAPK8, MMP2, ERBB2, MAPK1, MMP9, EGFR, MAPK3	36	578	10946	3.68233	0.997296	0.0511787	0.0417637
REACTOME_PATHWAY	R-HSA-76002~Platelet activation, signaling and aggregation	5	13.8889	0.00949902	EGF, MAPK1, AKT1, MAPK3, VEGFA	36	263	10946	5.78052	0.997689	0.0520809	0.0424999
REACTOME_PATHWAY	R-HSA-5621481~C-type lectin receptors (CLRs)	4	11.1111	0.0103295	NFKBIA, CASP8, IL1B, RELA	36	142	10946	8.56495	0.998645	0.0561499	0.0458205
REACTOME_PATHWAY	R-HSA-2173793~Transcriptional activity of SMAD2/SMAD3:SMAD4 heterotrimer	3	8.33333	0.0114804	MYC, MAPK1, MAPK3	36	51	10946	17.8856	0.999353	0.0618772	0.0504941
REACTOME_PATHWAY	R-HSA-75153~Apoptotic execution phase	3	8.33333	0.0119158	CASP8, CASP3, CTNNB1	36	52	10946	17.5417	0.999511	0.0631537	0.0515358
REACTOME_PATHWAY	R-HSA-383280~Nuclear Receptor transcription pathway	3	8.33333	0.0119158	PPARG, PPARA, ESR1	36	52	10946	17.5417	0.999511	0.0631537	0.0515358
REACTOME_PATHWAY	R-HSA-9652169~Signaling by MAP2K mutants	2	5.55556	0.0127306	MAPK1, MAPK3	36	4	10946	152.028	0.999711	0.0669145	0.0546047
REACTOME_PATHWAY	R-HSA-109582~Hemostasis	7	19.4444	0.0129137	EGF, NOS3, MAPK1, AKT1, TP53, MAPK3, VEGFA	36	621	10946	3.42736	0.999743	0.0673204	0.054936
REACTOME_PATHWAY	R-HSA-9700206~Signaling by ALK in cancer	3	8.33333	0.0132651	STAT3, MAPK1, MAPK3	36	55	10946	16.5848	0.999795	0.0680369	0.0555207
REACTOME_PATHWAY	R-HSA-9725370~Signaling by ALK fusions and activated point mutants	3	8.33333	0.0132651	STAT3, MAPK1, MAPK3	36	55	10946	16.5848	0.999795	0.0680369	0.0555207
REACTOME_PATHWAY	R-HSA-5688426~Deubiquitination	5	13.8889	0.0145105	NFKBIA, MYC, HIF1A, ESR1, TP53	36	298	10946	5.1016	0.999908	0.0738292	0.0602474
REACTOME_PATHWAY	R-HSA-1236394~Signaling by ERBB4	3	8.33333	0.0146778	EGF, ESR1, EGFR	36	58	10946	15.727	0.999918	0.0740879	0.0604585
REACTOME_PATHWAY	R-HSA-1474244~Extracellular matrix organization	5	13.8889	0.014839	VCAM1, CASP3, MMP2, MMP9, ICAM1	36	300	10946	5.06759	0.999926	0.0743121	0.0606415
REACTOME_PATHWAY	R-HSA-1834949~Cytosolic sensors of pathogen-associated DNA	3	8.33333	0.0176886	NFKBIA, CTNNB1, RELA	36	64	10946	14.2526	0.999988	0.0865379	0.0706182
REACTOME_PATHWAY	R-HSA-9707564~Cytoprotection by HMOX1	3	8.33333	0.0176886	STAT3, HMOX1, PPARA	36	64	10946	14.2526	0.999988	0.0865379	0.0706182
REACTOME_PATHWAY	R-HSA-450294~MAP kinase activation	3	8.33333	0.0176886	MAPK8, MAPK1, MAPK3	36	64	10946	14.2526	0.999988	0.0865379	0.0706182
REACTOME_PATHWAY	R-HSA-5674499~Negative feedback regulation of MAPK pathway	2	5.55556	0.0190367	MAPK1, MAPK3	36	6	10946	101.352	0.999995	0.0917223	0.0748488
REACTOME_PATHWAY	R-HSA-8857538~PTK6 promotes HIF1A stabilization	2	5.55556	0.0190367	HIF1A, EGFR	36	6	10946	101.352	0.999995	0.0917223	0.0748488
REACTOME_PATHWAY	R-HSA-448424~Interleukin-17 signaling	3	8.33333	0.0220728	MAPK8, MAPK1, MAPK3	36	72	10946	12.669	0.999999	0.103701	0.0846239
REACTOME_PATHWAY	R-HSA-444257~RSK activation	2	5.55556	0.0221751	MAPK1, MAPK3	36	7	10946	86.873	0.999999	0.103701	0.0846239
REACTOME_PATHWAY	R-HSA-5603029~IkBA variant leads to EDA-ID	2	5.55556	0.0221751	NFKBIA, RELA	36	7	10946	86.873	0.999999	0.103701	0.0846239
REACTOME_PATHWAY	R-HSA-9635465~Suppression of apoptosis	2	5.55556	0.0221751	MAPK1, MAPK3	36	7	10946	86.873	0.999999	0.103701	0.0846239
REACTOME_PATHWAY	R-HSA-5638303~Inhibition of Signaling by Overexpressed EGFR	2	5.55556	0.0253037	EGF, EGFR	36	8	10946	76.0139	1	0.115778	0.0944792
REACTOME_PATHWAY	R-HSA-5638302~Signaling by Overexpressed Wild-Type EGFR in Cancer	2	5.55556	0.0253037	EGF, EGFR	36	8	10946	76.0139	1	0.115778	0.0944792
REACTOME_PATHWAY	R-HSA-4411364~Binding of TCF/LEF:CTNNB1 to target gene promoters	2	5.55556	0.0253037	MYC, CTNNB1	36	8	10946	76.0139	1	0.115778	0.0944792
REACTOME_PATHWAY	R-HSA-168928~DDX58/IFIH1-mediated induction of interferon-alpha/beta	3	8.33333	0.0281158	NFKBIA, CASP8, RELA	36	82	10946	11.124	1	0.124667	0.101733
REACTOME_PATHWAY	R-HSA-112411~MAPK1 (ERK2) activation	2	5.55556	0.0284226	IL6, MAPK1	36	9	10946	67.5679	1	0.124667	0.101733
REACTOME_PATHWAY	R-HSA-9662834~CD163 mediating an anti-inflammatory response	2	5.55556	0.0284226	IL10, IL6	36	9	10946	67.5679	1	0.124667	0.101733
REACTOME_PATHWAY	R-HSA-111453~BH3-only proteins associate with and inactivate anti-apoptotic BCL-2 members	2	5.55556	0.0284226	STAT3, BCL2L1	36	9	10946	67.5679	1	0.124667	0.101733
REACTOME_PATHWAY	R-HSA-212718~EGFR interacts with phospholipase C-gamma	2	5.55556	0.0284226	EGF, EGFR	36	9	10946	67.5679	1	0.124667	0.101733
REACTOME_PATHWAY	R-HSA-448706~Interleukin-1 processing	2	5.55556	0.0284226	IL1B, RELA	36	9	10946	67.5679	1	0.124667	0.101733
REACTOME_PATHWAY	R-HSA-69202~Cyclin E associated events during G1/S transition	3	8.33333	0.028753	CCND1, MYC, AKT1	36	83	10946	10.99	1	0.125253	0.102211
REACTOME_PATHWAY	R-HSA-69656~Cyclin A:Cdk2-associated events at S phase entry	3	8.33333	0.0300448	CCND1, MYC, AKT1	36	85	10946	10.7314	1	0.12999	0.106076
REACTOME_PATHWAY	R-HSA-9701898~STAT3 nuclear events downstream of ALK signaling	2	5.55556	0.0315317	STAT3, HIF1A	36	10	10946	60.8111	1	0.133081	0.108599
REACTOME_PATHWAY	R-HSA-74749~Signal attenuation	2	5.55556	0.0315317	MAPK1, MAPK3	36	10	10946	60.8111	1	0.133081	0.108599
REACTOME_PATHWAY	R-HSA-110056~MAPK3 (ERK1) activation	2	5.55556	0.0315317	IL6, MAPK3	36	10	10946	60.8111	1	0.133081	0.108599
REACTOME_PATHWAY	R-HSA-69278~Cell Cycle, Mitotic	6	16.6667	0.0315962	CCND1, MYC, MAPK1, AKT1, TP53, MAPK3	36	561	10946	3.25193	1	0.133081	0.108599
REACTOME_PATHWAY	R-HSA-5689880~Ub-specific processing proteases	4	11.1111	0.0326964	NFKBIA, MYC, HIF1A, TP53	36	220	10946	5.52828	1	0.136809	0.111641
REACTOME_PATHWAY	R-HSA-4755510~SUMOylation of immune response proteins	2	5.55556	0.0346313	NFKBIA, RELA	36	11	10946	55.2828	1	0.139402	0.113757
REACTOME_PATHWAY	R-HSA-9627069~Regulation of the apoptosome activity	2	5.55556	0.0346313	MAPK1, MAPK3	36	11	10946	55.2828	1	0.139402	0.113757
REACTOME_PATHWAY	R-HSA-1234158~Regulation of gene expression by Hypoxia-inducible Factor	2	5.55556	0.0346313	HIF1A, VEGFA	36	11	10946	55.2828	1	0.139402	0.113757
REACTOME_PATHWAY	R-HSA-1059683~Interleukin-6 signaling	2	5.55556	0.0346313	IL6, STAT3	36	11	10946	55.2828	1	0.139402	0.113757
REACTOME_PATHWAY	R-HSA-351906~Apoptotic cleavage of cell adhesion proteins	2	5.55556	0.0346313	CASP3, CTNNB1	36	11	10946	55.2828	1	0.139402	0.113757
REACTOME_PATHWAY	R-HSA-111458~Formation of apoptosome	2	5.55556	0.0346313	MAPK1, MAPK3	36	11	10946	55.2828	1	0.139402	0.113757
REACTOME_PATHWAY	R-HSA-170834~Signaling by TGF-beta Receptor Complex	3	8.33333	0.0354377	MYC, MAPK1, MAPK3	36	93	10946	9.80824	1	0.141751	0.115674
REACTOME_PATHWAY	R-HSA-9692914~SARS-CoV-1-host interactions	3	8.33333	0.0375504	NFKBIA, RELA, BCL2L1	36	96	10946	9.50174	1	0.147182	0.120106
REACTOME_PATHWAY	R-HSA-170968~Frs2-mediated activation	2	5.55556	0.0377212	MAPK1, MAPK3	36	12	10946	50.6759	1	0.147182	0.120106
REACTOME_PATHWAY	R-HSA-1474151~Tetrahydrobiopterin (BH4) synthesis, recycling, salvage and regulation	2	5.55556	0.0377212	NOS3, AKT1	36	12	10946	50.6759	1	0.147182	0.120106
REACTOME_PATHWAY	R-HSA-264870~Caspase-mediated cleavage of cytoskeletal proteins	2	5.55556	0.0377212	CASP8, CASP3	36	12	10946	50.6759	1	0.147182	0.120106
REACTOME_PATHWAY	R-HSA-392499~Metabolism of proteins	12	33.3333	0.03849	NFKBIA, IL6, MYC, MMP2, STAT3, CTNNB1, PPARG, PPARA, HIF1A, ESR1, TP53, RELA	36	1970	10946	1.85212	1	0.149266	0.121807
REACTOME_PATHWAY	R-HSA-209560~NF-kB is activated and signals survival	2	5.55556	0.0408014	NFKBIA, RELA	36	13	10946	46.7778	1	0.152645	0.124564
REACTOME_PATHWAY	R-HSA-1358803~Downregulation of ERBB2:ERBB3 signaling	2	5.55556	0.0408014	ERBB2, AKT1	36	13	10946	46.7778	1	0.152645	0.124564
REACTOME_PATHWAY	R-HSA-202670~ERKs are inactivated	2	5.55556	0.0408014	MAPK1, MAPK3	36	13	10946	46.7778	1	0.152645	0.124564
REACTOME_PATHWAY	R-HSA-879415~Advanced glycosylation endproduct receptor signaling	2	5.55556	0.0408014	MAPK1, MAPK3	36	13	10946	46.7778	1	0.152645	0.124564
REACTOME_PATHWAY	R-HSA-203615~eNOS activation	2	5.55556	0.0408014	NOS3, AKT1	36	13	10946	46.7778	1	0.152645	0.124564
REACTOME_PATHWAY	R-HSA-179812~GRB2 events in EGFR signaling	2	5.55556	0.0408014	EGF, EGFR	36	13	10946	46.7778	1	0.152645	0.124564
REACTOME_PATHWAY	R-HSA-9679506~SARS-CoV Infections	5	13.8889	0.0419056	NFKBIA, AKT1, RELA, BCL2L1, VEGFA	36	414	10946	3.67217	1	0.15586	0.127187
REACTOME_PATHWAY	R-HSA-6804759~Regulation of TP53 Activity through Association with Co-factors	2	5.55556	0.0438721	AKT1, TP53	36	14	10946	43.4365	1	0.159444	0.130112
REACTOME_PATHWAY	R-HSA-180336~SHC1 events in EGFR signaling	2	5.55556	0.0438721	EGF, EGFR	36	14	10946	43.4365	1	0.159444	0.130112
REACTOME_PATHWAY	R-HSA-162658~Golgi Cisternae Pericentriolar Stack Reorganization	2	5.55556	0.0438721	MAPK1, MAPK3	36	14	10946	43.4365	1	0.159444	0.130112
REACTOME_PATHWAY	R-HSA-169893~Prolonged ERK activation events	2	5.55556	0.0438721	MAPK1, MAPK3	36	14	10946	43.4365	1	0.159444	0.130112
REACTOME_PATHWAY	R-HSA-9755511~KEAP1-NFE2L2 pathway	3	8.33333	0.0456961	MYC, HMOX1, AKT1	36	107	10946	8.52492	1	0.165129	0.134751
REACTOME_PATHWAY	R-HSA-5637812~Signaling by EGFRvIII in Cancer	2	5.55556	0.0469333	EGF, EGFR	36	15	10946	40.5407	1	0.166757	0.13608
REACTOME_PATHWAY	R-HSA-1502540~Signaling by Activin	2	5.55556	0.0469333	MAPK1, MAPK3	36	15	10946	40.5407	1	0.166757	0.13608
REACTOME_PATHWAY	R-HSA-5637810~Constitutive Signaling by EGFRvIII	2	5.55556	0.0469333	EGF, EGFR	36	15	10946	40.5407	1	0.166757	0.13608
REACTOME_PATHWAY	R-HSA-193639~p75NTR signals via NF-kB	2	5.55556	0.0499849	NFKBIA, RELA	36	16	10946	38.0069	1	0.174673	0.142539
REACTOME_PATHWAY	R-HSA-844456~The NLRP3 inflammasome	2	5.55556	0.0499849	HMOX1, RELA	36	16	10946	38.0069	1	0.174673	0.142539
REACTOME_PATHWAY	R-HSA-1295596~Spry regulation of FGF signaling	2	5.55556	0.0499849	MAPK1, MAPK3	36	16	10946	38.0069	1	0.174673	0.142539
REACTOME_PATHWAY	R-HSA-187037~Signaling by NTRK1 (TRKA)	3	8.33333	0.0519932	STAT3, MAPK1, MAPK3	36	115	10946	7.93188	1	0.180698	0.147456
REACTOME_PATHWAY	R-HSA-1810476~RIP-mediated NFkB activation via ZBP1	2	5.55556	0.053027	NFKBIA, RELA	36	17	10946	35.7712	1	0.181318	0.147963
REACTOME_PATHWAY	R-HSA-180292~GAB1 signalosome	2	5.55556	0.053027	EGF, EGFR	36	17	10946	35.7712	1	0.181318	0.147963
REACTOME_PATHWAY	R-HSA-202131~Metabolism of nitric oxide: NOS3 activation and regulation	2	5.55556	0.053027	NOS3, AKT1	36	17	10946	35.7712	1	0.181318	0.147963
REACTOME_PATHWAY	R-HSA-373760~L1CAM interactions	3	8.33333	0.0552529	MAPK1, EGFR, MAPK3	36	119	10946	7.66527	1	0.187919	0.153349
REACTOME_PATHWAY	R-HSA-9758274~Regulation of NF-kappa B signaling	2	5.55556	0.0560597	CASP8, TP53	36	18	10946	33.784	1	0.189649	0.154761
REACTOME_PATHWAY	R-HSA-9006936~Signaling by TGFB family members	3	8.33333	0.0577443	MYC, MAPK1, MAPK3	36	122	10946	7.47678	1	0.194314	0.158568
REACTOME_PATHWAY	R-HSA-5637815~Signaling by Ligand-Responsive EGFR Variants in Cancer	2	5.55556	0.0590829	EGF, EGFR	36	19	10946	32.0058	1	0.196737	0.160545
REACTOME_PATHWAY	R-HSA-1236382~Constitutive Signaling by Ligand-Responsive EGFR Cancer Variants	2	5.55556	0.0590829	EGF, EGFR	36	19	10946	32.0058	1	0.196737	0.160545
REACTOME_PATHWAY	R-HSA-8978934~Metabolism of cofactors	2	5.55556	0.0620968	NOS3, AKT1	36	20	10946	30.4056	1	0.205696	0.167855
REACTOME_PATHWAY	R-HSA-1606322~ZBP1(DAI) mediated induction of type I IFNs	2	5.55556	0.0651012	NFKBIA, RELA	36	21	10946	28.9577	1	0.21453	0.175065
REACTOME_PATHWAY	R-HSA-69206~G1/S Transition	3	8.33333	0.065449	CCND1, MYC, AKT1	36	131	10946	6.9631	1	0.214565	0.175093
REACTOME_PATHWAY	R-HSA-1640170~Cell Cycle	6	16.6667	0.0671407	CCND1, MYC, MAPK1, AKT1, TP53, MAPK3	36	692	10946	2.63632	1	0.217634	0.177598
REACTOME_PATHWAY	R-HSA-166520~Signaling by NTRKs	3	8.33333	0.0680909	STAT3, MAPK1, MAPK3	36	134	10946	6.80721	1	0.217634	0.177598
REACTOME_PATHWAY	R-HSA-198753~ERK/MAPK targets	2	5.55556	0.0680963	MAPK1, MAPK3	36	22	10946	27.6414	1	0.217634	0.177598
REACTOME_PATHWAY	R-HSA-1181150~Signaling by NODAL	2	5.55556	0.0680963	MAPK1, MAPK3	36	22	10946	27.6414	1	0.217634	0.177598
REACTOME_PATHWAY	R-HSA-9768919~NPAS4 regulates expression of target genes	2	5.55556	0.0680963	MAPK1, MAPK3	36	22	10946	27.6414	1	0.217634	0.177598
REACTOME_PATHWAY	R-HSA-9637690~Response of Mtb to phagocytosis	2	5.55556	0.0710821	MAPK1, MAPK3	36	23	10946	26.4396	1	0.226041	0.184458
REACTOME_PATHWAY	R-HSA-372790~Signaling by GPCR	6	16.6667	0.0732995	CXCL8, MAPK1, CCL2, AKT1, EGFR, MAPK3	36	710	10946	2.56948	1	0.228647	0.186584
REACTOME_PATHWAY	R-HSA-1474228~Degradation of the extracellular matrix	3	8.33333	0.0734801	CASP3, MMP2, MMP9	36	140	10946	6.51548	1	0.228647	0.186584
REACTOME_PATHWAY	R-HSA-8940973~RUNX2 regulates osteoblast differentiation	2	5.55556	0.0740586	MAPK1, MAPK3	36	24	10946	25.338	1	0.228647	0.186584
REACTOME_PATHWAY	R-HSA-5357786~TNFR1-induced proapoptotic signaling	2	5.55556	0.0740586	CASP8, TNF	36	24	10946	25.338	1	0.228647	0.186584
REACTOME_PATHWAY	R-HSA-5668599~RHO GTPases Activate NADPH Oxidases	2	5.55556	0.0740586	MAPK1, MAPK3	36	24	10946	25.338	1	0.228647	0.186584
REACTOME_PATHWAY	R-HSA-6783589~Interleukin-6 family signaling	2	5.55556	0.0740586	IL6, STAT3	36	24	10946	25.338	1	0.228647	0.186584
REACTOME_PATHWAY	R-HSA-9678108~SARS-CoV-1 Infection	3	8.33333	0.0753067	NFKBIA, RELA, BCL2L1	36	142	10946	6.42371	1	0.231377	0.188813
REACTOME_PATHWAY	R-HSA-933542~TRAF6 mediated NF-kB activation	2	5.55556	0.0770258	NFKBIA, RELA	36	25	10946	24.3244	1	0.233278	0.190364
REACTOME_PATHWAY	R-HSA-9013507~NOTCH3 Activation and Transmission of Signal to the Nucleus	2	5.55556	0.0770258	EGF, EGFR	36	25	10946	24.3244	1	0.233278	0.190364
REACTOME_PATHWAY	R-HSA-1643713~Signaling by EGFR in Cancer	2	5.55556	0.0770258	EGF, EGFR	36	25	10946	24.3244	1	0.233278	0.190364
REACTOME_PATHWAY	R-HSA-597592~Post-translational protein modification	9	25	0.0805091	NFKBIA, IL6, MYC, PPARG, PPARA, HIF1A, ESR1, TP53, RELA	36	1441	10946	1.89903	1	0.242672	0.198029
REACTOME_PATHWAY	R-HSA-453279~Mitotic G1 phase and G1/S transition	3	8.33333	0.0818141	CCND1, MYC, AKT1	36	149	10946	6.12192	1	0.24419	0.199268
REACTOME_PATHWAY	R-HSA-9018519~Estrogen-dependent gene expression	3	8.33333	0.0827578	CCND1, MYC, ESR1	36	150	10946	6.08111	1	0.24419	0.199268
REACTOME_PATHWAY	R-HSA-9635486~Infection with Mycobacterium tuberculosis	2	5.55556	0.0829326	MAPK1, MAPK3	36	27	10946	22.5226	1	0.24419	0.199268
REACTOME_PATHWAY	R-HSA-5357769~Caspase activation via extrinsic apoptotic signalling pathway	2	5.55556	0.0829326	CASP8, CASP3	36	27	10946	22.5226	1	0.24419	0.199268
REACTOME_PATHWAY	R-HSA-380994~ATF4 activates genes in response to endoplasmic reticulum stress	2	5.55556	0.0829326	CXCL8, CCL2	36	27	10946	22.5226	1	0.24419	0.199268
REACTOME_PATHWAY	R-HSA-5654732~Negative regulation of FGFR3 signaling	2	5.55556	0.0888026	MAPK1, MAPK3	36	29	10946	20.9693	1	0.259075	0.211415
REACTOME_PATHWAY	R-HSA-442742~CREB1 phosphorylation through NMDA receptor-mediated activation of RAS signaling	2	5.55556	0.0888026	MAPK1, MAPK3	36	29	10946	20.9693	1	0.259075	0.211415
REACTOME_PATHWAY	R-HSA-2173795~Downregulation of SMAD2/3:SMAD4 transcriptional activity	2	5.55556	0.0917239	MAPK1, MAPK3	36	30	10946	20.2704	1	0.265165	0.216385
REACTOME_PATHWAY	R-HSA-6804758~Regulation of TP53 Activity through Acetylation	2	5.55556	0.0917239	AKT1, TP53	36	30	10946	20.2704	1	0.265165	0.216385
REACTOME_PATHWAY	R-HSA-5260271~Diseases of Immune System	2	5.55556	0.0946361	NFKBIA, RELA	36	31	10946	19.6165	1	0.268699	0.219268
REACTOME_PATHWAY	R-HSA-5654733~Negative regulation of FGFR4 signaling	2	5.55556	0.0946361	MAPK1, MAPK3	36	31	10946	19.6165	1	0.268699	0.219268
REACTOME_PATHWAY	R-HSA-5602358~Diseases associated with the TLR signaling cascade	2	5.55556	0.0946361	NFKBIA, RELA	36	31	10946	19.6165	1	0.268699	0.219268
REACTOME_PATHWAY	R-HSA-182971~EGFR downregulation	2	5.55556	0.0946361	EGF, EGFR	36	31	10946	19.6165	1	0.268699	0.219268
REACTOME_PATHWAY	R-HSA-69242~S Phase	3	8.33333	0.0953273	CCND1, MYC, AKT1	36	163	10946	5.59611	1	0.269459	0.219888
REACTOME_PATHWAY	R-HSA-456926~Thrombin signalling through proteinase activated receptors (PARs)	2	5.55556	0.0975392	MAPK1, MAPK3	36	32	10946	19.0035	1	0.272083	0.22203
REACTOME_PATHWAY	R-HSA-8941326~RUNX2 regulates bone development	2	5.55556	0.0975392	MAPK1, MAPK3	36	32	10946	19.0035	1	0.272083	0.22203
REACTOME_PATHWAY	R-HSA-381042~PERK regulates gene expression	2	5.55556	0.0975392	CXCL8, CCL2	36	32	10946	19.0035	1	0.272083	0.22203

## Sheet: Wilkly
Category	Term	Count	%	PValue	Genes	List Total	Pop Hits	Pop Total	Fold Enrichment	Bonferroni	Benjamini	FDR
WIKIPATHWAYS	WP4659~Gastrin signaling pathway	17	47.2222	3.86347e-21	CXCL8, STAT3, PTGS2, EGFR, RELA, VEGFA, NFKBIA, MAPK8, CCND1, MYC, CASP3, AKT1, MAPK1, CTNNB1, PPARG, BCL2L1, MAPK3	36	115	7967	32.7147	1.63425e-18	1.05923e-18	5.39609e-19
WIKIPATHWAYS	WP4754~IL-18 signaling pathway	21	58.3333	4.99638e-21	IL10, CXCL8, MMP2, PTGS2, TNF, MMP9, RELA, ICAM1, VEGFA, NFKBIA, IL6, CASP8, IL1B, CASP3, CCL2, MAPK1, HMOX1, CTNNB1, TP53, BCL2L1, MAPK3	36	273	7967	17.0235	2.11347e-18	1.05923e-18	5.39609e-19
WIKIPATHWAYS	WP3646~Hepatitis C and hepatocellular carcinoma	14	38.8889	2.9886e-20	CXCL8, STAT3, PTGS2, HIF1A, VEGFA, IL6, MAPK8, CCND1, MYC, CASP3, AKT1, TP53, BCL2L1, MAPK3	36	56	7967	55.3264	1.26418e-17	4.22389e-18	2.15179e-18
WIKIPATHWAYS	WP2036~TNF-related weak inducer of apoptosis (TWEAK) signaling pathway	13	36.1111	6.24723e-20	TNF, MMP9, RELA, NFKBIA, IL6, MAPK8, CASP8, CASP3, CCL2, AKT1, MAPK1, CTNNB1, MAPK3	36	42	7967	68.4993	2.64258e-17	6.62207e-18	3.37351e-18
WIKIPATHWAYS	WP2324~AGE/RAGE pathway	14	38.8889	3.14481e-19	NOS3, MMP2, STAT3, HIF1A, MMP9, EGFR, RELA, NFKBIA, MAPK8, CASP8, CASP3, AKT1, MAPK1, MAPK3	36	66	7967	46.9436	1.33026e-16	2.6668e-17	1.35856e-17
WIKIPATHWAYS	WP3617~Photodynamic therapy-induced NF-kB survival signaling	12	33.3333	7.92719e-19	IL6, VCAM1, CXCL8, CCND1, IL1B, MMP2, PTGS2, TNF, MMP9, RELA, ICAM1, VEGFA	36	35	7967	75.8762	3.3532e-16	5.60188e-17	2.85379e-17
WIKIPATHWAYS	WP2431~Spinal cord injury	15	41.6667	2.80626e-17	CXCL8, PTGS2, TNF, MMP9, EGFR, ICAM1, IL6, CCND1, MYC, IL1B, CASP3, CCL2, MAPK1, TP53, MAPK3	36	121	7967	27.4346	1.18705e-14	1.69979e-15	8.65932e-16
WIKIPATHWAYS	WP3303~RAC1/PAK1/p38/MMP2 pathway	13	36.1111	3.81407e-17	MMP2, STAT3, EGFR, RELA, NFKBIA, MAPK8, MYC, ERBB2, AKT1, MAPK1, CTNNB1, TP53, MAPK3	36	68	7967	42.3084	1.61335e-14	2.02146e-15	1.0298e-15
WIKIPATHWAYS	WP2828~Bladder cancer	11	30.5556	5.01464e-16	CXCL8, CCND1, EGF, MYC, MMP2, ERBB2, MAPK1, TP53, MMP9, EGFR, VEGFA	36	40	7967	60.859	2.34812e-13	2.19514e-14	1.11828e-14
WIKIPATHWAYS	WP5055~Burn wound healing	14	38.8889	5.17722e-16	CXCL8, EGF, MMP2, TNF, MMP9, ICAM1, VEGFA, NFKBIA, IL6, IL1B, CASP3, CCL2, AKT1, TP53	36	113	7967	27.4184	2.34812e-13	2.19514e-14	1.11828e-14
WIKIPATHWAYS	WP4263~Pancreatic adenocarcinoma pathway	13	36.1111	1.16936e-15	EGF, STAT3, EGFR, RELA, VEGFA, MAPK8, CCND1, ERBB2, AKT1, MAPK1, TP53, BCL2L1, MAPK3	36	89	7967	32.3255	5.16587e-13	4.50735e-14	2.2962e-14
WIKIPATHWAYS	WP2374~Oncostatin M signaling pathway	12	33.3333	1.55257e-15	NFKBIA, MAPK8, CASP3, STAT3, MAPK1, CCL2, AKT1, HIF1A, TP53, RELA, MAPK3, VEGFA	36	65	7967	40.8564	6.57474e-13	5.48574e-14	2.79462e-14
WIKIPATHWAYS	WP2034~Leptin signaling pathway	12	33.3333	9.71814e-15	MAPK8, CCND1, NOS3, IL1B, ERBB2, STAT3, MAPK1, AKT1, ESR1, RELA, BCL2L1, MAPK3	36	76	7967	34.943	4.13269e-12	3.16961e-13	1.61471e-13
WIKIPATHWAYS	WP4806~EGFR tyrosine kinase inhibitor resistance	12	33.3333	3.09622e-14	IL6, CCND1, EGF, MYC, ERBB2, STAT3, MAPK1, AKT1, EGFR, BCL2L1, MAPK3, VEGFA	36	84	7967	31.6151	1.31025e-11	9.37713e-13	4.77703e-13
WIKIPATHWAYS	WP4298~Acute viral myocarditis	12	33.3333	4.05834e-14	IL10, IL6, CASP8, CCND1, CASP3, STAT3, MAPK1, AKT1, TNF, MMP9, BCL2L1, MAPK3	36	86	7967	30.8798	1.71883e-11	1.14716e-12	5.84401e-13
WIKIPATHWAYS	WP2203~Thymic stromal lymphopoietin (TSLP) signaling pathway	10	27.7778	2.42425e-13	NFKBIA, IL6, MAPK8, CXCL8, MYC, STAT3, MAPK1, AKT1, RELA, MAPK3	36	47	7967	47.0863	1.02566e-10	6.42427e-12	3.27274e-12
WIKIPATHWAYS	WP4255~Non-small cell lung cancer	11	30.5556	2.9188e-13	CASP8, CCND1, EGF, CASP3, ERBB2, STAT3, MAPK1, AKT1, TP53, EGFR, MAPK3	36	72	7967	33.8106	1.23464e-10	7.27983e-12	3.70859e-12
WIKIPATHWAYS	WP5087~Malignant pleural mesothelioma	18	50	5.52172e-13	IL10, EGF, MMP2, HIF1A, MMP9, EGFR, VEGFA, IL6, MAPK8, CCND1, MYC, IL1B, CCL2, AKT1, MAPK1, CTNNB1, TP53, MAPK3	36	440	7967	9.05341	2.33591e-10	1.30067e-11	6.62607e-12
WIKIPATHWAYS	WP4747~Netrin-UNC5B signaling pathway	10	27.7778	6.45001e-13	IL10, VCAM1, CASP3, MAPK1, CCL2, AKT1, TNF, TP53, ICAM1, MAPK3	36	52	7967	42.5588	2.72852e-10	1.43937e-11	7.33265e-12
WIKIPATHWAYS	WP4666~Hepatitis B infection	13	36.1111	7.94156e-13	CXCL8, STAT3, TNF, MMP9, RELA, IL6, MAPK8, CASP8, MYC, CASP3, AKT1, MAPK1, MAPK3	36	151	7967	19.0528	3.35922e-10	1.68361e-11	8.57688e-12
WIKIPATHWAYS	WP231~TNF-alpha signaling pathway	11	30.5556	3.70537e-12	NFKBIA, IL6, MAPK8, CASP8, CASP3, MAPK1, CCL2, AKT1, TNF, BCL2L1, MAPK3	36	92	7967	26.4604	1.56737e-09	7.48131e-11	3.81123e-11
WIKIPATHWAYS	WP4155~Endometrial cancer	10	27.7778	4.01665e-12	CCND1, EGF, MYC, ERBB2, MAPK1, CTNNB1, AKT1, TP53, EGFR, MAPK3	36	63	7967	35.1279	1.69905e-09	7.74118e-11	3.94362e-11
WIKIPATHWAYS	WP3888~VEGFA-VEGFR2 signaling pathway	17	47.2222	6.66131e-12	CXCL8, NOS3, MMP2, STAT3, PTGS2, RELA, ICAM1, VEGFA, NFKBIA, MAPK8, CCND1, CCL2, AKT1, MAPK1, CTNNB1, BCL2L1, MAPK3	36	432	7967	8.70878	2.81775e-09	1.228e-10	6.25584e-11
WIKIPATHWAYS	WP75~Toll-like receptor signaling pathway	11	30.5556	1.17444e-11	NFKBIA, IL6, MAPK8, CXCL8, CASP8, IL1B, MAPK1, AKT1, TNF, RELA, MAPK3	36	103	7967	23.6346	4.96787e-09	2.07485e-10	1.057e-10
WIKIPATHWAYS	WP4216~Chromosomal and microsatellite instability in colorectal cancer	10	27.7778	1.59955e-11	MAPK8, CCND1, MYC, CASP3, MAPK1, CTNNB1, AKT1, PTGS2, TP53, MAPK3	36	73	7967	30.3158	6.76607e-09	2.71283e-10	1.38201e-10
WIKIPATHWAYS	WP2037~Prolactin signaling pathway	10	27.7778	2.32654e-11	NFKBIA, MAPK8, MYC, CASP3, ERBB2, STAT3, MAPK1, AKT1, RELA, MAPK3	36	76	7967	29.1192	9.84126e-09	3.79406e-10	1.93282e-10
WIKIPATHWAYS	WP4396~Nonalcoholic fatty liver disease	12	33.3333	2.95594e-11	IL6, MAPK8, VCAM1, CXCL8, CASP8, IL1B, CASP3, CCL2, AKT1, PPARA, TNF, RELA	36	155	7967	17.1333	1.25036e-08	4.64192e-10	2.36475e-10
WIKIPATHWAYS	WP5113~Antiviral and anti-inflammatory effects of Nrf2 on SARS-CoV-2 pathway	8	22.2222	5.19725e-11	NFKBIA, IL6, CXCL8, IL1B, HMOX1, CCL2, TNF, RELA	36	32	7967	55.3264	2.19844e-08	7.76567e-10	3.9561e-10
WIKIPATHWAYS	WP5144~NRP1-triggered signaling pathways in pancreatic cancer	9	25	5.31143e-11	EGF, MMP2, MAPK1, AKT1, MMP9, RELA, EGFR, MAPK3, VEGFA	36	54	7967	36.8843	2.24673e-08	7.76567e-10	3.9561e-10
WIKIPATHWAYS	WP4481~Resistin as a regulator of inflammation	8	22.2222	6.57618e-11	NFKBIA, IL6, CXCL8, MAPK1, AKT1, TNF, RELA, MAPK3	36	33	7967	53.6498	2.78173e-08	9.29434e-10	4.73485e-10
WIKIPATHWAYS	WP2355~Corticotropin-releasing hormone signaling pathway	10	27.7778	1.35302e-10	NFKBIA, MAPK8, CXCL8, NOS3, CASP3, MAPK1, CTNNB1, AKT1, RELA, MAPK3	36	92	7967	24.055	5.72328e-08	1.79276e-09	9.1329e-10
WIKIPATHWAYS	WP673~ErbB signaling pathway	10	27.7778	1.35302e-10	MAPK8, CCND1, EGF, MYC, ERBB2, MAPK1, AKT1, TP53, EGFR, MAPK3	36	92	7967	24.055	5.72328e-08	1.79276e-09	9.1329e-10
WIKIPATHWAYS	WP4630~Measles virus infection	11	30.5556	1.92369e-10	NFKBIA, IL6, MAPK8, CASP8, CCND1, IL1B, CASP3, STAT3, TP53, RELA, BCL2L1	36	136	7967	17.8997	8.13719e-08	2.47165e-09	1.25914e-09
WIKIPATHWAYS	WP4658~Small cell lung cancer	10	27.7778	1.99546e-10	NFKBIA, CASP8, CCND1, MYC, CASP3, AKT1, PTGS2, TP53, RELA, BCL2L1	36	96	7967	23.0527	8.44079e-08	2.48845e-09	1.2677e-09
WIKIPATHWAYS	WP3624~Lung fibrosis	9	25	2.19203e-10	IL6, CXCL8, EGF, IL1B, MMP2, HMOX1, CCL2, TNF, MMP9	36	64	7967	31.1211	9.27228e-08	2.65549e-09	1.35279e-09
WIKIPATHWAYS	WP5285~Immune infiltration in pancreatic cancer	8	22.2222	2.3242e-10	IL10, IL6, CXCL8, IL1B, CCL2, TNF, MMP9, VEGFA	36	39	7967	45.396	9.83137e-08	2.73739e-09	1.39452e-09
WIKIPATHWAYS	WP4329~miRNAs involvement in the immune response in sepsis	9	25	2.49211e-10	IL10, NFKBIA, IL6, MAPK8, VCAM1, CXCL8, TNF, RELA, ICAM1	36	65	7967	30.6423	1.05416e-07	2.85583e-09	1.45485e-09
WIKIPATHWAYS	WP4262~Breast cancer pathway	11	30.5556	7.02414e-10	CCND1, EGF, MYC, ERBB2, MAPK1, CTNNB1, AKT1, ESR1, TP53, EGFR, MAPK3	36	155	7967	15.7056	2.97121e-07	7.83746e-09	3.99267e-09
WIKIPATHWAYS	WP4674~Head and neck squamous cell carcinoma	9	25	7.24101e-10	CASP8, CCND1, ERBB2, CTNNB1, AKT1, TP53, RELA, EGFR, VEGFA	36	74	7967	26.9155	3.06295e-07	7.87228e-09	4.0104e-09
WIKIPATHWAYS	WP205~IL-7 signaling pathway	7	19.4444	7.64093e-10	CCND1, MYC, STAT3, MAPK1, AKT1, BCL2L1, MAPK3	36	25	7967	61.9656	3.23211e-07	8.09939e-09	4.1261e-09
WIKIPATHWAYS	WP2586~Aryl hydrocarbon receptor pathway	8	22.2222	7.91504e-10	MYC, MAPK1, PTGS2, ESR1, TNF, RELA, EGFR, VEGFA	36	46	7967	38.4879	3.34806e-07	8.18531e-09	4.16988e-09
WIKIPATHWAYS	WP5115~Network map of SARS-CoV-2 signaling pathway	12	33.3333	1.17314e-09	IL10, IL6, MAPK8, CXCL8, CASP8, IL1B, CASP3, CCL2, AKT1, PTGS2, HIF1A, TNF	36	218	7967	12.182	4.96238e-07	1.18431e-08	6.03329e-09
WIKIPATHWAYS	WP3611~Photodynamic therapy-induced AP-1 survival signaling	8	22.2222	1.68579e-09	IL6, MAPK8, CCND1, MMP2, TNF, TP53, EGFR, BCL2L1	36	51	7967	34.7146	7.13089e-07	1.66227e-08	8.46815e-09
WIKIPATHWAYS	WP195~IL-1 signaling pathway	8	22.2222	2.9185e-09	NFKBIA, MAPK8, IL1B, MAPK1, CCL2, AKT1, RELA, MAPK3	36	55	7967	32.1899	1.23452e-06	2.66996e-08	1.36017e-08
WIKIPATHWAYS	WP2018~RANKL/RANK signaling pathway	8	22.2222	2.9185e-09	NFKBIA, MAPK8, VCAM1, MAPK1, AKT1, RELA, ICAM1, MAPK3	36	55	7967	32.1899	1.23452e-06	2.66996e-08	1.36017e-08
WIKIPATHWAYS	WP5098~T-cell activation SARS-CoV-2	9	25	2.95963e-09	NFKBIA, CCND1, MAPK1, AKT1, TNF, TP53, RELA, BCL2L1, MAPK3	36	88	7967	22.6335	1.25192e-06	2.66996e-08	1.36017e-08
WIKIPATHWAYS	WP254~Apoptosis	9	25	2.95963e-09	NFKBIA, CASP8, MYC, CASP3, AKT1, TNF, TP53, RELA, BCL2L1	36	88	7967	22.6335	1.25192e-06	2.66996e-08	1.36017e-08
WIKIPATHWAYS	WP4891~COVID-19 adverse outcome pathway	6	16.6667	3.53623e-09	IL10, IL6, CXCL8, IL1B, CCL2, TNF	36	15	7967	88.5222	1.49582e-06	3.12367e-08	1.5913e-08
WIKIPATHWAYS	WP382~MAPK signaling pathway	12	33.3333	4.40186e-09	MAPK8, EGF, MYC, IL1B, CASP3, MAPK1, AKT1, TNF, TP53, RELA, EGFR, MAPK3	36	247	7967	10.7517	1.86198e-06	3.80895e-08	1.94041e-08
WIKIPATHWAYS	WP5088~Prostaglandin signaling	7	19.4444	4.66039e-09	IL6, CXCL8, IL1B, CCL2, TNF, MMP9, VEGFA	36	33	7967	46.9436	1.97134e-06	3.95201e-08	2.01329e-08
WIKIPATHWAYS	WP5124~Alzheimer's disease	12	33.3333	8.50813e-09	IL6, MAPK8, CASP8, IL1B, CASP3, MAPK1, CTNNB1, AKT1, PTGS2, TNF, RELA, MAPK3	36	263	7967	10.0976	3.59893e-06	7.07343e-08	3.60345e-08
WIKIPATHWAYS	WP4331~Neovascularisation processes	7	19.4444	9.6604e-09	MAPK8, MAPK1, AKT1, HIF1A, MMP9, RELA, MAPK3	36	37	7967	41.8686	4.08634e-06	7.87694e-08	4.01278e-08
WIKIPATHWAYS	WP4172~PI3K-Akt signaling pathway	13	36.1111	1.00113e-08	NOS3, EGF, EGFR, RELA, VEGFA, IL6, CCND1, MYC, AKT1, MAPK1, TP53, BCL2L1, MAPK3	36	339	7967	8.48664	4.23479e-06	8.00907e-08	4.08009e-08
WIKIPATHWAYS	WP176~Folate metabolism	8	22.2222	1.48591e-08	IL6, IL1B, CAT, CCL2, TNF, TP53, RELA, ICAM1	36	69	7967	25.6586	6.28537e-06	1.16671e-07	5.94364e-08
WIKIPATHWAYS	WP710~DNA damage response (only ATM dependent)	9	25	1.89569e-08	MAPK8, CCND1, MYC, ERBB2, CAT, MAPK1, CTNNB1, AKT1, TP53	36	111	7967	17.9437	8.01876e-06	1.46141e-07	7.44491e-08
WIKIPATHWAYS	WP262~Ebstein-Barr virus LMP1 signaling	6	16.6667	3.86392e-08	NFKBIA, MAPK8, CXCL8, MAPK1, TNF, RELA	36	23	7967	57.7319	1.63442e-05	2.92554e-07	1.49037e-07
WIKIPATHWAYS	WP5272~LDL- influence on CD14 and TLR4	6	16.6667	4.86541e-08	IL10, IL6, IL1B, CCL2, AKT1, RELA	36	24	7967	55.3264	2.05805e-05	3.55678e-07	1.81195e-07
WIKIPATHWAYS	WP1539~Angiogenesis	6	16.6667	4.86541e-08	NOS3, MAPK1, AKT1, HIF1A, MMP9, VEGFA	36	24	7967	55.3264	2.05805e-05	3.55678e-07	1.81195e-07
WIKIPATHWAYS	WP4483~Relationship between inflammation, COX-2 and EGFR	6	16.6667	6.06266e-08	MAPK1, AKT1, PTGS2, ESR1, EGFR, MAPK3	36	25	7967	53.1133	2.56447e-05	4.35689e-07	2.21955e-07
WIKIPATHWAYS	WP286~IL-3 signaling pathway	7	19.4444	6.33973e-08	MAPK8, CXCL8, STAT3, MAPK1, AKT1, BCL2L1, MAPK3	36	50	7967	30.9828	2.68167e-05	4.48008e-07	2.2823e-07
WIKIPATHWAYS	WP15~Selenium micronutrient network	8	22.2222	7.02082e-08	IL6, IL1B, CAT, CCL2, PTGS2, TNF, RELA, ICAM1	36	86	7967	20.5866	2.96976e-05	4.88005e-07	2.48606e-07
WIKIPATHWAYS	WP363~Wnt signaling pathway	7	19.4444	7.16255e-08	MAPK8, CCND1, MYC, MAPK1, CTNNB1, AKT1, PPARG	36	51	7967	30.3753	3.02971e-05	4.89826e-07	2.49534e-07
WIKIPATHWAYS	WP2059~Alzheimer's disease and miRNA effects	12	33.3333	8.37605e-08	IL6, MAPK8, CASP8, IL1B, CASP3, MAPK1, CTNNB1, AKT1, PTGS2, TNF, RELA, MAPK3	36	328	7967	8.09654	3.54301e-05	5.63722e-07	2.87179e-07
WIKIPATHWAYS	WP69~T-cell receptor signaling pathway	8	22.2222	9.64215e-08	NFKBIA, IL6, MAPK8, IL1B, MAPK1, AKT1, RELA, MAPK3	36	90	7967	19.6716	4.07855e-05	6.38792e-07	3.25422e-07
WIKIPATHWAYS	WP306~Focal adhesion	10	27.7778	1.21733e-07	MAPK8, CCND1, EGF, ERBB2, MAPK1, CTNNB1, AKT1, EGFR, MAPK3, VEGFA	36	198	7967	11.177	5.14915e-05	7.94071e-07	4.04526e-07
WIKIPATHWAYS	WP2380~Brain-derived neurotrophic factor (BDNF) signaling pathway	9	25	1.46074e-07	NFKBIA, MAPK8, CASP3, STAT3, MAPK1, CTNNB1, AKT1, RELA, MAPK3	36	144	7967	13.8316	6.17875e-05	9.38417e-07	4.78061e-07
WIKIPATHWAYS	WP2814~Mammary gland development pathway - Puberty (Stage 2 of 4)	5	13.8889	2.17007e-07	CCND1, EGF, MYC, ERBB2, ESR1	36	13	7967	85.1175	9.17898e-05	1.3733e-06	6.99605e-07
WIKIPATHWAYS	WP1544~MicroRNAs in cardiomyocyte hypertrophy	8	22.2222	2.62513e-07	MAPK8, EGF, STAT3, MAPK1, CTNNB1, AKT1, TNF, MAPK3	36	104	7967	17.0235	0.000111037	1.57712e-06	8.03437e-07
WIKIPATHWAYS	WP4874~CAMKK2 pathway	6	16.6667	2.64093e-07	VCAM1, MAPK1, HMOX1, RELA, ICAM1, MAPK3	36	33	7967	40.2374	0.000111705	1.57712e-06	8.03437e-07
WIKIPATHWAYS	WP2817~Mammary gland development pathway - Pregnancy and lactation (Stage 3 of 4)	6	16.6667	2.64093e-07	CCND1, MYC, ERBB2, ESR1, EGFR, BCL2L1	36	33	7967	40.2374	0.000111705	1.57712e-06	8.03437e-07
WIKIPATHWAYS	WP4496~Signal transduction through IL1R	6	16.6667	2.64093e-07	NFKBIA, IL6, MAPK8, IL1B, TNF, RELA	36	33	7967	40.2374	0.000111705	1.57712e-06	8.03437e-07
WIKIPATHWAYS	WP706~Sudden infant death syndrome (SIDS) susceptibility pathways	9	25	3.29731e-07	IL10, IL6, CXCL8, IL1B, CASP3, CTNNB1, HIF1A, TNF, VEGFA	36	160	7967	12.4484	0.000139466	1.94175e-06	9.89192e-07
WIKIPATHWAYS	WP3680~Physico-chemical features and toxicity-associated pathways	7	19.4444	3.44759e-07	MAPK8, MYC, ERBB2, MAPK1, CTNNB1, AKT1, EGFR	36	66	7967	23.4718	0.000145823	2.00244e-06	1.02011e-06
WIKIPATHWAYS	WP4239~Epithelial to mesenchymal transition in colorectal cancer	9	25	3.62773e-07	MAPK8, MMP2, MAPK1, CTNNB1, AKT1, HIF1A, TP53, MMP9, MAPK3	36	162	7967	12.2948	0.000153441	2.07859e-06	1.05891e-06
WIKIPATHWAYS	WP5130~Th17 cell differentiation pathway	7	19.4444	4.91312e-07	NFKBIA, IL6, MAPK8, IL1B, STAT3, MAPK1, HIF1A	36	70	7967	22.1306	0.000207804	2.77755e-06	1.41498e-06
WIKIPATHWAYS	WP2882~Nuclear receptors meta-pathway	11	30.5556	5.98239e-07	CCND1, MYC, IL1B, STAT3, HMOX1, CCL2, PPARA, PTGS2, ESR1, TNF, EGFR	36	314	7967	7.75274	0.000253023	3.33754e-06	1.70026e-06
WIKIPATHWAYS	WP4493~Cells and molecules involved in local acute inflammatory response	5	13.8889	7.13391e-07	IL6, VCAM1, CXCL8, TNF, ICAM1	36	17	7967	65.0899	0.000301719	3.92828e-06	2.0012e-06
WIKIPATHWAYS	WP4341~Non-genomic actions of 1,25 dihydroxyvitamin D3	7	19.4444	7.42787e-07	IL6, MAPK8, CXCL8, MAPK1, CCL2, TNF, MAPK3	36	75	7967	20.6552	0.00031415	4.03771e-06	2.05695e-06
WIKIPATHWAYS	WP2868~TCA cycle nutrient use and invasiveness of ovarian cancer	4	11.1111	7.7218e-07	STAT3, MAPK1, EGFR, MAPK3	36	5	7967	177.044	0.000326579	4.14436e-06	2.11128e-06
WIKIPATHWAYS	WP364~IL6 signaling pathway	6	16.6667	1.03794e-06	IL6, STAT3, MAPK1, AKT1, BCL2L1, MAPK3	36	43	7967	30.8798	0.000438953	5.50109e-06	2.80244e-06
WIKIPATHWAYS	WP5095~Overview of proinflammatory and profibrotic mediators	8	22.2222	1.14292e-06	IL10, IL6, CXCL8, IL1B, CCL2, TNF, MMP9, VEGFA	36	129	7967	13.7244	0.000483339	5.89224e-06	3.00171e-06
WIKIPATHWAYS	WP3287~Overview of nanoparticle effects	5	13.8889	1.15459e-06	IL6, CXCL8, HMOX1, PTGS2, TNF	36	19	7967	58.2383	0.000488271	5.89224e-06	3.00171e-06
WIKIPATHWAYS	WP4478~LTF danger signal response pathway	5	13.8889	1.15459e-06	IL6, CXCL8, IL1B, MAPK1, TNF	36	19	7967	58.2383	0.000488271	5.89224e-06	3.00171e-06
WIKIPATHWAYS	WP2332~Interleukin-11 signaling pathway	6	16.6667	1.16733e-06	STAT3, MAPK1, AKT1, RELA, ICAM1, MAPK3	36	44	7967	30.178	0.000493659	5.89224e-06	3.00171e-06
WIKIPATHWAYS	WP2261~Glioblastoma signaling pathways	7	19.4444	1.35784e-06	CCND1, ERBB2, MAPK1, AKT1, TP53, EGFR, MAPK3	36	83	7967	18.6643	0.000574203	6.77324e-06	3.45052e-06
WIKIPATHWAYS	WP4300~Extracellular vesicles in the crosstalk of cardiac cells	5	13.8889	1.77173e-06	IL6, EGF, STAT3, MMP9, EGFR	36	21	7967	52.6918	0.000749163	8.73505e-06	4.44993e-06
WIKIPATHWAYS	WP5083~Neuroinflammation and glutamatergic signaling	8	22.2222	1.98466e-06	IL10, IL6, IL1B, STAT3, MAPK1, AKT1, TNF, MAPK3	36	140	7967	12.646	0.000839158	9.67235e-06	4.92742e-06
WIKIPATHWAYS	WP2637~Interleukin-1 (IL-1) structural pathway	6	16.6667	2.01768e-06	NFKBIA, MAPK8, MYC, MAPK1, RELA, MAPK3	36	49	7967	27.0986	0.000853115	9.72154e-06	4.95248e-06
WIKIPATHWAYS	WP4864~Host-pathogen interaction of human coronaviruses - apoptosis	5	13.8889	2.15871e-06	CASP8, CASP3, AKT1, TNF, BCL2L1	36	22	7967	50.2967	0.000912719	1.02842e-05	5.23912e-06
WIKIPATHWAYS	WP2328~Allograft rejection	7	19.4444	2.19115e-06	IL10, CXCL8, CASP8, IL1B, CASP3, TNF, VEGFA	36	90	7967	17.2127	0.00092643	1.03228e-05	5.25877e-06
WIKIPATHWAYS	WP1533~Vitamin B12 metabolism	6	16.6667	2.46995e-06	IL6, IL1B, CCL2, TNF, RELA, ICAM1	36	51	7967	26.0359	0.00104424	1.14931e-05	5.85497e-06
WIKIPATHWAYS	WP1772~Apoptosis modulation and signaling	7	19.4444	2.49378e-06	NFKBIA, MAPK8, CASP8, CASP3, TP53, BCL2L1, MAPK3	36	92	7967	16.8385	0.00105432	1.14931e-05	5.85497e-06
WIKIPATHWAYS	WP395~IL-4 signaling pathway	6	16.6667	3.29402e-06	NFKBIA, STAT3, MAPK1, AKT1, RELA, MAPK3	36	54	7967	24.5895	0.0013924	1.50179e-05	7.65062e-06
WIKIPATHWAYS	WP2795~Cardiac hypertrophic response	6	16.6667	3.61203e-06	MAPK8, EGF, MAPK1, AKT1, TNF, MAPK3	36	55	7967	24.1424	0.00152673	1.62926e-05	8.29999e-06
WIKIPATHWAYS	WP437~EGF/EGFR signaling pathway	8	22.2222	5.25771e-06	MAPK8, EGF, NOS3, ERBB2, STAT3, MAPK1, AKT1, EGFR	36	162	7967	10.9287	0.00222155	2.3466e-05	1.19544e-05
WIKIPATHWAYS	WP3865~Novel intracellular components of RIG-I-like receptor pathway	6	16.6667	5.5822e-06	NFKBIA, MAPK8, CXCL8, CASP8, TNF, RELA	36	60	7967	22.1306	0.00235849	2.46547e-05	1.25599e-05
WIKIPATHWAYS	WP4480~Altered glycosylation of MUC1 in tumor microenvironment	4	11.1111	6.40851e-06	NFKBIA, IL6, TNF, RELA	36	9	7967	98.358	0.00270714	2.80124e-05	1.42705e-05
WIKIPATHWAYS	WP5039~SARS-CoV-2 innate immunity evasion and cell-specific immune response	6	16.6667	8.96352e-06	IL10, IL6, CXCL8, CASP8, CCL2, TNF	36	66	7967	20.1187	0.00378441	3.8781e-05	1.97563e-05
WIKIPATHWAYS	WP2815~Mammary gland development pathway - Involution (Stage 4 of 4)	4	11.1111	9.12744e-06	MYC, STAT3, TP53, MMP9	36	10	7967	88.5222	0.00385348	3.90912e-05	1.99144e-05
WIKIPATHWAYS	WP2112~IL-17 signaling pathway	5	13.8889	1.02863e-05	STAT3, MAPK1, AKT1, RELA, MAPK3	36	32	7967	34.579	0.00434169	4.36141e-05	2.22185e-05
WIKIPATHWAYS	WP707~DNA damage response	6	16.6667	1.1166e-05	CASP8, CCND1, MYC, CASP3, AKT1, TP53	36	69	7967	19.244	0.00471211	4.68751e-05	2.38798e-05
WIKIPATHWAYS	WP4495~IL-10 anti-inflammatory signaling pathway	4	11.1111	1.6633e-05	IL10, IL6, STAT3, HMOX1	36	12	7967	73.7685	0.00701113	6.91411e-05	3.52228e-05
WIKIPATHWAYS	WP236~Adipogenesis	7	19.4444	1.93368e-05	IL6, STAT3, CTNNB1, PPARG, PPARA, HIF1A, TNF	36	131	7967	11.8255	0.00814616	7.95998e-05	4.05509e-05
WIKIPATHWAYS	WP2447~Amyotrophic lateral sclerosis (ALS)	5	13.8889	2.07236e-05	CASP3, CAT, TNF, TP53, BCL2L1	36	38	7967	29.1192	0.00872786	8.36838e-05	4.26314e-05
WIKIPATHWAYS	WP3614~Photodynamic therapy-induced HIF-1 survival signaling	5	13.8889	2.07236e-05	PTGS2, HIF1A, TP53, BCL2L1, VEGFA	36	38	7967	29.1192	0.00872786	8.36838e-05	4.26314e-05
WIKIPATHWAYS	WP1434~Osteopontin signaling	4	11.1111	2.15578e-05	MAPK1, MMP9, RELA, MAPK3	36	13	7967	68.094	0.0090776	8.62312e-05	4.39291e-05
WIKIPATHWAYS	WP2526~PDGF pathway	5	13.8889	2.54984e-05	NFKBIA, MAPK8, STAT3, MAPK1, MAPK3	36	40	7967	27.6632	0.010728	0.000100105	5.09967e-05
WIKIPATHWAYS	WP127~IL-5 signaling pathway	5	13.8889	2.54984e-05	MYC, STAT3, MAPK1, AKT1, MAPK3	36	40	7967	27.6632	0.010728	0.000100105	5.09967e-05
WIKIPATHWAYS	WP49~IL-2 signaling pathway	5	13.8889	3.10351e-05	MYC, STAT3, MAPK1, AKT1, MAPK3	36	42	7967	26.3459	0.0130423	0.000119626	6.09417e-05
WIKIPATHWAYS	WP5221~2q11.2 copy number variation syndrome	5	13.8889	3.10351e-05	IL6, ERBB2, STAT3, MAPK1, MAPK3	36	42	7967	26.3459	0.0130423	0.000119626	6.09417e-05
WIKIPATHWAYS	WP3853~ERK pathway in Huntington's disease	4	11.1111	3.40903e-05	EGF, CASP3, MAPK1, EGFR	36	15	7967	59.0148	0.014317	0.000129137	6.57869e-05
WIKIPATHWAYS	WP4136~Fibrin complement receptor 3 signaling pathway	5	13.8889	3.41118e-05	IL6, CCL2, AKT1, TNF, RELA	36	43	7967	25.7332	0.0143259	0.000129137	6.57869e-05
WIKIPATHWAYS	WP138~Androgen receptor signaling pathway	6	16.6667	4.31126e-05	CCND1, STAT3, CTNNB1, AKT1, RELA, EGFR	36	91	7967	14.5916	0.0180717	0.000161768	8.24099e-05
WIKIPATHWAYS	WP4008~NO/cGMP/PKG mediated neuroprotection	5	13.8889	4.86912e-05	NFKBIA, NOS3, IL1B, TNF, RELA	36	47	7967	23.5431	0.0203862	0.000181097	9.22571e-05
WIKIPATHWAYS	WP4462~Platelet-mediated interactions with vascular and circulating cells	4	11.1111	5.0642e-05	VCAM1, IL1B, CCL2, ICAM1	36	17	7967	52.0719	0.0211943	0.000186715	9.51188e-05
WIKIPATHWAYS	WP1971~Integrated cancer pathway	5	13.8889	5.748e-05	CASP8, MYC, CASP3, AKT1, TP53	36	49	7967	22.5822	0.0240215	0.000208304	0.000106117
WIKIPATHWAYS	WP3981~miRNA regulation of prostate cancer signaling pathways	5	13.8889	5.748e-05	NFKBIA, CCND1, MAPK1, CTNNB1, TP53	36	49	7967	22.5822	0.0240215	0.000208304	0.000106117
WIKIPATHWAYS	WP23~B cell receptor signaling pathway	6	16.6667	5.86274e-05	NFKBIA, MAPK8, MYC, MAPK1, AKT1, RELA	36	97	7967	13.689	0.0244951	0.000210661	0.000107318
WIKIPATHWAYS	WP2813~Mammary gland development pathway - Embryonic development (Stage 1 of 4)	4	11.1111	6.05875e-05	CCND1, MYC, AKT1, TNF	36	18	7967	49.179	0.0253036	0.000214076	0.000109057
WIKIPATHWAYS	WP4707~Aspirin and miRNAs	4	11.1111	6.05875e-05	NOS3, PPARA, PTGS2, VEGFA	36	18	7967	49.179	0.0253036	0.000214076	0.000109057
WIKIPATHWAYS	WP5097~CCL18 signaling pathway	5	13.8889	8.44701e-05	VCAM1, MYC, MMP2, HIF1A, MMP9	36	54	7967	20.4913	0.0351015	0.000295994	0.00015079
WIKIPATHWAYS	WP560~TGF-beta receptor signaling	5	13.8889	9.08119e-05	EGF, STAT3, CTNNB1, TNF, MAPK3	36	55	7967	20.1187	0.0376867	0.000315608	0.000160782
WIKIPATHWAYS	WP4141~PI3K/AKT/mTOR - vitamin D3 signaling	4	11.1111	0.000112974	IL10, MYC, AKT1, RELA	36	22	7967	40.2374	0.0466668	0.000383209	0.00019522
WIKIPATHWAYS	WP4482~Vitamin D in inflammatory diseases	4	11.1111	0.000112974	NFKBIA, IL6, TNF, RELA	36	22	7967	40.2374	0.0466668	0.000383209	0.00019522
WIKIPATHWAYS	WP3599~Transcription factor regulation in adipogenesis	4	11.1111	0.000112974	IL6, MAPK8, PPARG, TNF	36	22	7967	40.2374	0.0466668	0.000383209	0.00019522
WIKIPATHWAYS	WP4205~MET in type 1 papillary renal cell carcinoma	5	13.8889	0.000119685	MAPK8, STAT3, MAPK1, AKT1, MAPK3	36	59	7967	18.7547	0.0493694	0.000396456	0.000201968
WIKIPATHWAYS	WP4816~TGF-beta receptor signaling in skeletal dysplasias	5	13.8889	0.000119685	EGF, STAT3, CTNNB1, TNF, MAPK3	36	59	7967	18.7547	0.0493694	0.000396456	0.000201968
WIKIPATHWAYS	WP304~Kit receptor signaling pathway	5	13.8889	0.000119685	MAPK8, STAT3, MAPK1, AKT1, MAPK3	36	59	7967	18.7547	0.0493694	0.000396456	0.000201968
WIKIPATHWAYS	WP5046~NAD metabolism in oncogene-induced senescence and mitochondrial dysfunction-associated senescence	4	11.1111	0.00012953	IL6, IL1B, TP53, RELA	36	23	7967	38.4879	0.0533204	0.000423975	0.000215987
WIKIPATHWAYS	WP4223~Ras signaling	7	19.4444	0.000129992	MAPK8, MAPK1, AKT1, RELA, EGFR, BCL2L1, MAPK3	36	184	7967	8.41923	0.0535057	0.000423975	0.000215987
WIKIPATHWAYS	WP61~Notch signaling pathway	5	13.8889	0.000136381	CCND1, MYC, STAT3, AKT1, HIF1A	36	61	7967	18.1398	0.0560603	0.000441415	0.000224872
WIKIPATHWAYS	WP3931~Embryonic stem cell pluripotency pathways	6	16.6667	0.000143119	EGF, STAT3, MAPK1, CTNNB1, AKT1, EGFR	36	117	7967	11.349	0.0587472	0.000459714	0.000234194
WIKIPATHWAYS	WP3863~T-cell antigen receptor (TCR) pathway during Staphylococcus aureus infection	5	13.8889	0.000145333	IL10, NFKBIA, AKT1, TNF, MAPK3	36	62	7967	17.8472	0.0596285	0.000463317	0.000236029
WIKIPATHWAYS	WP2865~IL1 and megakaryocytes in obesity	4	11.1111	0.00016721	IL1B, CCL2, MMP9, ICAM1	36	25	7967	35.4089	0.068292	0.000529083	0.000269533
WIKIPATHWAYS	WP2032~Thyroid stimulating hormone (TSH) signaling pathway	5	13.8889	0.000185442	MYC, STAT3, MAPK1, AKT1, MAPK3	36	66	7967	16.7656	0.075451	0.000579011	0.000294968
WIKIPATHWAYS	WP581~EPO receptor signaling	4	11.1111	0.000188452	STAT3, MAPK1, AKT1, MAPK3	36	26	7967	34.047	0.0766276	0.000579011	0.000294968
WIKIPATHWAYS	WP530~Cytokines and inflammatory response	4	11.1111	0.000188452	IL10, IL6, IL1B, TNF	36	26	7967	34.047	0.0766276	0.000579011	0.000294968
WIKIPATHWAYS	WP3658~Wnt/beta-catenin signaling pathway in leukemia	4	11.1111	0.000188452	CCND1, MYC, CTNNB1, AKT1	36	26	7967	34.047	0.0766276	0.000579011	0.000294968
WIKIPATHWAYS	WP4685~Melanoma	5	13.8889	0.000208241	CCND1, MAPK1, AKT1, TP53, MAPK3	36	68	7967	16.2725	0.0843263	0.000635211	0.000323598
WIKIPATHWAYS	WP3851~TLR4 signaling and tolerance	4	11.1111	0.000236024	NFKBIA, IL6, CXCL8, TNF	36	28	7967	31.6151	0.0950267	0.000714815	0.000364151
WIKIPATHWAYS	WP366~TGF-beta signaling pathway	6	16.6667	0.000252024	MAPK8, CCND1, MYC, MAPK1, AKT1, TP53	36	132	7967	10.0593	0.101133	0.00075786	0.00038608
WIKIPATHWAYS	WP4969~RAS and bradykinin pathways in COVID-19	4	11.1111	0.000262466	NOS3, IL1B, MAPK1, TNF	36	29	7967	30.5249	0.105095	0.000783701	0.000399244
WIKIPATHWAYS	WP3932~Focal adhesion: PI3K-Akt-mTOR-signaling pathway	8	22.2222	0.000282481	EGF, NOS3, MAPK1, AKT1, HIF1A, EGFR, MAPK3, VEGFA	36	302	7967	5.8624	0.112642	0.000837565	0.000426684
WIKIPATHWAYS	WP4655~Cytosolic DNA-sensing pathway	5	13.8889	0.000288775	NFKBIA, IL6, CASP8, IL1B, RELA	36	74	7967	14.9531	0.115002	0.0008502	0.000433121
WIKIPATHWAYS	WP2870~Extracellular vesicle-mediated signaling in recipient cells	4	11.1111	0.000290752	ERBB2, CTNNB1, AKT1, EGFR	36	30	7967	29.5074	0.115742	0.0008502	0.000433121
WIKIPATHWAYS	WP4949~16p11.2 proximal deletion syndrome	5	13.8889	0.000336478	CASP8, PPARG, ESR1, TP53, MAPK3	36	77	7967	14.3705	0.132686	0.000977168	0.000497802
WIKIPATHWAYS	WP4838~Regucalcin in proximal tubule epithelial kidney cells	4	11.1111	0.000353073	CASP8, CASP3, MAPK1, AKT1	36	32	7967	27.6632	0.138755	0.000999406	0.000509131
WIKIPATHWAYS	WP3995~Prion disease pathway	4	11.1111	0.000353073	CASP3, STAT3, MAPK1, MAPK3	36	32	7967	27.6632	0.138755	0.000999406	0.000509131
WIKIPATHWAYS	WP2363~Gastric cancer network 2	4	11.1111	0.000353073	MYC, CTNNB1, TP53, EGFR	36	32	7967	27.6632	0.138755	0.000999406	0.000509131
WIKIPATHWAYS	WP4538~Regulatory circuits of the STAT3 signaling pathway	5	13.8889	0.000353563	MAPK8, STAT3, MAPK1, EGFR, MAPK3	36	78	7967	14.1863	0.138934	0.000999406	0.000509131
WIKIPATHWAYS	WP4673~Male infertility	6	16.6667	0.000389623	NOS3, MMP2, CAT, ESR1, TNF, MMP9	36	145	7967	9.15747	0.151973	0.00109404	0.000557342
WIKIPATHWAYS	WP313~Hepatocyte growth factor receptor signaling	4	11.1111	0.00042341	MAPK8, STAT3, MAPK1, MAPK3	36	34	7967	26.0359	0.164012	0.00118109	0.000601688
WIKIPATHWAYS	WP4018~Clear cell renal cell carcinoma pathways	5	13.8889	0.000513417	STAT3, AKT1, HIF1A, EGFR, VEGFA	36	86	7967	12.8666	0.195256	0.0014228	0.000724824
WIKIPATHWAYS	WP4871~Kisspeptin/kisspeptin receptor system in the ovary	4	11.1111	0.000636997	MAPK1, AKT1, MMP9, MAPK3	36	39	7967	22.698	0.236266	0.00175381	0.00089345
WIKIPATHWAYS	WP4564~Neural crest cell migration during development	4	11.1111	0.000686578	MMP2, STAT3, AKT1, MMP9	36	40	7967	22.1306	0.252127	0.00187812	0.00095678
WIKIPATHWAYS	WP3929~Chemokine signaling pathway	6	16.6667	0.00072357	NFKBIA, STAT3, MAPK1, AKT1, RELA, MAPK3	36	166	7967	7.999	0.263747	0.00196663	0.00100187
WIKIPATHWAYS	WP1433~Nucleotide-binding oligomerization domain (NOD) pathway	4	11.1111	0.000738558	NFKBIA, CASP8, IL1B, RELA	36	41	7967	21.5908	0.268403	0.00199458	0.00101611
WIKIPATHWAYS	WP1530~miRNA regulation of DNA damage response	5	13.8889	0.000841351	CASP8, CCND1, MYC, CASP3, TP53	36	98	7967	11.2911	0.299556	0.00225223	0.00114736
WIKIPATHWAYS	WP4565~Neural crest cell migration in cancer	4	11.1111	0.000849898	MMP2, STAT3, AKT1, MMP9	36	43	7967	20.5866	0.302086	0.00225223	0.00114736
WIKIPATHWAYS	WP5198~Inflammatory bowel disease signaling	4	11.1111	0.000849898	IL10, IL6, STAT3, TNF	36	43	7967	20.5866	0.302086	0.00225223	0.00114736
WIKIPATHWAYS	WP314~Fas ligand pathway and stress induction of heat shock proteins	4	11.1111	0.000909349	MAPK8, CASP8, CASP3, TNF	36	44	7967	20.1187	0.319433	0.00239481	0.00122
WIKIPATHWAYS	WP3672~lncRNA-mediated mechanisms of therapeutic resistance	3	8.33333	0.00100595	HIF1A, TP53, BCL2L1	36	11	7967	60.3561	0.346707	0.00263285	0.00134126
WIKIPATHWAYS	WP4566~Translation inhibitors in chronically activated PDGFRA cells	4	11.1111	0.00103603	MAPK8, MAPK1, AKT1, MAPK3	36	46	7967	19.244	0.354976	0.00269495	0.0013729
WIKIPATHWAYS	WP2513~Nanoparticle triggered regulated necrosis	3	8.33333	0.00120381	MAPK8, CASP8, TNF	36	12	7967	55.3264	0.399215	0.00311228	0.0015855
WIKIPATHWAYS	WP2881~Estrogen receptor pathway	3	8.33333	0.00141876	STAT3, PPARA, ESR1	36	13	7967	51.0705	0.451497	0.00362383	0.0018461
WIKIPATHWAYS	WP4919~Neuroinflammation	3	8.33333	0.00141876	NFKBIA, MAPK8, RELA	36	13	7967	51.0705	0.451497	0.00362383	0.0018461
WIKIPATHWAYS	WP3286~Copper homeostasis	4	11.1111	0.00156556	CCND1, CASP3, AKT1, TP53	36	53	7967	16.7023	0.484568	0.00397483	0.00202491
WIKIPATHWAYS	WP4787~Osteoblast differentiation and related diseases	5	13.8889	0.00173263	MAPK8, MAPK1, CTNNB1, PPARG, MAPK3	36	119	7967	9.29855	0.519793	0.00437283	0.00222767
WIKIPATHWAYS	WP5182~Pro-survival signaling of neuroprotectin D1	3	8.33333	0.00189937	CASP8, CASP3, TNF	36	15	7967	44.2611	0.552553	0.00476528	0.00242759
WIKIPATHWAYS	WP2435~Quercetin and Nf-kB / AP-1 induced apoptosis	3	8.33333	0.00216473	NFKBIA, PTGS2, VEGFA	36	16	7967	41.4948	0.600153	0.00539909	0.00275048
WIKIPATHWAYS	WP4217~Ebola virus infection in host	5	13.8889	0.00232871	MAPK1, AKT1, RELA, EGFR, MAPK3	36	129	7967	8.57773	0.627006	0.00577411	0.00294153
WIKIPATHWAYS	WP3859~TGF-beta signaling in thyroid cells for epithelial-mesenchymal transition	3	8.33333	0.00244661	MAPK1, AKT1, MAPK3	36	17	7967	39.0539	0.645194	0.00596185	0.00303717
WIKIPATHWAYS	WP4337~ncRNAs involved in STAT3 signaling in hepatocellular carcinoma	3	8.33333	0.00244661	IL6, STAT3, RELA	36	17	7967	39.0539	0.645194	0.00596185	0.00303717
WIKIPATHWAYS	WP22~IL-9 signaling pathway	3	8.33333	0.00244661	STAT3, MAPK1, MAPK3	36	17	7967	39.0539	0.645194	0.00596185	0.00303717
WIKIPATHWAYS	WP3879~4-hydroxytamoxifen, dexamethasone, and retinoic acids regulation of p27 expression	3	8.33333	0.00274486	MAPK1, AKT1, MAPK3	36	18	7967	36.8843	0.687351	0.00665041	0.00338794
WIKIPATHWAYS	WP3651~Pathways affected in adenoid cystic carcinoma	4	11.1111	0.00281591	MYC, ERBB2, AKT1, TP53	36	65	7967	13.6188	0.696632	0.00678377	0.00345588
WIKIPATHWAYS	WP4206~Hereditary leiomyomatosis and renal cell carcinoma pathway	3	8.33333	0.00338993	HIF1A, TP53, VEGFA	36	20	7967	33.1958	0.762212	0.0081205	0.00413686
WIKIPATHWAYS	WP5224~2q37 copy number variation syndrome	5	13.8889	0.00355567	NFKBIA, IL1B, TNF, TP53, EGFR	36	145	7967	7.63123	0.778367	0.0084697	0.00431475
WIKIPATHWAYS	WP4970~Galanin receptor pathway	3	8.33333	0.00373646	IL6, PPARG, VEGFA	36	21	7967	31.6151	0.794741	0.00880144	0.00448375
WIKIPATHWAYS	WP4961~STING pathway in Kawasaki-like disease and COVID-19	3	8.33333	0.00373646	NFKBIA, IL1B, RELA	36	21	7967	31.6151	0.794741	0.00880144	0.00448375
WIKIPATHWAYS	WP1584~Type II diabetes mellitus	3	8.33333	0.00409881	MAPK8, MAPK1, TNF	36	22	7967	30.178	0.824015	0.00960163	0.00489139
WIKIPATHWAYS	WP712~Estrogen signaling pathway	3	8.33333	0.00447683	MAPK1, AKT1, ESR1	36	23	7967	28.8659	0.850125	0.0103162	0.00525541
WIKIPATHWAYS	WP5181~Roles of ceramides in the development of insulin resistance	3	8.33333	0.00447683	MAPK8, AKT1, TNF	36	23	7967	28.8659	0.850125	0.0103162	0.00525541
WIKIPATHWAYS	WP3872~Regulation of apoptosis by parathyroid hormone-related protein	3	8.33333	0.00447683	MYC, AKT1, BCL2L1	36	23	7967	28.8659	0.850125	0.0103162	0.00525541
WIKIPATHWAYS	WP1528~Physiological and pathological hypertrophy of the heart	3	8.33333	0.0048704	MAPK8, STAT3, MAPK1	36	24	7967	27.6632	0.873209	0.0111624	0.00568652
WIKIPATHWAYS	WP26~S1P receptor signal transduction	3	8.33333	0.00527938	MAPK1, AKT1, MAPK3	36	25	7967	26.5567	0.893445	0.0119703	0.0060981
WIKIPATHWAYS	WP3668~Hypothesized pathways in pathogenesis of cardiovascular disease	3	8.33333	0.00527938	MAPK8, MAPK1, MAPK3	36	25	7967	26.5567	0.893445	0.0119703	0.0060981
WIKIPATHWAYS	WP2878~PPAR-alpha pathway	3	8.33333	0.00570362	CCND1, MYC, PPARA	36	26	7967	25.5353	0.911037	0.0128635	0.00655309
WIKIPATHWAYS	WP2035~Follicle stimulating hormone (FSH) signaling pathway	3	8.33333	0.006143	MAPK1, AKT1, MAPK3	36	27	7967	24.5895	0.926208	0.0137811	0.00702057
WIKIPATHWAYS	WP2643~Nanoparticle-mediated activation of receptor signaling	3	8.33333	0.00659738	MAPK8, MAPK1, EGFR	36	28	7967	23.7113	0.939186	0.0146455	0.00746091
WIKIPATHWAYS	WP5092~Interactions of natural killer cells in pancreatic cancer	3	8.33333	0.00659738	MYC, CCL2, TNF	36	28	7967	23.7113	0.939186	0.0146455	0.00746091
WIKIPATHWAYS	WP3972~PDGFR-beta pathway	3	8.33333	0.00706663	MAPK8, STAT3, MAPK3	36	29	7967	22.8937	0.950203	0.0155246	0.00790877
WIKIPATHWAYS	WP3869~Cannabinoid receptor signaling	3	8.33333	0.00706663	MAPK8, MAPK1, MAPK3	36	29	7967	22.8937	0.950203	0.0155246	0.00790877
WIKIPATHWAYS	WP129~Matrix metalloproteinases	3	8.33333	0.00755063	MMP2, TNF, MMP9	36	30	7967	22.1306	0.959483	0.0165024	0.00840688
WIKIPATHWAYS	WP4746~Thyroid hormones production and peripheral downstream signaling effects	4	11.1111	0.00792297	MAPK1, CTNNB1, PPARG, TP53	36	94	7967	9.41726	0.96543	0.0172274	0.00877621
WIKIPATHWAYS	WP3982~miRNA regulation of p53 pathway in prostate cancer	3	8.33333	0.00804923	CASP8, CASP3, TP53	36	31	7967	21.4167	0.967242	0.0174126	0.00887057
WIKIPATHWAYS	WP3893~Development and heterogeneity of the ILC family	3	8.33333	0.0085623	IL6, IL1B, TNF	36	32	7967	20.7474	0.973681	0.0183354	0.00934069
WIKIPATHWAYS	WP2839~Hair follicle development: organogenesis - part 2 of 3	3	8.33333	0.0085623	CCND1, MYC, CTNNB1	36	32	7967	20.7474	0.973681	0.0183354	0.00934069
WIKIPATHWAYS	WP244~Alpha 6 beta 4 signaling pathway	3	8.33333	0.00908973	MAPK1, AKT1, MAPK3	36	33	7967	20.1187	0.978985	0.0193671	0.00986624
WIKIPATHWAYS	WP399~Wnt signaling pathway and pluripotency	4	11.1111	0.00990913	CCND1, MYC, CTNNB1, TP53	36	102	7967	8.67865	0.98519	0.0210074	0.0107019
WIKIPATHWAYS	WP4877~Host-pathogen interaction of human coronaviruses - MAPK signaling	3	8.33333	0.0107568	MAPK8, MAPK1, MAPK3	36	36	7967	18.4421	0.989691	0.022691	0.0115596
WIKIPATHWAYS	WP3594~Circadian rhythm genes	5	13.8889	0.0111669	IL6, MAPK8, PPARG, PPARA, TP53	36	201	7967	5.50511	0.99135	0.0234394	0.0119408
WIKIPATHWAYS	WP5269~Genetic causes of porto-sinusoidal vascular disease	3	8.33333	0.0113404	MAPK1, ESR1, MAPK3	36	37	7967	17.9437	0.991968	0.0235701	0.0120074
WIKIPATHWAYS	WP4844~Influence of laminopathies on Wnt signaling	3	8.33333	0.0113404	CCND1, CTNNB1, PPARG	36	37	7967	17.9437	0.991968	0.0235701	0.0120074
WIKIPATHWAYS	WP170~Nuclear receptors	3	8.33333	0.0119376	PPARG, PPARA, ESR1	36	38	7967	17.4715	0.99378	0.0246905	0.0125782
WIKIPATHWAYS	WP428~Wnt signaling	4	11.1111	0.0137075	MAPK8, CCND1, MYC, CTNNB1	36	115	7967	7.69758	0.997086	0.0282134	0.0143729
WIKIPATHWAYS	WP4541~Hippo-Merlin signaling dysregulation	4	11.1111	0.0157046	CCND1, MYC, CTNNB1, EGFR	36	121	7967	7.31589	0.998764	0.0321679	0.0163874
WIKIPATHWAYS	WP2873~Aryl hydrocarbon receptor pathway	3	8.33333	0.016492	IL1B, TNF, EGFR	36	45	7967	14.7537	0.999119	0.0334575	0.0170444
WIKIPATHWAYS	WP5078~T cell modulation in pancreatic cancer	3	8.33333	0.016492	IL10, IL6, VEGFA	36	45	7967	14.7537	0.999119	0.0334575	0.0170444
WIKIPATHWAYS	WP1591~Heart development	3	8.33333	0.0179097	MAPK1, CTNNB1, VEGFA	36	47	7967	14.1259	0.999521	0.0361606	0.0184214
WIKIPATHWAYS	WP2848~Pluripotent stem cell differentiation pathway	3	8.33333	0.0186374	IL6, EGF, VEGFA	36	48	7967	13.8316	0.99965	0.0374514	0.019079
WIKIPATHWAYS	WP3915~Angiopoietin-like protein 8 regulatory pathway	4	11.1111	0.0197737	MAPK8, MAPK1, AKT1, MAPK3	36	132	7967	6.70623	0.999786	0.0395474	0.0201468
WIKIPATHWAYS	WP4539~Synaptic signaling pathways associated with autism spectrum disorder	3	8.33333	0.0208942	MAPK1, AKT1, MAPK3	36	51	7967	13.018	0.999868	0.0415923	0.0211885
WIKIPATHWAYS	WP2864~Apoptosis-related network due to altered Notch3 in ovarian cancer	3	8.33333	0.0224592	MAPK1, AKT1, TNF	36	53	7967	12.5267	0.999933	0.0444986	0.0226691
WIKIPATHWAYS	WP51~Regulation of actin cytoskeleton	4	11.1111	0.0275818	EGF, MAPK1, EGFR, MAPK3	36	150	7967	5.90148	0.999993	0.054394	0.0277101
WIKIPATHWAYS	WP5072~Modulators of TCR signaling and T cell activation	3	8.33333	0.0291825	NFKBIA, AKT1, RELA	36	61	7967	10.8839	0.999996	0.0572842	0.0291825
WIKIPATHWAYS	WP5180~DYRK1A	3	8.33333	0.0300733	CCND1, CASP3, TP53	36	62	7967	10.7083	0.999998	0.0587607	0.0300733
WIKIPATHWAYS	WP4876~Activation of NLRP3 inflammasome by SARS-CoV-2	2	5.55556	0.0303608	IL1B, RELA	36	7	7967	63.2302	0.999998	0.0590504	0.0303608
WIKIPATHWAYS	WP4808~Endochondral ossification with skeletal dysplasias	3	8.33333	0.0309748	AKT1, MMP9, VEGFA	36	63	7967	10.5384	0.999998	0.0594268	0.0309748
WIKIPATHWAYS	WP474~Endochondral ossification	3	8.33333	0.0309748	AKT1, MMP9, VEGFA	36	63	7967	10.5384	0.999998	0.0594268	0.0309748
WIKIPATHWAYS	WP5222~2q13 copy number variation syndrome	3	8.33333	0.0309748	IL6, IL1B, MAPK1	36	63	7967	10.5384	0.999998	0.0594268	0.0309748
WIKIPATHWAYS	WP45~G1 to S cell cycle control	3	8.33333	0.0318871	CCND1, MYC, TP53	36	64	7967	10.3737	0.999999	0.0609015	0.0318871
WIKIPATHWAYS	WP481~Insulin signaling	4	11.1111	0.0325376	MAPK8, MAPK1, AKT1, MAPK3	36	160	7967	5.53264	0.999999	0.0618652	0.0325376
WIKIPATHWAYS	WP4562~Canonical NF-kB pathway	2	5.55556	0.0346243	NFKBIA, RELA	36	8	7967	55.3264	1	0.0649588	0.0346243
WIKIPATHWAYS	WP2456~HIF1A and PPARG regulation of glycolysis	2	5.55556	0.0346243	PPARG, HIF1A	36	8	7967	55.3264	1	0.0649588	0.0346243
WIKIPATHWAYS	WP4191~Caloric restriction and aging	2	5.55556	0.0346243	AKT1, TP53	36	8	7967	55.3264	1	0.0649588	0.0346243
WIKIPATHWAYS	WP1545~miRNAs involved in DNA damage response	3	8.33333	0.0356413	CCND1, MYC, TP53	36	68	7967	9.76348	1	0.0665724	0.0356413
WIKIPATHWAYS	WP4906~3q29 copy number variation syndrome	3	8.33333	0.0385644	MYC, AKT1, HIF1A	36	71	7967	9.35094	1	0.0710375	0.0385644
WIKIPATHWAYS	WP288~Nod-like receptor (NLR) signaling pathway	2	5.55556	0.0388696	MAPK8, RELA	36	9	7967	49.179	1	0.0710375	0.0388696
WIKIPATHWAYS	WP4720~Eicosanoid metabolism via cytochrome P450 monooxygenases pathway	2	5.55556	0.0388696	PPARG, PPARA	36	9	7967	49.179	1	0.0710375	0.0388696
WIKIPATHWAYS	WP4479~Supression of HMGB1 mediated inflammation by THBD	2	5.55556	0.0388696	NFKBIA, RELA	36	9	7967	49.179	1	0.0710375	0.0388696
WIKIPATHWAYS	WP3593~MicroRNA for targeting cancer growth and vascularization in glioblastoma	2	5.55556	0.0388696	HIF1A, VEGFA	36	9	7967	49.179	1	0.0710375	0.0388696
WIKIPATHWAYS	WP5218~Extrafollicular and follicular B cell activation by SARS-CoV-2	3	8.33333	0.0425998	IL10, IL6, TNF	36	75	7967	8.85222	1	0.0775207	0.0425998
WIKIPATHWAYS	WP3630~NAD metabolism, sirtuins and aging	2	5.55556	0.0473058	PPARG, HIF1A	36	11	7967	40.2374	1	0.0857165	0.0473058
WIKIPATHWAYS	WP3849~MAPK and NFkB signaling pathways inhibited by Yersinia YopJ	2	5.55556	0.0514969	NFKBIA, MAPK1	36	12	7967	36.8843	1	0.0925198	0.0514969
WIKIPATHWAYS	WP4389~Bile acids synthesis and enterohepatic circulation	2	5.55556	0.0514969	MAPK1, MAPK3	36	12	7967	36.8843	1	0.0925198	0.0514969
WIKIPATHWAYS	WP3301~MFAP5-mediated ovarian cancer cell motility and invasiveness	2	5.55556	0.05567	MAPK1, MAPK3	36	13	7967	34.047	1	0.0995953	0.05567
WIKIPATHWAYS	WP4336~ncRNAs involved in Wnt signaling in hepatocellular carcinoma	3	8.33333	0.0590353	CCND1, MYC, CTNNB1	36	90	7967	7.37685	1	0.104732	0.0590353
WIKIPATHWAYS	WP2446~Retinoblastoma gene in cancer	3	8.33333	0.0590353	CCND1, MYC, TP53	36	90	7967	7.37685	1	0.104732	0.0590353
WIKIPATHWAYS	WP5192~Modulation of PI3K-Akt-mTOR signaling by bioactive sphingolipids	2	5.55556	0.0598254	AKT1, HIF1A	36	14	7967	31.6151	1	0.105692	0.0598254
WIKIPATHWAYS	WP5063~FOXP3 in COVID-19	2	5.55556	0.063963	IL6, STAT3	36	15	7967	29.5074	1	0.111149	0.063963
WIKIPATHWAYS	WP3~Transcriptional activation by NRF2 in response to phytochemicals	2	5.55556	0.063963	MAPK8, HMOX1	36	15	7967	29.5074	1	0.111149	0.063963
WIKIPATHWAYS	WP3969~H19 action Rb-E2F1 signaling and CDK-Beta-catenin activity	2	5.55556	0.063963	CCND1, CTNNB1	36	15	7967	29.5074	1	0.111149	0.063963
WIKIPATHWAYS	WP1559~Transcription factors regulate miRNAs related to cardiac hypertrophy	2	5.55556	0.063963	STAT3, AKT1	36	15	7967	29.5074	1	0.111149	0.063963
WIKIPATHWAYS	WP4963~p53 transcriptional gene network	3	8.33333	0.0661365	CCL2, TNF, ICAM1	36	96	7967	6.9158	1	0.114457	0.0661365
WIKIPATHWAYS	WP4928~MAPK pathway in congenital thyroid cancer	2	5.55556	0.0680828	MYC, MAPK3	36	16	7967	27.6632	1	0.117346	0.0680828
WIKIPATHWAYS	WP4258~lncRNA in canonical Wnt signaling and colorectal cancer	3	8.33333	0.068565	CCND1, MYC, CTNNB1	36	98	7967	6.77466	1	0.117699	0.068565
WIKIPATHWAYS	WP3935~Leptin-insulin signaling overlap	2	5.55556	0.0721851	STAT3, AKT1	36	17	7967	26.0359	1	0.122426	0.0721851
WIKIPATHWAYS	WP3678~Amplification and expansion of oncogenic pathways as metastatic traits	2	5.55556	0.0721851	VCAM1, VEGFA	36	17	7967	26.0359	1	0.122426	0.0721851
WIKIPATHWAYS	WP4872~MAP3K1 role in promoting and blocking gonadal determination	2	5.55556	0.0721851	MAPK1, CTNNB1	36	17	7967	26.0359	1	0.122426	0.0721851
WIKIPATHWAYS	WP5174~Ulcerative colitis signaling	2	5.55556	0.0762698	IL10, TNF	36	18	7967	24.5895	1	0.12782	0.0762698
WIKIPATHWAYS	WP4301~Inhibition of exosome biogenesis and secretion by Manumycin A in CRPC cells	2	5.55556	0.0762698	MAPK1, MAPK3	36	18	7967	24.5895	1	0.12782	0.0762698
WIKIPATHWAYS	WP4560~MFAP5 effect on permeability and motility of endothelial cells via cytoskeleton rearrangement	2	5.55556	0.0762698	MAPK1, MAPK3	36	18	7967	24.5895	1	0.12782	0.0762698
WIKIPATHWAYS	WP4932~7q11.23 copy number variation syndrome	3	8.33333	0.0785682	MYC, CTNNB1, MAPK3	36	106	7967	6.26336	1	0.131153	0.0785682
WIKIPATHWAYS	WP384~Apoptosis modulation by HSP70	2	5.55556	0.0803371	CASP8, CASP3	36	19	7967	23.2953	1	0.132541	0.0803371
WIKIPATHWAYS	WP734~Serotonin receptor 4/6/7 and NR3C signaling	2	5.55556	0.0803371	MAPK1, MAPK3	36	19	7967	23.2953	1	0.132541	0.0803371
WIKIPATHWAYS	WP1742~TP53 network	2	5.55556	0.0803371	MYC, TP53	36	19	7967	23.2953	1	0.132541	0.0803371
WIKIPATHWAYS	WP3927~BMP signaling in eyelid development	2	5.55556	0.0843869	EGFR, MAPK3	36	20	7967	22.1306	1	0.137088	0.0843869
WIKIPATHWAYS	WP2507~Nanomaterial induced apoptosis	2	5.55556	0.0843869	CASP8, CASP3	36	20	7967	22.1306	1	0.137088	0.0843869
WIKIPATHWAYS	WP5149~Lipid metabolism in senescent cells	2	5.55556	0.0843869	PTGS2, TP53	36	20	7967	22.1306	1	0.137088	0.0843869
WIKIPATHWAYS	WP732~Serotonin receptor 2 and ELK-SRF/GATA4 signaling	2	5.55556	0.0843869	MAPK1, MAPK3	36	20	7967	22.1306	1	0.137088	0.0843869
WIKIPATHWAYS	WP4884~Pathogenesis of SARS-CoV-2 mediated by nsp9-nsp10 complex	2	5.55556	0.0884194	IL6, CXCL8	36	21	7967	21.0767	1	0.143091	0.0884194
WIKIPATHWAYS	WP4357~NRF2-ARE regulation	2	5.55556	0.0964328	MAPK8, HMOX1	36	23	7967	19.244	1	0.153712	0.0964328
WIKIPATHWAYS	WP5294~Sildenafil treatment	2	5.55556	0.0964328	NOS3, AKT1	36	23	7967	19.244	1	0.153712	0.0964328
WIKIPATHWAYS	WP3612~Photodynamic therapy-induced NFE2L2 (NRF2) survival signaling	2	5.55556	0.0964328	MAPK8, HMOX1	36	23	7967	19.244	1	0.153712	0.0964328
WIKIPATHWAYS	WP5044~Kynurenine pathway and links to cell senescence	2	5.55556	0.0964328	TNF, TP53	36	23	7967	19.244	1	0.153712	0.0964328
WIKIPATHWAYS	WP179~Cell cycle	3	8.33333	0.097088	CCND1, MYC, TP53	36	120	7967	5.53264	1	0.154177	0.097088
WIKIPATHWAYS	WP4549~Fragile X syndrome	3	8.33333	0.0998291	MAPK1, AKT1, MMP9	36	122	7967	5.44194	1	0.157687	0.0998291

## Sheet: GO
Category	Term	Count	%	PValue	Genes	List Total	Pop Hits	Pop Total	Fold Enrichment	Bonferroni	Benjamini	FDR
GOTERM_BP_DIRECT	GO:0010628~positive regulation of gene expression	19	52.7778	1.39726e-19	CXCL8, NOS3, EGF, STAT3, HIF1A, TNF, RELA, VEGFA, IL6, MAPK8, MYC, IL1B, ERBB2, AKT1, MAPK1, CTNNB1, PPARG, TP53, MAPK3	36	525	19333	19.4353	2.07633e-16	2.07493e-16	1.7885e-16
GOTERM_BP_DIRECT	GO:0045893~positive regulation of transcription, DNA-templated	17	47.2222	2.6548e-14	IL10, EGF, STAT3, HIF1A, ESR1, TNF, EGFR, RELA, IL6, MYC, IL1B, AKT1, MAPK1, CTNNB1, PPARG, PPARA, TP53	36	724	19333	12.6098	3.943e-11	1.71657e-11	1.4796e-11
GOTERM_BP_DIRECT	GO:1902895~positive regulation of pri-miRNA transcription from RNA polymerase II promoter	9	25	3.46782e-14	IL10, MYC, STAT3, PPARG, HIF1A, TNF, TP53, RELA, EGFR	36	52	19333	92.9471	5.14735e-11	1.71657e-11	1.4796e-11
GOTERM_BP_DIRECT	GO:0042493~response to drug	13	36.1111	7.17342e-14	IL10, STAT3, PTGS2, RELA, ICAM1, CCND1, MYC, CASP3, CAT, HMOX1, CTNNB1, PPARG, TP53	36	293	19333	23.8272	1.06577e-10	2.66313e-11	2.29549e-11
GOTERM_BP_DIRECT	GO:0043066~negative regulation of apoptotic process	15	41.6667	1.56293e-13	IL10, MMP9, EGFR, RELA, VEGFA, IL6, MAPK8, MYC, CASP3, CAT, ERBB2, AKT1, CTNNB1, TP53, BCL2L1	36	530	19333	15.1989	2.32291e-10	4.64189e-11	4.00109e-11
GOTERM_BP_DIRECT	GO:0043065~positive regulation of apoptotic process	13	36.1111	3.16114e-13	MMP2, PTGS2, TNF, MMP9, IL6, MAPK8, CASP8, CASP3, AKT1, HMOX1, CTNNB1, PPARG, TP53	36	332	19333	21.0282	4.69696e-10	7.82383e-11	6.74377e-11
GOTERM_BP_DIRECT	GO:0031663~lipopolysaccharide-mediated signaling pathway	8	22.2222	4.96385e-13	NFKBIA, NOS3, IL1B, MAPK1, CCL2, AKT1, TNF, MAPK3	36	39	19333	110.16	7.37622e-10	1.05305e-10	9.07676e-11
GOTERM_BP_DIRECT	GO:0045944~positive regulation of transcription from RNA polymerase II promoter	18	50	4.80716e-12	IL10, STAT3, HIF1A, ESR1, TNF, EGFR, RELA, VEGFA, NFKBIA, IL6, MYC, IL1B, AKT1, CTNNB1, PPARG, PPARA, TP53, MAPK3	36	1210	19333	7.98884	7.14343e-09	8.92329e-10	7.69146e-10
GOTERM_BP_DIRECT	GO:0032355~response to estradiol	9	25	2.03427e-11	CASP8, CCND1, MYC, CASP3, STAT3, CAT, CTNNB1, PTGS2, ESR1	36	112	19333	43.154	3.02293e-08	3.35655e-09	2.89319e-09
GOTERM_BP_DIRECT	GO:0048661~positive regulation of smooth muscle cell proliferation	8	22.2222	3.71938e-11	IL6, MYC, MMP2, HMOX1, AKT1, PTGS2, TNF, EGFR	36	70	19333	61.3746	5.527e-08	5.52328e-09	4.76081e-09
GOTERM_BP_DIRECT	GO:0007568~aging	10	27.7778	5.05497e-11	IL10, VCAM1, MMP2, STAT3, CAT, MAPK1, AKT1, PTGS2, RELA, MAPK3	36	195	19333	27.5399	7.51168e-08	6.8242e-09	5.88214e-09
GOTERM_BP_DIRECT	GO:0034614~cellular response to reactive oxygen species	7	19.4444	5.93418e-11	MAPK8, MMP2, MAPK1, AKT1, MMP9, EGFR, MAPK3	36	38	19333	98.9262	8.8182e-08	7.34355e-09	6.32979e-09
GOTERM_BP_DIRECT	GO:0071276~cellular response to cadmium ion	7	19.4444	9.62789e-11	MAPK8, MAPK1, HMOX1, AKT1, MMP9, EGFR, MAPK3	36	41	19333	91.6877	1.4307e-07	1.03646e-08	8.93383e-09
GOTERM_BP_DIRECT	GO:0045471~response to ethanol	9	25	9.77137e-11	VCAM1, CASP8, CCND1, MYC, STAT3, CAT, PPARA, TNF, ICAM1	36	136	19333	35.5386	1.45203e-07	1.03646e-08	8.93383e-09
GOTERM_BP_DIRECT	GO:0097421~liver regeneration	7	19.4444	1.12181e-10	IL10, IL6, CCND1, MYC, HMOX1, TNF, EGFR	36	42	19333	89.5046	1.66701e-07	1.11059e-08	9.57275e-09
GOTERM_BP_DIRECT	GO:0071456~cellular response to hypoxia	9	25	1.46245e-10	MYC, HMOX1, AKT1, PPARG, PTGS2, HIF1A, TP53, ICAM1, VEGFA	36	143	19333	33.799	2.1732e-07	1.35733e-08	1.16996e-08
GOTERM_BP_DIRECT	GO:0071356~cellular response to tumor necrosis factor	9	25	1.72742e-10	NFKBIA, VCAM1, CXCL8, MAPK1, CCL2, AKT1, RELA, ICAM1, MAPK3	36	146	19333	33.1045	2.56695e-07	1.50896e-08	1.30065e-08
GOTERM_BP_DIRECT	GO:0009410~response to xenobiotic stimulus	10	27.7778	3.45801e-10	IL10, CCND1, MYC, CASP3, MMP2, CAT, HMOX1, CTNNB1, PTGS2, TNF	36	242	19333	22.1912	5.13859e-07	2.85285e-08	2.45903e-08
GOTERM_BP_DIRECT	GO:0001525~angiogenesis	10	27.7778	5.12402e-10	CXCL8, CASP8, EGF, NOS3, MMP2, HMOX1, CCL2, PTGS2, HIF1A, VEGFA	36	253	19333	21.2264	7.61429e-07	4.00483e-08	3.45197e-08
GOTERM_BP_DIRECT	GO:0001666~response to hypoxia	9	25	1.04592e-09	VCAM1, CASP3, MMP2, CAT, HMOX1, PPARA, HIF1A, TNF, VEGFA	36	183	19333	26.4112	1.55423e-06	7.76593e-08	6.69387e-08
GOTERM_BP_DIRECT	GO:0071222~cellular response to lipopolysaccharide	9	25	1.59389e-09	IL10, IL6, MAPK8, CXCL8, IL1B, CCL2, TNF, RELA, ICAM1	36	193	19333	25.0427	2.36851e-06	1.10232e-07	9.50144e-08
GOTERM_BP_DIRECT	GO:0051091~positive regulation of sequence-specific DNA binding transcription factor activity	8	22.2222	1.63306e-09	IL10, IL6, IL1B, CTNNB1, AKT1, PPARG, ESR1, TNF	36	119	19333	36.1027	2.42672e-06	1.10232e-07	9.50144e-08
GOTERM_BP_DIRECT	GO:0001934~positive regulation of protein phosphorylation	9	25	3.34319e-09	CCND1, IL1B, ERBB2, AKT1, TNF, MMP9, EGFR, MAPK3, VEGFA	36	212	19333	22.7983	4.96797e-06	2.15854e-07	1.86056e-07
GOTERM_BP_DIRECT	GO:0010629~negative regulation of gene expression	10	27.7778	3.61257e-09	CXCL8, MYC, STAT3, CTNNB1, AKT1, PPARG, HIF1A, ESR1, TNF, VEGFA	36	316	19333	16.9945	5.36827e-06	2.23528e-07	1.92671e-07
GOTERM_BP_DIRECT	GO:0071260~cellular response to mechanical stimulus	7	19.4444	1.01907e-08	MAPK8, CASP8, IL1B, AKT1, PTGS2, EGFR, MAPK3	36	87	19333	43.2091	1.51433e-05	6.05329e-07	5.21765e-07
GOTERM_BP_DIRECT	GO:0071347~cellular response to interleukin-1	7	19.4444	1.25161e-08	CXCL8, MYC, MMP2, CCL2, HIF1A, RELA, ICAM1	36	90	19333	41.7688	1.85988e-05	7.14863e-07	6.16178e-07
GOTERM_BP_DIRECT	GO:0045429~positive regulation of nitric oxide biosynthetic process	6	16.6667	2.59949e-08	IL1B, AKT1, PTGS2, ESR1, TNF, ICAM1	36	49	19333	65.7585	3.86277e-05	1.42972e-06	1.23235e-06
GOTERM_BP_DIRECT	GO:0071407~cellular response to organic cyclic compound	6	16.6667	4.7056e-08	CASP8, IL1B, STAT3, CCL2, AKT1, TNF	36	55	19333	58.5848	6.99228e-05	2.49565e-06	2.15113e-06
GOTERM_BP_DIRECT	GO:0060252~positive regulation of glial cell proliferation	5	13.8889	7.77579e-08	IL6, MYC, IL1B, TNF, EGFR	36	23	19333	116.745	0.000115541	3.95254e-06	3.40691e-06
GOTERM_BP_DIRECT	GO:0007249~I-kappaB kinase/NF-kappaB signaling	6	16.6667	7.98494e-08	NFKBIA, IL1B, CTNNB1, AKT1, TNF, RELA	36	61	19333	52.8224	0.000118649	3.95254e-06	3.40691e-06
GOTERM_BP_DIRECT	GO:0000165~MAPK cascade	7	19.4444	1.03815e-07	MYC, IL1B, CCL2, CTNNB1, TNF, EGFR, MAPK3	36	128	19333	29.3687	0.000154257	4.97308e-06	4.28656e-06
GOTERM_BP_DIRECT	GO:0043627~response to estrogen	6	16.6667	1.49289e-07	CCND1, MMP2, MAPK1, HMOX1, PPARG, ESR1	36	69	19333	46.6981	0.000221818	6.92793e-06	5.97155e-06
GOTERM_BP_DIRECT	GO:0010573~vascular endothelial growth factor production	4	11.1111	1.89296e-07	IL6, IL1B, HIF1A, TNF	36	7	19333	306.873	0.000281254	8.5183e-06	7.34237e-06
GOTERM_BP_DIRECT	GO:0043406~positive regulation of MAP kinase activity	6	16.6667	3.14823e-07	EGF, IL1B, ERBB2, TNF, EGFR, VEGFA	36	80	19333	40.2771	0.000467718	1.37504e-05	1.18522e-05
GOTERM_BP_DIRECT	GO:0030335~positive regulation of cell migration	8	22.2222	3.96632e-07	EGF, IL1B, MMP2, STAT3, MAPK1, MMP9, EGFR, VEGFA	36	264	19333	16.2736	0.000589221	1.68285e-05	1.45054e-05
GOTERM_BP_DIRECT	GO:0008284~positive regulation of cell proliferation	10	27.7778	4.36638e-07	IL6, EGF, MYC, IL1B, ERBB2, AKT1, RELA, EGFR, BCL2L1, VEGFA	36	553	19333	9.71117	0.000648634	1.80113e-05	1.55249e-05
GOTERM_BP_DIRECT	GO:0045766~positive regulation of angiogenesis	7	19.4444	4.50151e-07	CXCL8, NOS3, IL1B, STAT3, HMOX1, HIF1A, VEGFA	36	164	19333	22.9219	0.000668701	1.80669e-05	1.55728e-05
GOTERM_BP_DIRECT	GO:0006954~inflammatory response	9	25	5.75457e-07	IL6, CXCL8, IL1B, STAT3, CCL2, AKT1, PTGS2, TNF, RELA	36	413	19333	11.7028	0.000854763	2.24882e-05	1.93838e-05
GOTERM_BP_DIRECT	GO:0033138~positive regulation of peptidyl-serine phosphorylation	6	16.6667	6.00399e-07	IL6, AKT1, PTGS2, TNF, EGFR, VEGFA	36	91	19333	35.4084	0.000891796	2.28614e-05	1.97054e-05
GOTERM_BP_DIRECT	GO:0010888~negative regulation of lipid storage	4	11.1111	6.466e-07	NFKBIA, IL6, PPARG, TNF	36	10	19333	214.811	0.000960386	2.4005e-05	2.06912e-05
GOTERM_BP_DIRECT	GO:0035094~response to nicotine	5	13.8889	7.85196e-07	VCAM1, CASP3, MMP2, MAPK1, HMOX1	36	40	19333	67.1285	0.00116612	2.84394e-05	2.45134e-05
GOTERM_BP_DIRECT	GO:0001541~ovarian follicle development	5	13.8889	1.16036e-06	MYC, MMP2, BCL2L1, ICAM1, VEGFA	36	44	19333	61.0259	0.00172281	4.10271e-05	3.53634e-05
GOTERM_BP_DIRECT	GO:0008285~negative regulation of cell proliferation	9	25	1.38021e-06	IL10, IL6, CXCL8, NOS3, IL1B, STAT3, CTNNB1, PTGS2, TP53	36	464	19333	10.4165	0.00204889	4.76655e-05	4.10854e-05
GOTERM_BP_DIRECT	GO:1904996~positive regulation of leukocyte adhesion to vascular endothelial cell	4	11.1111	1.95163e-06	IL6, TNF, RELA, ICAM1	36	14	19333	153.437	0.00289593	6.58676e-05	5.67748e-05
GOTERM_BP_DIRECT	GO:0014823~response to activity	5	13.8889	3.56197e-06	IL10, IL6, MMP2, CAT, TNF	36	58	19333	46.2955	0.00527912	0.000117545	0.000101318
GOTERM_BP_DIRECT	GO:0060749~mammary gland alveolus development	4	11.1111	4.35341e-06	CCND1, EGF, ESR1, VEGFA	36	18	19333	119.34	0.0064483	0.000140539	0.000121138
GOTERM_BP_DIRECT	GO:0032757~positive regulation of interleukin-8 production	5	13.8889	5.63329e-06	IL6, IL1B, STAT3, TNF, RELA	36	65	19333	41.3098	0.00833615	0.000177988	0.000153417
GOTERM_BP_DIRECT	GO:0000122~negative regulation of transcription from RNA polymerase II promoter	11	30.5556	5.77706e-06	CCND1, MYC, STAT3, CTNNB1, PPARG, PPARA, ESR1, TNF, TP53, RELA, VEGFA	36	973	19333	6.07123	0.00854799	0.000178728	0.000154055
GOTERM_BP_DIRECT	GO:0051384~response to glucocorticoid	5	13.8889	6.36113e-06	IL10, IL6, CASP3, PTGS2, TNF	36	67	19333	40.0767	0.00940813	0.000192781	0.000166168
GOTERM_BP_DIRECT	GO:0019221~cytokine-mediated signaling pathway	6	16.6667	8.56469e-06	IL6, IL1B, STAT3, CCL2, AKT1, RELA	36	156	19333	20.6549	0.0126465	0.000254371	0.000219256
GOTERM_BP_DIRECT	GO:0007165~signal transduction	12	33.3333	8.91439e-06	IL10, CXCL8, IL1B, ERBB2, STAT3, MAPK1, CCL2, AKT1, PPARG, HIF1A, ESR1, EGFR	36	1268	19333	5.08228	0.0131595	0.000256707	0.00022127
GOTERM_BP_DIRECT	GO:0032496~response to lipopolysaccharide	6	16.6667	9.11188e-06	VCAM1, CASP8, NOS3, IL1B, CASP3, PTGS2	36	158	19333	20.3935	0.0134491	0.000256707	0.00022127
GOTERM_BP_DIRECT	GO:0043524~negative regulation of neuron apoptotic process	6	16.6667	9.39554e-06	IL10, CCND1, HMOX1, CCL2, HIF1A, BCL2L1	36	159	19333	20.2652	0.0138648	0.000256707	0.00022127
GOTERM_BP_DIRECT	GO:0070141~response to UV-A	3	8.33333	9.54108e-06	CCND1, AKT1, EGFR	36	3	19333	537.028	0.0140781	0.000256707	0.00022127
GOTERM_BP_DIRECT	GO:0043410~positive regulation of MAPK cascade	6	16.6667	9.68607e-06	IL6, EGF, ERBB2, CTNNB1, TNF, VEGFA	36	160	19333	20.1385	0.0142905	0.000256707	0.00022127
GOTERM_BP_DIRECT	GO:0006974~cellular response to DNA damage stimulus	7	19.4444	9.77401e-06	CCND1, MYC, CASP3, MAPK1, AKT1, TP53, MAPK3	36	279	19333	13.4738	0.0144193	0.000256707	0.00022127
GOTERM_BP_DIRECT	GO:0051092~positive regulation of NF-kappaB transcription factor activity	6	16.6667	9.98357e-06	IL1B, STAT3, CAT, TNF, RELA, ICAM1	36	161	19333	20.0135	0.0147262	0.000256707	0.00022127
GOTERM_BP_DIRECT	GO:0006915~apoptotic process	9	25	1.00263e-05	NFKBIA, CASP8, IL1B, CASP3, MAPK1, TP53, MMP9, BCL2L1, MAPK3	36	607	19333	7.96252	0.0147887	0.000256707	0.00022127
GOTERM_BP_DIRECT	GO:1902894~negative regulation of pri-miRNA transcription from RNA polymerase II promoter	4	11.1111	1.0718e-05	PPARG, PPARA, ESR1, RELA	36	24	19333	89.5046	0.0158009	0.000269768	0.000232527
GOTERM_BP_DIRECT	GO:0001938~positive regulation of endothelial cell proliferation	5	13.8889	1.10879e-05	IL10, EGF, AKT1, HIF1A, VEGFA	36	77	19333	34.8719	0.0163417	0.000274424	0.000236541
GOTERM_BP_DIRECT	GO:0051000~positive regulation of nitric-oxide synthase activity	4	11.1111	1.37341e-05	AKT1, HIF1A, ESR1, TNF	36	26	19333	82.6197	0.0202021	0.000334346	0.000288191
GOTERM_BP_DIRECT	GO:0045727~positive regulation of translation	5	13.8889	1.56678e-05	IL6, MYC, ERBB2, MAPK1, MAPK3	36	84	19333	31.9659	0.0230135	0.000375268	0.000323463
GOTERM_BP_DIRECT	GO:0032868~response to insulin	5	13.8889	1.64204e-05	IL10, CAT, PPARA, RELA, ICAM1	36	85	19333	31.5899	0.0241056	0.000387052	0.000333621
GOTERM_BP_DIRECT	GO:1902042~negative regulation of extrinsic apoptotic signaling pathway via death domain receptors	4	11.1111	1.72621e-05	NOS3, HMOX1, BCL2L1, ICAM1	36	28	19333	76.7183	0.0253254	0.000400534	0.000345241
GOTERM_BP_DIRECT	GO:1900017~positive regulation of cytokine production involved in inflammatory response	4	11.1111	1.92299e-05	IL6, STAT3, HIF1A, TNF	36	29	19333	74.0728	0.0281715	0.00043933	0.000378682
GOTERM_BP_DIRECT	GO:0010575~positive regulation of vascular endothelial growth factor production	4	11.1111	2.13401e-05	IL6, IL1B, PTGS2, HIF1A	36	30	19333	71.6037	0.0312142	0.000480152	0.000413869
GOTERM_BP_DIRECT	GO:0043123~positive regulation of I-kappaB kinase/NF-kappaB signaling	6	16.6667	2.33696e-05	CASP8, IL1B, HMOX1, CTNNB1, TNF, RELA	36	192	19333	16.7821	0.0341315	0.000517967	0.000446463
GOTERM_BP_DIRECT	GO:0043388~positive regulation of DNA binding	4	11.1111	2.85712e-05	EGF, MYC, PPARG, MMP9	36	33	19333	65.0943	0.0415687	0.000623944	0.00053781
GOTERM_BP_DIRECT	GO:0051973~positive regulation of telomerase activity	4	11.1111	3.12973e-05	MYC, MAPK1, CTNNB1, MAPK3	36	34	19333	63.1797	0.0454435	0.000663675	0.000572057
GOTERM_BP_DIRECT	GO:0035924~cellular response to vascular endothelial growth factor stimulus	4	11.1111	3.12973e-05	VCAM1, AKT1, RELA, VEGFA	36	34	19333	63.1797	0.0454435	0.000663675	0.000572057
GOTERM_BP_DIRECT	GO:0031622~positive regulation of fever generation	3	8.33333	3.17313e-05	IL1B, PTGS2, TNF	36	5	19333	322.217	0.046059	0.000663675	0.000572057
GOTERM_BP_DIRECT	GO:0045765~regulation of angiogenesis	4	11.1111	3.72508e-05	IL6, ERBB2, HMOX1, CTNNB1	36	36	19333	59.6698	0.0538515	0.000768298	0.000662236
GOTERM_BP_DIRECT	GO:0001701~in utero embryonic development	6	16.6667	3.9282e-05	NOS3, MYC, CTNNB1, TP53, BCL2L1, VEGFA	36	214	19333	15.0569	0.056703	0.000799092	0.00068878
GOTERM_BP_DIRECT	GO:0045907~positive regulation of vasoconstriction	4	11.1111	4.04874e-05	AKT1, PTGS2, EGFR, ICAM1	36	37	19333	58.0571	0.0583913	0.000812483	0.000700322
GOTERM_BP_DIRECT	GO:0007507~heart development	6	16.6667	4.38531e-05	CASP8, CASP3, MMP2, ERBB2, PPARG, PPARA	36	219	19333	14.7131	0.0630892	0.000857846	0.000739422
GOTERM_BP_DIRECT	GO:2001240~negative regulation of extrinsic apoptotic signaling pathway in absence of ligand	4	11.1111	4.39032e-05	IL1B, AKT1, TNF, BCL2L1	36	38	19333	56.5292	0.0631589	0.000857846	0.000739422
GOTERM_BP_DIRECT	GO:0061419~positive regulation of transcription from RNA polymerase II promoter in response to hypoxia	3	8.33333	4.75428e-05	HIF1A, TP53, VEGFA	36	6	19333	268.514	0.0682122	0.000916896	0.000790321
GOTERM_BP_DIRECT	GO:0042593~glucose homeostasis	5	13.8889	5.21394e-05	IL6, STAT3, AKT1, PPARG, HIF1A	36	114	19333	23.5538	0.0745555	0.000992654	0.000855621
GOTERM_BP_DIRECT	GO:0070374~positive regulation of ERK1 and ERK2 cascade	6	16.6667	5.4226e-05	CCL2, TNF, EGFR, ICAM1, MAPK3, VEGFA	36	229	19333	14.0706	0.0774207	0.00101931	0.000878598
GOTERM_BP_DIRECT	GO:0007566~embryo implantation	4	11.1111	5.94493e-05	IL1B, MMP2, PTGS2, MMP9	36	42	19333	51.1455	0.0845543	0.0010899	0.000939446
GOTERM_BP_DIRECT	GO:0071392~cellular response to estradiol stimulus	4	11.1111	5.94493e-05	IL10, MMP2, ESR1, EGFR	36	42	19333	51.1455	0.0845543	0.0010899	0.000939446
GOTERM_BP_DIRECT	GO:0006979~response to oxidative stress	5	13.8889	6.57869e-05	MAPK8, HMOX1, AKT1, PTGS2, TP53	36	121	19333	22.1912	0.0931358	0.00118951	0.0010253
GOTERM_BP_DIRECT	GO:0060440~trachea formation	3	8.33333	6.64841e-05	MAPK1, CTNNB1, MAPK3	36	7	19333	230.155	0.094075	0.00118951	0.0010253
GOTERM_BP_DIRECT	GO:0032722~positive regulation of chemokine production	4	11.1111	7.32101e-05	IL6, HMOX1, HIF1A, TNF	36	45	19333	47.7358	0.103085	0.00129425	0.00111558
GOTERM_BP_DIRECT	GO:0038134~ERBB2-EGFR signaling pathway	3	8.33333	8.85447e-05	EGF, ERBB2, EGFR	36	8	19333	201.385	0.123294	0.00153514	0.00132321
GOTERM_BP_DIRECT	GO:0071364~cellular response to epidermal growth factor stimulus	4	11.1111	8.89035e-05	MYC, ERBB2, AKT1, EGFR	36	48	19333	44.7523	0.123761	0.00153514	0.00132321
GOTERM_BP_DIRECT	GO:0043536~positive regulation of blood vessel endothelial cell migration	4	11.1111	0.000100497	NOS3, AKT1, HIF1A, VEGFA	36	50	19333	42.9622	0.138729	0.00171538	0.00147857
GOTERM_BP_DIRECT	GO:0043491~protein kinase B signaling	4	11.1111	0.000113035	IL1B, CCL2, AKT1, TNF	36	52	19333	41.3098	0.154628	0.00190746	0.00164414
GOTERM_BP_DIRECT	GO:0042542~response to hydrogen peroxide	4	11.1111	0.000119668	CASP3, MMP2, CAT, HMOX1	36	53	19333	40.5304	0.162922	0.00199671	0.00172107
GOTERM_BP_DIRECT	GO:0019233~sensory perception of pain	4	11.1111	0.000133686	MAPK1, CCL2, PTGS2, MAPK3	36	55	19333	39.0566	0.18018	0.00213466	0.00183998
GOTERM_BP_DIRECT	GO:0070371~ERK1 and ERK2 cascade	4	11.1111	0.000133686	EGF, MYC, MAPK1, MAPK3	36	55	19333	39.0566	0.18018	0.00213466	0.00183998
GOTERM_BP_DIRECT	GO:0033209~tumor necrosis factor-mediated signaling pathway	4	11.1111	0.000133686	NFKBIA, TNF, TP53, RELA	36	55	19333	39.0566	0.18018	0.00213466	0.00183998
GOTERM_BP_DIRECT	GO:0010507~negative regulation of autophagy	4	11.1111	0.000133686	IL10, STAT3, AKT1, BCL2L1	36	55	19333	39.0566	0.18018	0.00213466	0.00183998
GOTERM_BP_DIRECT	GO:1904707~positive regulation of vascular smooth muscle cell proliferation	4	11.1111	0.000141078	IL10, MMP2, TNF, MMP9	36	56	19333	38.3591	0.189137	0.00222873	0.00192106
GOTERM_BP_DIRECT	GO:0035556~intracellular signal transduction	7	19.4444	0.00014597	MAPK8, CXCL8, ERBB2, MAPK1, HMOX1, AKT1, MAPK3	36	453	19333	8.29844	0.195012	0.00228175	0.00196676
GOTERM_BP_DIRECT	GO:0071230~cellular response to amino acid stimulus	4	11.1111	0.000164837	MMP2, TNF, EGFR, BCL2L1	36	59	19333	36.4087	0.21727	0.00254982	0.00219782
GOTERM_BP_DIRECT	GO:1903799~negative regulation of production of miRNAs involved in gene silencing by miRNA	3	8.33333	0.000173334	ESR1, TNF, TP53	36	11	19333	146.462	0.227093	0.00265362	0.0022873
GOTERM_BP_DIRECT	GO:0043525~positive regulation of neuron apoptotic process	4	11.1111	0.000200359	CASP3, CTNNB1, TNF, TP53	36	63	19333	34.097	0.257523	0.00303605	0.00261693
GOTERM_BP_DIRECT	GO:1903800~positive regulation of production of miRNAs involved in gene silencing by miRNA	3	8.33333	0.000207765	IL6, TP53, EGFR	36	12	19333	134.257	0.265651	0.00311647	0.00268625
GOTERM_BP_DIRECT	GO:0032731~positive regulation of interleukin-1 beta production	4	11.1111	0.000219839	IL6, CASP8, STAT3, TNF	36	65	19333	33.0479	0.278712	0.0032646	0.00281393
GOTERM_BP_DIRECT	GO:0035690~cellular response to drug	4	11.1111	0.000240506	MYC, IL1B, TP53, EGFR	36	67	19333	32.0614	0.300532	0.00353615	0.003048
GOTERM_BP_DIRECT	GO:0010745~negative regulation of macrophage derived foam cell differentiation	3	8.33333	0.000245261	NFKBIA, PPARG, PPARA	36	13	19333	123.929	0.305458	0.00357071	0.00307778
GOTERM_BP_DIRECT	GO:0006468~protein phosphorylation	7	19.4444	0.000257255	MAPK8, CCND1, ERBB2, MAPK1, CCL2, AKT1, MAPK3	36	503	19333	7.47355	0.31773	0.00370897	0.00319696
GOTERM_BP_DIRECT	GO:0043154~negative regulation of cysteine-type endopeptidase activity involved in apoptotic process	4	11.1111	0.000262392	AKT1, PTGS2, TNF, VEGFA	36	69	19333	31.132	0.32292	0.00374666	0.00322944
GOTERM_BP_DIRECT	GO:0030163~protein catabolic process	4	11.1111	0.000273802	CASP3, MMP2, AKT1, RELA	36	70	19333	30.6873	0.334306	0.0038358	0.00330628
GOTERM_BP_DIRECT	GO:1901224~positive regulation of NIK/NF-kappaB signaling	4	11.1111	0.000273802	IL1B, TNF, RELA, EGFR	36	70	19333	30.6873	0.334306	0.0038358	0.00330628
GOTERM_BP_DIRECT	GO:0051926~negative regulation of calcium ion transport	3	8.33333	0.000285813	NOS3, PTGS2, ICAM1	36	14	19333	115.077	0.346085	0.00396665	0.00341907
GOTERM_BP_DIRECT	GO:0050679~positive regulation of epithelial cell proliferation	4	11.1111	0.000297572	MYC, ERBB2, EGFR, VEGFA	36	72	19333	29.8349	0.357416	0.00409162	0.00352678
GOTERM_BP_DIRECT	GO:0051402~neuron apoptotic process	4	11.1111	0.000335665	CASP3, HIF1A, TP53, BCL2L1	36	75	19333	28.6415	0.392791	0.00457305	0.00394175
GOTERM_BP_DIRECT	GO:0034116~positive regulation of heterotypic cell-cell adhesion	3	8.33333	0.000376039	IL10, IL1B, TNF	36	16	19333	100.693	0.428162	0.0050308	0.00433631
GOTERM_BP_DIRECT	GO:2001171~positive regulation of ATP biosynthetic process	3	8.33333	0.000376039	MYC, STAT3, PPARA	36	16	19333	100.693	0.428162	0.0050308	0.00433631
GOTERM_BP_DIRECT	GO:0008217~regulation of blood pressure	4	11.1111	0.000405894	NOS3, HMOX1, PPARG, PTGS2	36	80	19333	26.8514	0.452986	0.00538172	0.00463879
GOTERM_BP_DIRECT	GO:0048143~astrocyte activation	3	8.33333	0.000425694	IL1B, TNF, EGFR	36	17	19333	94.7696	0.468852	0.00559429	0.00482202
GOTERM_BP_DIRECT	GO:0014068~positive regulation of phosphatidylinositol 3-kinase signaling	4	11.1111	0.000452235	EGF, CAT, TNF, VEGFA	36	83	19333	25.8809	0.489403	0.00589096	0.00507773
GOTERM_BP_DIRECT	GO:0051403~stress-activated MAPK cascade	3	8.33333	0.000478361	MAPK8, MAPK1, MAPK3	36	18	19333	89.5046	0.508854	0.0061771	0.00532437
GOTERM_BP_DIRECT	GO:2000573~positive regulation of DNA biosynthetic process	3	8.33333	0.000534032	MYC, TNF, VEGFA	36	19	19333	84.7939	0.547869	0.00683652	0.00589276
GOTERM_BP_DIRECT	GO:0010165~response to X-ray	3	8.33333	0.000592694	CCND1, CASP3, TP53	36	20	19333	80.5542	0.585634	0.00752266	0.00648418
GOTERM_BP_DIRECT	GO:1902004~positive regulation of beta-amyloid formation	3	8.33333	0.000654339	CASP3, TNF, RELA	36	21	19333	76.7183	0.621926	0.00816549	0.00703827
GOTERM_BP_DIRECT	GO:0070498~interleukin-1-mediated signaling pathway	3	8.33333	0.000654339	IL1B, RELA, MAPK3	36	21	19333	76.7183	0.621926	0.00816549	0.00703827
GOTERM_BP_DIRECT	GO:0050731~positive regulation of peptidyl-tyrosine phosphorylation	4	11.1111	0.00067123	IL6, TP53, ICAM1, VEGFA	36	95	19333	22.6117	0.631304	0.00830647	0.00715978
GOTERM_BP_DIRECT	GO:0071346~cellular response to interferon-gamma	4	11.1111	0.000756868	MYC, CCL2, TNF, ICAM1	36	99	19333	21.6981	0.67539	0.00928884	0.00800654
GOTERM_BP_DIRECT	GO:0042060~wound healing	4	11.1111	0.000849175	CASP3, ERBB2, PPARA, EGFR	36	103	19333	20.8554	0.717029	0.0101819	0.00877631
GOTERM_BP_DIRECT	GO:0051090~regulation of sequence-specific DNA binding transcription factor activity	3	8.33333	0.000857062	MAPK8, HMOX1, MAPK3	36	24	19333	67.1285	0.720329	0.0101819	0.00877631
GOTERM_BP_DIRECT	GO:0050768~negative regulation of neurogenesis	3	8.33333	0.000857062	IL6, IL1B, TNF	36	24	19333	67.1285	0.720329	0.0101819	0.00877631
GOTERM_BP_DIRECT	GO:0051247~positive regulation of protein metabolic process	3	8.33333	0.000857062	NFKBIA, MAPK8, AKT1	36	24	19333	67.1285	0.720329	0.0101819	0.00877631
GOTERM_BP_DIRECT	GO:0032755~positive regulation of interleukin-6 production	4	11.1111	0.000873317	IL6, IL1B, STAT3, TNF	36	104	19333	20.6549	0.727009	0.0102116	0.00880193
GOTERM_BP_DIRECT	GO:0006606~protein import into nucleus	4	11.1111	0.000873317	NFKBIA, STAT3, AKT1, TP53	36	104	19333	20.6549	0.727009	0.0102116	0.00880193
GOTERM_BP_DIRECT	GO:0042981~regulation of apoptotic process	5	13.8889	0.000896341	CASP8, AKT1, ESR1, TP53, BCL2L1	36	240	19333	11.1881	0.736199	0.010399	0.00896341
GOTERM_BP_DIRECT	GO:0030225~macrophage differentiation	3	8.33333	0.000930531	CASP8, MMP9, VEGFA	36	25	19333	64.4433	0.749279	0.0106295	0.00916215
GOTERM_BP_DIRECT	GO:0097194~execution phase of apoptosis	3	8.33333	0.000930531	CASP8, CASP3, AKT1	36	25	19333	64.4433	0.749279	0.0106295	0.00916215
GOTERM_BP_DIRECT	GO:0050729~positive regulation of inflammatory response	4	11.1111	0.00105459	NFKBIA, IL1B, TNF, EGFR	36	111	19333	19.3524	0.791527	0.0119547	0.0103044
GOTERM_BP_DIRECT	GO:2001243~negative regulation of intrinsic apoptotic signaling pathway	3	8.33333	0.00116848	AKT1, MMP9, BCL2L1	36	28	19333	57.5387	0.824019	0.0130466	0.0112455
GOTERM_BP_DIRECT	GO:0002052~positive regulation of neuroblast proliferation	3	8.33333	0.00116848	CTNNB1, HIF1A, VEGFA	36	28	19333	57.5387	0.824019	0.0130466	0.0112455
GOTERM_BP_DIRECT	GO:0048009~insulin-like growth factor receptor signaling pathway	3	8.33333	0.00125361	MAPK1, AKT1, MAPK3	36	29	19333	55.5546	0.844954	0.0136883	0.0117987
GOTERM_BP_DIRECT	GO:0070372~regulation of ERK1 and ERK2 cascade	3	8.33333	0.00125361	IL1B, ERBB2, EGFR	36	29	19333	55.5546	0.844954	0.0136883	0.0117987
GOTERM_BP_DIRECT	GO:0046697~decidualization	3	8.33333	0.00125361	MAPK1, PTGS2, MAPK3	36	29	19333	55.5546	0.844954	0.0136883	0.0117987
GOTERM_BP_DIRECT	GO:0045840~positive regulation of mitotic nuclear division	3	8.33333	0.00134163	EGF, IL1B, TNF	36	30	19333	53.7028	0.863986	0.0145425	0.0125349
GOTERM_BP_DIRECT	GO:0042327~positive regulation of phosphorylation	3	8.33333	0.00143253	EGF, EGFR, VEGFA	36	31	19333	51.9704	0.881194	0.0154152	0.0132872
GOTERM_BP_DIRECT	GO:0043200~response to amino acid	3	8.33333	0.0015263	CASP3, RELA, ICAM1	36	32	19333	50.3464	0.896668	0.0163061	0.0140551
GOTERM_BP_DIRECT	GO:0044344~cellular response to fibroblast growth factor stimulus	3	8.33333	0.00162292	CXCL8, MYC, CCL2	36	33	19333	48.8207	0.91051	0.0168761	0.0145464
GOTERM_BP_DIRECT	GO:0051968~positive regulation of synaptic transmission, glutamatergic	3	8.33333	0.00162292	CCL2, PTGS2, EGFR	36	33	19333	48.8207	0.91051	0.0168761	0.0145464
GOTERM_BP_DIRECT	GO:0046677~response to antibiotic	3	8.33333	0.00162292	CASP8, CASP3, TP53	36	33	19333	48.8207	0.91051	0.0168761	0.0145464
GOTERM_BP_DIRECT	GO:0051897~positive regulation of protein kinase B signaling	4	11.1111	0.00162511	EGF, TNF, EGFR, VEGFA	36	129	19333	16.652	0.9108	0.0168761	0.0145464
GOTERM_BP_DIRECT	GO:0043330~response to exogenous dsRNA	3	8.33333	0.0017224	NFKBIA, MAPK1, MAPK3	36	34	19333	47.3848	0.922826	0.0176398	0.0152046
GOTERM_BP_DIRECT	GO:0032212~positive regulation of telomere maintenance via telomerase	3	8.33333	0.0017224	MAPK1, CTNNB1, MAPK3	36	34	19333	47.3848	0.922826	0.0176398	0.0152046
GOTERM_BP_DIRECT	GO:0045930~negative regulation of mitotic cell cycle	3	8.33333	0.00182472	IL10, TNF, EGFR	36	35	19333	46.031	0.933729	0.0184334	0.0158887
GOTERM_BP_DIRECT	GO:0090050~positive regulation of cell migration involved in sprouting angiogenesis	3	8.33333	0.00182472	HMOX1, PTGS2, VEGFA	36	35	19333	46.031	0.933729	0.0184334	0.0158887
GOTERM_BP_DIRECT	GO:0048469~cell maturation	3	8.33333	0.00192986	CTNNB1, PPARG, VEGFA	36	36	19333	44.7523	0.943332	0.0191056	0.0164682
GOTERM_BP_DIRECT	GO:0007405~neuroblast proliferation	3	8.33333	0.00192986	CTNNB1, HIF1A, TP53	36	36	19333	44.7523	0.943332	0.0191056	0.0164682
GOTERM_BP_DIRECT	GO:0048662~negative regulation of smooth muscle cell proliferation	3	8.33333	0.00192986	NOS3, HMOX1, PPARG	36	36	19333	44.7523	0.943332	0.0191056	0.0164682
GOTERM_BP_DIRECT	GO:0034612~response to tumor necrosis factor	3	8.33333	0.00203783	CASP8, CASP3, PTGS2	36	37	19333	43.5428	0.951747	0.0200409	0.0172743
GOTERM_BP_DIRECT	GO:0046427~positive regulation of JAK-STAT cascade	3	8.33333	0.0021486	IL10, IL6, TNF	36	38	19333	42.3969	0.959085	0.0209912	0.0180935
GOTERM_BP_DIRECT	GO:0007166~cell surface receptor signaling pathway	5	13.8889	0.00216297	ERBB2, MAPK1, CCL2, EGFR, MAPK3	36	305	19333	8.80373	0.959951	0.0209936	0.0180955
GOTERM_BP_DIRECT	GO:0042311~vasodilation	3	8.33333	0.00249768	NOS3, TNF, EGFR	36	41	19333	39.2947	0.975673	0.0240847	0.0207599
GOTERM_BP_DIRECT	GO:0051726~regulation of cell cycle	5	13.8889	0.00269147	CXCL8, CCND1, MYC, STAT3, TP53	36	324	19333	8.28747	0.981774	0.025786	0.0222263
GOTERM_BP_DIRECT	GO:0009411~response to UV	3	8.33333	0.00300184	MAPK8, CASP3, CAT	36	45	19333	35.8019	0.988523	0.0285752	0.0246305
GOTERM_BP_DIRECT	GO:1904706~negative regulation of vascular smooth muscle cell proliferation	3	8.33333	0.00313473	IL10, HMOX1, PPARG	36	46	19333	35.0236	0.990586	0.0294625	0.0253953
GOTERM_BP_DIRECT	GO:0034198~cellular response to amino acid starvation	3	8.33333	0.00313473	MAPK8, MAPK1, MAPK3	36	46	19333	35.0236	0.990586	0.0294625	0.0253953
GOTERM_BP_DIRECT	GO:0050796~regulation of insulin secretion	3	8.33333	0.00327034	IL6, IL1B, TNF	36	47	19333	34.2784	0.992309	0.0299782	0.0258398
GOTERM_BP_DIRECT	GO:1904646~cellular response to beta-amyloid	3	8.33333	0.00327034	VCAM1, TNF, ICAM1	36	47	19333	34.2784	0.992309	0.0299782	0.0258398
GOTERM_BP_DIRECT	GO:2000272~negative regulation of receptor activity	3	8.33333	0.00327034	PPARG, PPARA, TNF	36	47	19333	34.2784	0.992309	0.0299782	0.0258398
GOTERM_BP_DIRECT	GO:0007595~lactation	3	8.33333	0.00327034	CCND1, HIF1A, VEGFA	36	47	19333	34.2784	0.992309	0.0299782	0.0258398
GOTERM_BP_DIRECT	GO:0048538~thymus development	3	8.33333	0.00340867	MAPK1, CTNNB1, MAPK3	36	48	19333	33.5642	0.993742	0.0310544	0.0267675
GOTERM_BP_DIRECT	GO:0051781~positive regulation of cell division	3	8.33333	0.00354969	IL1B, CAT, VEGFA	36	49	19333	32.8793	0.994929	0.0317548	0.0273711
GOTERM_BP_DIRECT	GO:0050673~epithelial cell proliferation	3	8.33333	0.00354969	EGF, EGFR, BCL2L1	36	49	19333	32.8793	0.994929	0.0317548	0.0273711
GOTERM_BP_DIRECT	GO:0007173~epidermal growth factor receptor signaling pathway	3	8.33333	0.00354969	EGF, AKT1, EGFR	36	49	19333	32.8793	0.994929	0.0317548	0.0273711
GOTERM_BP_DIRECT	GO:0014806~smooth muscle hyperplasia	2	5.55556	0.00361757	NOS3, HMOX1	36	2	19333	537.028	0.995417	0.0321682	0.0277275
GOTERM_BP_DIRECT	GO:1900087~positive regulation of G1/S transition of mitotic cell cycle	3	8.33333	0.00383981	CCND1, AKT1, EGFR	36	51	19333	31.5899	0.99671	0.0335419	0.0289115
GOTERM_BP_DIRECT	GO:0008630~intrinsic apoptotic signaling pathway in response to DNA damage	3	8.33333	0.00383981	HMOX1, TNF, BCL2L1	36	51	19333	31.5899	0.99671	0.0335419	0.0289115
GOTERM_BP_DIRECT	GO:0010718~positive regulation of epithelial to mesenchymal transition	3	8.33333	0.00383981	IL6, IL1B, CTNNB1	36	51	19333	31.5899	0.99671	0.0335419	0.0289115
GOTERM_BP_DIRECT	GO:0045737~positive regulation of cyclin-dependent protein serine/threonine kinase activity	3	8.33333	0.00398888	CCND1, AKT1, EGFR	36	52	19333	30.9824	0.997366	0.0346403	0.0298583
GOTERM_BP_DIRECT	GO:0018105~peptidyl-serine phosphorylation	4	11.1111	0.00430425	MAPK8, MAPK1, AKT1, MAPK3	36	182	19333	11.8028	0.998355	0.0371617	0.0320316
GOTERM_BP_DIRECT	GO:0008283~cell proliferation	4	11.1111	0.00450516	MYC, STAT3, AKT1, BCL2L1	36	185	19333	11.6114	0.998781	0.0386715	0.033333
GOTERM_BP_DIRECT	GO:1903078~positive regulation of protein localization to plasma membrane	3	8.33333	0.00477399	AKT1, TNF, EGFR	36	57	19333	28.2646	0.999184	0.0407435	0.035119
GOTERM_BP_DIRECT	GO:0098609~cell-cell adhesion	4	11.1111	0.00492389	VCAM1, CTNNB1, EGFR, ICAM1	36	191	19333	11.2467	0.999348	0.0414365	0.0357163
GOTERM_BP_DIRECT	GO:0048146~positive regulation of fibroblast proliferation	3	8.33333	0.00493889	MYC, ESR1, EGFR	36	58	19333	27.7773	0.999362	0.0414365	0.0357163
GOTERM_BP_DIRECT	GO:0006879~cellular iron ion homeostasis	3	8.33333	0.00493889	MYC, HMOX1, HIF1A	36	58	19333	27.7773	0.999362	0.0414365	0.0357163
GOTERM_BP_DIRECT	GO:0071363~cellular response to growth factor stimulus	3	8.33333	0.0051064	ERBB2, CAT, CTNNB1	36	59	19333	27.3065	0.999503	0.0421278	0.0363122
GOTERM_BP_DIRECT	GO:0045785~positive regulation of cell adhesion	3	8.33333	0.0051064	ERBB2, TNF, VEGFA	36	59	19333	27.3065	0.999503	0.0421278	0.0363122
GOTERM_BP_DIRECT	GO:0034644~cellular response to UV	3	8.33333	0.0051064	MYC, PTGS2, TP53	36	59	19333	27.3065	0.999503	0.0421278	0.0363122
GOTERM_BP_DIRECT	GO:0007254~JNK cascade	3	8.33333	0.00527651	MAPK8, IL1B, TNF	36	60	19333	26.8514	0.999615	0.0430429	0.0371009
GOTERM_BP_DIRECT	GO:0031281~positive regulation of cyclase activity	2	5.55556	0.00542158	MAPK8, MAPK3	36	3	19333	358.019	0.99969	0.0430429	0.0371009
GOTERM_BP_DIRECT	GO:0014854~response to inactivity	2	5.55556	0.00542158	IL10, CAT	36	3	19333	358.019	0.99969	0.0430429	0.0371009
GOTERM_BP_DIRECT	GO:2000635~negative regulation of primary miRNA processing	2	5.55556	0.00542158	IL6, STAT3	36	3	19333	358.019	0.99969	0.0430429	0.0371009
GOTERM_BP_DIRECT	GO:0061308~cardiac neural crest cell development involved in heart development	2	5.55556	0.00542158	MAPK1, MAPK3	36	3	19333	358.019	0.99969	0.0430429	0.0371009
GOTERM_BP_DIRECT	GO:0002439~chronic inflammatory response to antigenic stimulus	2	5.55556	0.00542158	IL10, TNF	36	3	19333	358.019	0.99969	0.0430429	0.0371009
GOTERM_BP_DIRECT	GO:0060559~positive regulation of calcidiol 1-monooxygenase activity	2	5.55556	0.00542158	IL1B, TNF	36	3	19333	358.019	0.99969	0.0430429	0.0371009
GOTERM_BP_DIRECT	GO:0006959~humoral immune response	3	8.33333	0.0054492	IL6, CCL2, TNF	36	61	19333	26.4112	0.999702	0.0430429	0.0371009
GOTERM_BP_DIRECT	GO:1901215~negative regulation of neuron death	3	8.33333	0.00598271	STAT3, AKT1, PPARA	36	64	19333	25.1732	0.999866	0.047007	0.0405178
GOTERM_BP_DIRECT	GO:0071466~cellular response to xenobiotic stimulus	3	8.33333	0.00616566	MYC, IL1B, TP53	36	65	19333	24.7859	0.999898	0.0479372	0.0413196
GOTERM_BP_DIRECT	GO:0042102~positive regulation of T cell proliferation	3	8.33333	0.00616566	IL6, VCAM1, IL1B	36	65	19333	24.7859	0.999898	0.0479372	0.0413196
GOTERM_BP_DIRECT	GO:0042752~regulation of circadian rhythm	3	8.33333	0.00635115	MAPK8, PPARG, PPARA	36	66	19333	24.4104	0.999923	0.0488676	0.0421216
GOTERM_BP_DIRECT	GO:0007611~learning or memory	3	8.33333	0.00635115	CASP3, MAPK1, EGFR	36	66	19333	24.4104	0.999923	0.0488676	0.0421216
GOTERM_BP_DIRECT	GO:0006006~glucose metabolic process	3	8.33333	0.00653917	MYC, AKT1, TNF	36	67	19333	24.046	0.999942	0.0495442	0.0427048
GOTERM_BP_DIRECT	GO:0009612~response to mechanical stimulus	3	8.33333	0.00653917	MAPK8, MMP2, PPARG	36	67	19333	24.046	0.999942	0.0495442	0.0427048
GOTERM_BP_DIRECT	GO:0008286~insulin receptor signaling pathway	3	8.33333	0.00653917	MAPK1, AKT1, MAPK3	36	67	19333	24.046	0.999942	0.0495442	0.0427048
GOTERM_BP_DIRECT	GO:0010595~positive regulation of endothelial cell migration	3	8.33333	0.00672971	EGF, AKT1, VEGFA	36	68	19333	23.6924	0.999956	0.050729	0.043726
GOTERM_BP_DIRECT	GO:0090170~regulation of Golgi inheritance	2	5.55556	0.00722242	MAPK1, MAPK3	36	4	19333	268.514	0.999979	0.052834	0.0455404
GOTERM_BP_DIRECT	GO:0070849~response to epidermal growth factor	2	5.55556	0.00722242	MAPK1, MAPK3	36	4	19333	268.514	0.999979	0.052834	0.0455404
GOTERM_BP_DIRECT	GO:0000320~re-entry into mitotic cell cycle	2	5.55556	0.00722242	CCND1, MYC	36	4	19333	268.514	0.999979	0.052834	0.0455404
GOTERM_BP_DIRECT	GO:0097398~cellular response to interleukin-17	2	5.55556	0.00722242	IL1B, STAT3	36	4	19333	268.514	0.999979	0.052834	0.0455404
GOTERM_BP_DIRECT	GO:0030730~sequestering of triglyceride	2	5.55556	0.00722242	IL1B, TNF	36	4	19333	268.514	0.999979	0.052834	0.0455404
GOTERM_BP_DIRECT	GO:0033590~response to cobalamin	2	5.55556	0.00722242	RELA, EGFR	36	4	19333	268.514	0.999979	0.052834	0.0455404
GOTERM_BP_DIRECT	GO:0018107~peptidyl-threonine phosphorylation	3	8.33333	0.00731637	MAPK8, MAPK1, AKT1	36	71	19333	22.6913	0.999982	0.0532589	0.0459067
GOTERM_BP_DIRECT	GO:0071300~cellular response to retinoic acid	3	8.33333	0.00792541	MYC, PPARG, TNF	36	74	19333	21.7714	0.999993	0.0574109	0.0494855
GOTERM_BP_DIRECT	GO:0097190~apoptotic signaling pathway	3	8.33333	0.00834373	CASP8, CASP3, CTNNB1	36	76	19333	21.1985	0.999996	0.0598572	0.0515941
GOTERM_BP_DIRECT	GO:0032091~negative regulation of protein binding	3	8.33333	0.00834373	MAPK8, AKT1, PPARA	36	76	19333	21.1985	0.999996	0.0598572	0.0515941
GOTERM_BP_DIRECT	GO:0048511~rhythmic process	3	8.33333	0.00855656	MAPK8, PPARG, TP53	36	77	19333	20.9232	0.999997	0.0610889	0.0526557
GOTERM_BP_DIRECT	GO:0022614~membrane to membrane docking	2	5.55556	0.00902009	VCAM1, ICAM1	36	5	19333	214.811	0.999999	0.0631832	0.0544609
GOTERM_BP_DIRECT	GO:0045923~positive regulation of fatty acid metabolic process	2	5.55556	0.00902009	PPARG, PPARA	36	5	19333	214.811	0.999999	0.0631832	0.0544609
GOTERM_BP_DIRECT	GO:1905278~positive regulation of epithelial tube formation	2	5.55556	0.00902009	EGF, VEGFA	36	5	19333	214.811	0.999999	0.0631832	0.0544609
GOTERM_BP_DIRECT	GO:0072584~caveolin-mediated endocytosis	2	5.55556	0.00902009	MAPK1, MAPK3	36	5	19333	214.811	0.999999	0.0631832	0.0544609
GOTERM_BP_DIRECT	GO:0030593~neutrophil chemotaxis	3	8.33333	0.00965697	CXCL8, IL1B, CCL2	36	82	19333	19.6474	0.999999	0.0670122	0.0577613
GOTERM_BP_DIRECT	GO:0006919~activation of cysteine-type endopeptidase activity involved in apoptotic process	3	8.33333	0.00965697	CASP8, PPARG, TNF	36	82	19333	19.6474	0.999999	0.0670122	0.0577613
GOTERM_BP_DIRECT	GO:0006357~regulation of transcription from RNA polymerase II promoter	9	25	0.0103935	MYC, STAT3, PPARG, HIF1A, ESR1, TNF, TP53, RELA, VEGFA	36	1723	19333	2.80514	1	0.0717879	0.0618778
GOTERM_BP_DIRECT	GO:1903038~negative regulation of leukocyte cell-cell adhesion	2	5.55556	0.0108146	AKT1, PPARA	36	6	19333	179.009	1	0.0729986	0.0629213
GOTERM_BP_DIRECT	GO:0032025~response to cobalt ion	2	5.55556	0.0108146	CASP8, CASP3	36	6	19333	179.009	1	0.0729986	0.0629213
GOTERM_BP_DIRECT	GO:0002719~negative regulation of cytokine production involved in immune response	2	5.55556	0.0108146	IL10, TNF	36	6	19333	179.009	1	0.0729986	0.0629213
GOTERM_BP_DIRECT	GO:0043619~regulation of transcription from RNA polymerase II promoter in response to oxidative stress	2	5.55556	0.0108146	HMOX1, HIF1A	36	6	19333	179.009	1	0.0729986	0.0629213
GOTERM_BP_DIRECT	GO:0010891~negative regulation of sequestering of triglyceride	2	5.55556	0.0108146	PPARG, PPARA	36	6	19333	179.009	1	0.0729986	0.0629213
GOTERM_BP_DIRECT	GO:0006955~immune response	5	13.8889	0.0116236	IL10, CXCL8, IL1B, CCL2, TNF	36	492	19333	5.4576	1	0.0781043	0.0673222
GOTERM_BP_DIRECT	GO:0030324~lung development	3	8.33333	0.0117873	NOS3, EGFR, VEGFA	36	91	19333	17.7042	1	0.0788476	0.0679629
GOTERM_BP_DIRECT	GO:0030307~positive regulation of cell growth	3	8.33333	0.0120357	ERBB2, AKT1, EGFR	36	92	19333	17.5118	1	0.0801479	0.0690837
GOTERM_BP_DIRECT	GO:0009750~response to fructose	2	5.55556	0.012606	PTGS2, TNF	36	7	19333	153.437	1	0.0817461	0.0704613
GOTERM_BP_DIRECT	GO:1903721~positive regulation of I-kappaB phosphorylation	2	5.55556	0.012606	AKT1, TNF	36	7	19333	153.437	1	0.0817461	0.0704613
GOTERM_BP_DIRECT	GO:0030641~regulation of cellular pH	2	5.55556	0.012606	MAPK1, MAPK3	36	7	19333	153.437	1	0.0817461	0.0704613
GOTERM_BP_DIRECT	GO:0031394~positive regulation of prostaglandin biosynthetic process	2	5.55556	0.012606	IL1B, PTGS2	36	7	19333	153.437	1	0.0817461	0.0704613
GOTERM_BP_DIRECT	GO:0072540~T-helper 17 cell lineage commitment	2	5.55556	0.012606	IL6, STAT3	36	7	19333	153.437	1	0.0817461	0.0704613
GOTERM_BP_DIRECT	GO:0046321~positive regulation of fatty acid oxidation	2	5.55556	0.012606	PPARG, PPARA	36	7	19333	153.437	1	0.0817461	0.0704613
GOTERM_BP_DIRECT	GO:0030512~negative regulation of transforming growth factor beta receptor signaling pathway	3	8.33333	0.0141046	PPARG, PPARA, TP53	36	100	19333	16.1108	1	0.0905734	0.07807
GOTERM_BP_DIRECT	GO:0007253~cytoplasmic sequestering of NF-kappaB	2	5.55556	0.0143942	IL10, NFKBIA	36	8	19333	134.257	1	0.0905734	0.07807
GOTERM_BP_DIRECT	GO:0044321~response to leptin	2	5.55556	0.0143942	CCND1, STAT3	36	8	19333	134.257	1	0.0905734	0.07807
GOTERM_BP_DIRECT	GO:0033129~positive regulation of histone phosphorylation	2	5.55556	0.0143942	IL1B, MAPK3	36	8	19333	134.257	1	0.0905734	0.07807
GOTERM_BP_DIRECT	GO:0071312~cellular response to alkaloid	2	5.55556	0.0143942	BCL2L1, ICAM1	36	8	19333	134.257	1	0.0905734	0.07807
GOTERM_BP_DIRECT	GO:0042473~outer ear morphogenesis	2	5.55556	0.0143942	MAPK1, MAPK3	36	8	19333	134.257	1	0.0905734	0.07807
GOTERM_BP_DIRECT	GO:0090279~regulation of calcium ion import	2	5.55556	0.0143942	EGF, CTNNB1	36	8	19333	134.257	1	0.0905734	0.07807
GOTERM_BP_DIRECT	GO:0050727~regulation of inflammatory response	3	8.33333	0.0157501	PTGS2, ESR1, RELA	36	106	19333	15.1989	1	0.0980659	0.0845282
GOTERM_BP_DIRECT	GO:0070431~nucleotide-binding oligomerization domain containing 2 signaling pathway	2	5.55556	0.0161792	NFKBIA, RELA	36	9	19333	119.34	1	0.0980659	0.0845282
GOTERM_BP_DIRECT	GO:1902966~positive regulation of protein localization to early endosome	2	5.55556	0.0161792	EGF, VEGFA	36	9	19333	119.34	1	0.0980659	0.0845282
GOTERM_BP_DIRECT	GO:1903140~regulation of establishment of endothelial barrier	2	5.55556	0.0161792	IL1B, TNF	36	9	19333	119.34	1	0.0980659	0.0845282
GOTERM_BP_DIRECT	GO:0001542~ovulation from ovarian follicle	2	5.55556	0.0161792	NOS3, MMP2	36	9	19333	119.34	1	0.0980659	0.0845282
GOTERM_BP_DIRECT	GO:0050999~regulation of nitric-oxide synthase activity	2	5.55556	0.0161792	IL1B, EGFR	36	9	19333	119.34	1	0.0980659	0.0845282
GOTERM_BP_DIRECT	GO:2000641~regulation of early endosome to late endosome transport	2	5.55556	0.0161792	MAPK1, MAPK3	36	9	19333	119.34	1	0.0980659	0.0845282
GOTERM_BP_DIRECT	GO:0034405~response to fluid shear stress	2	5.55556	0.0161792	NOS3, AKT1	36	9	19333	119.34	1	0.0980659	0.0845282
GOTERM_BP_DIRECT	GO:0030728~ovulation	2	5.55556	0.0161792	MYC, PTGS2	36	9	19333	119.34	1	0.0980659	0.0845282
GOTERM_BP_DIRECT	GO:0032869~cellular response to insulin stimulus	3	8.33333	0.0166024	MYC, AKT1, PPARG	36	109	19333	14.7806	1	0.100222	0.0863867
GOTERM_BP_DIRECT	GO:0033598~mammary gland epithelial cell proliferation	2	5.55556	0.0179611	CCND1, MAPK1	36	10	19333	107.406	1	0.105424	0.0908705
GOTERM_BP_DIRECT	GO:0044346~fibroblast apoptotic process	2	5.55556	0.0179611	MYC, CASP3	36	10	19333	107.406	1	0.105424	0.0908705
GOTERM_BP_DIRECT	GO:0009651~response to salt stress	2	5.55556	0.0179611	TNF, TP53	36	10	19333	107.406	1	0.105424	0.0908705
GOTERM_BP_DIRECT	GO:0032872~regulation of stress-activated MAPK cascade	2	5.55556	0.0179611	MAPK1, MAPK3	36	10	19333	107.406	1	0.105424	0.0908705
GOTERM_BP_DIRECT	GO:0045899~positive regulation of RNA polymerase II transcriptional preinitiation complex assembly	2	5.55556	0.0179611	ESR1, TP53	36	10	19333	107.406	1	0.105424	0.0908705
GOTERM_BP_DIRECT	GO:0071316~cellular response to nicotine	2	5.55556	0.0179611	TNF, RELA	36	10	19333	107.406	1	0.105424	0.0908705
GOTERM_BP_DIRECT	GO:2000008~regulation of protein localization to cell surface	2	5.55556	0.0179611	EGF, CTNNB1	36	10	19333	107.406	1	0.105424	0.0908705
GOTERM_BP_DIRECT	GO:0010887~negative regulation of cholesterol storage	2	5.55556	0.0197399	PPARG, PPARA	36	11	19333	97.6414	1	0.111885	0.0964393
GOTERM_BP_DIRECT	GO:0099527~postsynapse to nucleus signaling pathway	2	5.55556	0.0197399	STAT3, RELA	36	11	19333	97.6414	1	0.111885	0.0964393
GOTERM_BP_DIRECT	GO:0060020~Bergmann glial cell differentiation	2	5.55556	0.0197399	MAPK1, MAPK3	36	11	19333	97.6414	1	0.111885	0.0964393
GOTERM_BP_DIRECT	GO:0033197~response to vitamin E	2	5.55556	0.0197399	CCND1, CAT	36	11	19333	97.6414	1	0.111885	0.0964393
GOTERM_BP_DIRECT	GO:0002237~response to molecule of bacterial origin	2	5.55556	0.0197399	IL10, CXCL8	36	11	19333	97.6414	1	0.111885	0.0964393
GOTERM_BP_DIRECT	GO:0033234~negative regulation of protein sumoylation	2	5.55556	0.0197399	CTNNB1, RELA	36	11	19333	97.6414	1	0.111885	0.0964393
GOTERM_BP_DIRECT	GO:1903715~regulation of aerobic respiration	2	5.55556	0.0197399	AKT1, HIF1A	36	11	19333	97.6414	1	0.111885	0.0964393
GOTERM_BP_DIRECT	GO:0072577~endothelial cell apoptotic process	2	5.55556	0.0197399	IL10, TNF	36	11	19333	97.6414	1	0.111885	0.0964393
GOTERM_BP_DIRECT	GO:0071492~cellular response to UV-A	2	5.55556	0.0197399	MMP2, MMP9	36	11	19333	97.6414	1	0.111885	0.0964393
GOTERM_BP_DIRECT	GO:0006935~chemotaxis	3	8.33333	0.0208328	CXCL8, MAPK1, CCL2	36	123	19333	13.0982	1	0.11763	0.101391
GOTERM_BP_DIRECT	GO:0045892~negative regulation of transcription, DNA-templated	5	13.8889	0.0213809	CTNNB1, PPARG, TNF, TP53, RELA	36	591	19333	4.54338	1	0.119665	0.103146
GOTERM_BP_DIRECT	GO:0097011~cellular response to granulocyte macrophage colony-stimulating factor stimulus	2	5.55556	0.0215156	MAPK1, AKT1	36	12	19333	89.5046	1	0.119665	0.103146
GOTERM_BP_DIRECT	GO:2000273~positive regulation of receptor activity	2	5.55556	0.0215156	IL10, HIF1A	36	12	19333	89.5046	1	0.119665	0.103146
GOTERM_BP_DIRECT	GO:0032495~response to muramyl dipeptide	2	5.55556	0.0215156	NFKBIA, RELA	36	12	19333	89.5046	1	0.119665	0.103146
GOTERM_BP_DIRECT	GO:0050830~defense response to Gram-positive bacterium	3	8.33333	0.0227695	IL6, IL1B, TNF	36	129	19333	12.489	1	0.1253	0.108003
GOTERM_BP_DIRECT	GO:0016310~phosphorylation	3	8.33333	0.0230993	STAT3, AKT1, MAPK3	36	130	19333	12.3929	1	0.1253	0.108003
GOTERM_BP_DIRECT	GO:0060425~lung morphogenesis	2	5.55556	0.0232881	MAPK1, MAPK3	36	13	19333	82.6197	1	0.1253	0.108003
GOTERM_BP_DIRECT	GO:0033993~response to lipid	2	5.55556	0.0232881	PPARG, PPARA	36	13	19333	82.6197	1	0.1253	0.108003
GOTERM_BP_DIRECT	GO:0046902~regulation of mitochondrial membrane permeability	2	5.55556	0.0232881	STAT3, BCL2L1	36	13	19333	82.6197	1	0.1253	0.108003
GOTERM_BP_DIRECT	GO:0010918~positive regulation of mitochondrial membrane potential	2	5.55556	0.0232881	MYC, AKT1	36	13	19333	82.6197	1	0.1253	0.108003
GOTERM_BP_DIRECT	GO:0031571~mitotic G1 DNA damage checkpoint	2	5.55556	0.0232881	CCND1, TP53	36	13	19333	82.6197	1	0.1253	0.108003
GOTERM_BP_DIRECT	GO:0051974~negative regulation of telomerase activity	2	5.55556	0.0232881	PPARG, TP53	36	13	19333	82.6197	1	0.1253	0.108003
GOTERM_BP_DIRECT	GO:0048546~digestive tract morphogenesis	2	5.55556	0.0232881	HIF1A, EGFR	36	13	19333	82.6197	1	0.1253	0.108003
GOTERM_BP_DIRECT	GO:0050728~negative regulation of inflammatory response	3	8.33333	0.0237649	IL10, PPARG, PPARA	36	132	19333	12.2052	1	0.127404	0.109816
GOTERM_BP_DIRECT	GO:0070102~interleukin-6-mediated signaling pathway	2	5.55556	0.0250575	IL6, STAT3	36	14	19333	76.7183	1	0.13385	0.115373
GOTERM_BP_DIRECT	GO:0048246~macrophage chemotaxis	2	5.55556	0.0268238	MMP2, CCL2	36	15	19333	71.6037	1	0.140258	0.120896
GOTERM_BP_DIRECT	GO:0016242~negative regulation of macroautophagy	2	5.55556	0.0268238	HMOX1, AKT1	36	15	19333	71.6037	1	0.140258	0.120896
GOTERM_BP_DIRECT	GO:0071498~cellular response to fluid shear stress	2	5.55556	0.0268238	MMP2, PTGS2	36	15	19333	71.6037	1	0.140258	0.120896
GOTERM_BP_DIRECT	GO:1904645~response to beta-amyloid	2	5.55556	0.0268238	MMP2, MMP9	36	15	19333	71.6037	1	0.140258	0.120896
GOTERM_BP_DIRECT	GO:0050930~induction of positive chemotaxis	2	5.55556	0.0268238	CXCL8, VEGFA	36	15	19333	71.6037	1	0.140258	0.120896
GOTERM_BP_DIRECT	GO:0032270~positive regulation of cellular protein metabolic process	2	5.55556	0.0268238	NFKBIA, AKT1	36	15	19333	71.6037	1	0.140258	0.120896
GOTERM_BP_DIRECT	GO:0018108~peptidyl-tyrosine phosphorylation	3	8.33333	0.0275648	EGF, ERBB2, EGFR	36	143	19333	11.2663	1	0.143627	0.1238
GOTERM_BP_DIRECT	GO:0000302~response to reactive oxygen species	2	5.55556	0.028587	CAT, HIF1A	36	16	19333	67.1285	1	0.144393	0.12446
GOTERM_BP_DIRECT	GO:0048566~embryonic digestive tract development	2	5.55556	0.028587	CXCL8, TNF	36	16	19333	67.1285	1	0.144393	0.12446
GOTERM_BP_DIRECT	GO:0035729~cellular response to hepatocyte growth factor stimulus	2	5.55556	0.028587	IL10, RELA	36	16	19333	67.1285	1	0.144393	0.12446
GOTERM_BP_DIRECT	GO:1903351~cellular response to dopamine	2	5.55556	0.028587	MAPK1, MAPK3	36	16	19333	67.1285	1	0.144393	0.12446
GOTERM_BP_DIRECT	GO:0032966~negative regulation of collagen biosynthetic process	2	5.55556	0.028587	IL6, PPARG	36	16	19333	67.1285	1	0.144393	0.12446
GOTERM_BP_DIRECT	GO:0021854~hypothalamus development	2	5.55556	0.028587	MYC, CTNNB1	36	16	19333	67.1285	1	0.144393	0.12446
GOTERM_BP_DIRECT	GO:1904385~cellular response to angiotensin	2	5.55556	0.028587	MYC, RELA	36	16	19333	67.1285	1	0.144393	0.12446
GOTERM_BP_DIRECT	GO:0051146~striated muscle cell differentiation	2	5.55556	0.028587	CASP3, AKT1	36	16	19333	67.1285	1	0.144393	0.12446
GOTERM_BP_DIRECT	GO:0045820~negative regulation of glycolytic process	2	5.55556	0.028587	STAT3, PPARA	36	16	19333	67.1285	1	0.144393	0.12446
GOTERM_BP_DIRECT	GO:0006355~regulation of transcription, DNA-templated	6	16.6667	0.0303065	MYC, STAT3, HIF1A, ESR1, TP53, RELA	36	979	19333	3.29128	1	0.148731	0.128199
GOTERM_BP_DIRECT	GO:0050995~negative regulation of lipid catabolic process	2	5.55556	0.030347	IL1B, TNF	36	17	19333	63.1797	1	0.148731	0.128199
GOTERM_BP_DIRECT	GO:1904355~positive regulation of telomere capping	2	5.55556	0.030347	MAPK1, MAPK3	36	17	19333	63.1797	1	0.148731	0.128199
GOTERM_BP_DIRECT	GO:0030278~regulation of ossification	2	5.55556	0.030347	MAPK1, MAPK3	36	17	19333	63.1797	1	0.148731	0.128199
GOTERM_BP_DIRECT	GO:1904019~epithelial cell apoptotic process	2	5.55556	0.030347	CASP3, HMOX1	36	17	19333	63.1797	1	0.148731	0.128199
GOTERM_BP_DIRECT	GO:0071380~cellular response to prostaglandin E stimulus	2	5.55556	0.030347	AKT1, PPARG	36	17	19333	63.1797	1	0.148731	0.128199
GOTERM_BP_DIRECT	GO:0070848~response to growth factor	2	5.55556	0.030347	MYC, AKT1	36	17	19333	63.1797	1	0.148731	0.128199
GOTERM_BP_DIRECT	GO:0046325~negative regulation of glucose import	2	5.55556	0.030347	MYC, TNF	36	17	19333	63.1797	1	0.148731	0.128199
GOTERM_BP_DIRECT	GO:0008637~apoptotic mitochondrial changes	2	5.55556	0.030347	AKT1, BCL2L1	36	17	19333	63.1797	1	0.148731	0.128199
GOTERM_BP_DIRECT	GO:0008360~regulation of cell shape	3	8.33333	0.0315928	CCL2, ICAM1, VEGFA	36	154	19333	10.4616	1	0.154326	0.133022
GOTERM_BP_DIRECT	GO:0035234~ectopic germ cell programmed cell death	2	5.55556	0.032104	IL1B, BCL2L1	36	18	19333	59.6698	1	0.154787	0.133419
GOTERM_BP_DIRECT	GO:0030949~positive regulation of vascular endothelial growth factor receptor signaling pathway	2	5.55556	0.032104	IL1B, HIF1A	36	18	19333	59.6698	1	0.154787	0.133419
GOTERM_BP_DIRECT	GO:0051044~positive regulation of membrane protein ectodomain proteolysis	2	5.55556	0.032104	IL1B, TNF	36	18	19333	59.6698	1	0.154787	0.133419
GOTERM_BP_DIRECT	GO:1901222~regulation of NIK/NF-kappaB signaling	2	5.55556	0.032104	NFKBIA, RELA	36	18	19333	59.6698	1	0.154787	0.133419
GOTERM_BP_DIRECT	GO:0030154~cell differentiation	5	13.8889	0.0338262	AKT1, PPARG, PPARA, EGFR, VEGFA	36	682	19333	3.93715	1	0.161151	0.138904
GOTERM_BP_DIRECT	GO:0010039~response to iron ion	2	5.55556	0.0338579	CCND1, HIF1A	36	19	19333	56.5292	1	0.161151	0.138904
GOTERM_BP_DIRECT	GO:0030224~monocyte differentiation	2	5.55556	0.0338579	PPARG, VEGFA	36	19	19333	56.5292	1	0.161151	0.138904
GOTERM_BP_DIRECT	GO:0010759~positive regulation of macrophage chemotaxis	2	5.55556	0.0338579	MAPK1, MAPK3	36	19	19333	56.5292	1	0.161151	0.138904
GOTERM_BP_DIRECT	GO:0035994~response to muscle stretch	2	5.55556	0.0356087	NFKBIA, RELA	36	20	19333	53.7028	1	0.16422	0.14155
GOTERM_BP_DIRECT	GO:2000010~positive regulation of protein localization to cell surface	2	5.55556	0.0356087	AKT1, TNF	36	20	19333	53.7028	1	0.16422	0.14155
GOTERM_BP_DIRECT	GO:0030889~negative regulation of B cell proliferation	2	5.55556	0.0356087	IL10, CASP3	36	20	19333	53.7028	1	0.16422	0.14155
GOTERM_BP_DIRECT	GO:0002526~acute inflammatory response	2	5.55556	0.0356087	VCAM1, TNF	36	20	19333	53.7028	1	0.16422	0.14155
GOTERM_BP_DIRECT	GO:0046889~positive regulation of lipid biosynthetic process	2	5.55556	0.0356087	AKT1, PPARA	36	20	19333	53.7028	1	0.16422	0.14155
GOTERM_BP_DIRECT	GO:0033189~response to vitamin A	2	5.55556	0.0356087	CAT, PPARG	36	20	19333	53.7028	1	0.16422	0.14155
GOTERM_BP_DIRECT	GO:0055093~response to hyperoxia	2	5.55556	0.0356087	MMP2, CAT	36	20	19333	53.7028	1	0.16422	0.14155
GOTERM_BP_DIRECT	GO:0050901~leukocyte tethering or rolling	2	5.55556	0.0356087	VCAM1, TNF	36	20	19333	53.7028	1	0.16422	0.14155
GOTERM_BP_DIRECT	GO:0001892~embryonic placenta development	2	5.55556	0.0356087	HIF1A, EGFR	36	20	19333	53.7028	1	0.16422	0.14155
GOTERM_BP_DIRECT	GO:0060716~labyrinthine layer blood vessel development	2	5.55556	0.0356087	MAPK1, AKT1	36	20	19333	53.7028	1	0.16422	0.14155
GOTERM_BP_DIRECT	GO:0030198~extracellular matrix organization	3	8.33333	0.035839	MMP2, TNF, MMP9	36	165	19333	9.76414	1	0.164771	0.142024
GOTERM_BP_DIRECT	GO:0002042~cell migration involved in sprouting angiogenesis	2	5.55556	0.0373564	AKT1, VEGFA	36	21	19333	51.1455	1	0.169646	0.146227
GOTERM_BP_DIRECT	GO:0060324~face development	2	5.55556	0.0373564	MAPK1, MAPK3	36	21	19333	51.1455	1	0.169646	0.146227
GOTERM_BP_DIRECT	GO:0071391~cellular response to estrogen stimulus	2	5.55556	0.0373564	MYC, ESR1	36	21	19333	51.1455	1	0.169646	0.146227
GOTERM_BP_DIRECT	GO:0007171~activation of transmembrane receptor protein tyrosine kinase activity	2	5.55556	0.0373564	EGF, EGFR	36	21	19333	51.1455	1	0.169646	0.146227
GOTERM_BP_DIRECT	GO:0090201~negative regulation of release of cytochrome c from mitochondria	2	5.55556	0.0391011	AKT1, BCL2L1	36	22	19333	48.8207	1	0.173329	0.149401
GOTERM_BP_DIRECT	GO:1903589~positive regulation of blood vessel endothelial cell proliferation involved in sprouting angiogenesis	2	5.55556	0.0391011	HMOX1, VEGFA	36	22	19333	48.8207	1	0.173329	0.149401
GOTERM_BP_DIRECT	GO:0031929~TOR signaling	2	5.55556	0.0391011	AKT1, HIF1A	36	22	19333	48.8207	1	0.173329	0.149401
GOTERM_BP_DIRECT	GO:0038083~peptidyl-tyrosine autophosphorylation	2	5.55556	0.0391011	EGFR, MAPK3	36	22	19333	48.8207	1	0.173329	0.149401
GOTERM_BP_DIRECT	GO:0006809~nitric oxide biosynthetic process	2	5.55556	0.0391011	NOS3, AKT1	36	22	19333	48.8207	1	0.173329	0.149401
GOTERM_BP_DIRECT	GO:0031641~regulation of myelination	2	5.55556	0.0391011	CTNNB1, AKT1	36	22	19333	48.8207	1	0.173329	0.149401
GOTERM_BP_DIRECT	GO:0001836~release of cytochrome c from mitochondria	2	5.55556	0.0391011	TP53, BCL2L1	36	22	19333	48.8207	1	0.173329	0.149401
GOTERM_BP_DIRECT	GO:0071354~cellular response to interleukin-6	2	5.55556	0.0391011	RELA, ICAM1	36	22	19333	48.8207	1	0.173329	0.149401
GOTERM_BP_DIRECT	GO:0006508~proteolysis	4	11.1111	0.0394217	CASP8, CASP3, MMP2, MMP9	36	418	19333	5.13902	1	0.17423	0.150178
GOTERM_BP_DIRECT	GO:0030182~neuron differentiation	3	8.33333	0.0398804	CCND1, CASP3, ERBB2	36	175	19333	9.20619	1	0.175734	0.151474
GOTERM_BP_DIRECT	GO:0002053~positive regulation of mesenchymal cell proliferation	2	5.55556	0.0408426	MYC, CTNNB1	36	23	19333	46.6981	1	0.179442	0.15467
GOTERM_BP_DIRECT	GO:0070542~response to fatty acid	2	5.55556	0.0425812	CAT, PTGS2	36	24	19333	44.7523	1	0.184353	0.158903
GOTERM_BP_DIRECT	GO:0045821~positive regulation of glycolytic process	2	5.55556	0.0425812	MYC, HIF1A	36	24	19333	44.7523	1	0.184353	0.158903
GOTERM_BP_DIRECT	GO:0045861~negative regulation of proteolysis	2	5.55556	0.0425812	AKT1, TP53	36	24	19333	44.7523	1	0.184353	0.158903
GOTERM_BP_DIRECT	GO:2000378~negative regulation of reactive oxygen species metabolic process	2	5.55556	0.0425812	HIF1A, TP53	36	24	19333	44.7523	1	0.184353	0.158903
GOTERM_BP_DIRECT	GO:0038061~NIK/NF-kappaB signaling	2	5.55556	0.0425812	AKT1, RELA	36	24	19333	44.7523	1	0.184353	0.158903
GOTERM_BP_DIRECT	GO:0046777~protein autophosphorylation	3	8.33333	0.0428082	ERBB2, AKT1, EGFR	36	182	19333	8.85211	1	0.184797	0.159286
GOTERM_BP_DIRECT	GO:0051276~chromosome organization	2	5.55556	0.0443166	MYC, TP53	36	25	19333	42.9622	1	0.18911	0.163004
GOTERM_BP_DIRECT	GO:0007569~cell aging	2	5.55556	0.0443166	TP53, ICAM1	36	25	19333	42.9622	1	0.18911	0.163004
GOTERM_BP_DIRECT	GO:1905563~negative regulation of vascular endothelial cell proliferation	2	5.55556	0.0443166	CCL2, PPARG	36	25	19333	42.9622	1	0.18911	0.163004
GOTERM_BP_DIRECT	GO:0050807~regulation of synapse organization	2	5.55556	0.0443166	IL10, TNF	36	25	19333	42.9622	1	0.18911	0.163004
GOTERM_BP_DIRECT	GO:0043547~positive regulation of GTPase activity	3	8.33333	0.0458145	ERBB2, CCL2, ICAM1	36	189	19333	8.52425	1	0.194269	0.167451
GOTERM_BP_DIRECT	GO:0051493~regulation of cytoskeleton organization	2	5.55556	0.046049	MAPK1, MAPK3	36	26	19333	41.3098	1	0.194269	0.167451
GOTERM_BP_DIRECT	GO:0002092~positive regulation of receptor internalization	2	5.55556	0.046049	EGF, VEGFA	36	26	19333	41.3098	1	0.194269	0.167451
GOTERM_BP_DIRECT	GO:0071542~dopaminergic neuron differentiation	2	5.55556	0.046049	HIF1A, VEGFA	36	26	19333	41.3098	1	0.194269	0.167451
GOTERM_BP_DIRECT	GO:0010875~positive regulation of cholesterol efflux	2	5.55556	0.0477783	NFKBIA, PPARG	36	27	19333	39.7798	1	0.200426	0.172758
GOTERM_BP_DIRECT	GO:0002639~positive regulation of immunoglobulin production	2	5.55556	0.0477783	IL10, IL6	36	27	19333	39.7798	1	0.200426	0.172758
GOTERM_BP_DIRECT	GO:0090200~positive regulation of release of cytochrome c from mitochondria	2	5.55556	0.0495046	TP53, MMP9	36	28	19333	38.3591	1	0.206501	0.177994
GOTERM_BP_DIRECT	GO:0035066~positive regulation of histone acetylation	2	5.55556	0.0495046	IL1B, MAPK3	36	28	19333	38.3591	1	0.206501	0.177994
GOTERM_BP_DIRECT	GO:0030878~thyroid gland development	2	5.55556	0.0512279	MAPK1, MAPK3	36	29	19333	37.0364	1	0.211904	0.182651
GOTERM_BP_DIRECT	GO:0010332~response to gamma radiation	2	5.55556	0.0512279	MYC, TP53	36	29	19333	37.0364	1	0.211904	0.182651
GOTERM_BP_DIRECT	GO:1903672~positive regulation of sprouting angiogenesis	2	5.55556	0.0512279	IL10, VEGFA	36	29	19333	37.0364	1	0.211904	0.182651
GOTERM_BP_DIRECT	GO:0010800~positive regulation of peptidyl-threonine phosphorylation	2	5.55556	0.0529481	EGF, MAPK1	36	30	19333	35.8019	1	0.217204	0.18722
GOTERM_BP_DIRECT	GO:0050900~leukocyte migration	2	5.55556	0.0529481	MMP9, ICAM1	36	30	19333	35.8019	1	0.217204	0.18722
GOTERM_BP_DIRECT	GO:0045776~negative regulation of blood pressure	2	5.55556	0.0529481	NOS3, PPARA	36	30	19333	35.8019	1	0.217204	0.18722
GOTERM_BP_DIRECT	GO:0035987~endodermal cell differentiation	2	5.55556	0.0546653	MMP2, MMP9	36	31	19333	34.647	1	0.222405	0.191703
GOTERM_BP_DIRECT	GO:0071480~cellular response to gamma radiation	2	5.55556	0.0546653	TP53, BCL2L1	36	31	19333	34.647	1	0.222405	0.191703
GOTERM_BP_DIRECT	GO:0035633~maintenance of permeability of blood-brain barrier	2	5.55556	0.0546653	IL6, PTGS2	36	31	19333	34.647	1	0.222405	0.191703
GOTERM_BP_DIRECT	GO:0001569~branching involved in blood vessel morphogenesis	2	5.55556	0.0563794	CTNNB1, VEGFA	36	32	19333	33.5642	1	0.22567	0.194517
GOTERM_BP_DIRECT	GO:0016239~positive regulation of macroautophagy	2	5.55556	0.0563794	HMOX1, HIF1A	36	32	19333	33.5642	1	0.22567	0.194517
GOTERM_BP_DIRECT	GO:0045740~positive regulation of DNA replication	2	5.55556	0.0563794	EGF, EGFR	36	32	19333	33.5642	1	0.22567	0.194517
GOTERM_BP_DIRECT	GO:0043392~negative regulation of DNA binding	2	5.55556	0.0563794	NFKBIA, HMOX1	36	32	19333	33.5642	1	0.22567	0.194517
GOTERM_BP_DIRECT	GO:1900745~positive regulation of p38MAPK cascade	2	5.55556	0.0563794	IL1B, VEGFA	36	32	19333	33.5642	1	0.22567	0.194517
GOTERM_BP_DIRECT	GO:0007159~leukocyte cell-cell adhesion	2	5.55556	0.0563794	VCAM1, ICAM1	36	32	19333	33.5642	1	0.22567	0.194517
GOTERM_BP_DIRECT	GO:2001234~negative regulation of apoptotic signaling pathway	2	5.55556	0.0580906	CTNNB1, TNF	36	33	19333	32.5471	1	0.231894	0.199881
GOTERM_BP_DIRECT	GO:0045648~positive regulation of erythrocyte differentiation	2	5.55556	0.0597987	STAT3, HIF1A	36	34	19333	31.5899	1	0.236803	0.204113
GOTERM_BP_DIRECT	GO:0048144~fibroblast proliferation	2	5.55556	0.0597987	ESR1, TP53	36	34	19333	31.5899	1	0.236803	0.204113
GOTERM_BP_DIRECT	GO:0048147~negative regulation of fibroblast proliferation	2	5.55556	0.0597987	MYC, TP53	36	34	19333	31.5899	1	0.236803	0.204113
GOTERM_BP_DIRECT	GO:0097192~extrinsic apoptotic signaling pathway in absence of ligand	2	5.55556	0.0615038	IL1B, BCL2L1	36	35	19333	30.6873	1	0.242263	0.208819
GOTERM_BP_DIRECT	GO:0030522~intracellular receptor signaling pathway	2	5.55556	0.0615038	STAT3, PPARA	36	35	19333	30.6873	1	0.242263	0.208819
GOTERM_BP_DIRECT	GO:2000352~negative regulation of endothelial cell apoptotic process	2	5.55556	0.0632059	IL10, ICAM1	36	36	19333	29.8349	1	0.248309	0.214031
GOTERM_BP_DIRECT	GO:0043122~regulation of I-kappaB kinase/NF-kappaB signaling	2	5.55556	0.064905	IL1B, TNF	36	37	19333	29.0285	1	0.253642	0.218627
GOTERM_BP_DIRECT	GO:0048709~oligodendrocyte differentiation	2	5.55556	0.064905	ERBB2, CTNNB1	36	37	19333	29.0285	1	0.253642	0.218627
GOTERM_BP_DIRECT	GO:0045787~positive regulation of cell cycle	2	5.55556	0.0666011	IL10, MYC	36	38	19333	28.2646	1	0.258232	0.222583
GOTERM_BP_DIRECT	GO:0045746~negative regulation of Notch signaling pathway	2	5.55556	0.0666011	NFKBIA, AKT1	36	38	19333	28.2646	1	0.258232	0.222583
GOTERM_BP_DIRECT	GO:0071549~cellular response to dexamethasone stimulus	2	5.55556	0.0666011	EGFR, ICAM1	36	38	19333	28.2646	1	0.258232	0.222583
GOTERM_BP_DIRECT	GO:0051607~defense response to virus	3	8.33333	0.0668668	IL6, RELA, BCL2L1	36	234	19333	6.88497	1	0.258586	0.222889
GOTERM_BP_DIRECT	GO:0050767~regulation of neurogenesis	2	5.55556	0.0682943	IL1B, CTNNB1	36	39	19333	27.5399	1	0.262059	0.225883
GOTERM_BP_DIRECT	GO:0008625~extrinsic apoptotic signaling pathway via death domain receptors	2	5.55556	0.0682943	CASP8, TNF	36	39	19333	27.5399	1	0.262059	0.225883
GOTERM_BP_DIRECT	GO:0033077~T cell differentiation in thymus	2	5.55556	0.0682943	CTNNB1, TP53	36	39	19333	27.5399	1	0.262059	0.225883
GOTERM_BP_DIRECT	GO:0019216~regulation of lipid metabolic process	2	5.55556	0.0699844	PPARG, PPARA	36	40	19333	26.8514	1	0.266479	0.229692
GOTERM_BP_DIRECT	GO:0070555~response to interleukin-1	2	5.55556	0.0699844	IL1B, RELA	36	40	19333	26.8514	1	0.266479	0.229692
GOTERM_BP_DIRECT	GO:0043537~negative regulation of blood vessel endothelial cell migration	2	5.55556	0.0699844	PPARG, TNF	36	40	19333	26.8514	1	0.266479	0.229692
GOTERM_BP_DIRECT	GO:0032733~positive regulation of interleukin-10 production	2	5.55556	0.0716716	IL6, STAT3	36	41	19333	26.1965	1	0.270133	0.232842
GOTERM_BP_DIRECT	GO:0030574~collagen catabolic process	2	5.55556	0.0716716	MMP2, MMP9	36	41	19333	26.1965	1	0.270133	0.232842
GOTERM_BP_DIRECT	GO:0046627~negative regulation of insulin receptor signaling pathway	2	5.55556	0.0716716	IL1B, RELA	36	41	19333	26.1965	1	0.270133	0.232842
GOTERM_BP_DIRECT	GO:0030316~osteoclast differentiation	2	5.55556	0.0716716	CTNNB1, TNF	36	41	19333	26.1965	1	0.270133	0.232842
GOTERM_BP_DIRECT	GO:0006366~transcription from RNA polymerase II promoter	3	8.33333	0.0719148	MYC, CTNNB1, ESR1	36	244	19333	6.6028	1	0.270363	0.23304
GOTERM_BP_DIRECT	GO:0006953~acute-phase response	2	5.55556	0.0733558	IL6, STAT3	36	42	19333	25.5728	1	0.274391	0.236512
GOTERM_BP_DIRECT	GO:0001942~hair follicle development	2	5.55556	0.0733558	RELA, EGFR	36	42	19333	25.5728	1	0.274391	0.236512
GOTERM_BP_DIRECT	GO:0007259~JAK-STAT cascade	2	5.55556	0.075037	STAT3, CCL2	36	43	19333	24.978	1	0.27788	0.23952
GOTERM_BP_DIRECT	GO:0007281~germ cell development	2	5.55556	0.075037	AKT1, BCL2L1	36	43	19333	24.978	1	0.27788	0.23952
GOTERM_BP_DIRECT	GO:0042307~positive regulation of protein import into nucleus	2	5.55556	0.075037	MAPK1, PTGS2	36	43	19333	24.978	1	0.27788	0.23952
GOTERM_BP_DIRECT	GO:0009409~response to cold	2	5.55556	0.075037	CASP8, PPARG	36	43	19333	24.978	1	0.27788	0.23952
GOTERM_BP_DIRECT	GO:0001658~branching involved in ureteric bud morphogenesis	2	5.55556	0.0767153	MYC, CTNNB1	36	44	19333	24.4104	1	0.283389	0.244268
GOTERM_BP_DIRECT	GO:0010468~regulation of gene expression	3	8.33333	0.0776077	IL10, MYC, HIF1A	36	255	19333	6.31797	1	0.283927	0.244732
GOTERM_BP_DIRECT	GO:0007155~cell adhesion	4	11.1111	0.0782984	VCAM1, CCL2, CTNNB1, ICAM1	36	555	19333	3.87047	1	0.283927	0.244732
GOTERM_BP_DIRECT	GO:0014065~phosphatidylinositol 3-kinase signaling	2	5.55556	0.0783906	ERBB2, AKT1	36	45	19333	23.8679	1	0.283927	0.244732
GOTERM_BP_DIRECT	GO:0043407~negative regulation of MAP kinase activity	2	5.55556	0.0783906	IL1B, PPARG	36	45	19333	23.8679	1	0.283927	0.244732
GOTERM_BP_DIRECT	GO:0010212~response to ionizing radiation	2	5.55556	0.0783906	VCAM1, ICAM1	36	45	19333	23.8679	1	0.283927	0.244732
GOTERM_BP_DIRECT	GO:0045747~positive regulation of Notch signaling pathway	2	5.55556	0.0783906	NOS3, STAT3	36	45	19333	23.8679	1	0.283927	0.244732
GOTERM_BP_DIRECT	GO:0002548~monocyte chemotaxis	2	5.55556	0.0783906	IL6, CCL2	36	45	19333	23.8679	1	0.283927	0.244732
GOTERM_BP_DIRECT	GO:0042177~negative regulation of protein catabolic process	2	5.55556	0.0783906	RELA, EGFR	36	45	19333	23.8679	1	0.283927	0.244732
GOTERM_BP_DIRECT	GO:0022617~extracellular matrix disassembly	2	5.55556	0.0800629	MMP2, MMP9	36	46	19333	23.349	1	0.288576	0.248739
GOTERM_BP_DIRECT	GO:0072089~stem cell proliferation	2	5.55556	0.0800629	CTNNB1, TP53	36	46	19333	23.349	1	0.288576	0.248739
GOTERM_BP_DIRECT	GO:0042789~mRNA transcription from RNA polymerase II promoter	2	5.55556	0.0817323	STAT3, PPARG	36	47	19333	22.8522	1	0.29388	0.253311
GOTERM_BP_DIRECT	GO:0003151~outflow tract morphogenesis	2	5.55556	0.0833988	HIF1A, VEGFA	36	48	19333	22.3762	1	0.299148	0.257851
GOTERM_BP_DIRECT	GO:0001837~epithelial to mesenchymal transition	2	5.55556	0.0850623	CTNNB1, HIF1A	36	49	19333	21.9195	1	0.30438	0.262361
GOTERM_BP_DIRECT	GO:0050766~positive regulation of phagocytosis	2	5.55556	0.0867229	IL1B, TNF	36	50	19333	21.4811	1	0.309576	0.26684
GOTERM_BP_DIRECT	GO:0048013~ephrin receptor signaling pathway	2	5.55556	0.0883806	MMP2, MMP9	36	51	19333	21.0599	1	0.313984	0.270639
GOTERM_BP_DIRECT	GO:0034097~response to cytokine	2	5.55556	0.0883806	RELA, BCL2L1	36	51	19333	21.0599	1	0.313984	0.270639
GOTERM_BP_DIRECT	GO:0007157~heterophilic cell-cell adhesion via plasma membrane cell adhesion molecules	2	5.55556	0.0900353	VCAM1, ICAM1	36	52	19333	20.6549	1	0.318339	0.274393
GOTERM_BP_DIRECT	GO:0097191~extrinsic apoptotic signaling pathway	2	5.55556	0.0900353	CASP8, TNF	36	52	19333	20.6549	1	0.318339	0.274393
GOTERM_BP_DIRECT	GO:0009755~hormone-mediated signaling pathway	2	5.55556	0.0916871	PPARG, PPARA	36	53	19333	20.2652	1	0.322643	0.278103
GOTERM_BP_DIRECT	GO:0002062~chondrocyte differentiation	2	5.55556	0.0916871	CTNNB1, HIF1A	36	53	19333	20.2652	1	0.322643	0.278103
GOTERM_BP_DIRECT	GO:0009408~response to heat	2	5.55556	0.093336	NOS3, AKT1	36	54	19333	19.8899	1	0.323841	0.279136
GOTERM_BP_DIRECT	GO:0090398~cellular senescence	2	5.55556	0.093336	MAPK8, TP53	36	54	19333	19.8899	1	0.323841	0.279136
GOTERM_BP_DIRECT	GO:0043124~negative regulation of I-kappaB kinase/NF-kappaB signaling	2	5.55556	0.093336	CASP8, ESR1	36	54	19333	19.8899	1	0.323841	0.279136
GOTERM_BP_DIRECT	GO:0034605~cellular response to heat	2	5.55556	0.093336	HMOX1, PTGS2	36	54	19333	19.8899	1	0.323841	0.279136
GOTERM_BP_DIRECT	GO:0043280~positive regulation of cysteine-type endopeptidase activity involved in apoptotic process	2	5.55556	0.093336	MYC, TNF	36	54	19333	19.8899	1	0.323841	0.279136
GOTERM_BP_DIRECT	GO:0030282~bone mineralization	2	5.55556	0.093336	PTGS2, HIF1A	36	54	19333	19.8899	1	0.323841	0.279136
GOTERM_BP_DIRECT	GO:0031334~positive regulation of protein complex assembly	2	5.55556	0.094982	TNF, VEGFA	36	55	19333	19.5283	1	0.327258	0.282081
GOTERM_BP_DIRECT	GO:0016241~regulation of macroautophagy	2	5.55556	0.094982	MAPK8, CASP3	36	55	19333	19.5283	1	0.327258	0.282081
GOTERM_BP_DIRECT	GO:0019827~stem cell population maintenance	2	5.55556	0.094982	STAT3, CTNNB1	36	55	19333	19.5283	1	0.327258	0.282081
GOTERM_BP_DIRECT	GO:0045600~positive regulation of fat cell differentiation	2	5.55556	0.0966251	AKT1, PPARG	36	56	19333	19.1796	1	0.332149	0.286297
GOTERM_BP_DIRECT	GO:0045165~cell fate commitment	2	5.55556	0.0982653	CASP3, PPARG	36	57	19333	18.8431	1	0.337007	0.290484
GOTERM_CC_DIRECT	GO:0032991~macromolecular complex	13	36.1111	9.32772e-10	PTGS2, HIF1A, ESR1, TNF, EGFR, CASP8, MYC, CAT, AKT1, MAPK1, CTNNB1, TP53, MAPK3	36	703	20580	10.5714	1.45512e-07	1.45512e-07	1.28723e-07
GOTERM_CC_DIRECT	GO:0005615~extracellular space	15	41.6667	1.42793e-06	IL10, VCAM1, CXCL8, EGF, MMP2, TNF, MMP9, EGFR, ICAM1, VEGFA, IL6, IL1B, CAT, CCL2, HMOX1	36	1939	20580	4.42238	0.000222732	0.000111379	9.85272e-05
GOTERM_CC_DIRECT	GO:0005901~caveola	5	13.8889	8.68403e-06	NOS3, MAPK1, HMOX1, PTGS2, MAPK3	36	77	20580	37.1212	0.0013538	0.00045157	0.000399465
GOTERM_CC_DIRECT	GO:0005667~transcription factor complex	6	16.6667	4.47484e-05	STAT3, CTNNB1, HIF1A, ESR1, TP53, RELA	36	234	20580	14.6581	0.0069566	0.00174519	0.00154382
GOTERM_CC_DIRECT	GO:0005654~nucleoplasm	18	50	8.42924e-05	STAT3, HIF1A, ESR1, RELA, NFKBIA, MAPK8, CASP8, CCND1, MYC, CASP3, AKT1, MAPK1, HMOX1, CTNNB1, PPARG, PPARA, TP53, MAPK3	36	3960	20580	2.59848	0.0130641	0.00262992	0.00232647
GOTERM_CC_DIRECT	GO:0005829~cytosol	21	58.3333	0.000147198	NOS3, STAT3, HIF1A, ESR1, RELA, NFKBIA, MAPK8, CASP8, CCND1, IL1B, CASP3, CAT, ERBB2, AKT1, MAPK1, HMOX1, CTNNB1, PPARG, TP53, BCL2L1, MAPK3	36	5520	20580	2.17482	0.022703	0.00382716	0.00338556
GOTERM_CC_DIRECT	GO:0005737~cytoplasm	21	58.3333	0.000179103	NOS3, STAT3, PTGS2, HIF1A, ESR1, EGFR, RELA, VEGFA, NFKBIA, MAPK8, CASP8, CCND1, CASP3, CAT, AKT1, MAPK1, CTNNB1, PPARG, TP53, BCL2L1, MAPK3	36	5593	20580	2.14643	0.0275558	0.00399144	0.00353089
GOTERM_CC_DIRECT	GO:0005634~nucleus	21	58.3333	0.000509336	NOS3, MMP2, STAT3, HIF1A, ESR1, EGFR, RELA, NFKBIA, MAPK8, CCND1, MYC, CASP3, ERBB2, AKT1, MAPK1, HMOX1, CTNNB1, PPARG, PPARA, TP53, MAPK3	36	6007	20580	1.9985	0.0764004	0.00881204	0.00779526
GOTERM_CC_DIRECT	GO:0005739~mitochondrion	10	27.7778	0.000554086	MAPK8, CASP8, MYC, MMP2, CAT, MAPK1, AKT1, TP53, BCL2L1, MAPK3	36	1451	20580	3.93981	0.082829	0.00881204	0.00779526
GOTERM_CC_DIRECT	GO:0005576~extracellular region	12	33.3333	0.000564874	IL10, IL6, CXCL8, EGF, IL1B, MMP2, CAT, MAPK1, CCL2, TNF, MMP9, VEGFA	36	2131	20580	3.21915	0.0843721	0.00881204	0.00779526
GOTERM_CC_DIRECT	GO:0005925~focal adhesion	6	16.6667	0.0007146	CAT, MAPK1, CTNNB1, EGFR, ICAM1, MAPK3	36	425	20580	8.07059	0.105524	0.0101343	0.00896498
GOTERM_CC_DIRECT	GO:0045121~membrane raft	5	13.8889	0.000865462	CASP8, CASP3, TNF, EGFR, ICAM1	36	253	20580	11.2978	0.126346	0.011251	0.00995281
GOTERM_CC_DIRECT	GO:0000785~chromatin	8	22.2222	0.0017734	MYC, STAT3, PPARG, PPARA, HIF1A, ESR1, TP53, RELA	36	1059	20580	4.31854	0.241867	0.0212808	0.0188253
GOTERM_CC_DIRECT	GO:0000791~euchromatin	3	8.33333	0.00514192	CTNNB1, HIF1A, ESR1	36	63	20580	27.2222	0.552558	0.0572957	0.0506847
GOTERM_CC_DIRECT	GO:0098978~glutamatergic synapse	5	13.8889	0.00712532	STAT3, CTNNB1, AKT1, RELA, MAPK3	36	454	20580	6.29589	0.672258	0.0741033	0.0655529
GOTERM_CC_DIRECT	GO:0031264~death-inducing signaling complex	2	5.55556	0.0118459	CASP8, CASP3	36	7	20580	163.333	0.844171	0.115498	0.102171
GOTERM_CC_DIRECT	GO:0005788~endoplasmic reticulum lumen	4	11.1111	0.0149948	IL6, MAPK1, PTGS2, MAPK3	36	306	20580	7.47277	0.905287	0.134515	0.118994
GOTERM_CC_DIRECT	GO:0005769~early endosome	4	11.1111	0.0155209	VCAM1, ERBB2, MAPK1, MAPK3	36	310	20580	7.37634	0.912861	0.134515	0.118994
GOTERM_CC_DIRECT	GO:0090575~RNA polymerase II transcription factor complex	3	8.33333	0.0182547	STAT3, PPARG, HIF1A	36	122	20580	14.0574	0.94353	0.146803	0.129864
GOTERM_CC_DIRECT	GO:1904813~ficolin-1-rich granule lumen	3	8.33333	0.0188209	CAT, MAPK1, MMP9	36	124	20580	13.8306	0.94839	0.146803	0.129864
GOTERM_CC_DIRECT	GO:0005886~plasma membrane	16	44.4444	0.0208697	VCAM1, NOS3, EGF, MMP2, STAT3, ESR1, TNF, EGFR, ICAM1, NFKBIA, CAT, ERBB2, AKT1, MAPK1, CTNNB1, MAPK3	36	5310	20580	1.72254	0.962751	0.155032	0.137144
GOTERM_CC_DIRECT	GO:0009986~cell surface	5	13.8889	0.0228446	VCAM1, TNF, EGFR, ICAM1, VEGFA	36	642	20580	4.45223	0.972815	0.161989	0.143298
GOTERM_CC_DIRECT	GO:0005815~microtubule organizing center	3	8.33333	0.0298769	MAPK1, TP53, BCL2L1	36	159	20580	10.7862	0.99119	0.196209	0.173569
GOTERM_CC_DIRECT	GO:0031143~pseudopodium	2	5.55556	0.030186	MAPK1, MAPK3	36	18	20580	63.5185	0.991617	0.196209	0.173569
GOTERM_CC_DIRECT	GO:0048471~perinuclear region of cytoplasm	5	13.8889	0.0400007	ERBB2, HMOX1, CTNNB1, PPARG, EGFR	36	766	20580	3.73151	0.998285	0.246923	0.218432
GOTERM_CC_DIRECT	GO:0005794~Golgi apparatus	6	16.6667	0.0426015	VCAM1, NOS3, CAT, MAPK1, ESR1, MAPK3	36	1143	20580	3.00087	0.998877	0.246923	0.218432
GOTERM_CC_DIRECT	GO:0005783~endoplasmic reticulum	6	16.6667	0.0427366	VCAM1, CAT, HMOX1, PTGS2, TP53, BCL2L1	36	1144	20580	2.99825	0.998901	0.246923	0.218432
GOTERM_CC_DIRECT	GO:0005741~mitochondrial outer membrane	3	8.33333	0.046565	CASP8, HMOX1, BCL2L1	36	203	20580	8.44828	0.999412	0.259433	0.229499
GOTERM_CC_DIRECT	GO:0043235~receptor complex	3	8.33333	0.0533137	ERBB2, PPARG, EGFR	36	219	20580	7.83105	0.999806	0.286791	0.253699
GOTERM_CC_DIRECT	GO:0045202~synapse	4	11.1111	0.0597204	MAPK8, MAPK1, CTNNB1, EGFR	36	527	20580	4.33903	0.999933	0.304933	0.269749
GOTERM_CC_DIRECT	GO:0031965~nuclear membrane	3	8.33333	0.0635823	CCND1, EGFR, BCL2L1	36	242	20580	7.08678	0.999965	0.304933	0.269749
GOTERM_CC_DIRECT	GO:0005856~cytoskeleton	4	11.1111	0.0641595	CASP8, NOS3, MAPK1, MAPK3	36	543	20580	4.21117	0.999968	0.304933	0.269749
GOTERM_CC_DIRECT	GO:0016323~basolateral plasma membrane	3	8.33333	0.0645051	ERBB2, CTNNB1, EGFR	36	244	20580	7.02869	0.99997	0.304933	0.269749
GOTERM_CC_DIRECT	GO:0009925~basal plasma membrane	2	5.55556	0.0879255	ERBB2, EGFR	36	54	20580	21.1728	0.999999	0.403423	0.356874
GOTERM_CC_DIRECT	GO:0016020~membrane	11	30.5556	0.0954056	VCAM1, CCND1, ERBB2, CAT, HMOX1, CTNNB1, ESR1, TNF, EGFR, ICAM1, VEGFA	36	3789	20580	1.65963	1	0.425236	0.376171
GOTERM_MF_DIRECT	GO:0019899~enzyme binding	14	38.8889	9.81588e-14	PTGS2, HIF1A, ESR1, EGFR, RELA, NFKBIA, MAPK8, CCND1, CAT, AKT1, HMOX1, CTNNB1, PPARG, TP53	36	390	18908	18.8541	2.02176e-11	2.02207e-11	1.63925e-11
GOTERM_MF_DIRECT	GO:0008134~transcription factor binding	10	27.7778	1.14117e-10	NFKBIA, CCND1, MYC, STAT3, CTNNB1, PPARG, PPARA, HIF1A, ESR1, TP53	36	209	18908	25.1302	2.35081e-08	1.1754e-08	9.52875e-09
GOTERM_MF_DIRECT	GO:0042802~identical protein binding	18	50	1.73867e-09	STAT3, ESR1, TNF, MMP9, EGFR, RELA, VEGFA, NFKBIA, CASP8, CAT, ERBB2, AKT1, MAPK1, HMOX1, PPARG, TP53, BCL2L1, MAPK3	36	1722	18908	5.49013	3.58167e-07	1.19389e-07	9.67862e-08
GOTERM_MF_DIRECT	GO:0019903~protein phosphatase binding	7	19.4444	1.6297e-08	MAPK8, ERBB2, STAT3, CTNNB1, PPARG, TP53, EGFR	36	92	18908	39.9626	3.35718e-06	8.39297e-07	6.80401e-07
GOTERM_MF_DIRECT	GO:0019901~protein kinase binding	10	27.7778	2.70637e-07	CCND1, STAT3, CTNNB1, AKT1, HIF1A, ESR1, TP53, RELA, EGFR, BCL2L1	36	511	18908	10.2783	5.57497e-05	1.11502e-05	9.03927e-06
GOTERM_MF_DIRECT	GO:0061629~RNA polymerase II sequence-specific DNA binding transcription factor binding	6	16.6667	2.34775e-05	STAT3, CTNNB1, PPARG, PPARA, HIF1A, TP53	36	188	18908	16.7624	0.00482475	0.000806062	0.000653458
GOTERM_MF_DIRECT	GO:0001221~transcription cofactor binding	4	11.1111	4.68851e-05	MYC, CTNNB1, PPARG, ESR1	36	38	18908	55.2865	0.00961206	0.00137976	0.00111854
GOTERM_MF_DIRECT	GO:0003700~transcription factor activity, sequence-specific DNA binding	8	22.2222	5.94762e-05	MYC, STAT3, PPARG, PPARA, HIF1A, ESR1, TP53, RELA	36	555	18908	7.57077	0.0121777	0.00153151	0.00124157
GOTERM_MF_DIRECT	GO:0001223~transcription coactivator binding	4	11.1111	8.9096e-05	PPARA, HIF1A, ESR1, RELA	36	47	18908	44.6998	0.0181872	0.00203931	0.00165323
GOTERM_MF_DIRECT	GO:0042826~histone deacetylase binding	5	13.8889	0.000103444	MAPK8, CCND1, HIF1A, TP53, RELA	36	133	18908	19.7452	0.0210851	0.00204046	0.00165416
GOTERM_MF_DIRECT	GO:0005515~protein binding	34	94.4444	0.000117294	CXCL8, PTGS2, HIF1A, TNF, RELA, EGFR, ICAM1, MAPK8, CASP8, CCND1, MYC, CASP3, ERBB2, CCL2, AKT1, MAPK1, HMOX1, MAPK3, IL10, EGF, NOS3, MMP2, STAT3, MMP9, ESR1, VEGFA, NFKBIA, IL6, IL1B, CTNNB1, PPARG, PPARA, TP53, BCL2L1	36	12619	18908	1.41513	0.0238743	0.00204046	0.00165416
GOTERM_MF_DIRECT	GO:0030235~nitric-oxide synthase regulator activity	3	8.33333	0.000118862	AKT1, ESR1, EGFR	36	9	18908	175.074	0.0241896	0.00204046	0.00165416
GOTERM_MF_DIRECT	GO:0004879~RNA polymerase II transcription factor activity, ligand-activated sequence-specific DNA binding	4	11.1111	0.000135086	STAT3, PPARG, PPARA, ESR1	36	54	18908	38.9053	0.0274458	0.00214059	0.00173533
GOTERM_MF_DIRECT	GO:0001228~transcriptional activator activity, RNA polymerase II transcription regulatory region sequence-specific binding	7	19.4444	0.000220228	MYC, STAT3, PPARA, HIF1A, ESR1, TP53, RELA	36	478	18908	7.69154	0.044358	0.00324049	0.002627
GOTERM_MF_DIRECT	GO:0031625~ubiquitin protein ligase binding	6	16.6667	0.00023776	NFKBIA, CASP8, HIF1A, TP53, RELA, EGFR	36	307	18908	10.2649	0.0478039	0.00326523	0.00264706
GOTERM_MF_DIRECT	GO:0042803~protein homodimerization activity	8	22.2222	0.000296049	STAT3, CAT, HMOX1, AKT1, PTGS2, RELA, BCL2L1, VEGFA	36	719	18908	5.84392	0.0591721	0.00381163	0.00309001
GOTERM_MF_DIRECT	GO:0004707~MAP kinase activity	3	8.33333	0.000392994	MAPK8, MAPK1, MAPK3	36	16	18908	98.4792	0.0777811	0.00476216	0.00386059
GOTERM_MF_DIRECT	GO:0005125~cytokine activity	5	13.8889	0.00042174	IL10, IL6, IL1B, TNF, VEGFA	36	192	18908	13.6777	0.0832282	0.00482657	0.00391281
GOTERM_MF_DIRECT	GO:0044877~macromolecular complex binding	6	16.6667	0.000938044	CASP8, CCND1, MYC, CASP3, PPARA, RELA	36	415	18908	7.59357	0.175788	0.00971593	0.00787651
GOTERM_MF_DIRECT	GO:0000976~transcription regulatory region sequence-specific DNA binding	5	13.8889	0.000943294	STAT3, PPARG, TNF, TP53, RELA	36	238	18908	11.0341	0.17668	0.00971593	0.00787651
GOTERM_MF_DIRECT	GO:0003690~double-stranded DNA binding	4	11.1111	0.00130812	MYC, MAPK1, PPARG, EGFR	36	117	18908	17.9563	0.236352	0.012832	0.0104027
GOTERM_MF_DIRECT	GO:0003682~chromatin binding	6	16.6667	0.00161424	CTNNB1, PPARG, ESR1, TP53, RELA, EGFR	36	469	18908	6.71926	0.283089	0.0151152	0.0122536
GOTERM_MF_DIRECT	GO:0020037~heme binding	4	11.1111	0.00276072	NOS3, CAT, HMOX1, PTGS2	36	152	18908	13.8216	0.434188	0.0247264	0.0200452
GOTERM_MF_DIRECT	GO:0043565~sequence-specific DNA binding	5	13.8889	0.00311336	MYC, PPARG, PPARA, HIF1A, ESR1	36	330	18908	7.95791	0.473947	0.0247757	0.0200851
GOTERM_MF_DIRECT	GO:0030331~estrogen receptor binding	3	8.33333	0.00313487	CTNNB1, PPARG, ESR1	36	45	18908	35.0148	0.47628	0.0247757	0.0200851
GOTERM_MF_DIRECT	GO:0001227~transcriptional repressor activity, RNA polymerase II transcription regulatory region sequence-specific binding	5	13.8889	0.00321603	MYC, PPARG, PPARA, TP53, RELA	36	333	18908	7.88622	0.484991	0.0247757	0.0200851
GOTERM_MF_DIRECT	GO:0005178~integrin binding	4	11.1111	0.0032473	VCAM1, IL1B, EGFR, ICAM1	36	161	18908	13.049	0.488308	0.0247757	0.0200851
GOTERM_MF_DIRECT	GO:0008083~growth factor activity	4	11.1111	0.00359916	IL10, IL6, EGF, VEGFA	36	167	18908	12.5802	0.524204	0.0263298	0.021345
GOTERM_MF_DIRECT	GO:0070888~E-box binding	3	8.33333	0.00370662	MYC, PPARG, HIF1A	36	49	18908	32.1565	0.534658	0.0263298	0.021345
GOTERM_MF_DIRECT	GO:0019902~phosphatase binding	3	8.33333	0.00400936	MAPK1, PPARA, MAPK3	36	51	18908	30.8954	0.562898	0.0272679	0.0221056
GOTERM_MF_DIRECT	GO:0046983~protein dimerization activity	4	11.1111	0.00410343	IL10, MYC, STAT3, HIF1A	36	175	18908	12.0051	0.57132	0.0272679	0.0221056
GOTERM_MF_DIRECT	GO:0004672~protein kinase activity	5	13.8889	0.00509296	CCND1, ERBB2, CCL2, AKT1, EGFR	36	379	18908	6.92905	0.650702	0.0327859	0.0265789
GOTERM_MF_DIRECT	GO:0035033~histone deacetylase regulator activity	2	5.55556	0.00554322	MAPK8, TP53	36	3	18908	350.148	0.681802	0.0346032	0.0280521
GOTERM_MF_DIRECT	GO:0000978~RNA polymerase II core promoter proximal region sequence-specific DNA binding	8	22.2222	0.00589382	MYC, STAT3, PPARG, PPARA, HIF1A, ESR1, TP53, RELA	36	1207	18908	3.48117	0.704096	0.0357096	0.0289491
GOTERM_MF_DIRECT	GO:0097110~scaffold protein binding	3	8.33333	0.00742907	CASP8, NOS3, MAPK3	36	70	18908	22.5095	0.784782	0.0437254	0.0354473
GOTERM_MF_DIRECT	GO:0000981~RNA polymerase II transcription factor activity, sequence-specific DNA binding	8	22.2222	0.00807438	MYC, STAT3, PPARG, PPARA, HIF1A, ESR1, TP53, RELA	36	1280	18908	3.28264	0.811767	0.0462034	0.0374562
GOTERM_MF_DIRECT	GO:0003677~DNA binding	8	22.2222	0.0101193	MYC, STAT3, MAPK1, PPARG, PPARA, ESR1, TP53, RELA	36	1336	18908	3.14504	0.876953	0.0563397	0.0456735
GOTERM_MF_DIRECT	GO:0008233~peptidase activity	3	8.33333	0.0152712	CASP8, CASP3, MMP9	36	102	18908	15.4477	0.958002	0.0827862	0.0671131
GOTERM_MF_DIRECT	GO:0097200~cysteine-type endopeptidase activity involved in execution phase of apoptosis	2	5.55556	0.0165403	CASP8, CASP3	36	9	18908	116.716	0.9678	0.0873665	0.0708263
GOTERM_MF_DIRECT	GO:0002020~protease binding	3	8.33333	0.017913	CASP3, TNF, TP53	36	111	18908	14.1952	0.975852	0.0900592	0.0730092
GOTERM_MF_DIRECT	GO:0097199~cysteine-type endopeptidase activity involved in apoptotic signaling pathway	2	5.55556	0.0183616	CASP8, CASP3	36	10	18908	105.044	0.97802	0.0900592	0.0730092
GOTERM_MF_DIRECT	GO:0097153~cysteine-type endopeptidase activity involved in apoptotic process	2	5.55556	0.0183616	CASP8, CASP3	36	10	18908	105.044	0.97802	0.0900592	0.0730092
GOTERM_MF_DIRECT	GO:0008270~zinc ion binding	6	16.6667	0.0215201	MMP2, PPARG, PPARA, ESR1, TP53, MMP9	36	875	18908	3.60152	0.988684	0.102974	0.0834787
GOTERM_MF_DIRECT	GO:0097371~MDM2/MDM4 family protein binding	2	5.55556	0.0219944	PPARA, TP53	36	12	18908	87.537	0.98976	0.102974	0.0834787
GOTERM_MF_DIRECT	GO:0005123~death receptor binding	2	5.55556	0.0292209	CASP8, CASP3	36	16	18908	65.6528	0.997778	0.130859	0.106085
GOTERM_MF_DIRECT	GO:0030297~transmembrane receptor protein tyrosine kinase activator activity	2	5.55556	0.0292209	EGF, EGFR	36	16	18908	65.6528	0.997778	0.130859	0.106085
GOTERM_MF_DIRECT	GO:0046982~protein heterodimerization activity	4	11.1111	0.0314977	ERBB2, HIF1A, TP53, BCL2L1	36	374	18908	5.61735	0.99863	0.135196	0.109601
GOTERM_MF_DIRECT	GO:0004708~MAP kinase kinase activity	2	5.55556	0.0328146	MAPK1, MAPK3	36	18	18908	58.358	0.998965	0.135196	0.109601
GOTERM_MF_DIRECT	GO:0001046~core promoter sequence-specific DNA binding	2	5.55556	0.0328146	MYC, TP53	36	18	18908	58.358	0.998965	0.135196	0.109601
GOTERM_MF_DIRECT	GO:0001216~bacterial-type RNA polymerase transcriptional activator activity, sequence-specific DNA binding	2	5.55556	0.0328146	HIF1A, TP53	36	18	18908	58.358	0.998965	0.135196	0.109601
GOTERM_MF_DIRECT	GO:0004674~protein serine/threonine kinase activity	4	11.1111	0.0354765	MAPK8, MAPK1, AKT1, MAPK3	36	392	18908	5.35941	0.999413	0.143297	0.116168
GOTERM_MF_DIRECT	GO:0003707~steroid hormone receptor activity	2	5.55556	0.0417426	PPARA, ESR1	36	23	18908	45.6715	0.999847	0.165365	0.134058
GOTERM_MF_DIRECT	GO:0004888~transmembrane signaling receptor activity	3	8.33333	0.0476731	ERBB2, EGFR, ICAM1	36	189	18908	8.33686	0.999957	0.185296	0.150215
GOTERM_MF_DIRECT	GO:0005516~calmodulin binding	3	8.33333	0.0560517	NOS3, AKT1, EGFR	36	207	18908	7.61192	0.999993	0.20821	0.168792
GOTERM_MF_DIRECT	GO:0008022~protein C-terminus binding	3	8.33333	0.0570128	ERBB2, CTNNB1, PPARG	36	209	18908	7.53907	0.999994	0.20821	0.168792
GOTERM_MF_DIRECT	GO:0005164~tumor necrosis factor receptor binding	2	5.55556	0.0576116	CASP8, TNF	36	32	18908	32.8264	0.999995	0.20821	0.168792
GOTERM_MF_DIRECT	GO:0001968~fibronectin binding	2	5.55556	0.0576116	MMP2, VEGFA	36	32	18908	32.8264	0.999995	0.20821	0.168792
GOTERM_MF_DIRECT	GO:0051059~NF-kappaB binding	2	5.55556	0.059359	NFKBIA, RELA	36	33	18908	31.8316	0.999997	0.210827	0.170913
GOTERM_MF_DIRECT	GO:0071889~14-3-3 protein binding	2	5.55556	0.0611032	AKT1, TP53	36	34	18908	30.8954	0.999998	0.213343	0.172953
GOTERM_MF_DIRECT	GO:0051721~protein phosphatase 2A binding	2	5.55556	0.0628443	AKT1, TP53	36	35	18908	30.0127	0.999998	0.215765	0.174917
GOTERM_MF_DIRECT	GO:0016301~kinase activity	3	8.33333	0.0654131	ERBB2, AKT1, EGFR	36	226	18908	6.97198	0.999999	0.220344	0.178628
GOTERM_MF_DIRECT	GO:0097718~disordered domain specific binding	2	5.55556	0.0663171	CTNNB1, TP53	36	37	18908	28.3904	0.999999	0.220344	0.178628
GOTERM_MF_DIRECT	GO:0050661~NADP binding	2	5.55556	0.0749444	NOS3, CAT	36	42	18908	25.0106	1	0.245056	0.198662
GOTERM_MF_DIRECT	GO:0001222~transcription corepressor binding	2	5.55556	0.0817905	CTNNB1, ESR1	36	46	18908	22.8357	1	0.260604	0.211266
GOTERM_MF_DIRECT	GO:0016922~ligand-dependent nuclear receptor binding	2	5.55556	0.0834943	CTNNB1, HIF1A	36	47	18908	22.3499	1	0.260604	0.211266
GOTERM_MF_DIRECT	GO:0001784~phosphotyrosine binding	2	5.55556	0.0834943	MAPK1, MAPK3	36	47	18908	22.3499	1	0.260604	0.211266
GOTERM_MF_DIRECT	GO:0019904~protein domain specific binding	3	8.33333	0.0861083	IL1B, PPARA, HIF1A	36	265	18908	5.94591	1	0.264751	0.214628
GOTERM_MF_DIRECT	GO:0008009~chemokine activity	2	5.55556	0.0885874	CXCL8, CCL2	36	50	18908	21.0089	1	0.268368	0.21756

## Sheet: BP
Category	Term	Count	%	PValue	Genes	List Total	Pop Hits	Pop Total	Fold Enrichment	Bonferroni	Benjamini	FDR
GOTERM_BP_DIRECT	GO:0010628~positive regulation of gene expression	19	52.7778	1.39726e-19	CXCL8, NOS3, EGF, STAT3, HIF1A, TNF, RELA, VEGFA, IL6, MAPK8, MYC, IL1B, ERBB2, AKT1, MAPK1, CTNNB1, PPARG, TP53, MAPK3	36	525	19333	19.4353	2.07633e-16	2.07493e-16	1.7885e-16
GOTERM_BP_DIRECT	GO:0045893~positive regulation of transcription, DNA-templated	17	47.2222	2.6548e-14	IL10, EGF, STAT3, HIF1A, ESR1, TNF, EGFR, RELA, IL6, MYC, IL1B, AKT1, MAPK1, CTNNB1, PPARG, PPARA, TP53	36	724	19333	12.6098	3.943e-11	1.71657e-11	1.4796e-11
GOTERM_BP_DIRECT	GO:1902895~positive regulation of pri-miRNA transcription from RNA polymerase II promoter	9	25	3.46782e-14	IL10, MYC, STAT3, PPARG, HIF1A, TNF, TP53, RELA, EGFR	36	52	19333	92.9471	5.14735e-11	1.71657e-11	1.4796e-11
GOTERM_BP_DIRECT	GO:0042493~response to drug	13	36.1111	7.17342e-14	IL10, STAT3, PTGS2, RELA, ICAM1, CCND1, MYC, CASP3, CAT, HMOX1, CTNNB1, PPARG, TP53	36	293	19333	23.8272	1.06577e-10	2.66313e-11	2.29549e-11
GOTERM_BP_DIRECT	GO:0043066~negative regulation of apoptotic process	15	41.6667	1.56293e-13	IL10, MMP9, EGFR, RELA, VEGFA, IL6, MAPK8, MYC, CASP3, CAT, ERBB2, AKT1, CTNNB1, TP53, BCL2L1	36	530	19333	15.1989	2.32291e-10	4.64189e-11	4.00109e-11
GOTERM_BP_DIRECT	GO:0043065~positive regulation of apoptotic process	13	36.1111	3.16114e-13	MMP2, PTGS2, TNF, MMP9, IL6, MAPK8, CASP8, CASP3, AKT1, HMOX1, CTNNB1, PPARG, TP53	36	332	19333	21.0282	4.69696e-10	7.82383e-11	6.74377e-11
GOTERM_BP_DIRECT	GO:0031663~lipopolysaccharide-mediated signaling pathway	8	22.2222	4.96385e-13	NFKBIA, NOS3, IL1B, MAPK1, CCL2, AKT1, TNF, MAPK3	36	39	19333	110.16	7.37622e-10	1.05305e-10	9.07676e-11
GOTERM_BP_DIRECT	GO:0045944~positive regulation of transcription from RNA polymerase II promoter	18	50	4.80716e-12	IL10, STAT3, HIF1A, ESR1, TNF, EGFR, RELA, VEGFA, NFKBIA, IL6, MYC, IL1B, AKT1, CTNNB1, PPARG, PPARA, TP53, MAPK3	36	1210	19333	7.98884	7.14343e-09	8.92329e-10	7.69146e-10
GOTERM_BP_DIRECT	GO:0032355~response to estradiol	9	25	2.03427e-11	CASP8, CCND1, MYC, CASP3, STAT3, CAT, CTNNB1, PTGS2, ESR1	36	112	19333	43.154	3.02293e-08	3.35655e-09	2.89319e-09
GOTERM_BP_DIRECT	GO:0048661~positive regulation of smooth muscle cell proliferation	8	22.2222	3.71938e-11	IL6, MYC, MMP2, HMOX1, AKT1, PTGS2, TNF, EGFR	36	70	19333	61.3746	5.527e-08	5.52328e-09	4.76081e-09
GOTERM_BP_DIRECT	GO:0007568~aging	10	27.7778	5.05497e-11	IL10, VCAM1, MMP2, STAT3, CAT, MAPK1, AKT1, PTGS2, RELA, MAPK3	36	195	19333	27.5399	7.51168e-08	6.8242e-09	5.88214e-09
GOTERM_BP_DIRECT	GO:0034614~cellular response to reactive oxygen species	7	19.4444	5.93418e-11	MAPK8, MMP2, MAPK1, AKT1, MMP9, EGFR, MAPK3	36	38	19333	98.9262	8.8182e-08	7.34355e-09	6.32979e-09
GOTERM_BP_DIRECT	GO:0071276~cellular response to cadmium ion	7	19.4444	9.62789e-11	MAPK8, MAPK1, HMOX1, AKT1, MMP9, EGFR, MAPK3	36	41	19333	91.6877	1.4307e-07	1.03646e-08	8.93383e-09
GOTERM_BP_DIRECT	GO:0045471~response to ethanol	9	25	9.77137e-11	VCAM1, CASP8, CCND1, MYC, STAT3, CAT, PPARA, TNF, ICAM1	36	136	19333	35.5386	1.45203e-07	1.03646e-08	8.93383e-09
GOTERM_BP_DIRECT	GO:0097421~liver regeneration	7	19.4444	1.12181e-10	IL10, IL6, CCND1, MYC, HMOX1, TNF, EGFR	36	42	19333	89.5046	1.66701e-07	1.11059e-08	9.57275e-09
GOTERM_BP_DIRECT	GO:0071456~cellular response to hypoxia	9	25	1.46245e-10	MYC, HMOX1, AKT1, PPARG, PTGS2, HIF1A, TP53, ICAM1, VEGFA	36	143	19333	33.799	2.1732e-07	1.35733e-08	1.16996e-08
GOTERM_BP_DIRECT	GO:0071356~cellular response to tumor necrosis factor	9	25	1.72742e-10	NFKBIA, VCAM1, CXCL8, MAPK1, CCL2, AKT1, RELA, ICAM1, MAPK3	36	146	19333	33.1045	2.56695e-07	1.50896e-08	1.30065e-08
GOTERM_BP_DIRECT	GO:0009410~response to xenobiotic stimulus	10	27.7778	3.45801e-10	IL10, CCND1, MYC, CASP3, MMP2, CAT, HMOX1, CTNNB1, PTGS2, TNF	36	242	19333	22.1912	5.13859e-07	2.85285e-08	2.45903e-08
GOTERM_BP_DIRECT	GO:0001525~angiogenesis	10	27.7778	5.12402e-10	CXCL8, CASP8, EGF, NOS3, MMP2, HMOX1, CCL2, PTGS2, HIF1A, VEGFA	36	253	19333	21.2264	7.61429e-07	4.00483e-08	3.45197e-08
GOTERM_BP_DIRECT	GO:0001666~response to hypoxia	9	25	1.04592e-09	VCAM1, CASP3, MMP2, CAT, HMOX1, PPARA, HIF1A, TNF, VEGFA	36	183	19333	26.4112	1.55423e-06	7.76593e-08	6.69387e-08
GOTERM_BP_DIRECT	GO:0071222~cellular response to lipopolysaccharide	9	25	1.59389e-09	IL10, IL6, MAPK8, CXCL8, IL1B, CCL2, TNF, RELA, ICAM1	36	193	19333	25.0427	2.36851e-06	1.10232e-07	9.50144e-08
GOTERM_BP_DIRECT	GO:0051091~positive regulation of sequence-specific DNA binding transcription factor activity	8	22.2222	1.63306e-09	IL10, IL6, IL1B, CTNNB1, AKT1, PPARG, ESR1, TNF	36	119	19333	36.1027	2.42672e-06	1.10232e-07	9.50144e-08
GOTERM_BP_DIRECT	GO:0001934~positive regulation of protein phosphorylation	9	25	3.34319e-09	CCND1, IL1B, ERBB2, AKT1, TNF, MMP9, EGFR, MAPK3, VEGFA	36	212	19333	22.7983	4.96797e-06	2.15854e-07	1.86056e-07
GOTERM_BP_DIRECT	GO:0010629~negative regulation of gene expression	10	27.7778	3.61257e-09	CXCL8, MYC, STAT3, CTNNB1, AKT1, PPARG, HIF1A, ESR1, TNF, VEGFA	36	316	19333	16.9945	5.36827e-06	2.23528e-07	1.92671e-07
GOTERM_BP_DIRECT	GO:0071260~cellular response to mechanical stimulus	7	19.4444	1.01907e-08	MAPK8, CASP8, IL1B, AKT1, PTGS2, EGFR, MAPK3	36	87	19333	43.2091	1.51433e-05	6.05329e-07	5.21765e-07
GOTERM_BP_DIRECT	GO:0071347~cellular response to interleukin-1	7	19.4444	1.25161e-08	CXCL8, MYC, MMP2, CCL2, HIF1A, RELA, ICAM1	36	90	19333	41.7688	1.85988e-05	7.14863e-07	6.16178e-07
GOTERM_BP_DIRECT	GO:0045429~positive regulation of nitric oxide biosynthetic process	6	16.6667	2.59949e-08	IL1B, AKT1, PTGS2, ESR1, TNF, ICAM1	36	49	19333	65.7585	3.86277e-05	1.42972e-06	1.23235e-06
GOTERM_BP_DIRECT	GO:0071407~cellular response to organic cyclic compound	6	16.6667	4.7056e-08	CASP8, IL1B, STAT3, CCL2, AKT1, TNF	36	55	19333	58.5848	6.99228e-05	2.49565e-06	2.15113e-06
GOTERM_BP_DIRECT	GO:0060252~positive regulation of glial cell proliferation	5	13.8889	7.77579e-08	IL6, MYC, IL1B, TNF, EGFR	36	23	19333	116.745	0.000115541	3.95254e-06	3.40691e-06
GOTERM_BP_DIRECT	GO:0007249~I-kappaB kinase/NF-kappaB signaling	6	16.6667	7.98494e-08	NFKBIA, IL1B, CTNNB1, AKT1, TNF, RELA	36	61	19333	52.8224	0.000118649	3.95254e-06	3.40691e-06
GOTERM_BP_DIRECT	GO:0000165~MAPK cascade	7	19.4444	1.03815e-07	MYC, IL1B, CCL2, CTNNB1, TNF, EGFR, MAPK3	36	128	19333	29.3687	0.000154257	4.97308e-06	4.28656e-06
GOTERM_BP_DIRECT	GO:0043627~response to estrogen	6	16.6667	1.49289e-07	CCND1, MMP2, MAPK1, HMOX1, PPARG, ESR1	36	69	19333	46.6981	0.000221818	6.92793e-06	5.97155e-06
GOTERM_BP_DIRECT	GO:0010573~vascular endothelial growth factor production	4	11.1111	1.89296e-07	IL6, IL1B, HIF1A, TNF	36	7	19333	306.873	0.000281254	8.5183e-06	7.34237e-06
GOTERM_BP_DIRECT	GO:0043406~positive regulation of MAP kinase activity	6	16.6667	3.14823e-07	EGF, IL1B, ERBB2, TNF, EGFR, VEGFA	36	80	19333	40.2771	0.000467718	1.37504e-05	1.18522e-05
GOTERM_BP_DIRECT	GO:0030335~positive regulation of cell migration	8	22.2222	3.96632e-07	EGF, IL1B, MMP2, STAT3, MAPK1, MMP9, EGFR, VEGFA	36	264	19333	16.2736	0.000589221	1.68285e-05	1.45054e-05
GOTERM_BP_DIRECT	GO:0008284~positive regulation of cell proliferation	10	27.7778	4.36638e-07	IL6, EGF, MYC, IL1B, ERBB2, AKT1, RELA, EGFR, BCL2L1, VEGFA	36	553	19333	9.71117	0.000648634	1.80113e-05	1.55249e-05
GOTERM_BP_DIRECT	GO:0045766~positive regulation of angiogenesis	7	19.4444	4.50151e-07	CXCL8, NOS3, IL1B, STAT3, HMOX1, HIF1A, VEGFA	36	164	19333	22.9219	0.000668701	1.80669e-05	1.55728e-05
GOTERM_BP_DIRECT	GO:0006954~inflammatory response	9	25	5.75457e-07	IL6, CXCL8, IL1B, STAT3, CCL2, AKT1, PTGS2, TNF, RELA	36	413	19333	11.7028	0.000854763	2.24882e-05	1.93838e-05
GOTERM_BP_DIRECT	GO:0033138~positive regulation of peptidyl-serine phosphorylation	6	16.6667	6.00399e-07	IL6, AKT1, PTGS2, TNF, EGFR, VEGFA	36	91	19333	35.4084	0.000891796	2.28614e-05	1.97054e-05
GOTERM_BP_DIRECT	GO:0010888~negative regulation of lipid storage	4	11.1111	6.466e-07	NFKBIA, IL6, PPARG, TNF	36	10	19333	214.811	0.000960386	2.4005e-05	2.06912e-05
GOTERM_BP_DIRECT	GO:0035094~response to nicotine	5	13.8889	7.85196e-07	VCAM1, CASP3, MMP2, MAPK1, HMOX1	36	40	19333	67.1285	0.00116612	2.84394e-05	2.45134e-05
GOTERM_BP_DIRECT	GO:0001541~ovarian follicle development	5	13.8889	1.16036e-06	MYC, MMP2, BCL2L1, ICAM1, VEGFA	36	44	19333	61.0259	0.00172281	4.10271e-05	3.53634e-05
GOTERM_BP_DIRECT	GO:0008285~negative regulation of cell proliferation	9	25	1.38021e-06	IL10, IL6, CXCL8, NOS3, IL1B, STAT3, CTNNB1, PTGS2, TP53	36	464	19333	10.4165	0.00204889	4.76655e-05	4.10854e-05
GOTERM_BP_DIRECT	GO:1904996~positive regulation of leukocyte adhesion to vascular endothelial cell	4	11.1111	1.95163e-06	IL6, TNF, RELA, ICAM1	36	14	19333	153.437	0.00289593	6.58676e-05	5.67748e-05
GOTERM_BP_DIRECT	GO:0014823~response to activity	5	13.8889	3.56197e-06	IL10, IL6, MMP2, CAT, TNF	36	58	19333	46.2955	0.00527912	0.000117545	0.000101318
GOTERM_BP_DIRECT	GO:0060749~mammary gland alveolus development	4	11.1111	4.35341e-06	CCND1, EGF, ESR1, VEGFA	36	18	19333	119.34	0.0064483	0.000140539	0.000121138
GOTERM_BP_DIRECT	GO:0032757~positive regulation of interleukin-8 production	5	13.8889	5.63329e-06	IL6, IL1B, STAT3, TNF, RELA	36	65	19333	41.3098	0.00833615	0.000177988	0.000153417
GOTERM_BP_DIRECT	GO:0000122~negative regulation of transcription from RNA polymerase II promoter	11	30.5556	5.77706e-06	CCND1, MYC, STAT3, CTNNB1, PPARG, PPARA, ESR1, TNF, TP53, RELA, VEGFA	36	973	19333	6.07123	0.00854799	0.000178728	0.000154055
GOTERM_BP_DIRECT	GO:0051384~response to glucocorticoid	5	13.8889	6.36113e-06	IL10, IL6, CASP3, PTGS2, TNF	36	67	19333	40.0767	0.00940813	0.000192781	0.000166168
GOTERM_BP_DIRECT	GO:0019221~cytokine-mediated signaling pathway	6	16.6667	8.56469e-06	IL6, IL1B, STAT3, CCL2, AKT1, RELA	36	156	19333	20.6549	0.0126465	0.000254371	0.000219256
GOTERM_BP_DIRECT	GO:0007165~signal transduction	12	33.3333	8.91439e-06	IL10, CXCL8, IL1B, ERBB2, STAT3, MAPK1, CCL2, AKT1, PPARG, HIF1A, ESR1, EGFR	36	1268	19333	5.08228	0.0131595	0.000256707	0.00022127
GOTERM_BP_DIRECT	GO:0032496~response to lipopolysaccharide	6	16.6667	9.11188e-06	VCAM1, CASP8, NOS3, IL1B, CASP3, PTGS2	36	158	19333	20.3935	0.0134491	0.000256707	0.00022127
GOTERM_BP_DIRECT	GO:0043524~negative regulation of neuron apoptotic process	6	16.6667	9.39554e-06	IL10, CCND1, HMOX1, CCL2, HIF1A, BCL2L1	36	159	19333	20.2652	0.0138648	0.000256707	0.00022127
GOTERM_BP_DIRECT	GO:0070141~response to UV-A	3	8.33333	9.54108e-06	CCND1, AKT1, EGFR	36	3	19333	537.028	0.0140781	0.000256707	0.00022127
GOTERM_BP_DIRECT	GO:0043410~positive regulation of MAPK cascade	6	16.6667	9.68607e-06	IL6, EGF, ERBB2, CTNNB1, TNF, VEGFA	36	160	19333	20.1385	0.0142905	0.000256707	0.00022127
GOTERM_BP_DIRECT	GO:0006974~cellular response to DNA damage stimulus	7	19.4444	9.77401e-06	CCND1, MYC, CASP3, MAPK1, AKT1, TP53, MAPK3	36	279	19333	13.4738	0.0144193	0.000256707	0.00022127
GOTERM_BP_DIRECT	GO:0051092~positive regulation of NF-kappaB transcription factor activity	6	16.6667	9.98357e-06	IL1B, STAT3, CAT, TNF, RELA, ICAM1	36	161	19333	20.0135	0.0147262	0.000256707	0.00022127
GOTERM_BP_DIRECT	GO:0006915~apoptotic process	9	25	1.00263e-05	NFKBIA, CASP8, IL1B, CASP3, MAPK1, TP53, MMP9, BCL2L1, MAPK3	36	607	19333	7.96252	0.0147887	0.000256707	0.00022127
[truncated: 375 more rows]

## Sheet: CC
Category	Term	Count	%	PValue	Genes	List Total	Pop Hits	Pop Total	Fold Enrichment	Bonferroni	Benjamini	FDR
[truncated: 35 more rows]

[truncated: 1 more sheets: MF]
